# Supplementary material for: scapGNN: A graph neural network–based framework for active pathway and gene module inference from single-cell multi-omics data
Source: PLoS Biol. 2023 Nov 13;21(11):e3002369. doi: 10.1371/journal.pbio.3002369 (PMC10681325; doi:10.1371/journal.pbio.3002369)
Supplement: S1 Data — (XLSX) [file pbio.3002369.s044.xlsx]

## Sheet: Fig 2A-C
UMAP location of cell type dataset.													UMAP location of cell subtype dataset.													UMAP location of time series dataset.
scapGNN			AUCell			Pagoda2			UniPath				scapGNN			AUCell			Pagoda2			UniPath				scapGNN			AUCell			Pagoda2			UniPath
	UMAP_1	UMAP_2		UMAP_1	UMAP_2		UMAP_1	UMAP_2		UMAP_1	UMAP_2			UMAP_1	UMAP_2		UMAP_1	UMAP_2		UMAP_1	UMAP_2		UMAP_1	UMAP_2			UMAP_1	UMAP_2		UMAP_1	UMAP_2		UMAP_1	UMAP_2		UMAP_1	UMAP_2
mouse1_lib1.final_cell_0001_beta	-0.814081	-9.21661	mouse1_lib1.final_cell_0001_beta	3.98904	1.64411	mouse1_lib1.final_cell_0001_beta	4.29621	-5.96965	mouse1_lib1.final_cell_0001_beta	-6.26316	-0.145624		eNb1_1	-5.42668	0.358533	eNb1_1	-5.58624	5.6328	eNb1_1	1.09278	-8.5063	eNb1_1	-1.44504	4.17874		H9.00hb4s_001	-8.62887	-9.29288	H9.00hb4s_001	5.5691	-0.521122	H9.00hb4s_001	9.0335	4.10698	H9.00hb4s_001	4.79807	-1.70692
mouse1_lib1.final_cell_0002_ductal	-0.600229	18.4517	mouse1_lib1.final_cell_0002_ductal	-5.03698	1.50672	mouse1_lib1.final_cell_0002_ductal	-10.3524	5.82695	mouse1_lib1.final_cell_0002_ductal	5.50633	1.71214		eNb1_2	-5.30927	0.280243	eNb1_2	-5.46526	3.87853	eNb1_2	0.946548	-8.86927	eNb1_2	0.367564	2.9757		H9.00hb4s_002	-9.59728	-8.31755	H9.00hb4s_002	5.10673	-0.70706	H9.00hb4s_002	8.77182	4.09237	H9.00hb4s_002	4.14827	-1.44958
mouse1_lib1.final_cell_0003_delta	13.3343	-4.01239	mouse1_lib1.final_cell_0003_delta	2.28949	-1.30251	mouse1_lib1.final_cell_0003_delta	5.37266	0.770157	mouse1_lib1.final_cell_0003_delta	0.217087	3.62468		eNb1_3	-5.21355	0.270823	eNb1_3	-5.64033	4.4102	eNb1_3	1.09562	-8.7992	eNb1_3	0.0997836	3.24076		H9.00hb4s_003	-8.14076	-8.67007	H9.00hb4s_003	5.4319	-0.87758	H9.00hb4s_003	8.22549	4.25874	H9.00hb4s_003	4.46052	-1.35512
mouse1_lib1.final_cell_0004_schwann	-12.0176	10.5539	mouse1_lib1.final_cell_0004_schwann	-5.24111	1.73429	mouse1_lib1.final_cell_0004_schwann	-10.2728	5.38981	mouse1_lib1.final_cell_0004_schwann	5.51637	2.07669		eNb1_4	-5.87927	0.302797	eNb1_4	-5.10527	4.81646	eNb1_4	0.894909	-8.33391	eNb1_4	-1.0937	4.04314		H9.00hb4s_004	-9.17184	-9.93719	H9.00hb4s_004	5.94152	-0.794359	H9.00hb4s_004	8.7661	3.43572	H9.00hb4s_004	4.33746	-2.19528
mouse1_lib1.final_cell_0005_delta	12.7711	-5.19758	mouse1_lib1.final_cell_0005_delta	2.04637	-1.24134	mouse1_lib1.final_cell_0005_delta	5.84547	1.68335	mouse1_lib1.final_cell_0005_delta	0.578341	3.43736		eNb1_5	-5.53523	0.516964	eNb1_5	-5.10965	5.38354	eNb1_5	0.887892	-7.91609	eNb1_5	-2.03888	3.83482		H9.00hb4s_005	-9.86969	-9.33258	H9.00hb4s_005	6.07691	-0.921779	H9.00hb4s_005	8.42506	4.23241	H9.00hb4s_005	4.54946	-1.43349
mouse1_lib1.final_cell_0006_beta	-1.532	-7.53501	mouse1_lib1.final_cell_0006_beta	4.05895	1.77738	mouse1_lib1.final_cell_0006_beta	4.88589	-3.13673	mouse1_lib1.final_cell_0006_beta	-2.37746	0.312921		eNb1_6	-5.57873	0.4265	eNb1_6	-5.59474	4.98571	eNb1_6	0.911479	-8.57771	eNb1_6	-1.18371	4.24487		H9.00hb4s_006	-9.12262	-8.8629	H9.00hb4s_006	5.68418	-1.20425	H9.00hb4s_006	8.33276	4.15529	H9.00hb4s_006	4.57767	-1.93044
mouse1_lib1.final_cell_0007_beta	-1.15913	-8.76131	mouse1_lib1.final_cell_0007_beta	6.35165	-0.16512	mouse1_lib1.final_cell_0007_beta	4.5397	-3.97433	mouse1_lib1.final_cell_0007_beta	-6.2459	0.813575		eNb1_7	-5.76736	0.495524	eNb1_7	-4.47802	5.40096	eNb1_7	1.3965	-8.34827	eNb1_7	-2.41263	3.24378		H9.00hb4s_007	-8.7778	-9.08779	H9.00hb4s_007	5.7763	-1.30022	H9.00hb4s_007	8.68486	3.68623	H9.00hb4s_007	4.21773	-2.53509
mouse1_lib1.final_cell_0008_beta	0.274362	-9.85557	mouse1_lib1.final_cell_0008_beta	3.77064	1.93593	mouse1_lib1.final_cell_0008_beta	5.55999	-6.0749	mouse1_lib1.final_cell_0008_beta	-5.54369	-0.0525233		eNb1_8	-5.41699	0.491126	eNb1_8	-5.76901	5.37177	eNb1_8	0.975698	-8.766	eNb1_8	-1.1601	4.34723		H9.00hb4s_008	-8.82791	-9.74083	H9.00hb4s_008	5.58394	-0.524976	H9.00hb4s_008	8.51398	4.17459	H9.00hb4s_008	4.72723	-1.76354
mouse1_lib1.final_cell_0009_beta	0.913951	-8.94831	mouse1_lib1.final_cell_0009_beta	6.16727	-0.222649	mouse1_lib1.final_cell_0009_beta	1.99002	-4.30131	mouse1_lib1.final_cell_0009_beta	-6.11924	1.73567		eNb1_9	-5.5965	-1.73728	eNb1_9	-3.85118	4.20424	eNb1_9	2.13605	-7.27459	eNb1_9	-0.984154	2.5704		H9.00hb4s_009	-8.17881	-8.75542	H9.00hb4s_009	5.51719	-1.48307	H9.00hb4s_009	8.61512	4.37686	H9.00hb4s_009	4.01909	-1.86161
mouse1_lib1.final_cell_0010_ductal	-2.26978	17.4604	mouse1_lib1.final_cell_0010_ductal	-5.49264	1.14079	mouse1_lib1.final_cell_0010_ductal	-9.38516	5.51588	mouse1_lib1.final_cell_0010_ductal	5.16276	2.59506		eNb1_10	-5.57765	0.331359	eNb1_10	-5.48719	4.98845	eNb1_10	0.864733	-8.32341	eNb1_10	-1.45181	3.99493		H9.00hb4s_010	-9.25966	-9.28791	H9.00hb4s_010	5.90165	-0.670593	H9.00hb4s_010	8.4763	3.88641	H9.00hb4s_010	4.65586	-1.74109
mouse1_lib1.final_cell_0011_ductal	-3.25429	16.5196	mouse1_lib1.final_cell_0011_ductal	-5.9791	0.57283	mouse1_lib1.final_cell_0011_ductal	-8.31281	6.34074	mouse1_lib1.final_cell_0011_ductal	4.49725	3.48046		eNb1_11	-8.11713	0.245399	eNb1_11	-4.97736	4.60466	eNb1_11	1.09834	-7.88979	eNb1_11	-1.97052	3.56227		H9.00hb4s_011	-8.4922	-8.55577	H9.00hb4s_011	5.88958	-0.680012	H9.00hb4s_011	8.54386	3.53948	H9.00hb4s_011	4.49749	-2.04497
mouse1_lib1.final_cell_0012_beta	-0.041931	-8.58941	mouse1_lib1.final_cell_0012_beta	-1.44495	-2.94968	mouse1_lib1.final_cell_0012_beta	1.20018	-4.17442	mouse1_lib1.final_cell_0012_beta	-5.17426	-1.313		eNb1_12	-6.26051	0.556558	eNb1_12	-5.52841	5.28877	eNb1_12	1.33887	-8.40544	eNb1_12	-1.26292	4.32968		H9.00hb4s_012	-9.37015	-9.88276	H9.00hb4s_012	4.54047	-0.932212	H9.00hb4s_012	9.97558	4.01733	H9.00hb4s_012	3.61927	-1.91966
mouse1_lib1.final_cell_0013_beta	1.66118	-8.61775	mouse1_lib1.final_cell_0013_beta	1.014	-3.67837	mouse1_lib1.final_cell_0013_beta	1.78101	-3.6144	mouse1_lib1.final_cell_0013_beta	-4.70635	-1.33114		eNb1_13	-5.85191	0.347114	eNb1_13	-4.97956	5.76051	eNb1_13	1.3747	-7.44637	eNb1_13	-2.1289	4.22718		H9.00hb4s_013	-9.05576	-8.25953	H9.00hb4s_013	3.96764	-0.976945	H9.00hb4s_013	10.513	4.19772	H9.00hb4s_013	3.01146	-2.02353
mouse1_lib1.final_cell_0014_delta	12.8845	-4.89649	mouse1_lib1.final_cell_0014_delta	1.38559	-0.355108	mouse1_lib1.final_cell_0014_delta	4.23182	1.16752	mouse1_lib1.final_cell_0014_delta	0.65812	2.86713		eNb1_14	-5.70424	0.472181	eNb1_14	-5.21719	5.66907	eNb1_14	1.78833	-7.2819	eNb1_14	-1.55515	4.09467		H9.00hb4s_015	-8.98279	-8.85801	H9.00hb4s_015	5.40799	-1.21132	H9.00hb4s_015	8.56385	3.92735	H9.00hb4s_015	4.12462	-1.62673
mouse1_lib1.final_cell_0015_beta	-0.797459	-5.98116	mouse1_lib1.final_cell_0015_beta	2.05395	2.43768	mouse1_lib1.final_cell_0015_beta	6.50445	-4.20418	mouse1_lib1.final_cell_0015_beta	-0.447038	-2.2231		eNb1_15	-5.23933	0.417375	eNb1_15	-5.09192	5.57388	eNb1_15	1.18256	-8.40814	eNb1_15	-2.50956	3.30396		H9.00hb4s_016	-8.79024	-8.51763	H9.00hb4s_016	5.91385	-1.14071	H9.00hb4s_016	8.34555	4.09241	H9.00hb4s_016	4.58909	-1.29308
mouse1_lib1.final_cell_0016_ductal	-3.42396	15.707	mouse1_lib1.final_cell_0016_ductal	-5.71986	1.02534	mouse1_lib1.final_cell_0016_ductal	-8.68913	6.99264	mouse1_lib1.final_cell_0016_ductal	4.14781	3.61937		eNb1_16	-8.64738	0.131467	eNb1_16	-5.38162	5.00333	eNb1_16	0.781366	-8.31816	eNb1_16	-1.00359	4.32621		H9.00hb4s_017	-9.87625	-9.62016	H9.00hb4s_017	5.02429	-0.896394	H9.00hb4s_017	9.31803	4.63723	H9.00hb4s_017	3.59204	-1.54715
mouse1_lib1.final_cell_0017_beta	-1.35136	-4.14386	mouse1_lib1.final_cell_0017_beta	1.6926	2.08695	mouse1_lib1.final_cell_0017_beta	7.21012	-4.29702	mouse1_lib1.final_cell_0017_beta	0.593436	-2.37394		eNb1_17	-6.13993	0.852545	eNb1_17	-5.03185	5.62314	eNb1_17	1.67739	-7.82441	eNb1_17	-1.2534	3.1307		H9.00hb4s_018	-9.18813	-8.55284	H9.00hb4s_018	5.27363	-1.45381	H9.00hb4s_018	9.12382	4.56987	H9.00hb4s_018	4.3725	-2.15601
mouse1_lib1.final_cell_0018_quiescent_stellate	-12.3026	6.33996	mouse1_lib1.final_cell_0018_quiescent_stellate	-4.85085	4.58343	mouse1_lib1.final_cell_0018_quiescent_stellate	-10.5803	3.265	mouse1_lib1.final_cell_0018_quiescent_stellate	7.45689	2.8518		eNb1_18	-7.67101	0.452067	eNb1_18	-5.13038	4.73463	eNb1_18	1.83692	-8.21534	eNb1_18	-1.48701	2.10311		H9.00hb4s_019	-9.49159	-8.60106	H9.00hb4s_019	4.48426	-0.963775	H9.00hb4s_019	10.0894	4.24916	H9.00hb4s_019	3.95036	-2.61187
mouse1_lib1.final_cell_0019_ductal	-3.16192	16.2582	mouse1_lib1.final_cell_0019_ductal	-6.05662	0.205663	mouse1_lib1.final_cell_0019_ductal	-8.14821	6.78636	mouse1_lib1.final_cell_0019_ductal	3.83328	3.13995		eNb1_19	-6.80029	0.741832	eNb1_19	-5.02386	4.70278	eNb1_19	2.0108	-8.83403	eNb1_19	-1.9398	3.58182		H9.00hb4s_020	-9.71429	-9.21352	H9.00hb4s_020	5.74831	-1.11097	H9.00hb4s_020	8.63393	3.63889	H9.00hb4s_020	4.12014	-1.80055
mouse1_lib1.final_cell_0020_ductal	-1.00165	17.795	mouse1_lib1.final_cell_0020_ductal	-5.65025	1.56932	mouse1_lib1.final_cell_0020_ductal	-9.37364	6.26808	mouse1_lib1.final_cell_0020_ductal	4.91007	2.23237		eNb1_20	-7.40313	-0.70192	eNb1_20	-4.37529	6.27981	eNb1_20	1.85845	-6.38317	eNb1_20	-2.34604	4.37523		H9.00hb4s_021	-8.62237	-9.79025	H9.00hb4s_021	4.8844	-0.116969	H9.00hb4s_021	10.3425	4.28015	H9.00hb4s_021	4.42046	-2.29773
mouse1_lib1.final_cell_0021_beta	-0.673539	-7.16616	mouse1_lib1.final_cell_0021_beta	1.80809	1.74906	mouse1_lib1.final_cell_0021_beta	7.23078	-5.39092	mouse1_lib1.final_cell_0021_beta	-1.31951	-2.19885		eNb1_21	-5.83848	-0.916008	eNb1_21	-4.3537	5.83818	eNb1_21	2.55546	-6.92112	eNb1_21	-2.10104	4.42284		H9.00hb4s_022	-9.93024	-8.12305	H9.00hb4s_022	4.90468	-1.14749	H9.00hb4s_022	9.68401	4.66998	H9.00hb4s_022	3.4324	-1.91536
mouse1_lib1.final_cell_0022_beta	-1.24245	-8.11828	mouse1_lib1.final_cell_0022_beta	6.35807	0.288677	mouse1_lib1.final_cell_0022_beta	5.31156	-3.20793	mouse1_lib1.final_cell_0022_beta	-6.26495	0.756128		eNb1_22	-5.96436	0.539269	eNb1_22	-5.17604	6.2453	eNb1_22	1.47089	-8.03364	eNb1_22	-1.57367	4.18796		H9.00hb4s_023	-10.4814	-9.09343	H9.00hb4s_023	4.11176	-0.75727	H9.00hb4s_023	10.2898	3.82933	H9.00hb4s_023	2.9771	-2.20609
mouse1_lib1.final_cell_0023_beta	1.22961	-7.70752	mouse1_lib1.final_cell_0023_beta	1.62437	2.88814	mouse1_lib1.final_cell_0023_beta	8.23264	-5.39385	mouse1_lib1.final_cell_0023_beta	0.818598	-2.16913		eNb1_23	-5.96065	-1.63587	eNb1_23	-4.88498	6.20048	eNb1_23	2.13821	-6.9741	eNb1_23	-1.62467	4.37107		H9.00hb4s_024	-10.3295	-8.6139	H9.00hb4s_024	4.04088	-0.987229	H9.00hb4s_024	10.4869	4.08324	H9.00hb4s_024	3.17788	-1.87841
mouse1_lib1.final_cell_0024_delta	12.5401	-4.87852	mouse1_lib1.final_cell_0024_delta	1.65786	-0.692845	mouse1_lib1.final_cell_0024_delta	5.00392	0.659478	mouse1_lib1.final_cell_0024_delta	1.32998	1.9234		eNb1_24	-6.16513	0.911055	eNb1_24	-5.28566	5.68479	eNb1_24	1.67325	-8.1693	eNb1_24	-1.40406	4.45438		H9.00hb4s_025	-9.84354	-9.27483	H9.00hb4s_025	3.95438	-0.761162	H9.00hb4s_025	10.5751	4.35212	H9.00hb4s_025	2.99403	-1.73308
mouse1_lib1.final_cell_0025_quiescent_stellate	-12.1982	6.41122	mouse1_lib1.final_cell_0025_quiescent_stellate	-4.97541	4.57636	mouse1_lib1.final_cell_0025_quiescent_stellate	-10.4379	3.55533	mouse1_lib1.final_cell_0025_quiescent_stellate	5.06139	3.64684		eNb1_25	-5.66911	0.693636	eNb1_25	-5.49339	6.00593	eNb1_25	1.30743	-8.10539	eNb1_25	-1.54771	3.901		H9.00hb4s_026	-8.45382	-9.06547	H9.00hb4s_026	4.99089	-0.741603	H9.00hb4s_026	9.21207	4.37182	H9.00hb4s_026	3.58646	-1.9607
mouse1_lib1.final_cell_0026_endothelial	-11.0859	5.03537	mouse1_lib1.final_cell_0026_endothelial	-5.31065	4.56244	mouse1_lib1.final_cell_0026_endothelial	-12.7701	2.51151	mouse1_lib1.final_cell_0026_endothelial	8.114	2.71863		eNb1_26	-6.04791	0.536129	eNb1_26	-5.35251	6.00884	eNb1_26	1.5097	-8.13584	eNb1_26	-1.28305	4.26625		H9.00hb4s_027	-9.1517	-8.44967	H9.00hb4s_027	5.25964	-1.1471	H9.00hb4s_027	9.18024	4.56969	H9.00hb4s_027	3.92551	-2.75172
mouse1_lib1.final_cell_0027_ductal	-1.10491	18.3018	mouse1_lib1.final_cell_0027_ductal	-5.08005	1.61894	mouse1_lib1.final_cell_0027_ductal	-9.91718	5.54053	mouse1_lib1.final_cell_0027_ductal	4.86622	3.03121		eNb1_27	-5.57895	0.444074	eNb1_27	-5.00435	5.81856	eNb1_27	1.32674	-8.11346	eNb1_27	-1.66853	4.36809		H9.00hb4s_028	-10.3907	-9.13018	H9.00hb4s_028	4.89395	-1.78305	H9.00hb4s_028	10.0571	4.30664	H9.00hb4s_028	3.13407	-2.90272
mouse1_lib1.final_cell_0028_ductal	-1.77521	17.7898	mouse1_lib1.final_cell_0028_ductal	-5.54714	1.30083	mouse1_lib1.final_cell_0028_ductal	-9.16224	5.63792	mouse1_lib1.final_cell_0028_ductal	4.27569	2.99192		eNb1_28	-7.25765	-0.619429	eNb1_28	-4.85943	6.37735	eNb1_28	1.7351	-7.32289	eNb1_28	-2.0129	4.3663		H9.00hb4s_029	-9.76746	-9.52937	H9.00hb4s_029	4.2905	-0.683438	H9.00hb4s_029	8.90553	3.66644	H9.00hb4s_029	4.01577	-2.60568
mouse1_lib1.final_cell_0029_beta	-1.18639	-4.4548	mouse1_lib1.final_cell_0029_beta	1.68908	2.05035	mouse1_lib1.final_cell_0029_beta	7.6054	-5.08029	mouse1_lib1.final_cell_0029_beta	-0.184018	-1.85796		eNb1_29	-7.21315	0.394451	eNb1_29	-4.59434	6.47005	eNb1_29	1.82917	-7.29854	eNb1_29	-2.0497	4.4136		H9.00hb4s_030	-10.186	-8.26465	H9.00hb4s_030	4.39977	-1.00676	H9.00hb4s_030	10.1279	4.55546	H9.00hb4s_030	3.11418	-3.02345
mouse1_lib1.final_cell_0030_ductal	-2.42964	16.4885	mouse1_lib1.final_cell_0030_ductal	-5.50528	1.0527	mouse1_lib1.final_cell_0030_ductal	-9.5766	6.55297	mouse1_lib1.final_cell_0030_ductal	5.01417	3.07116		eNb1_30	-7.5217	-0.577941	eNb1_30	-3.94171	5.89912	eNb1_30	2.26842	-6.71786	eNb1_30	-2.40183	4.2505		H9.00hb4s_031	-8.43604	-8.55716	H9.00hb4s_031	5.30893	-0.997175	H9.00hb4s_031	9.52413	4.43043	H9.00hb4s_031	4.01286	-2.2848
mouse1_lib1.final_cell_0031_ductal	-3.21756	16.1176	mouse1_lib1.final_cell_0031_ductal	-6.56557	0.448194	mouse1_lib1.final_cell_0031_ductal	-7.62093	6.89597	mouse1_lib1.final_cell_0031_ductal	3.41422	3.54362		eNb1_31	-5.78573	0.628301	eNb1_31	-2.13382	3.93194	eNb1_31	1.45253	-8.33203	eNb1_31	-2.39688	-0.267377		H9.00hb4s_032	-10.1443	-9.40615	H9.00hb4s_032	5.98457	-1.03488	H9.00hb4s_032	8.77377	4.54777	H9.00hb4s_032	3.64876	-1.97762
mouse1_lib1.final_cell_0032_ductal	-0.614061	18.4003	mouse1_lib1.final_cell_0032_ductal	-5.20311	0.659054	mouse1_lib1.final_cell_0032_ductal	-9.66219	5.18393	mouse1_lib1.final_cell_0032_ductal	4.62044	3.12457		eNb1_32	-6.97267	-0.960349	eNb1_32	-5.17402	6.15924	eNb1_32	1.13976	-7.76821	eNb1_32	-1.07425	4.02895		H9.00hb4s_033	-9.74275	-8.1777	H9.00hb4s_033	4.8679	-1.40869	H9.00hb4s_033	9.58448	4.54453	H9.00hb4s_033	3.61048	-2.7067
mouse1_lib1.final_cell_0033_gamma	4.85363	5.38261	mouse1_lib1.final_cell_0033_gamma	2.58973	-2.47194	mouse1_lib1.final_cell_0033_gamma	4.01904	2.43543	mouse1_lib1.final_cell_0033_gamma	-1.64425	2.65906		eNb1_33	-7.78023	0.102365	eNb1_33	-4.46879	5.52233	eNb1_33	1.33645	-7.02772	eNb1_33	-2.28621	3.81257		H9.00hb4s_034	-10.2993	-8.94801	H9.00hb4s_034	5.14827	-1.68513	H9.00hb4s_034	8.71338	4.4767	H9.00hb4s_034	3.17816	-3.03837
mouse1_lib1.final_cell_0034_beta	-0.693536	-9.57741	mouse1_lib1.final_cell_0034_beta	-1.37808	-3.36651	mouse1_lib1.final_cell_0034_beta	1.8324	-4.43339	mouse1_lib1.final_cell_0034_beta	-3.04313	-3.69906		eNb1_34	-6.20359	0.875677	eNb1_34	-4.7651	5.55761	eNb1_34	1.58922	-7.67589	eNb1_34	-2.28687	3.54372		H9.00hb4s_035	-8.81232	-8.31145	H9.00hb4s_035	5.01196	-0.688372	H9.00hb4s_035	9.25013	3.49818	H9.00hb4s_035	4.44614	-1.82246
mouse1_lib1.final_cell_0035_beta	-0.777469	-9.28966	mouse1_lib1.final_cell_0035_beta	-1.84703	-2.39569	mouse1_lib1.final_cell_0035_beta	2.22203	-4.13824	mouse1_lib1.final_cell_0035_beta	-3.05602	-3.19704		eNb1_35	-6.62557	-0.694303	eNb1_35	-1.59458	3.71784	eNb1_35	1.26429	-8.05796	eNb1_35	-2.12131	0.419951		H9.00hb4s_036	-10.275	-8.5956	H9.00hb4s_036	4.54829	-1.49643	H9.00hb4s_036	10.6545	4.2553	H9.00hb4s_036	3.8511	-2.08344
mouse1_lib1.final_cell_0036_ductal	-1.96089	17.8559	mouse1_lib1.final_cell_0036_ductal	-5.41019	1.07459	mouse1_lib1.final_cell_0036_ductal	-9.46121	5.28637	mouse1_lib1.final_cell_0036_ductal	4.39832	2.97307		eNb1_36	-6.17214	-1.37709	eNb1_36	-5.02624	4.06456	eNb1_36	2.50483	-7.4542	eNb1_36	-0.787009	2.40802		H9.00hb4s_037	-9.9741	-9.07597	H9.00hb4s_037	4.46326	-0.824986	H9.00hb4s_037	10.288	4.19711	H9.00hb4s_037	3.20599	-1.50385
mouse1_lib1.final_cell_0037_ductal	-3.53039	15.8288	mouse1_lib1.final_cell_0037_ductal	-6.59301	0.367432	mouse1_lib1.final_cell_0037_ductal	-7.90552	6.88561	mouse1_lib1.final_cell_0037_ductal	3.61321	3.55612		eNb1_37	-5.60218	-1.60778	eNb1_37	-5.68896	4.77059	eNb1_37	1.79953	-8.70715	eNb1_37	-0.946023	3.24665		H9.00hb4s_038	-8.39634	-9.07745	H9.00hb4s_038	5.23808	-0.738579	H9.00hb4s_038	8.45167	4.25068	H9.00hb4s_038	3.98581	-2.22281
mouse1_lib1.final_cell_0038_ductal	-3.50537	15.4272	mouse1_lib1.final_cell_0038_ductal	-5.99955	0.260278	mouse1_lib1.final_cell_0038_ductal	-8.61768	7.20284	mouse1_lib1.final_cell_0038_ductal	3.85324	3.54103		eNb1_38	-6.81295	-0.951093	eNb1_38	-4.72247	6.23023	eNb1_38	1.54247	-7.53168	eNb1_38	-1.60538	4.48075		H9.00hb4s_039	-9.98577	-8.83914	H9.00hb4s_039	4.26384	-0.752931	H9.00hb4s_039	10.0503	4.21778	H9.00hb4s_039	3.31871	-2.73804
mouse1_lib1.final_cell_0039_delta	13.0206	-4.83483	mouse1_lib1.final_cell_0039_delta	3.26934	-1.32889	mouse1_lib1.final_cell_0039_delta	5.60588	2.39893	mouse1_lib1.final_cell_0039_delta	-0.088434	3.53889		eNb1_39	-6.49523	0.274814	eNb1_39	-5.68143	5.22929	eNb1_39	1.58551	-8.04127	eNb1_39	-1.19006	4.30667		H9.00hb4s_040	-9.91208	-8.25199	H9.00hb4s_040	4.63475	-0.714783	H9.00hb4s_040	9.84353	4.40396	H9.00hb4s_040	3.39994	-1.37744
mouse1_lib1.final_cell_0040_beta	0.809521	-6.72779	mouse1_lib1.final_cell_0040_beta	1.57619	2.69403	mouse1_lib1.final_cell_0040_beta	8.43901	-5.77063	mouse1_lib1.final_cell_0040_beta	0.0857793	-2.0053		eNb1_40	-6.67057	0.91041	eNb1_40	-5.56537	4.87595	eNb1_40	2.18443	-8.52992	eNb1_40	-1.06878	3.36546		H9.00hb4s_041	-9.75423	-8.26111	H9.00hb4s_041	5.52169	-1.49188	H9.00hb4s_041	8.60907	4.38226	H9.00hb4s_041	3.79686	-2.65368
mouse1_lib1.final_cell_0041_beta	-0.0274187	-9.93579	mouse1_lib1.final_cell_0041_beta	1.6726	2.90676	mouse1_lib1.final_cell_0041_beta	8.79257	-6.16834	mouse1_lib1.final_cell_0041_beta	0.476127	-1.72094		eNb1_41	-6.0874	0.195801	eNb1_41	-5.27284	5.66972	eNb1_41	1.77179	-8.42471	eNb1_41	-1.313	4.29263		H9.00hb4s_043	-9.03615	-8.40472	H9.00hb4s_043	5.26857	-0.942646	H9.00hb4s_043	9.36625	3.96982	H9.00hb4s_043	4.32369	-2.09221
mouse1_lib1.final_cell_0042_ductal	-0.21972	17.8643	mouse1_lib1.final_cell_0042_ductal	-4.92654	1.50721	mouse1_lib1.final_cell_0042_ductal	-11.0047	7.61076	mouse1_lib1.final_cell_0042_ductal	5.8408	1.79311		eNb1_42	-7.51087	0.125794	eNb1_42	-4.32882	6.09497	eNb1_42	1.94809	-6.86197	eNb1_42	-2.39156	4.18983		H9.00hb4s_044	-9.47228	-9.39284	H9.00hb4s_044	6.15683	-0.493839	H9.00hb4s_044	8.25982	4.05077	H9.00hb4s_044	4.3058	-1.45801
mouse1_lib1.final_cell_0043_delta	11.9511	-5.39915	mouse1_lib1.final_cell_0043_delta	1.42759	-0.0766467	mouse1_lib1.final_cell_0043_delta	5.84122	1.30055	mouse1_lib1.final_cell_0043_delta	1.24745	1.98832		eNb1_43	-5.75576	-1.61046	eNb1_43	-4.47849	5.93789	eNb1_43	2.53097	-6.93689	eNb1_43	-1.7875	4.32539		H9.00hb4s_045	-9.86431	-9.68045	H9.00hb4s_045	6.04653	-0.76015	H9.00hb4s_045	8.4309	4.37293	H9.00hb4s_045	3.83087	-1.54764
mouse1_lib1.final_cell_0044_endothelial	-10.6633	4.47173	mouse1_lib1.final_cell_0044_endothelial	-5.37838	4.69895	mouse1_lib1.final_cell_0044_endothelial	-13.1317	3.02351	mouse1_lib1.final_cell_0044_endothelial	8.16109	2.77289		eNb1_44	-6.79316	-0.773334	eNb1_44	-4.94589	5.18253	eNb1_44	0.783708	-8.25539	eNb1_44	-1.75466	3.46186		H9.00hb4s_046	-10.1472	-9.42819	H9.00hb4s_046	4.79877	-0.650515	H9.00hb4s_046	8.9046	4.55804	H9.00hb4s_046	3.05216	-3.01186
mouse1_lib1.final_cell_0045_beta	1.2436	-6.81844	mouse1_lib1.final_cell_0045_beta	1.21911	2.40061	mouse1_lib1.final_cell_0045_beta	8.72204	-6.03674	mouse1_lib1.final_cell_0045_beta	1.3716	-2.26497		eNb1_45	-5.55862	0.299239	eNb1_45	-5.51978	4.54386	eNb1_45	2.84923	-8.1438	eNb1_45	-0.730182	3.21769		H9.00hb4s_047	-8.99468	-10.0014	H9.00hb4s_047	4.80431	-0.19202	H9.00hb4s_047	8.97622	4.18113	H9.00hb4s_047	2.83938	-2.26542
mouse1_lib1.final_cell_0046_beta	0.528349	-7.24787	mouse1_lib1.final_cell_0046_beta	-1.34427	-1.92612	mouse1_lib1.final_cell_0046_beta	2.16853	-4.36693	mouse1_lib1.final_cell_0046_beta	-3.74377	-2.79675		eNb1_46	-7.59147	-0.323489	eNb1_46	-4.75104	6.02397	eNb1_46	1.89428	-7.40307	eNb1_46	-1.90158	4.28095		H9.00hb4s_048	-8.96867	-8.46975	H9.00hb4s_048	4.9536	-1.43203	H9.00hb4s_048	9.9296	3.80088	H9.00hb4s_048	3.19056	-1.83669
mouse1_lib1.final_cell_0047_alpha	5.58566	3.95777	mouse1_lib1.final_cell_0047_alpha	-1.78625	-1.43314	mouse1_lib1.final_cell_0047_alpha	2.85258	0.318387	mouse1_lib1.final_cell_0047_alpha	-2.5743	-3.27702		eNb1_47	-5.43255	0.454006	eNb1_47	-5.47914	5.93387	eNb1_47	1.31591	-8.8823	eNb1_47	-1.69	2.30675		H9.00hb4s_050	-9.55975	-8.92217	H9.00hb4s_050	4.7363	-0.952675	H9.00hb4s_050	9.8882	3.80217	H9.00hb4s_050	4.20059	-2.26291
mouse1_lib1.final_cell_0048_ductal	-3.49344	15.6599	mouse1_lib1.final_cell_0048_ductal	-6.15451	0.400816	mouse1_lib1.final_cell_0048_ductal	-8.3232	7.13491	mouse1_lib1.final_cell_0048_ductal	3.69441	3.37883		eNb1_48	-6.55759	0.340164	eNb1_48	-5.15994	5.2683	eNb1_48	0.983679	-8.34935	eNb1_48	-1.81501	2.0337		H9.00hb4s_051	-9.07811	-10.0127	H9.00hb4s_051	-3.35612	-3.60157	H9.00hb4s_051	10.2463	3.97978	H9.00hb4s_051	-2.21052	-1.81269
mouse1_lib1.final_cell_0049_beta	-0.855177	-8.97748	mouse1_lib1.final_cell_0049_beta	-2.07258	-2.1617	mouse1_lib1.final_cell_0049_beta	3.07305	-3.87814	mouse1_lib1.final_cell_0049_beta	-3.40816	-3.24342		eNb1_49	-7.05672	0.1318	eNb1_49	-5.0219	5.86417	eNb1_49	2.07342	-7.61388	eNb1_49	-1.93457	3.79461		H9.00hb4s_052	-9.86574	-9.7512	H9.00hb4s_052	5.04579	-1.01871	H9.00hb4s_052	9.43576	4.05993	H9.00hb4s_052	2.86552	-3.01053
mouse1_lib1.final_cell_0050_ductal	-2.38866	16.7138	mouse1_lib1.final_cell_0050_ductal	-5.90761	1.26646	mouse1_lib1.final_cell_0050_ductal	-9.23954	6.30796	mouse1_lib1.final_cell_0050_ductal	4.2294	3.60023		eNb1_50	-8.2272	0.210085	eNb1_50	-4.9462	5.28222	eNb1_50	0.956066	-7.8646	eNb1_50	-1.77618	4.0773		H9.00hb4s_053	-10.4147	-9.3314	H9.00hb4s_053	4.67913	-1.08931	H9.00hb4s_053	9.09008	4.47891	H9.00hb4s_053	3.31251	-2.67177
mouse1_lib1.final_cell_0051_gamma	5.23958	5.19656	mouse1_lib1.final_cell_0051_gamma	-1.42485	-1.09915	mouse1_lib1.final_cell_0051_gamma	3.68091	2.0149	mouse1_lib1.final_cell_0051_gamma	5.65194	2.59741		eNb1_51	-5.93727	-1.73382	eNb1_51	-5.59685	5.34043	eNb1_51	1.52077	-8.81278	eNb1_51	-1.30869	1.97374		H9.00hb4s_054	-9.47693	-9.1408	H9.00hb4s_054	5.6679	-1.34302	H9.00hb4s_054	8.61568	3.56085	H9.00hb4s_054	3.88269	-2.56931
mouse1_lib1.final_cell_0052_beta	-1.09827	-7.65207	mouse1_lib1.final_cell_0052_beta	-1.95482	-1.88505	mouse1_lib1.final_cell_0052_beta	2.24504	-4.42823	mouse1_lib1.final_cell_0052_beta	-3.22227	-4.55659		eNb1_52	-8.43401	-0.112977	eNb1_52	-4.94776	4.79347	eNb1_52	0.896245	-7.27914	eNb1_52	-2.59982	1.20546		H9.00hb4s_055	-9.2379	-8.20407	H9.00hb4s_055	5.58626	-1.25354	H9.00hb4s_055	8.72347	3.34936	H9.00hb4s_055	3.12122	-2.49065
mouse1_lib1.final_cell_0053_ductal	-3.50347	15.7201	mouse1_lib1.final_cell_0053_ductal	-6.89755	0.462546	mouse1_lib1.final_cell_0053_ductal	-7.29466	6.96501	mouse1_lib1.final_cell_0053_ductal	3.3806	4.07488		eNb1_53	-5.1739	0.404084	eNb1_53	-5.70642	5.26949	eNb1_53	1.0959	-8.91025	eNb1_53	-1.23819	3.34195		H9.00hb4s_056	-9.34183	-9.75143	H9.00hb4s_056	6.56175	0.0617551	H9.00hb4s_056	8.11421	4.14098	H9.00hb4s_056	4.57365	-0.996236
mouse1_lib1.final_cell_0054_ductal	-3.08496	16.3576	mouse1_lib1.final_cell_0054_ductal	-5.8531	0.220125	mouse1_lib1.final_cell_0054_ductal	-8.41178	6.44065	mouse1_lib1.final_cell_0054_ductal	4.84219	3.59216		eNb1_54	-5.88665	0.434758	eNb1_54	-4.69823	5.67368	eNb1_54	1.47761	-8.14076	eNb1_54	-2.4919	3.137		H9.00hb4s_057	-9.6306	-9.74324	H9.00hb4s_057	6.31436	-0.381605	H9.00hb4s_057	8.02365	4.17648	H9.00hb4s_057	4.63592	-0.883381
mouse1_lib1.final_cell_0055_ductal	-3.42947	15.8106	mouse1_lib1.final_cell_0055_ductal	-4.77422	2.20119	mouse1_lib1.final_cell_0055_ductal	-8.84428	7.21926	mouse1_lib1.final_cell_0055_ductal	3.68831	3.51126		eNb1_55	-8.33836	-0.0863121	eNb1_55	-3.97448	5.83251	eNb1_55	1.20848	-7.54219	eNb1_55	-2.73939	2.62632		H9.00hb4s_058	-10.0733	-9.60208	H9.00hb4s_058	4.72525	-1.17033	H9.00hb4s_058	8.81483	3.75673	H9.00hb4s_058	3.1304	-2.89707
mouse1_lib1.final_cell_0056_beta	-0.319394	-6.92892	mouse1_lib1.final_cell_0056_beta	-1.75885	-3.60734	mouse1_lib1.final_cell_0056_beta	0.209662	-3.06032	mouse1_lib1.final_cell_0056_beta	-4.38075	-4.88136		eNb1_56	-5.2521	0.372493	eNb1_56	-5.57632	4.43775	eNb1_56	1.07915	-8.95902	eNb1_56	-1.56543	2.54404		H9.00hb4s_059	-9.93828	-8.13867	H9.00hb4s_059	4.78224	-1.55759	H9.00hb4s_059	9.02237	4.3883	H9.00hb4s_059	3.06145	-2.70764
mouse1_lib1.final_cell_0057_ductal	-0.491469	17.2349	mouse1_lib1.final_cell_0057_ductal	-4.30865	2.45326	mouse1_lib1.final_cell_0057_ductal	-10.2015	7.3228	mouse1_lib1.final_cell_0057_ductal	4.31054	2.25376		eNb1_57	-8.20204	0.351536	eNb1_57	-5.26532	4.82603	eNb1_57	1.27851	-9.02001	eNb1_57	-1.57968	3.64226		H9.00hb4s_060	-10.0987	-8.56017	H9.00hb4s_060	5.01735	-1.57344	H9.00hb4s_060	9.42334	4.52472	H9.00hb4s_060	3.35987	-1.69651
mouse1_lib1.final_cell_0058_endothelial	-11.0178	5.43779	mouse1_lib1.final_cell_0058_endothelial	-5.28499	4.03253	mouse1_lib1.final_cell_0058_endothelial	-12.9024	2.26992	mouse1_lib1.final_cell_0058_endothelial	7.36873	2.95809		eNb1_58	-5.94913	0.349105	eNb1_58	-4.61391	5.83441	eNb1_58	1.81417	-6.98441	eNb1_58	-1.94197	4.46372		H9.00hb4s_061	-8.26515	-8.73501	H9.00hb4s_061	5.34404	-0.104404	H9.00hb4s_061	9.19262	3.72808	H9.00hb4s_061	4.56204	-2.24176
mouse1_lib1.final_cell_0059_ductal	0.389347	17.1007	mouse1_lib1.final_cell_0059_ductal	-4.20808	2.34625	mouse1_lib1.final_cell_0059_ductal	-10.9684	6.59718	mouse1_lib1.final_cell_0059_ductal	5.75642	1.59499		eNb1_59	-8.0676	0.31421	eNb1_59	-4.81941	4.3196	eNb1_59	0.999408	-8.33708	eNb1_59	-0.712533	2.16313		H9.00hb4s_062	-9.38331	-8.19659	H9.00hb4s_062	5.12082	-1.20377	H9.00hb4s_062	9.25844	3.51074	H9.00hb4s_062	4.10806	-2.09512
mouse1_lib1.final_cell_0060_beta	0.835108	-6.34927	mouse1_lib1.final_cell_0060_beta	0.175174	-4.53026	mouse1_lib1.final_cell_0060_beta	1.95922	-2.73729	mouse1_lib1.final_cell_0060_beta	-2.80346	-3.89521		eNb1_60	-7.17449	-1.09007	eNb1_60	-3.29211	5.8942	eNb1_60	1.20306	-6.74876	eNb1_60	-0.98442	3.68397		H9.00hb4s_063	-9.39849	-8.2702	H9.00hb4s_063	5.28993	-1.48092	H9.00hb4s_063	8.78979	3.51742	H9.00hb4s_063	3.73052	-2.48536
mouse1_lib1.final_cell_0061_beta	-0.230708	-9.47955	mouse1_lib1.final_cell_0061_beta	2.322	2.43585	mouse1_lib1.final_cell_0061_beta	6.04499	-5.23255	mouse1_lib1.final_cell_0061_beta	0.522267	-2.14022		eNb1_61	-5.31862	0.46626	eNb1_61	-5.66698	4.51996	eNb1_61	1.07456	-9.04876	eNb1_61	-1.51959	3.49622		H9.00hb4s_064	-8.18738	-9.10139	H9.00hb4s_064	5.73754	-1.06206	H9.00hb4s_064	8.65393	3.6802	H9.00hb4s_064	3.85004	-2.79607
mouse1_lib1.final_cell_0062_ductal	-2.48822	16.3383	mouse1_lib1.final_cell_0062_ductal	-5.61789	1.74641	mouse1_lib1.final_cell_0062_ductal	-9.50529	6.08553	mouse1_lib1.final_cell_0062_ductal	4.30247	3.10229		eNb1_62	-6.63705	0.252808	eNb1_62	-4.71229	5.31306	eNb1_62	1.09486	-8.58929	eNb1_62	-1.51383	2.7753		H9.00hb4s_065	-10.1282	-9.40878	H9.00hb4s_065	4.29665	-0.677451	H9.00hb4s_065	10.2992	3.90602	H9.00hb4s_065	3.54264	-2.54236
mouse1_lib1.final_cell_0063_ductal	0.037274	17.3487	mouse1_lib1.final_cell_0063_ductal	-4.8051	2.1694	mouse1_lib1.final_cell_0063_ductal	-10.8078	7.09597	mouse1_lib1.final_cell_0063_ductal	5.41905	1.97153		eNb1_63	-5.6904	0.184587	eNb1_63	-4.80413	6.01882	eNb1_63	1.39091	-8.29279	eNb1_63	-1.5213	3.8228		H9.00hb4s_066	-10.0581	-8.3767	H9.00hb4s_066	4.29494	-1.11689	H9.00hb4s_066	10.6854	4.02235	H9.00hb4s_066	3.46916	-1.44724
mouse1_lib1.final_cell_0064_endothelial	-9.97754	4.2322	mouse1_lib1.final_cell_0064_endothelial	-5.64827	4.52755	mouse1_lib1.final_cell_0064_endothelial	-13.0464	2.76534	mouse1_lib1.final_cell_0064_endothelial	8.22363	2.66069		eNb1_64	-5.71119	-2.24221	eNb1_64	-3.74796	4.43923	eNb1_64	2.52665	-5.76498	eNb1_64	-1.05021	2.47476		H9.00hb4s_067	-9.12179	-9.75494	H9.00hb4s_067	4.59882	-0.531604	H9.00hb4s_067	10.1921	3.92359	H9.00hb4s_067	3.83395	-1.14378
mouse1_lib1.final_cell_0065_beta	-1.73167	-6.8371	mouse1_lib1.final_cell_0065_beta	-1.76454	-2.83879	mouse1_lib1.final_cell_0065_beta	1.92516	-3.45144	mouse1_lib1.final_cell_0065_beta	-3.11126	-3.29648		eNb1_65	-6.27498	0.716838	eNb1_65	-4.62135	5.40862	eNb1_65	1.41485	-7.66388	eNb1_65	-1.47785	3.38831		H9.00hb4s_068	-9.27021	-9.75001	H9.00hb4s_068	6.29926	-0.146578	H9.00hb4s_068	7.9652	4.0039	H9.00hb4s_068	4.80322	0.0184783
mouse1_lib1.final_cell_0066_beta	-0.184395	-9.75992	mouse1_lib1.final_cell_0066_beta	0.427795	-4.44482	mouse1_lib1.final_cell_0066_beta	2.44285	-3.62003	mouse1_lib1.final_cell_0066_beta	-4.15462	-3.86256		eNb1_66	-6.73068	-0.839616	eNb1_66	-5.17166	5.37284	eNb1_66	2.15075	-8.07439	eNb1_66	-1.71026	2.99336		H9.00hb4s_069	-9.41238	-9.22358	H9.00hb4s_069	5.70362	-0.339254	H9.00hb4s_069	8.33523	4.29866	H9.00hb4s_069	4.17064	-1.15402
mouse1_lib1.final_cell_0067_ductal	-0.95293	17.2202	mouse1_lib1.final_cell_0067_ductal	-4.8613	1.32943	mouse1_lib1.final_cell_0067_ductal	-9.83033	7.06993	mouse1_lib1.final_cell_0067_ductal	4.97809	1.74521		eNb1_67	-8.80091	-0.326656	eNb1_67	-3.08691	5.35609	eNb1_67	0.539853	-7.05514	eNb1_67	-3.19123	1.54158		H9.00hb4s_070	-8.81695	-9.67768	H9.00hb4s_070	6.08019	-0.991607	H9.00hb4s_070	8.43127	4.4894	H9.00hb4s_070	4.61976	-1.42508
mouse1_lib1.final_cell_0068_beta	-1.7746	-8.76259	mouse1_lib1.final_cell_0068_beta	-2.16315	-3.03225	mouse1_lib1.final_cell_0068_beta	-0.229394	-2.9195	mouse1_lib1.final_cell_0068_beta	-3.65464	-3.09649		eNb1_68	-9.03839	-0.248856	eNb1_68	-4.88247	5.01318	eNb1_68	1.21115	-7.91158	eNb1_68	-2.37054	1.24739		H9.00hb4s_071	-10.1457	-8.56171	H9.00hb4s_071	5.19721	-1.08436	H9.00hb4s_071	9.89215	4.61854	H9.00hb4s_071	3.4243	-2.5123
mouse1_lib1.final_cell_0069_endothelial	-9.9732	4.38473	mouse1_lib1.final_cell_0069_endothelial	-6.29865	3.71917	mouse1_lib1.final_cell_0069_endothelial	-13.588	2.67124	mouse1_lib1.final_cell_0069_endothelial	7.35622	3.02189		eNb1_69	-6.33806	0.454103	eNb1_69	-5.76573	4.54196	eNb1_69	1.30542	-9.01868	eNb1_69	-1.51225	2.6044		H9.00hb4s_072	-9.55149	-9.81132	H9.00hb4s_072	4.3888	-0.482301	H9.00hb4s_072	10.3421	3.93818	H9.00hb4s_072	3.46224	-1.71981
mouse1_lib1.final_cell_0070_ductal	0.507884	17.1331	mouse1_lib1.final_cell_0070_ductal	-4.75756	1.57294	mouse1_lib1.final_cell_0070_ductal	-10.8784	6.6963	mouse1_lib1.final_cell_0070_ductal	5.99696	1.58603		eNb1_70	-8.38557	-0.0204992	eNb1_70	-3.97592	5.00725	eNb1_70	0.974809	-6.82695	eNb1_70	-2.7746	3.51628		H9.00hb4s_073	-8.33705	-8.44672	H9.00hb4s_073	5.34237	-0.375133	H9.00hb4s_073	9.43074	3.89228	H9.00hb4s_073	4.64751	-1.97234
mouse1_lib1.final_cell_0071_beta	-0.156941	-4.90448	mouse1_lib1.final_cell_0071_beta	1.27605	2.5669	mouse1_lib1.final_cell_0071_beta	7.87248	-5.09673	mouse1_lib1.final_cell_0071_beta	0.361754	-2.47147		eNb1_71	-6.54886	1.12363	eNb1_71	-5.6225	4.32595	eNb1_71	2.33426	-8.88019	eNb1_71	-1.08013	2.94356		H9.00hb4s_074	-8.0318	-8.73972	H9.00hb4s_074	5.2077	-0.82297	H9.00hb4s_074	9.00398	3.42164	H9.00hb4s_074	3.67969	-2.06162
mouse1_lib1.final_cell_0072_beta	0.0948407	-9.84771	mouse1_lib1.final_cell_0072_beta	1.62823	2.69635	mouse1_lib1.final_cell_0072_beta	7.45244	-5.40757	mouse1_lib1.final_cell_0072_beta	0.745114	-2.01822		eNb1_72	-5.71893	0.294351	eNb1_72	-5.54224	4.88854	eNb1_72	1.42399	-9.03212	eNb1_72	-1.50639	2.84628		H9.00hb4s_075	-8.689	-9.45524	H9.00hb4s_075	4.97865	-0.497453	H9.00hb4s_075	9.68265	4.12368	H9.00hb4s_075	3.77109	-2.846
mouse1_lib1.final_cell_0073_endothelial	-10.0684	4.72461	mouse1_lib1.final_cell_0073_endothelial	-6.25805	3.58993	mouse1_lib1.final_cell_0073_endothelial	-13.0968	2.16373	mouse1_lib1.final_cell_0073_endothelial	7.48045	2.84798		eNb1_73	-8.27322	0.126708	eNb1_73	-3.96458	4.69458	eNb1_73	1.1002	-7.2636	eNb1_73	-2.1252	3.65552		H9.00hb4s_076	-8.9631	-9.79548	H9.00hb4s_076	5.2547	-0.034502	H9.00hb4s_076	8.86931	3.28695	H9.00hb4s_076	2.94696	-1.53481
mouse1_lib1.final_cell_0074_beta	-0.736236	-4.85256	mouse1_lib1.final_cell_0074_beta	-2.17254	-2.56437	mouse1_lib1.final_cell_0074_beta	1.18563	-3.99963	mouse1_lib1.final_cell_0074_beta	-2.72224	-4.57477		eNb1_74	-7.27666	0.283966	eNb1_74	-5.22161	4.95896	eNb1_74	1.18892	-8.66605	eNb1_74	-1.18896	4.23821		H9.00hb4s_077	-10.3788	-8.72822	H9.00hb4s_077	4.63332	-1.55264	H9.00hb4s_077	10.5059	4.06735	H9.00hb4s_077	4.06671	-2.07038
mouse1_lib1.final_cell_0075_beta	0.568242	-8.36431	mouse1_lib1.final_cell_0075_beta	-0.186006	-3.16098	mouse1_lib1.final_cell_0075_beta	2.27153	-3.55357	mouse1_lib1.final_cell_0075_beta	-4.63767	-2.2186		eNb1_75	-5.2116	0.235289	eNb1_75	-5.22841	5.02931	eNb1_75	1.01961	-8.76036	eNb1_75	-1.53664	3.86105		H9.00hb4s_078	-10.4821	-8.832	H9.00hb4s_078	4.04353	-0.915255	H9.00hb4s_078	10.5651	4.04453	H9.00hb4s_078	3.24265	-1.65936
mouse1_lib1.final_cell_0076_ductal	-2.94729	15.8887	mouse1_lib1.final_cell_0076_ductal	-5.84056	1.5967	mouse1_lib1.final_cell_0076_ductal	-9.25973	7.20576	mouse1_lib1.final_cell_0076_ductal	-1.65774	2.65563		eNb1_76	-6.78729	0.953234	eNb1_76	-2.3751	3.27954	eNb1_76	2.14453	-8.68592	eNb1_76	-2.1	0.367423		H9.00hb4s_079	-8.42634	-8.67665	H9.00hb4s_079	4.98812	-0.305522	H9.00hb4s_079	9.65774	4.17898	H9.00hb4s_079	3.21215	-2.58915
mouse1_lib1.final_cell_0077_beta	0.633125	-9.2106	mouse1_lib1.final_cell_0077_beta	-0.331919	-2.381	mouse1_lib1.final_cell_0077_beta	2.10087	-4.1075	mouse1_lib1.final_cell_0077_beta	-3.33882	-3.23348		eNb1_77	-6.3788	0.545798	eNb1_77	-5.55395	4.33969	eNb1_77	1.56071	-8.97085	eNb1_77	-0.927992	3.07714		H9.00hb4s_080	-9.4342	-8.18107	H9.00hb4s_080	5.17853	-1.61745	H9.00hb4s_080	9.06038	4.65063	H9.00hb4s_080	3.96051	-2.67666
mouse1_lib1.final_cell_0078_ductal	-2.45125	16.2965	mouse1_lib1.final_cell_0078_ductal	-5.66728	0.658166	mouse1_lib1.final_cell_0078_ductal	-8.83238	6.4643	mouse1_lib1.final_cell_0078_ductal	4.17706	2.79089		eNb1_78	-5.53222	-1.92496	eNb1_78	-4.57974	5.63205	eNb1_78	1.85258	-7.88289	eNb1_78	-1.68293	3.59464		H9.00hb4s_081	-8.08969	-8.90029	H9.00hb4s_081	6.23947	-0.61312	H9.00hb4s_081	8.08346	4.05421	H9.00hb4s_081	4.47899	-0.65187
mouse1_lib1.final_cell_0079_quiescent_stellate	-12.2721	6.48798	mouse1_lib1.final_cell_0079_quiescent_stellate	-5.09753	2.86076	mouse1_lib1.final_cell_0079_quiescent_stellate	-10.2503	3.2347	mouse1_lib1.final_cell_0079_quiescent_stellate	6.71568	2.62107		eNb1_79	-7.7687	-0.0626082	eNb1_79	-4.31232	5.56578	eNb1_79	2.03606	-7.26956	eNb1_79	-2.06664	3.65821		H9.00hb4s_082	-10.4637	-9.04942	H9.00hb4s_082	4.48142	-1.40615	H9.00hb4s_082	10.0087	4.56773	H9.00hb4s_082	3.42559	-1.59055
mouse1_lib1.final_cell_0080_beta	-0.13516	-6.19673	mouse1_lib1.final_cell_0080_beta	0.133241	-3.9487	mouse1_lib1.final_cell_0080_beta	3.18838	-3.26998	mouse1_lib1.final_cell_0080_beta	-4.04207	-4.12004		eNb1_80	-5.56634	-1.91305	eNb1_80	-6.00935	4.81529	eNb1_80	1.10839	-8.99701	eNb1_80	-1.06795	2.65591		H9.00hb4s_083	-8.76083	-8.18669	H9.00hb4s_083	4.80495	-0.742046	H9.00hb4s_083	9.21801	3.29864	H9.00hb4s_083	3.41891	-2.85922
mouse1_lib1.final_cell_0081_ductal	-3.40799	15.844	mouse1_lib1.final_cell_0081_ductal	-6.28381	0.366367	mouse1_lib1.final_cell_0081_ductal	-7.52475	6.85477	mouse1_lib1.final_cell_0081_ductal	3.42598	3.31842		eNb1_81	-7.76952	0.249394	eNb1_81	-4.21943	5.8849	eNb1_81	0.985229	-6.80781	eNb1_81	-2.50603	2.71353		H9.00hb4s_084	-8.91421	-8.24084	H9.00hb4s_084	4.93851	-0.753547	H9.00hb4s_084	10.1867	4.10321	H9.00hb4s_084	3.84501	-1.37664
mouse1_lib1.final_cell_0082_ductal	-2.50646	17.2274	mouse1_lib1.final_cell_0082_ductal	-3.8474	3.29528	mouse1_lib1.final_cell_0082_ductal	-10.9052	7.86271	mouse1_lib1.final_cell_0082_ductal	6.39446	0.465574		eNb1_82	-7.42917	0.0211065	eNb1_82	-3.8567	4.71321	eNb1_82	1.65728	-6.94523	eNb1_82	-1.61731	2.06999		H9.00hb4s_085	-8.95028	-8.9814	H9.00hb4s_085	5.11575	-0.602453	H9.00hb4s_085	9.54979	4.08783	H9.00hb4s_085	4.06376	-1.73432
mouse1_lib1.final_cell_0083_delta	13.2255	-3.3845	mouse1_lib1.final_cell_0083_delta	0.281279	-1.69254	mouse1_lib1.final_cell_0083_delta	2.60353	0.0531238	mouse1_lib1.final_cell_0083_delta	-0.715402	0.79327		eNb1_83	-8.28222	0.166484	eNb1_83	-1.62428	3.36372	eNb1_83	0.96418	-8.4955	eNb1_83	-2.00856	0.634154		H9.00hb4s_086	-9.1617	-9.26122	H9.00hb4s_086	5.26644	-0.0480405	H9.00hb4s_086	9.63099	3.72671	H9.00hb4s_086	4.18305	-1.36583
mouse1_lib1.final_cell_0084_alpha	6.18099	5.18861	mouse1_lib1.final_cell_0084_alpha	1.4269	-0.380708	mouse1_lib1.final_cell_0084_alpha	5.60864	4.81871	mouse1_lib1.final_cell_0084_alpha	1.65855	2.48825		eNb1_84	-7.5724	0.604169	eNb1_84	-4.50278	4.65494	eNb1_84	1.43471	-7.67132	eNb1_84	-1.42383	3.18447		H9.00hb4s_087	-8.11041	-8.61153	H9.00hb4s_087	5.3998	-0.444345	H9.00hb4s_087	9.47096	4.38027	H9.00hb4s_087	3.78526	-1.95882
mouse1_lib1.final_cell_0085_ductal	-3.66889	15.6883	mouse1_lib1.final_cell_0085_ductal	-6.31998	0.567272	mouse1_lib1.final_cell_0085_ductal	-8.47031	7.08893	mouse1_lib1.final_cell_0085_ductal	3.62794	3.34941		eNb1_85	-5.66462	-1.5583	eNb1_85	-4.9019	4.45534	eNb1_85	2.03417	-8.40354	eNb1_85	-1.67042	0.845823		H9.00hb4s_088	-10.4324	-8.97028	H9.00hb4s_088	4.21861	-0.620185	H9.00hb4s_088	10.4428	4.32582	H9.00hb4s_088	3.19981	-2.04047
mouse1_lib1.final_cell_0086_beta	0.67045	-7.75826	mouse1_lib1.final_cell_0086_beta	1.66528	2.20566	mouse1_lib1.final_cell_0086_beta	8.11613	-5.66371	mouse1_lib1.final_cell_0086_beta	-0.0985729	-3.11756		eNb1_86	-5.52647	0.531726	eNb1_86	-5.27379	5.7864	eNb1_86	1.62417	-8.72152	eNb1_86	-1.66113	2.38807		H9.00hb4s_089	-8.93969	-8.92866	H9.00hb4s_089	5.23389	-0.731694	H9.00hb4s_089	9.43199	3.99584	H9.00hb4s_089	4.77338	-2.15006
mouse1_lib1.final_cell_0087_ductal	-2.18881	17.4543	mouse1_lib1.final_cell_0087_ductal	-5.63194	0.00895713	mouse1_lib1.final_cell_0087_ductal	-8.33289	7.08465	mouse1_lib1.final_cell_0087_ductal	3.73465	2.81626		eNb1_87	-6.76639	0.295565	eNb1_87	-5.00967	5.06512	eNb1_87	0.710053	-7.65978	eNb1_87	-1.51582	2.55498		H9.00hb4s_090	-9.12145	-8.37168	H9.00hb4s_090	4.84825	-0.410233	H9.00hb4s_090	9.49094	3.65604	H9.00hb4s_090	2.65402	-2.24864
mouse1_lib1.final_cell_0088_ductal	-1.47917	17.324	mouse1_lib1.final_cell_0088_ductal	-4.48231	1.97455	mouse1_lib1.final_cell_0088_ductal	-10.5795	7.50573	mouse1_lib1.final_cell_0088_ductal	5.84145	1.688		eNb1_88	-8.72857	0.0534498	eNb1_88	-5.24723	5.5368	eNb1_88	0.445806	-7.7195	eNb1_88	-1.98396	2.76686		H9.00hb4s_091	-8.43145	-8.6741	H9.00hb4s_091	5.29213	-0.265987	H9.00hb4s_091	9.6494	4.2329	H9.00hb4s_091	4.59296	-2.06634
mouse1_lib1.final_cell_0089_beta	-1.6063	-7.47617	mouse1_lib1.final_cell_0089_beta	1.0254	-3.74465	mouse1_lib1.final_cell_0089_beta	1.13812	-2.51796	mouse1_lib1.final_cell_0089_beta	-4.56114	-3.77655		eNb1_89	-6.59632	-0.61856	eNb1_89	-5.97884	5.19248	eNb1_89	1.22805	-8.61876	eNb1_89	-1.97728	0.638025		H9.00hb4s_092	-8.07051	-8.86529	H9.00hb4s_092	5.61337	-0.436557	H9.00hb4s_092	8.43392	3.83228	H9.00hb4s_092	4.88001	-1.98864
mouse1_lib1.final_cell_0090_ductal	-0.476572	18.5027	mouse1_lib1.final_cell_0090_ductal	-5.20313	1.8674	mouse1_lib1.final_cell_0090_ductal	-10.2965	5.66498	mouse1_lib1.final_cell_0090_ductal	5.44292	1.6713		eNb1_90	-6.07835	-2.63002	eNb1_90	-5.21516	4.3351	eNb1_90	1.45544	-8.96845	eNb1_90	-1.02456	3.89522		H9.00hb4s_094	-9.11909	-9.89932	H9.00hb4s_094	5.12769	-0.172857	H9.00hb4s_094	9.58317	4.08739	H9.00hb4s_094	4.35657	-1.76863
mouse1_lib1.final_cell_0091_delta	12.2401	-5.67157	mouse1_lib1.final_cell_0091_delta	1.11133	-0.774224	mouse1_lib1.final_cell_0091_delta	5.22754	0.887724	mouse1_lib1.final_cell_0091_delta	0.465198	2.40411		eNb1_91	-6.28067	0.758885	eNb1_91	-5.87302	5.23489	eNb1_91	1.42182	-8.66835	eNb1_91	-1.22127	2.81404		H9.00hb4s_095	-8.42531	-9.46614	H9.00hb4s_095	5.73167	-0.324543	H9.00hb4s_095	8.4035	3.63558	H9.00hb4s_095	4.51827	-1.77393
mouse1_lib1.final_cell_0092_endothelial	-10.7334	4.88006	mouse1_lib1.final_cell_0092_endothelial	-5.56587	3.68901	mouse1_lib1.final_cell_0092_endothelial	-12.6114	2.35467	mouse1_lib1.final_cell_0092_endothelial	7.48528	2.30491		eNb1_92	-7.08339	0.0592186	eNb1_92	-3.46698	5.38069	eNb1_92	1.73386	-7.58361	eNb1_92	-2.11229	2.94476		H9.00hb4s_096	-9.22456	-9.50972	H9.00hb4s_096	5.19425	-0.227196	H9.00hb4s_096	9.08081	3.30401	H9.00hb4s_096	4.3916	-1.42549
mouse1_lib1.final_cell_0093_beta	-1.88054	-5.94263	mouse1_lib1.final_cell_0093_beta	-2.14688	-3.11314	mouse1_lib1.final_cell_0093_beta	-0.0203333	-2.83663	mouse1_lib1.final_cell_0093_beta	-3.4411	-4.15316		eNb1_93	-5.49575	-2.19455	eNb1_93	-3.68008	4.05392	eNb1_93	2.58486	-5.9421	eNb1_93	-1.15365	1.4932		H9.12h_001	-10.431	9.78602	H9.12h_001	9.85382	4.46263	H9.12h_001	18.0505	-4.80245	H9.12h_001	4.79503	2.84944
mouse1_lib1.final_cell_0094_beta	-0.769734	-6.97436	mouse1_lib1.final_cell_0094_beta	1.42574	2.37096	mouse1_lib1.final_cell_0094_beta	6.3987	-4.79244	mouse1_lib1.final_cell_0094_beta	0.928375	-2.74399		eNb1_94	-5.92075	0.657632	eNb1_94	-5.87072	5.03835	eNb1_94	1.09199	-8.8378	eNb1_94	-1.56095	2.5936		H9.12h_002	-10.8956	11.0378	H9.12h_002	10.5609	6.70624	H9.12h_002	15.975	-4.78681	H9.12h_002	3.87827	3.99908
mouse1_lib1.final_cell_0095_ductal	-0.212916	17.1046	mouse1_lib1.final_cell_0095_ductal	-5.14987	2.03703	mouse1_lib1.final_cell_0095_ductal	-10.9218	7.9522	mouse1_lib1.final_cell_0095_ductal	5.97015	0.88207		eNb1_95	-6.24936	0.455512	eNb1_95	-5.39023	5.50943	eNb1_95	2.44453	-7.8382	eNb1_95	-1.33232	2.31664		H9.12h_003	-8.89109	10.5836	H9.12h_003	9.03612	4.74072	H9.12h_003	16.789	-5.58674	H9.12h_003	3.67379	4.20489
mouse1_lib1.final_cell_0096_delta	11.6702	-5.09673	mouse1_lib1.final_cell_0096_delta	3.00455	-0.467513	mouse1_lib1.final_cell_0096_delta	4.97159	-2.74782	mouse1_lib1.final_cell_0096_delta	-0.256952	-0.597498		eNb1_96	-8.29321	0.0701204	eNb1_96	-4.9276	4.26117	eNb1_96	0.941699	-8.58338	eNb1_96	-0.87504	2.52103		H9.12h_004	-10.7962	9.65937	H9.12h_004	9.96894	5.17454	H9.12h_004	15.9853	-5.41159	H9.12h_004	3.32638	3.90355
mouse1_lib1.final_cell_0097_beta	0.500338	-9.40476	mouse1_lib1.final_cell_0097_beta	-1.70941	-3.54437	mouse1_lib1.final_cell_0097_beta	0.911274	-3.78283	mouse1_lib1.final_cell_0097_beta	-3.60202	-3.07058		eNb1_97	-8.24593	-0.0271424	eNb1_97	-5.42697	5.84163	eNb1_97	0.932953	-7.70375	eNb1_97	-1.25311	4.37145		H9.12h_005	-9.48297	10.0924	H9.12h_005	10.6179	6.04612	H9.12h_005	17.1175	-4.44712	H9.12h_005	4.46182	2.40948
mouse1_lib1.final_cell_0098_ductal	0.261667	17.1652	mouse1_lib1.final_cell_0098_ductal	-4.20772	1.59155	mouse1_lib1.final_cell_0098_ductal	-10.525	6.93478	mouse1_lib1.final_cell_0098_ductal	5.13379	1.9373		eNb1_98	-6.95209	-0.855034	eNb1_98	-1.02113	4.28537	eNb1_98	0.835673	-7.51521	eNb1_98	-3.06056	0.133836		H9.12h_006	-8.15567	-0.0193676	H9.12h_006	-3.55933	-3.08684	H9.12h_006	16.4318	-5.30691	H9.12h_006	2.96183	2.77061
mouse1_lib1.final_cell_0099_ductal	-2.4703	16.8011	mouse1_lib1.final_cell_0099_ductal	-4.74545	-0.15167	mouse1_lib1.final_cell_0099_ductal	-8.5429	6.57788	mouse1_lib1.final_cell_0099_ductal	4.5872	3.14138		eNb1_99	-8.98882	-0.813665	eNb1_99	-1.4833	4.01855	eNb1_99	0.0322571	-6.67806	eNb1_99	-2.67422	0.882786		H9.12h_007	-9.86014	11.6618	H9.12h_007	10.4333	4.72572	H9.12h_007	17.8291	-5.24687	H9.12h_007	4.66683	3.99061
mouse1_lib1.final_cell_0100_endothelial	-10.5627	5.99023	mouse1_lib1.final_cell_0100_endothelial	-5.22567	3.83794	mouse1_lib1.final_cell_0100_endothelial	-12.25	2.62534	mouse1_lib1.final_cell_0100_endothelial	6.39167	2.35404		eNb1_100	-6.61311	0.381074	eNb1_100	-5.47529	5.325	eNb1_100	1.10294	-8.28542	eNb1_100	-1.85675	3.31		H9.12h_008	-10.5692	10.6879	H9.12h_008	9.04451	4.92223	H9.12h_008	17.6178	-6.00205	H9.12h_008	3.7474	3.614
mouse1_lib1.final_cell_0101_beta	-0.591161	-9.14708	mouse1_lib1.final_cell_0101_beta	0.689693	-3.94134	mouse1_lib1.final_cell_0101_beta	0.982913	-3.17022	mouse1_lib1.final_cell_0101_beta	-4.22902	-4.14951		eNb1_101	-6.78951	0.202088	eNb1_101	-1.69933	4.1468	eNb1_101	2.309	-7.98575	eNb1_101	-2.14698	-0.310057		H9.12h_009	-10.5307	9.61858	H9.12h_009	9.0338	4.91636	H9.12h_009	17.5375	-5.6668	H9.12h_009	3.50307	3.79862
mouse1_lib1.final_cell_0102_endothelial	-9.99982	4.27963	mouse1_lib1.final_cell_0102_endothelial	-6.13784	4.09268	mouse1_lib1.final_cell_0102_endothelial	-13.0499	2.77237	mouse1_lib1.final_cell_0102_endothelial	7.26941	2.93329		eNb1_102	-7.22144	0.530766	eNb1_102	-4.64305	5.56381	eNb1_102	1.42343	-8.01064	eNb1_102	-2.23526	2.35574		H9.12h_010	-10.6101	10.3046	H9.12h_010	9.78071	5.40675	H9.12h_010	18.2548	-5.49506	H9.12h_010	4.78447	2.73518
mouse1_lib1.final_cell_0103_beta	-0.665515	-3.91328	mouse1_lib1.final_cell_0103_beta	-1.84633	-1.60939	mouse1_lib1.final_cell_0103_beta	1.32474	-3.88192	mouse1_lib1.final_cell_0103_beta	-1.16255	-3.27848		eNb1_103	-8.22974	-0.47637	eNb1_103	-2.56507	5.04674	eNb1_103	0.718157	-6.20618	eNb1_103	-3.05827	2.0696		H9.12h_011	-9.44713	10.0113	H9.12h_011	10.0738	4.8006	H9.12h_011	16.9409	-5.9507	H9.12h_011	5.02701	3.40594
mouse1_lib1.final_cell_0104_ductal	-3.12915	15.9079	mouse1_lib1.final_cell_0104_ductal	-6.44579	0.573096	mouse1_lib1.final_cell_0104_ductal	-7.75798	6.93419	mouse1_lib1.final_cell_0104_ductal	3.28233	3.85218		eNb1_104	-6.21702	0.807911	eNb1_104	-5.08828	5.31757	eNb1_104	1.26319	-8.10947	eNb1_104	-1.78355	2.43574		H9.12h_012	-8.96076	10.8265	H9.12h_012	10.881	5.01405	H9.12h_012	16.533	-5.70787	H9.12h_012	4.72459	3.01132
mouse1_lib1.final_cell_0105_quiescent_stellate	-22.5675	1.96816	mouse1_lib1.final_cell_0105_quiescent_stellate	-3.09323	4.08323	mouse1_lib1.final_cell_0105_quiescent_stellate	-11.5429	2.2633	mouse1_lib1.final_cell_0105_quiescent_stellate	6.05589	-1.34101		eNb1_105	-8.24447	0.241846	eNb1_105	-5.15464	3.74455	eNb1_105	2.06098	-8.2212	eNb1_105	-1.48574	2.65528		H9.12h_013	-8.96002	10.3104	H9.12h_013	10.3816	4.37407	H9.12h_013	17.5902	-5.56813	H9.12h_013	4.46459	2.7171
mouse1_lib1.final_cell_0106_beta	0.490073	-7.09743	mouse1_lib1.final_cell_0106_beta	0.908375	-3.28519	mouse1_lib1.final_cell_0106_beta	3.80309	-4.58729	mouse1_lib1.final_cell_0106_beta	-3.64633	-4.67348		eNb1_106	-6.79402	-0.892919	eNb1_106	-5.24313	6.10804	eNb1_106	0.645941	-7.78774	eNb1_106	-2.20173	3.38078		H9.12h_014	-8.91266	10.7583	H9.12h_014	10.7284	6.37291	H9.12h_014	16.9167	-4.6391	H9.12h_014	4.5662	2.35812
mouse1_lib1.final_cell_0107_quiescent_stellate	-12.6369	6.79621	mouse1_lib1.final_cell_0107_quiescent_stellate	-4.47411	1.14748	mouse1_lib1.final_cell_0107_quiescent_stellate	-10.9541	5.42197	mouse1_lib1.final_cell_0107_quiescent_stellate	4.7022	3.74183		eNb1_107	-8.84621	-0.00547967	eNb1_107	-4.77869	5.05791	eNb1_107	0.859237	-7.45685	eNb1_107	-2.41391	1.05929		H9.12h_015	-8.96431	10.412	H9.12h_015	10.0849	4.94552	H9.12h_015	16.4866	-5.09182	H9.12h_015	3.98881	3.88933
mouse1_lib1.final_cell_0108_beta	-1.06488	-7.8547	mouse1_lib1.final_cell_0108_beta	-0.363767	-2.44103	mouse1_lib1.final_cell_0108_beta	2.61022	-3.25418	mouse1_lib1.final_cell_0108_beta	-3.52801	-4.63061		eNb1_108	-7.09226	0.460981	eNb1_108	-5.06981	6.03167	eNb1_108	1.14693	-8.02128	eNb1_108	-1.86083	2.71113		H9.12h_016	-9.48593	10.3552	H9.12h_016	10.3132	4.59136	H9.12h_016	18.041	-5.18793	H9.12h_016	4.51318	2.59642
mouse1_lib1.final_cell_0109_beta	-1.9572	-6.75719	mouse1_lib1.final_cell_0109_beta	-0.189559	-4.56865	mouse1_lib1.final_cell_0109_beta	1.74093	-4.0061	mouse1_lib1.final_cell_0109_beta	-4.19986	-3.78333		eNb1_109	-8.38263	-0.945308	eNb1_109	-1.93951	5.01159	eNb1_109	0.134209	-6.06484	eNb1_109	-3.45321	1.75379		H9.12h_017	-10.5449	11.0244	H9.12h_017	10.2626	5.166	H9.12h_017	17.6273	-5.47187	H9.12h_017	4.44008	2.9137
mouse1_lib1.final_cell_0110_quiescent_stellate	-12.1207	6.20209	mouse1_lib1.final_cell_0110_quiescent_stellate	-4.73444	4.52204	mouse1_lib1.final_cell_0110_quiescent_stellate	-10.3979	3.32754	mouse1_lib1.final_cell_0110_quiescent_stellate	6.68699	2.79993		eNb1_110	-5.4973	0.504569	eNb1_110	-5.42703	5.41276	eNb1_110	1.26311	-8.81519	eNb1_110	-1.38735	2.92831		H9.12h_018	-9.73848	10.3149	H9.12h_018	10.6167	6.07061	H9.12h_018	17.2266	-6.00972	H9.12h_018	4.11766	3.71846
mouse1_lib1.final_cell_0111_delta	12.9267	-3.11463	mouse1_lib1.final_cell_0111_delta	-5.7489	1.96041	mouse1_lib1.final_cell_0111_delta	-8.90276	5.86808	mouse1_lib1.final_cell_0111_delta	-1.12939	3.52155		eNb1_111	-9.21745	-0.89481	eNb1_111	-2.13891	5.97537	eNb1_111	0.293936	-5.15609	eNb1_111	-4.1826	2.27527		H9.12h_019	-10.4338	9.64728	H9.12h_019	9.57849	4.5905	H9.12h_019	17.9207	-6.1996	H9.12h_019	4.62707	3.25208
mouse1_lib1.final_cell_0112_macrophage	-22.7496	2.08601	mouse1_lib1.final_cell_0112_macrophage	-2.50026	4.31048	mouse1_lib1.final_cell_0112_macrophage	-9.80447	-1.25651	mouse1_lib1.final_cell_0112_macrophage	5.88716	-1.34748		eNb1_112	-7.983	-0.333562	eNb1_112	-1.7018	3.50788	eNb1_112	0.695305	-6.48246	eNb1_112	-2.60883	-0.143806		H9.12h_021	-9.94181	9.90288	H9.12h_021	9.75225	4.65518	H9.12h_021	17.4657	-5.6767	H9.12h_021	3.63196	3.6956
mouse1_lib1.final_cell_0113_beta	-0.57573	-5.82301	mouse1_lib1.final_cell_0113_beta	1.04857	1.73311	mouse1_lib1.final_cell_0113_beta	7.1265	-4.60112	mouse1_lib1.final_cell_0113_beta	-0.0491603	-1.9604		eNb1_113	-6.6471	-0.854662	eNb1_113	-3.0792	4.68217	eNb1_113	1.43092	-7.6203	eNb1_113	-1.95264	1.37369		H9.12h_022	-10.1336	10.8299	H9.12h_022	9.93749	4.75872	H9.12h_022	17.5961	-5.05877	H9.12h_022	4.10463	4.05332
mouse1_lib1.final_cell_0114_beta	-0.977078	-8.11932	mouse1_lib1.final_cell_0114_beta	-0.569809	-3.532	mouse1_lib1.final_cell_0114_beta	1.57428	-3.59687	mouse1_lib1.final_cell_0114_beta	-4.18988	-4.87727		eNb1_114	-8.66195	-0.121081	eNb1_114	-4.0909	5.30766	eNb1_114	1.3105	-6.36747	eNb1_114	-2.31312	2.96265		H9.12h_023	-9.45335	10.6421	H9.12h_023	10.1657	4.60984	H9.12h_023	17.7089	-4.96231	H9.12h_023	5.04142	2.66973
mouse1_lib1.final_cell_0115_endothelial	-9.54974	3.4822	mouse1_lib1.final_cell_0115_endothelial	-5.00499	4.74317	mouse1_lib1.final_cell_0115_endothelial	-12.9219	2.87325	mouse1_lib1.final_cell_0115_endothelial	7.62888	2.20474		eNb1_115	-8.03812	-0.135334	eNb1_115	-1.31961	3.57392	eNb1_115	0.195868	-6.85988	eNb1_115	-2.88862	0.808178		H9.12h_024	-9.93427	11.6353	H9.12h_024	10.4135	4.54318	H9.12h_024	16.9931	-5.17509	H9.12h_024	5.08726	3.44753
mouse1_lib1.final_cell_0116_macrophage	-22.8238	2.28803	mouse1_lib1.final_cell_0116_macrophage	-2.09402	3.8647	mouse1_lib1.final_cell_0116_macrophage	-9.8129	-1.11718	mouse1_lib1.final_cell_0116_macrophage	5.47528	-1.21246		eNb1_116	-6.57865	-0.586213	eNb1_116	-4.74177	5.71342	eNb1_116	1.86392	-7.94734	eNb1_116	-1.25999	3.39887		H9.12h_025	-9.0776	11.0371	H9.12h_025	10.6743	4.61107	H9.12h_025	17.3396	-4.57541	H9.12h_025	4.63567	2.9697
mouse1_lib1.final_cell_0117_beta	-0.446436	-3.9371	mouse1_lib1.final_cell_0117_beta	-0.308463	-1.79466	mouse1_lib1.final_cell_0117_beta	3.16289	-2.90464	mouse1_lib1.final_cell_0117_beta	-1.51478	-4.04628		eNb1_117	-6.68756	0.364189	eNb1_117	-5.81802	4.64939	eNb1_117	1.40746	-9.11165	eNb1_117	-1.45375	2.64483		H9.12h_026	-9.0067	10.3521	H9.12h_026	10.4796	5.06863	H9.12h_026	17.3854	-6.11672	H9.12h_026	4.90136	3.80769
mouse1_lib1.final_cell_0118_beta	-0.359146	-7.64459	mouse1_lib1.final_cell_0118_beta	-1.84646	-1.84237	mouse1_lib1.final_cell_0118_beta	3.45696	-3.81564	mouse1_lib1.final_cell_0118_beta	-1.85601	-4.80363		eNb1_118	-7.50182	0.218608	eNb1_118	-4.78525	5.1819	eNb1_118	2.03934	-7.6488	eNb1_118	-1.98202	3.92842		H9.12h_027	-9.7866	10.2633	H9.12h_027	10.2633	5.07914	H9.12h_027	17.0386	-5.89577	H9.12h_027	4.2624	3.31144
mouse1_lib1.final_cell_0119_beta	1.67143	-8.50068	mouse1_lib1.final_cell_0119_beta	-0.474751	-2.78367	mouse1_lib1.final_cell_0119_beta	2.47563	-3.06745	mouse1_lib1.final_cell_0119_beta	-1.59273	-4.69407		eNb1_119	-5.77856	-2.00077	eNb1_119	-5.01378	3.79908	eNb1_119	1.55439	-8.50036	eNb1_119	-0.816717	2.48969		H9.12h_029	-10.5277	9.65457	H9.12h_029	10.423	5.15527	H9.12h_029	17.7281	-5.53916	H9.12h_029	3.98728	3.13218
mouse1_lib1.final_cell_0120_endothelial	-11.2951	5.80988	mouse1_lib1.final_cell_0120_endothelial	-5.60581	4.52708	mouse1_lib1.final_cell_0120_endothelial	-12.6814	2.41997	mouse1_lib1.final_cell_0120_endothelial	7.73049	2.84609		eNb1_120	-6.46158	0.563959	eNb1_120	-5.84311	5.03246	eNb1_120	2.05665	-8.80456	eNb1_120	-1.20996	2.97641		H9.12h_030	-9.39741	10.1231	H9.12h_030	10.7782	5.30382	H9.12h_030	16.618	-5.85521	H9.12h_030	4.18618	3.54118
mouse1_lib1.final_cell_0121_beta	0.172846	-9.44766	mouse1_lib1.final_cell_0121_beta	4.5016	-0.616815	mouse1_lib1.final_cell_0121_beta	8.24708	-5.98403	mouse1_lib1.final_cell_0121_beta	0.109881	-2.21133		eNb1_121	-7.22837	0.30194	eNb1_121	-4.76584	5.39625	eNb1_121	0.961648	-8.46624	eNb1_121	-1.68732	2.92738		H9.12h_031	-9.02217	10.4729	H9.12h_031	10.3134	4.91392	H9.12h_031	17.5916	-5.43759	H9.12h_031	3.49527	3.90849
mouse1_lib1.final_cell_0122_delta	12.7681	-4.19919	mouse1_lib1.final_cell_0122_delta	1.33248	-0.502731	mouse1_lib1.final_cell_0122_delta	5.52489	0.987326	mouse1_lib1.final_cell_0122_delta	1.23052	1.27573		eNb4_122	1.92379	-0.0186989	eNb4_122	0.413737	-7.7948	eNb4_122	1.06997	7.24252	eNb4_122	-0.666845	-3.17648		H9.12h_032	-9.72881	10.021	H9.12h_032	9.63622	4.90604	H9.12h_032	18.2167	-5.65255	H9.12h_032	4.37415	3.20949
mouse1_lib1.final_cell_0123_beta	-0.653315	-5.13336	mouse1_lib1.final_cell_0123_beta	1.66705	2.4231	mouse1_lib1.final_cell_0123_beta	7.42755	-4.91746	mouse1_lib1.final_cell_0123_beta	-0.116646	-2.76025		eNb4_123	1.74889	-0.364547	eNb4_123	0.89396	-8.57316	eNb4_123	0.985009	7.203	eNb4_123	0.340969	-4.3809		H9.12h_033	-9.43116	10.7252	H9.12h_033	9.28952	4.67499	H9.12h_033	17.6638	-4.82115	H9.12h_033	3.57737	3.92334
mouse1_lib1.final_cell_0124_macrophage	-22.5165	1.76377	mouse1_lib1.final_cell_0124_macrophage	-2.00208	4.2657	mouse1_lib1.final_cell_0124_macrophage	-9.78766	-1.25362	mouse1_lib1.final_cell_0124_macrophage	5.6	-1.34094		eNb4_124	1.75727	-0.917263	eNb4_124	-0.223851	-9.98244	eNb4_124	1.70299	6.0965	eNb4_124	0.0698847	-3.30048		H9.12h_034	-10.6873	9.90596	H9.12h_034	10.4237	5.16418	H9.12h_034	17.9701	-4.85792	H9.12h_034	3.81408	3.84522
mouse1_lib1.final_cell_0125_beta	-0.9013	-7.9107	mouse1_lib1.final_cell_0125_beta	-0.44815	-3.06748	mouse1_lib1.final_cell_0125_beta	1.02387	-3.75981	mouse1_lib1.final_cell_0125_beta	-4.31336	-3.55213		eNb4_125	2.81984	-0.810212	eNb4_125	0.924739	-9.58799	eNb4_125	1.91621	6.75152	eNb4_125	-1.36013	-3.66143		H9.12h_038	-9.10987	10.6512	H9.12h_038	10.1645	4.53369	H9.12h_038	17.2985	-6.24245	H9.12h_038	4.52005	2.84507
mouse1_lib1.final_cell_0126_quiescent_stellate	-12.709	6.40691	mouse1_lib1.final_cell_0126_quiescent_stellate	-4.72636	4.08158	mouse1_lib1.final_cell_0126_quiescent_stellate	-10.2175	3.12175	mouse1_lib1.final_cell_0126_quiescent_stellate	2.17397	2.31003		eNb4_126	1.91324	-1.1054	eNb4_126	-0.626301	-10.008	eNb4_126	1.81525	5.93673	eNb4_126	-1.21187	-2.12762		H9.12h_039	-9.94406	11.6728	H9.12h_039	10.0602	4.8305	H9.12h_039	16.7692	-4.98321	H9.12h_039	4.70535	3.52372
mouse1_lib1.final_cell_0127_ductal	-1.8723	17.0035	mouse1_lib1.final_cell_0127_ductal	-4.08854	2.49601	mouse1_lib1.final_cell_0127_ductal	-9.50496	7.22906	mouse1_lib1.final_cell_0127_ductal	4.1405	3.37439		eNb4_127	2.85104	-0.353646	eNb4_127	1.94748	-9.02331	eNb4_127	2.04108	8.07736	eNb4_127	0.107401	-4.69552		H9.12h_040	-10.5129	10.0401	H9.12h_040	9.90663	4.51823	H9.12h_040	18.4509	-5.74993	H9.12h_040	3.56705	3.54317
mouse1_lib1.final_cell_0128_beta	-0.845131	-3.37996	mouse1_lib1.final_cell_0128_beta	-2.1275	-1.8388	mouse1_lib1.final_cell_0128_beta	-0.133966	-3.06139	mouse1_lib1.final_cell_0128_beta	-1.93908	-3.26088		eNb4_128	2.04457	-0.355832	eNb4_128	0.300186	-10.4367	eNb4_128	1.21751	7.36126	eNb4_128	-1.11765	-3.38826		H9.12h_041	-10.7008	10.0946	H9.12h_041	9.46646	4.86027	H9.12h_041	18.1462	-5.5376	H9.12h_041	3.49193	3.55453
mouse1_lib1.final_cell_0129_beta	1.77611	-8.26669	mouse1_lib1.final_cell_0129_beta	-1.42945	-1.6331	mouse1_lib1.final_cell_0129_beta	1.6127	-2.95887	mouse1_lib1.final_cell_0129_beta	-2.23012	-4.72884		eNb4_129	-3.84769	-4.13702	eNb4_129	-4.20737	4.64133	eNb4_129	2.36094	-6.7097	eNb4_129	-1.75017	3.98136		H9.12h_042	-10.6605	10.1644	H9.12h_042	9.7794	4.81426	H9.12h_042	17.7587	-5.44232	H9.12h_042	3.8348	4.22346
mouse1_lib1.final_cell_0130_beta	-1.49304	-8.21589	mouse1_lib1.final_cell_0130_beta	-1.56285	-2.27293	mouse1_lib1.final_cell_0130_beta	0.148275	-2.93287	mouse1_lib1.final_cell_0130_beta	-3.62154	-4.10765		eNb4_130	-3.29286	-4.64562	eNb4_130	-3.40023	2.43236	eNb4_130	2.54323	-8.60418	eNb4_130	-1.52852	0.765008		H9.12h_043	-9.85777	10.1815	H9.12h_043	9.74487	4.70037	H9.12h_043	17.8762	-6.11706	H9.12h_043	3.7966	4.25893
mouse1_lib1.final_cell_0131_beta	-1.27871	-6.69245	mouse1_lib1.final_cell_0131_beta	0.283406	-4.08996	mouse1_lib1.final_cell_0131_beta	0.842214	-2.92475	mouse1_lib1.final_cell_0131_beta	-0.851854	-3.95227		eNb4_131	-5.327	-2.79256	eNb4_131	-4.65311	4.64011	eNb4_131	2.07832	-6.7884	eNb4_131	-0.878581	4.13044		H9.12h_044	-10.6552	9.65863	H9.12h_044	10.1245	5.1013	H9.12h_044	18.2359	-5.67488	H9.12h_044	4.43928	3.58252
mouse1_lib1.final_cell_0132_beta	-2.26987	-6.75196	mouse1_lib1.final_cell_0132_beta	-2.22576	-3.15568	mouse1_lib1.final_cell_0132_beta	0.661475	-2.92192	mouse1_lib1.final_cell_0132_beta	-3.76533	-4.36189		eNb4_132	-4.99213	-2.43766	eNb4_132	-2.66296	1.18218	eNb4_132	4.22925	-3.70944	eNb4_132	1.55556	1.13896		H9.12h_045	-9.72148	10.5224	H9.12h_045	9.63883	5.65631	H9.12h_045	16.96	-6.19061	H9.12h_045	3.41885	3.58341
mouse1_lib1.final_cell_0133_ductal	-3.00659	15.7306	mouse1_lib1.final_cell_0133_ductal	-5.29531	-0.0983921	mouse1_lib1.final_cell_0133_ductal	-8.46717	7.20024	mouse1_lib1.final_cell_0133_ductal	3.67018	3.29503		eNb4_133	2.11353	0.443282	eNb4_133	-0.857521	-6.89768	eNb4_133	6.03616	4.09784	eNb4_133	2.73425	-2.36094		H9.12h_046	-10.508	10.0332	H9.12h_046	9.00019	5.12783	H9.12h_046	18.0983	-5.8018	H9.12h_046	3.53789	3.35433
mouse1_lib1.final_cell_0134_beta	0.716926	-5.55597	mouse1_lib1.final_cell_0134_beta	1.54028	2.78523	mouse1_lib1.final_cell_0134_beta	8.47567	-5.53018	mouse1_lib1.final_cell_0134_beta	0.315839	-2.45482		eNb4_134	1.83783	-0.405304	eNb4_134	0.933101	-8.1163	eNb4_134	1.00191	7.7179	eNb4_134	2.13643	-3.16196		H9.12h_048	-10.5793	11.0475	H9.12h_048	9.50836	4.98696	H9.12h_048	17.4186	-5.70635	H9.12h_048	3.69094	3.84527
mouse1_lib1.final_cell_0135_ductal	0.515435	17.5745	mouse1_lib1.final_cell_0135_ductal	-4.43022	2.32428	mouse1_lib1.final_cell_0135_ductal	-10.9853	6.70133	mouse1_lib1.final_cell_0135_ductal	5.87305	1.36486		eNb4_135	2.14347	-1.0722	eNb4_135	0.498526	-9.77593	eNb4_135	1.90284	6.88198	eNb4_135	-1.68956	-3.04427		H9.12h_051	-10.6883	10.8003	H9.12h_051	9.22762	5.73133	H9.12h_051	17.4469	-5.97693	H9.12h_051	5.39192	2.85234
mouse1_lib1.final_cell_0136_delta	12.5785	-3.29984	mouse1_lib1.final_cell_0136_delta	-1.0056	-1.47048	mouse1_lib1.final_cell_0136_delta	2.46549	0.214789	mouse1_lib1.final_cell_0136_delta	-0.529133	0.852702		eNb4_136	-4.56026	-2.74331	eNb4_136	-2.55425	1.69933	eNb4_136	5.47149	-3.20027	eNb4_136	-0.474045	0.761307		H9.12h_052	-10.8656	10.0181	H9.12h_052	8.99073	5.2864	H9.12h_052	17.7339	-6.13452	H9.12h_052	3.86501	3.31208
mouse1_lib1.final_cell_0137_beta	-1.24497	-4.23593	mouse1_lib1.final_cell_0137_beta	1.19221	2.50732	mouse1_lib1.final_cell_0137_beta	7.83569	-5.17378	mouse1_lib1.final_cell_0137_beta	0.678011	-2.6678		eNb4_137	2.27281	0.25602	eNb4_137	-4.74802	3.95867	eNb4_137	2.69552	-8.72568	eNb4_137	-1.54875	0.860578		H9.12h_053	-10.6799	10.7802	H9.12h_053	9.11347	5.45424	H9.12h_053	18.2724	-5.46921	H9.12h_053	4.56081	3.89697
mouse1_lib1.final_cell_0138_beta	-1.87834	-7.18919	mouse1_lib1.final_cell_0138_beta	-0.567428	-4.31442	mouse1_lib1.final_cell_0138_beta	2.53825	-3.03578	mouse1_lib1.final_cell_0138_beta	-4.40594	-4.82207		eNb4_138	2.04199	-0.934035	eNb4_138	-0.0630644	-10.4262	eNb4_138	1.37717	6.65626	eNb4_138	-2.72066	-1.21165		H9.12h_054	-10.442	11.1648	H9.12h_054	10.1112	5.75459	H9.12h_054	17.9444	-5.47006	H9.12h_054	5.29854	3.18081
mouse1_lib1.final_cell_0139_alpha	12.9375	-2.46931	mouse1_lib1.final_cell_0139_alpha	-1.76136	-1.07318	mouse1_lib1.final_cell_0139_alpha	2.91065	1.38757	mouse1_lib1.final_cell_0139_alpha	-1.86603	-0.0619844		eNb4_139	2.80988	-1.01874	eNb4_139	0.409299	-9.55349	eNb4_139	1.85638	6.258	eNb4_139	-0.542808	-3.49792		H9.12h_055	-10.6649	10.608	H9.12h_055	9.09266	5.74379	H9.12h_055	17.9586	-5.70547	H9.12h_055	5.09364	2.49595
mouse1_lib1.final_cell_0140_ductal	0.225514	17.0491	mouse1_lib1.final_cell_0140_ductal	-4.82004	1.76502	mouse1_lib1.final_cell_0140_ductal	-10.3473	6.37332	mouse1_lib1.final_cell_0140_ductal	5.58199	1.43722		eNb4_140	2.33691	0.189508	eNb4_140	-5.60687	3.57202	eNb4_140	0.801436	7.6683	eNb4_140	-2.51861	2.87073		H9.12h_056	-10.8967	10.5134	H9.12h_056	9.10734	5.41073	H9.12h_056	17.6654	-5.39651	H9.12h_056	5.27703	2.95775
mouse1_lib1.final_cell_0141_beta	-1.3709	-7.59243	mouse1_lib1.final_cell_0141_beta	-1.91125	-1.595	mouse1_lib1.final_cell_0141_beta	2.45456	-4.32529	mouse1_lib1.final_cell_0141_beta	-1.98752	-5.13325		eNb4_141	-5.06817	-0.432789	eNb4_141	-5.78401	5.25543	eNb4_141	1.94127	-8.39408	eNb4_141	-0.785416	3.87972		H9.12h_057	-9.78937	11.8221	H9.12h_057	9.65997	5.55186	H9.12h_057	18.0293	-5.50432	H9.12h_057	4.82985	3.79376
mouse1_lib1.final_cell_0142_beta	-1.49298	-8.55505	mouse1_lib1.final_cell_0142_beta	-1.32254	-3.6804	mouse1_lib1.final_cell_0142_beta	-0.0303065	-2.4528	mouse1_lib1.final_cell_0142_beta	-3.11919	-4.09373		eNb4_142	1.76633	-0.529074	eNb4_142	0.814414	-7.63949	eNb4_142	1.49163	-8.98548	eNb4_142	0.968628	-3.74704		H9.12h_058	-11.0219	10.1712	H9.12h_058	9.2308	5.52995	H9.12h_058	17.949	-6.0311	H9.12h_058	5.3007	3.05529
mouse1_lib1.final_cell_0143_beta	-0.809772	-9.01338	mouse1_lib1.final_cell_0143_beta	-0.234153	-4.44344	mouse1_lib1.final_cell_0143_beta	1.75686	-3.65626	mouse1_lib1.final_cell_0143_beta	-4.45482	-4.69499		eNb4_143	2.18929	0.274764	eNb4_143	-0.198163	-7.76286	eNb4_143	1.66395	6.76906	eNb4_143	-0.130671	-3.44051		H9.12h_059	-10.5036	11.1732	H9.12h_059	10.2897	4.79203	H9.12h_059	18.1584	-5.76901	H9.12h_059	5.02899	3.14863
mouse1_lib1.final_cell_0144_beta	0.450419	-6.83942	mouse1_lib1.final_cell_0144_beta	1.23205	2.45901	mouse1_lib1.final_cell_0144_beta	8.83295	-6.28737	mouse1_lib1.final_cell_0144_beta	1.27861	-2.54865		eNb4_144	-5.68494	0.136922	eNb4_144	-4.77263	5.1262	eNb4_144	1.82671	-8.21137	eNb4_144	-2.43042	0.232151		H9.12h_060	-10.7609	10.2502	H9.12h_060	9.63271	5.75793	H9.12h_060	17.0852	-5.93711	H9.12h_060	4.6322	3.66504
mouse1_lib1.final_cell_0145_endothelial	-9.47582	3.59103	mouse1_lib1.final_cell_0145_endothelial	-5.64709	3.88029	mouse1_lib1.final_cell_0145_endothelial	-13.0259	3.40063	mouse1_lib1.final_cell_0145_endothelial	6.5417	3.37649		eNb4_145	2.41491	-0.890687	eNb4_145	1.06903	-8.20423	eNb4_145	1.43518	7.14027	eNb4_145	-2.35409	-2.42929		H9.12h_061	-10.6312	11.0502	H9.12h_061	10.1246	5.88284	H9.12h_061	17.0441	-5.10224	H9.12h_061	4.68842	3.67862
mouse1_lib1.final_cell_0146_delta	12.6851	-4.12019	mouse1_lib1.final_cell_0146_delta	-0.643896	-2.03898	mouse1_lib1.final_cell_0146_delta	2.49825	0.902384	mouse1_lib1.final_cell_0146_delta	-0.33789	-0.410625		eNb4_146	2.15861	0.302871	eNb4_146	-1.49569	-8.50276	eNb4_146	6.66643	5.0394	eNb4_146	-0.042549	-2.21122		H9.12h_062	-10.4437	10.9575	H9.12h_062	11.1428	4.75417	H9.12h_062	17.3265	-4.79456	H9.12h_062	3.93095	4.27487
mouse1_lib1.final_cell_0147_beta	-0.316533	-3.80228	mouse1_lib1.final_cell_0147_beta	0.407726	-3.27021	mouse1_lib1.final_cell_0147_beta	1.88891	-1.54638	mouse1_lib1.final_cell_0147_beta	-1.75434	-1.90596		eNb4_147	2.2086	-0.956634	eNb4_147	1.1264	-8.35486	eNb4_147	1.34996	7.52914	eNb4_147	-1.01492	-4.09426		H9.12h_063	-10.547	10.3514	H9.12h_063	9.6749	5.70361	H9.12h_063	17.4158	-5.92343	H9.12h_063	4.50718	3.32956
mouse1_lib1.final_cell_0148_beta	1.551	-7.08477	mouse1_lib1.final_cell_0148_beta	0.231901	-2.96733	mouse1_lib1.final_cell_0148_beta	1.52657	-2.38932	mouse1_lib1.final_cell_0148_beta	-3.7461	-5.13558		eNb4_148	1.9048	-0.814327	eNb4_148	-4.84834	5.40704	eNb4_148	1.1562	7.85217	eNb4_148	-2.88025	-1.28496		H9.12h_064	-9.84864	11.3513	H9.12h_064	10.9285	5.15338	H9.12h_064	17.1386	-5.76242	H9.12h_064	5.4985	3.53821
mouse1_lib1.final_cell_0149_beta	-2.10211	-8.65314	mouse1_lib1.final_cell_0149_beta	-1.0321	-2.40571	mouse1_lib1.final_cell_0149_beta	0.411739	-2.74326	mouse1_lib1.final_cell_0149_beta	-2.92841	-4.51626		eNb4_149	2.23135	-1.09191	eNb4_149	1.71615	-9.91613	eNb4_149	1.74456	8.16944	eNb4_149	-0.120203	-4.4699		H9.12h_065	-10.4512	10.8656	H9.12h_065	10.8808	5.43987	H9.12h_065	16.8641	-5.05668	H9.12h_065	4.84197	4.04766
mouse1_lib1.final_cell_0150_beta	0.127604	-5.53487	mouse1_lib1.final_cell_0150_beta	0.571524	-2.92372	mouse1_lib1.final_cell_0150_beta	3.21715	-3.31147	mouse1_lib1.final_cell_0150_beta	-2.49812	-3.70107		eNb4_150	2.33117	-0.873559	eNb4_150	1.5579	-8.98401	eNb4_150	1.5703	7.9448	eNb4_150	-0.576722	-4.75546		H9.12h_066	-9.13863	11.6875	H9.12h_066	11.0205	5.46163	H9.12h_066	16.8394	-5.71562	H9.12h_066	5.13361	4.10689
mouse1_lib1.final_cell_0151_ductal	-0.141193	17.8809	mouse1_lib1.final_cell_0151_ductal	-4.45426	0.713284	mouse1_lib1.final_cell_0151_ductal	-10.3498	6.36785	mouse1_lib1.final_cell_0151_ductal	5.01043	1.08524		eNb4_151	3.03385	-0.636959	eNb4_151	0.435615	-9.92336	eNb4_151	1.93775	7.06244	eNb4_151	-0.709232	-3.13237		H9.12h_067	-10.0598	11.0496	H9.12h_067	9.77152	5.44529	H9.12h_067	17.193	-5.17574	H9.12h_067	5.55348	3.74499
mouse1_lib1.final_cell_0152_beta	-0.476524	-5.75605	mouse1_lib1.final_cell_0152_beta	1.89283	2.90318	mouse1_lib1.final_cell_0152_beta	8.8604	-6.24587	mouse1_lib1.final_cell_0152_beta	0.30843	-2.89116		eNb4_152	2.92944	-0.461428	eNb4_152	1.07222	-8.89871	eNb4_152	2.5694	7.25578	eNb4_152	-1.01061	-3.40996		H9.12h_068	-10.4337	10.3312	H9.12h_068	10.5506	5.26315	H9.12h_068	17.9099	-5.12796	H9.12h_068	4.09557	4.32427
mouse1_lib1.final_cell_0153_ductal	0.0337976	16.8808	mouse1_lib1.final_cell_0153_ductal	-4.55233	1.68367	mouse1_lib1.final_cell_0153_ductal	-10.7171	7.08077	mouse1_lib1.final_cell_0153_ductal	5.82364	1.17964		eNb4_153	1.95167	-1.00433	eNb4_153	1.7559	-9.91847	eNb4_153	1.41427	7.5611	eNb4_153	-2.87553	-1.38017		H9.12h_069	-9.07198	11.3222	H9.12h_069	10.6052	5.60414	H9.12h_069	17.2362	-5.46187	H9.12h_069	4.46821	3.97428
mouse1_lib1.final_cell_0154_beta	0.542675	-4.63944	mouse1_lib1.final_cell_0154_beta	-2.22036	-2.93697	mouse1_lib1.final_cell_0154_beta	3.70345	-3.29419	mouse1_lib1.final_cell_0154_beta	-2.30167	-3.3966		eNb4_154	2.27651	-1.14126	eNb4_154	0.428302	-10.0457	eNb4_154	1.52124	6.41552	eNb4_154	-1.16049	-3.84356		H9.12h_070	-10.5811	10.3147	H9.12h_070	10.5078	5.5493	H9.12h_070	17.5517	-5.7899	H9.12h_070	4.52507	3.84265
mouse1_lib1.final_cell_0155_ductal	-0.302503	17.9582	mouse1_lib1.final_cell_0155_ductal	-4.9981	1.45929	mouse1_lib1.final_cell_0155_ductal	-9.75572	5.84829	mouse1_lib1.final_cell_0155_ductal	5.65632	0.996096		eNb4_155	-3.36358	-4.59652	eNb4_155	-3.08993	0.280156	eNb4_155	5.75667	-4.43865	eNb4_155	0.615738	0.970299		H9.12h_071	-9.244	11.1709	H9.12h_071	10.8739	5.24071	H9.12h_071	17.055	-6.02386	H9.12h_071	4.27875	4.17194
mouse1_lib1.final_cell_0156_delta	12.2365	-4.36092	mouse1_lib1.final_cell_0156_delta	-1.12841	-1.20439	mouse1_lib1.final_cell_0156_delta	2.32932	0.460019	mouse1_lib1.final_cell_0156_delta	-1.36324	-2.43372		eNb4_156	3.04579	-0.468463	eNb4_156	0.409178	-9.54559	eNb4_156	2.83783	5.79916	eNb4_156	-0.702783	-4.11568		H9.12h_072	-9.67361	10.7763	H9.12h_072	11.2474	4.79702	H9.12h_072	17.138	-4.93484	H9.12h_072	4.56843	0.841974
mouse1_lib1.final_cell_0157_endothelial	-9.56752	3.58373	mouse1_lib1.final_cell_0157_endothelial	-4.85841	4.62963	mouse1_lib1.final_cell_0157_endothelial	-13.3016	3.18887	mouse1_lib1.final_cell_0157_endothelial	7.70959	2.59187		eNb4_157	-4.66784	-2.4324	eNb4_157	-2.7388	1.58245	eNb4_157	4.2519	-3.93281	eNb4_157	1.23602	1.52788		H9.12h_073	-9.39452	11.666	H9.12h_073	10.8087	6.30911	H9.12h_073	16.381	-5.21544	H9.12h_073	3.68338	2.9783
mouse1_lib1.final_cell_0158_beta	0.584395	-7.22788	mouse1_lib1.final_cell_0158_beta	-1.88538	-1.62572	mouse1_lib1.final_cell_0158_beta	0.907413	-2.83114	mouse1_lib1.final_cell_0158_beta	-1.01651	-3.32814		eNb4_158	2.27522	0.313059	eNb4_158	-0.23174	-7.47136	eNb4_158	5.03341	6.2866	eNb4_158	2.14505	1.27183		H9.12h_074	-9.13849	11.6999	H9.12h_074	11.1775	4.74173	H9.12h_074	16.4581	-5.28493	H9.12h_074	4.47048	4.20696
mouse1_lib1.final_cell_0159_ductal	-3.088	15.1848	mouse1_lib1.final_cell_0159_ductal	-3.54631	1.54844	mouse1_lib1.final_cell_0159_ductal	-9.54249	7.39008	mouse1_lib1.final_cell_0159_ductal	4.39978	0.958875		eNb4_159	2.50629	0.481971	eNb4_159	-1.05555	-6.91795	eNb4_159	7.05219	4.84015	eNb4_159	2.40611	-2.14053		H9.12h_075	-10.0476	11.525	H9.12h_075	11.4075	5.04916	H9.12h_075	16.5779	-5.60609	H9.12h_075	5.09676	3.67637
mouse1_lib1.final_cell_0160_macrophage	-22.7627	2.26865	mouse1_lib1.final_cell_0160_macrophage	-2.01897	4.21264	mouse1_lib1.final_cell_0160_macrophage	-9.92604	-1.04155	mouse1_lib1.final_cell_0160_macrophage	5.51337	-1.28465		eNb4_160	2.00478	-1.07762	eNb4_160	0.984601	-10.4596	eNb4_160	1.46053	7.8204	eNb4_160	-1.69983	-2.73284		H9.12h_076	-10.63	11.5158	H9.12h_076	10.7755	5.02772	H9.12h_076	17.6096	-4.86304	H9.12h_076	4.16868	4.11969
mouse1_lib1.final_cell_0161_delta	12.076	-4.6263	mouse1_lib1.final_cell_0161_delta	-0.918756	-1.82854	mouse1_lib1.final_cell_0161_delta	2.89988	0.147864	mouse1_lib1.final_cell_0161_delta	0.878862	0.0677103		eNb4_161	2.20727	-1.15942	eNb4_161	0.18875	-9.82911	eNb4_161	2.13723	7.31036	eNb4_161	-1.81229	-3.71175		H9.12h_077	-10.9016	10.9616	H9.12h_077	10.7328	5.96769	H9.12h_077	17.0768	-5.55509	H9.12h_077	4.30172	4.04756
mouse1_lib1.final_cell_0162_immune_other	-21.9427	3.42137	mouse1_lib1.final_cell_0162_immune_other	-3.22158	4.00491	mouse1_lib1.final_cell_0162_immune_other	-11.3459	1.48566	mouse1_lib1.final_cell_0162_immune_other	6.77792	1.25575		eNb4_162	2.55561	-0.994653	eNb4_162	0.665716	-8.69772	eNb4_162	1.73989	6.32681	eNb4_162	-0.780435	-4.04709		H9.12h_078	-9.8324	12.0239	H9.12h_078	11.0326	5.6862	H9.12h_078	17.0118	-5.02911	H9.12h_078	4.90418	3.60054
mouse1_lib1.final_cell_0163_beta	-0.11263	-4.11876	mouse1_lib1.final_cell_0163_beta	-1.50721	-3.78381	mouse1_lib1.final_cell_0163_beta	0.566041	-1.77683	mouse1_lib1.final_cell_0163_beta	-1.91186	0.108044		eNb4_163	2.24908	-0.949224	eNb4_163	1.16234	-10.3061	eNb4_163	1.27257	7.19962	eNb4_163	-1.90433	-2.45596		H9.12h_079	-9.72713	11.6555	H9.12h_079	10.7816	4.63332	H9.12h_079	17.2385	-4.98752	H9.12h_079	4.10575	3.84873
mouse1_lib1.final_cell_0164_beta	-1.07807	-8.82024	mouse1_lib1.final_cell_0164_beta	-1.94318	-2.69071	mouse1_lib1.final_cell_0164_beta	0.798359	-3.70457	mouse1_lib1.final_cell_0164_beta	-1.9186	-4.4614		eNb4_164	1.94401	-0.777028	eNb4_164	1.16396	-10.5797	eNb4_164	1.13363	7.57299	eNb4_164	-2.41657	-1.83788		H9.12h_080	-10.9228	10.5583	H9.12h_080	9.46587	4.33012	H9.12h_080	17.3553	-6.1279	H9.12h_080	4.06436	4.35005
mouse1_lib1.final_cell_0165_ductal	0.131961	17.4168	mouse1_lib1.final_cell_0165_ductal	-3.84113	1.18631	mouse1_lib1.final_cell_0165_ductal	-10.8685	6.34598	mouse1_lib1.final_cell_0165_ductal	4.82266	1.52034		eNb4_165	2.21086	-1.31559	eNb4_165	1.40369	-8.69141	eNb4_165	1.38099	7.27615	eNb4_165	-1.09544	-3.52577		H9.12h_081	-9.14996	11.0427	H9.12h_081	10.9688	4.78373	H9.12h_081	16.4818	-5.42786	H9.12h_081	5.28166	3.96442
mouse1_lib1.final_cell_0166_delta	11.6816	-4.38358	mouse1_lib1.final_cell_0166_delta	1.76658	2.40288	mouse1_lib1.final_cell_0166_delta	6.15549	1.95439	mouse1_lib1.final_cell_0166_delta	1.74716	-0.294529		eNb4_166	1.85895	-0.682468	eNb4_166	1.07614	-10.3555	eNb4_166	1.22126	7.1197	eNb4_166	-2.78689	-1.72323		H9.12h_082	-10.3934	11.6571	H9.12h_082	9.44976	5.11655	H9.12h_082	17.9096	-4.98552	H9.12h_082	4.60204	3.73059
mouse1_lib1.final_cell_0167_gamma	5.8292	5.91619	mouse1_lib1.final_cell_0167_gamma	0.619328	-1.72751	mouse1_lib1.final_cell_0167_gamma	3.77005	2.14677	mouse1_lib1.final_cell_0167_gamma	-1.1784	-2.05585		eNb3_167	1.74004	0.0359863	eNb3_167	-5.25437	3.43349	eNb3_167	3.08642	-8.61208	eNb3_167	1.02345	2.49808		H9.12h_083	-10.8512	11.1577	H9.12h_083	10.7164	6.12506	H9.12h_083	17.495	-5.34869	H9.12h_083	4.87832	3.00334
mouse1_lib1.final_cell_0168_beta	0.492574	-7.56498	mouse1_lib1.final_cell_0168_beta	0.0367731	-3.75245	mouse1_lib1.final_cell_0168_beta	3.12536	-3.87839	mouse1_lib1.final_cell_0168_beta	-2.81927	-4.51467		eNb3_168	-8.75969	-1.32481	eNb3_168	-1.75392	4.73573	eNb3_168	0.820201	-5.23316	eNb3_168	-3.1079	2.93507		H9.12h_084	-9.21364	11.4575	H9.12h_084	10.2477	5.74549	H9.12h_084	17.0798	-4.78639	H9.12h_084	3.96996	4.18113
mouse1_lib1.final_cell_0169_beta	0.631945	-4.90151	mouse1_lib1.final_cell_0169_beta	-0.987251	-1.86738	mouse1_lib1.final_cell_0169_beta	1.87153	-1.75505	mouse1_lib1.final_cell_0169_beta	-1.40074	-3.31378		eNb3_169	-4.97477	-1.30741	eNb3_169	-5.16617	3.38783	eNb3_169	3.22264	-7.84595	eNb3_169	-0.0524789	2.71859		H9.12h_085	-10.3145	11.8132	H9.12h_085	10.6355	4.62237	H9.12h_085	17.3618	-4.74063	H9.12h_085	4.39053	4.22508
mouse1_lib1.final_cell_0170_beta	-2.01654	-6.63054	mouse1_lib1.final_cell_0170_beta	-2.1842	-2.91417	mouse1_lib1.final_cell_0170_beta	4.07502	-3.1446	mouse1_lib1.final_cell_0170_beta	-2.84793	-3.89131		eNb3_170	-5.15401	-1.82246	eNb3_170	-5.78146	4.9752	eNb3_170	2.36641	-8.52677	eNb3_170	-0.803995	4.05291		H9.12h_086	-9.75261	10.9231	H9.12h_086	11.1082	4.69816	H9.12h_086	16.9359	-4.77105	H9.12h_086	4.604	3.26403
mouse1_lib1.final_cell_0171_beta	-1.36527	-7.82685	mouse1_lib1.final_cell_0171_beta	0.774932	-3.41914	mouse1_lib1.final_cell_0171_beta	1.92228	-4.02817	mouse1_lib1.final_cell_0171_beta	-3.15436	-3.90447		eNb3_171	-5.64286	-0.281423	eNb3_171	-5.35837	4.21733	eNb3_171	2.37931	-8.57504	eNb3_171	-0.807619	2.76544		H9.12h_087	-8.86199	10.6769	H9.12h_087	11.1024	5.40161	H9.12h_087	17.2528	-4.62444	H9.12h_087	4.96811	4.32591
mouse1_lib1.final_cell_0172_beta	0.638715	-5.54003	mouse1_lib1.final_cell_0172_beta	1.96907	2.75502	mouse1_lib1.final_cell_0172_beta	8.33048	-5.461	mouse1_lib1.final_cell_0172_beta	0.595707	-2.89209		eNb3_172	-5.17729	-0.268892	eNb3_172	-5.33783	5.04367	eNb3_172	2.99437	-8.47143	eNb3_172	-1.09318	2.64714		H9.12h_088	-10.3841	11.3897	H9.12h_088	8.95048	4.75756	H9.12h_088	16.8937	-5.37922	H9.12h_088	3.64628	4.14761
mouse1_lib1.final_cell_0173_beta	2.2509	-6.94065	mouse1_lib1.final_cell_0173_beta	2.27882	2.48836	mouse1_lib1.final_cell_0173_beta	8.1846	-5.81392	mouse1_lib1.final_cell_0173_beta	-0.320241	-2.09269		eNb3_173	-5.66577	-0.79629	eNb3_173	-5.25602	3.0077	eNb3_173	3.3841	-8.2572	eNb3_173	1.53937	2.03731		H9.12h_089	-10.005	11.0658	H9.12h_089	11.1217	4.89871	H9.12h_089	16.7775	-5.16906	H9.12h_089	5.48388	3.28884
mouse1_lib1.final_cell_0174_beta	0.568021	-9.61788	mouse1_lib1.final_cell_0174_beta	-2.11682	-2.28206	mouse1_lib1.final_cell_0174_beta	4.38091	-3.74452	mouse1_lib1.final_cell_0174_beta	-2.19187	-4.70302		eNb3_174	2.38584	-0.986579	eNb3_174	1.72933	-9.34144	eNb3_174	1.77685	8.12161	eNb3_174	-1.00422	-3.78516		H9.12h_090	-9.82418	11.8372	H9.12h_090	11.3313	5.1628	H9.12h_090	16.6595	-5.05581	H9.12h_090	4.28651	4.37758
mouse1_lib1.final_cell_0175_ductal	0.233236	18.2	mouse1_lib1.final_cell_0175_ductal	-5.32769	1.66792	mouse1_lib1.final_cell_0175_ductal	-9.90473	5.85888	mouse1_lib1.final_cell_0175_ductal	4.94573	1.95528		eNb3_175	2.43193	-0.84	eNb3_175	-5.37386	5.63821	eNb3_175	1.68495	8.09409	eNb3_175	-2.6498	3.79103		H9.12h_091	-9.61657	11.6609	H9.12h_091	10.025	5.24971	H9.12h_091	16.3956	-5.42525	H9.12h_091	3.40447	3.13899
mouse1_lib1.final_cell_0176_ductal	-2.21416	16.8657	mouse1_lib1.final_cell_0176_ductal	-5.49178	0.775954	mouse1_lib1.final_cell_0176_ductal	-10.8031	7.57009	mouse1_lib1.final_cell_0176_ductal	5.72983	0.85091		eNb3_176	-6.55038	1.29682	eNb3_176	-5.60276	4.52371	eNb3_176	2.74005	-8.62701	eNb3_176	-1.19292	2.60947		H9.12h_092	-9.71007	11.9841	H9.12h_092	9.48239	5.3226	H9.12h_092	16.5777	-5.68787	H9.12h_092	4.01412	3.7372
mouse1_lib1.final_cell_0177_beta	-0.106372	-5.3528	mouse1_lib1.final_cell_0177_beta	-0.0286453	-3.21221	mouse1_lib1.final_cell_0177_beta	1.53222	-2.95043	mouse1_lib1.final_cell_0177_beta	-4.31109	-3.78051		eNb3_177	-5.29706	-0.0234216	eNb3_177	-5.43878	4.23686	eNb3_177	3.03749	-8.31022	eNb3_177	-0.594624	3.18003		H9.12h_093	-9.09608	11.7377	H9.12h_093	11.0244	5.39075	H9.12h_093	16.7282	-5.47107	H9.12h_093	5.26177	3.5604
mouse1_lib1.final_cell_0178_ductal	12.922	-3.43014	mouse1_lib1.final_cell_0178_ductal	-3.99752	1.91647	mouse1_lib1.final_cell_0178_ductal	-10.7569	8.11652	mouse1_lib1.final_cell_0178_ductal	-1.49706	2.07996		eNb3_178	-6.03013	-0.864014	eNb3_178	-3.68889	2.98214	eNb3_178	2.3267	-8.49947	eNb3_178	-0.362227	3.77943		H9.12h_094	-9.35224	11.4073	H9.12h_094	10.4312	5.50157	H9.12h_094	16.9332	-5.1764	H9.12h_094	4.14746	3.80429
mouse1_lib1.final_cell_0179_beta	-0.931113	-6.47934	mouse1_lib1.final_cell_0179_beta	-0.867903	-4.06335	mouse1_lib1.final_cell_0179_beta	1.99955	-4.10156	mouse1_lib1.final_cell_0179_beta	-2.60211	-4.67686		eNb3_179	-5.25122	-0.274585	eNb3_179	-5.48642	4.51027	eNb3_179	3.22437	-8.10717	eNb3_179	-1.15472	3.16559		H9.12h_095	-10.1188	11.2589	H9.12h_095	11.1673	4.90409	H9.12h_095	17.1716	-5.27428	H9.12h_095	4.83555	3.86541
mouse1_lib1.final_cell_0180_beta	-0.990971	-7.97465	mouse1_lib1.final_cell_0180_beta	0.973901	-3.04957	mouse1_lib1.final_cell_0180_beta	1.46432	-2.70099	mouse1_lib1.final_cell_0180_beta	-1.97895	-4.57705		eNb3_180	2.16333	-0.758539	eNb3_180	0.403762	-9.30833	eNb3_180	1.10155	7.08461	eNb3_180	-2.27267	-2.68519		H9.12h_096	-9.35472	11.8611	H9.12h_096	11.23	4.93706	H9.12h_096	16.9356	-5.16265	H9.12h_096	5.319	3.65465
mouse1_lib1.final_cell_0181_beta	-0.213833	-7.00119	mouse1_lib1.final_cell_0181_beta	-0.564715	-2.20866	mouse1_lib1.final_cell_0181_beta	1.67561	-1.64663	mouse1_lib1.final_cell_0181_beta	-2.61262	-3.95075		eNb3_181	-4.97257	-2.02488	eNb3_181	-2.83692	0.949092	eNb3_181	5.66609	-3.99537	eNb3_181	-0.254194	1.89294		H9.12h_097	-9.88934	10.1414	H9.12h_097	9.36154	4.82648	H9.12h_097	16.7519	-4.85979	H9.12h_097	4.71053	4.32855
mouse1_lib1.final_cell_0182_endothelial	-9.36386	3.71363	mouse1_lib1.final_cell_0182_endothelial	-5.81176	4.07975	mouse1_lib1.final_cell_0182_endothelial	-12.833	2.96877	mouse1_lib1.final_cell_0182_endothelial	7.39036	2.67157		eNb3_182	2.49491	-0.926601	eNb3_182	0.518449	-10.547	eNb3_182	1.12309	7.26429	eNb3_182	-1.69976	-2.45946		H9.12h_098	-9.49025	11.8877	H9.12h_098	9.27775	5.238	H9.12h_098	16.9324	-5.79085	H9.12h_098	4.18823	0.42184
mouse1_lib1.final_cell_0183_ductal	-2.68329	16.1587	mouse1_lib1.final_cell_0183_ductal	-3.8627	1.0594	mouse1_lib1.final_cell_0183_ductal	-9.29076	6.98321	mouse1_lib1.final_cell_0183_ductal	4.7629	1.61551		eNb3_183	1.48574	-0.367434	eNb3_183	-5.73513	4.45815	eNb3_183	2.53917	-8.84357	eNb3_183	-0.761874	3.59888		H9.12h_099	-10.0624	11.9254	H9.12h_099	10.8198	5.4681	H9.12h_099	17.7393	-5.7556	H9.12h_099	4.40791	3.98515
mouse1_lib1.final_cell_0184_ductal	-3.46154	15.4504	mouse1_lib1.final_cell_0184_ductal	-4.08561	1.70329	mouse1_lib1.final_cell_0184_ductal	-8.94533	7.10862	mouse1_lib1.final_cell_0184_ductal	4.50027	0.620935		eNb3_184	2.75132	-0.305496	eNb3_184	0.744395	-9.31319	eNb3_184	1.84922	7.52971	eNb3_184	-0.838605	-3.70847		H9.12h_100	-9.98629	11.9694	H9.12h_100	10.8588	5.21798	H9.12h_100	17.0923	-5.42946	H9.12h_100	4.86039	3.37625
mouse1_lib1.final_cell_0185_ductal	-2.5446	16.017	mouse1_lib1.final_cell_0185_ductal	-3.70238	0.295683	mouse1_lib1.final_cell_0185_ductal	-9.30119	7.43573	mouse1_lib1.final_cell_0185_ductal	4.42576	2.15481		eNb3_185	2.28439	-1.37168	eNb3_185	1.06051	-9.44787	eNb3_185	1.60925	7.50269	eNb3_185	-1.39124	-4.41737		H9.12h_101	-10.3008	11.6061	H9.12h_101	10.0666	5.27591	H9.12h_101	17.6312	-6.21191	H9.12h_101	5.24024	3.3795
mouse1_lib1.final_cell_0186_beta	-0.0701891	-2.1081	mouse1_lib1.final_cell_0186_beta	-0.424072	-3.43877	mouse1_lib1.final_cell_0186_beta	2.73065	-2.40271	mouse1_lib1.final_cell_0186_beta	-2.15727	-0.696694		eNb3_186	2.58513	-1.00268	eNb3_186	0.125286	-9.5579	eNb3_186	1.5489	6.30361	eNb3_186	-2.00325	-3.57395		H9.12h_102	-9.06553	11.4411	H9.12h_102	9.7532	5.29454	H9.12h_102	16.6067	-5.73252	H9.12h_102	3.80277	3.11807
mouse1_lib1.final_cell_0187_endothelial	-9.36055	3.52986	mouse1_lib1.final_cell_0187_endothelial	-5.74492	4.66691	mouse1_lib1.final_cell_0187_endothelial	-12.6883	3.10212	mouse1_lib1.final_cell_0187_endothelial	5.98773	3.62108		eNb3_187	2.31697	0.318953	eNb3_187	-1.45654	-7.78038	eNb3_187	5.96299	4.91247	eNb3_187	0.770208	-2.56734		H9.12h_103	-9.11153	11.5591	H9.12h_103	10.7898	6.11637	H9.12h_103	16.4846	-5.40943	H9.12h_103	4.72393	3.57718
mouse1_lib1.final_cell_0188_endothelial	-10.5923	4.9834	mouse1_lib1.final_cell_0188_endothelial	-4.79943	4.38672	mouse1_lib1.final_cell_0188_endothelial	-12.7557	3.45858	mouse1_lib1.final_cell_0188_endothelial	6.63961	2.59337		eNb3_188	2.49952	-0.0930975	eNb3_188	0.948682	-8.09763	eNb3_188	1.39311	7.70648	eNb3_188	-1.10385	-3.77166		H9.12h_104	-10.2293	11.8585	H9.12h_104	9.17191	4.96751	H9.12h_104	17.4774	-5.57797	H9.12h_104	4.12679	3.27296
mouse1_lib1.final_cell_0189_gamma	5.92086	6.05377	mouse1_lib1.final_cell_0189_gamma	-1.18874	-1.67942	mouse1_lib1.final_cell_0189_gamma	0.683272	-1.29216	mouse1_lib1.final_cell_0189_gamma	1.15877	-2.01558		eNb3_189	2.44562	-1.44034	eNb3_189	0.650597	-10.2049	eNb3_189	1.5745	7.0283	eNb3_189	-1.63043	-2.75202		H9.12h_105	-10.2968	11.3736	H9.12h_105	10.3249	5.61348	H9.12h_105	17.7438	-5.95605	H9.12h_105	4.90033	3.78212
mouse1_lib1.final_cell_0190_beta	-0.474334	-6.95469	mouse1_lib1.final_cell_0190_beta	-1.09012	-2.47099	mouse1_lib1.final_cell_0190_beta	2.0685	-4.63356	mouse1_lib1.final_cell_0190_beta	-1.53438	-3.75957		eNb3_190	2.15637	0.317306	eNb3_190	-4.58107	1.21546	eNb3_190	5.75043	-5.6374	eNb3_190	2.51086	-1.40567		H9.12h_106	-9.86618	11.9724	H9.12h_106	10.8939	5.45052	H9.12h_106	17.0133	-5.24608	H9.12h_106	5.31794	3.72939
mouse1_lib1.final_cell_0191_beta	1.22118	-7.50594	mouse1_lib1.final_cell_0191_beta	1.31336	2.37726	mouse1_lib1.final_cell_0191_beta	8.91555	-6.64417	mouse1_lib1.final_cell_0191_beta	1.4097	-2.32286		eNb3_191	2.41596	-0.486317	eNb3_191	8.67471	7.30551	eNb3_191	1.6847	-8.57265	eNb3_191	4.57767	-0.996312		H9.12h_107	-9.31774	11.5245	H9.12h_107	10.4778	5.50087	H9.12h_107	16.744	-5.41984	H9.12h_107	5.28842	3.68709
mouse1_lib1.final_cell_0192_ductal	-2.24603	16.7637	mouse1_lib1.final_cell_0192_ductal	-4.14349	1.81803	mouse1_lib1.final_cell_0192_ductal	-10.7913	7.78241	mouse1_lib1.final_cell_0192_ductal	5.97309	0.830443		eNb3_192	-5.10868	-0.120796	eNb3_192	-5.41312	3.4673	eNb3_192	3.20493	-8.44878	eNb3_192	0.692899	2.64636		H9.12h_108	-9.51294	11.7159	H9.12h_108	10.9511	4.91248	H9.12h_108	17.4984	-5.7531	H9.12h_108	5.17562	3.2802
mouse1_lib1.final_cell_0193_ductal	-1.75928	16.4486	mouse1_lib1.final_cell_0193_ductal	-4.01962	1.73968	mouse1_lib1.final_cell_0193_ductal	-10.5123	7.02018	mouse1_lib1.final_cell_0193_ductal	4.37813	0.823775		eNb3_193	-4.88959	-1.02487	eNb3_193	-5.09741	2.78014	eNb3_193	4.05518	-6.96103	eNb3_193	1.31308	0.820785		H9.12h_109	-9.65676	11.7308	H9.12h_109	10.5655	5.37184	H9.12h_109	16.7577	-5.79013	H9.12h_109	4.93513	4.24152
mouse1_lib1.final_cell_0194_ductal	0.286649	17.0932	mouse1_lib1.final_cell_0194_ductal	-4.2234	0.972854	mouse1_lib1.final_cell_0194_ductal	-10.3601	6.54199	mouse1_lib1.final_cell_0194_ductal	5.45961	1.13468		eNb3_194	-4.85432	-0.879201	eNb3_194	-5.17682	2.65915	eNb3_194	3.90025	-7.48577	eNb3_194	1.22372	1.73868		H9.12h_110	-9.47043	11.0592	H9.12h_110	10.2263	6.10954	H9.12h_110	17.1653	-5.51869	H9.12h_110	5.02219	4.28644
mouse1_lib1.final_cell_0195_quiescent_stellate	-12.4111	6.36612	mouse1_lib1.final_cell_0195_quiescent_stellate	-5.94256	3.54411	mouse1_lib1.final_cell_0195_quiescent_stellate	-10.4989	3.5562	mouse1_lib1.final_cell_0195_quiescent_stellate	2.54674	1.40369		eNb3_195	-4.97773	-0.552367	eNb3_195	-5.27974	3.32433	eNb3_195	3.28552	-8.29604	eNb3_195	1.14095	2.35691		H9.24h_013	-8.78868	-1.20231	H9.24h_013	10.0993	7.12315	H9.24h_013	14.4345	-4.65637	H9.24h_013	5.52175	1.26843
mouse1_lib1.final_cell_0196_beta	0.00687542	-8.77324	mouse1_lib1.final_cell_0196_beta	-1.47455	-3.09442	mouse1_lib1.final_cell_0196_beta	0.811264	-3.02928	mouse1_lib1.final_cell_0196_beta	-4.10636	-4.8635		eNb3_196	-4.97437	-0.415526	eNb3_196	-5.23772	3.16283	eNb3_196	3.3505	-8.21154	eNb3_196	1.06214	2.41867		H9.24h_014	-8.34864	-1.13818	H9.24h_014	9.3443	7.06646	H9.24h_014	15.1696	-4.62785	H9.24h_014	5.62482	1.52291
mouse1_lib1.final_cell_0197_beta	-0.138045	-5.54725	mouse1_lib1.final_cell_0197_beta	-1.38462	-3.69155	mouse1_lib1.final_cell_0197_beta	2.2506	-3.04516	mouse1_lib1.final_cell_0197_beta	-3.16511	-4.02409		eNb3_197	2.20032	0.332884	eNb3_197	0.422033	-8.16266	eNb3_197	1.40674	7.43068	eNb3_197	1.31087	-3.78004		H9.24h_015	-8.04117	-0.289613	H9.24h_015	10.113	7.48878	H9.24h_015	14.229	-4.59638	H9.24h_015	5.52816	1.58674
mouse1_lib1.final_cell_0198_beta	-0.920341	-7.40289	mouse1_lib1.final_cell_0198_beta	-1.71723	-3.26666	mouse1_lib1.final_cell_0198_beta	2.92137	-4.69455	mouse1_lib1.final_cell_0198_beta	-4.52627	-4.59803		eNb3_198	-4.97142	-0.567503	eNb3_198	-5.37481	3.09201	eNb3_198	3.20961	-8.4732	eNb3_198	0.10164	1.38723		H9.24h_016	-9.36559	-0.0277031	H9.24h_016	9.75087	6.5196	H9.24h_016	15.2376	-4.83613	H9.24h_016	5.26008	1.59333
mouse1_lib1.final_cell_0199_beta	0.368955	-8.9381	mouse1_lib1.final_cell_0199_beta	0.290487	-3.72345	mouse1_lib1.final_cell_0199_beta	2.14262	-3.94386	mouse1_lib1.final_cell_0199_beta	-4.16812	-4.65259		eNb3_199	-4.95472	-1.0677	eNb3_199	-5.25012	3.2277	eNb3_199	3.26813	-8.28033	eNb3_199	-0.316823	2.41692		H9.24h_017	-9.72602	-0.300577	H9.24h_017	9.81481	6.22757	H9.24h_017	15.5116	-4.68598	H9.24h_017	4.50341	0.766835
mouse1_lib1.final_cell_0200_ductal	-0.169875	17.7223	mouse1_lib1.final_cell_0200_ductal	-3.76317	2.0825	mouse1_lib1.final_cell_0200_ductal	-10.7348	6.9339	mouse1_lib1.final_cell_0200_ductal	4.61517	0.454055		eNb3_200	-5.15089	-0.691912	eNb3_200	-4.9617	2.38495	eNb3_200	3.44867	-8.2093	eNb3_200	2.20787	1.29193		H9.24h_018	-8.19223	-1.08825	H9.24h_018	9.52616	7.45071	H9.24h_018	14.6981	-4.96182	H9.24h_018	5.72437	1.10025
mouse1_lib1.final_cell_0201_ductal	-3.27731	15.3072	mouse1_lib1.final_cell_0201_ductal	-4.04766	1.71934	mouse1_lib1.final_cell_0201_ductal	-9.41247	7.4113	mouse1_lib1.final_cell_0201_ductal	4.86296	1.42392		eNb3_201	2.27787	0.258499	eNb3_201	0.672379	-7.80143	eNb3_201	2.69672	-8.86895	eNb3_201	0.466932	2.83862		H9.24h_019	-8.87011	-1.14237	H9.24h_019	10.3053	7.13905	H9.24h_019	14.2917	-4.63984	H9.24h_019	4.78584	1.18017
mouse1_lib1.final_cell_0202_ductal	-0.116043	17.0478	mouse1_lib1.final_cell_0202_ductal	-4.21936	1.04587	mouse1_lib1.final_cell_0202_ductal	-10.9457	7.63903	mouse1_lib1.final_cell_0202_ductal	5.19872	0.382059		eNb3_202	-5.09107	-0.298651	eNb3_202	-5.77129	4.51346	eNb3_202	1.43383	-8.87665	eNb3_202	-0.843361	4.02395		H9.24h_020	-8.41287	-1.41129	H9.24h_020	9.84817	7.53521	H9.24h_020	14.3369	-4.72543	H9.24h_020	5.57308	1.39725
mouse1_lib1.final_cell_0203_endothelial	-10.3193	5.33255	mouse1_lib1.final_cell_0203_endothelial	-6.37403	3.66881	mouse1_lib1.final_cell_0203_endothelial	-13.4905	2.46895	mouse1_lib1.final_cell_0203_endothelial	6.10922	3.31727		eNb3_203	1.9773	0.196537	eNb3_203	0.249758	-7.50804	eNb3_203	2.75403	-8.69717	eNb3_203	2.6188	-2.12466		H9.24h_021	-9.46265	-0.229767	H9.24h_021	9.99775	6.22871	H9.24h_021	16.0054	-5.06746	H9.24h_021	4.37243	0.573186
mouse1_lib1.final_cell_0204_endothelial	-9.46327	3.38276	mouse1_lib1.final_cell_0204_endothelial	-6.23837	3.76815	mouse1_lib1.final_cell_0204_endothelial	-12.8773	3.09878	mouse1_lib1.final_cell_0204_endothelial	6.88503	3.1838		eNb3_204	-4.84186	-1.67558	eNb3_204	-5.0491	3.19025	eNb3_204	3.47039	-7.67896	eNb3_204	0.293922	2.75743		H9.24h_022	-9.29134	-0.494946	H9.24h_022	10.2039	6.3101	H9.24h_022	15.2003	-4.08738	H9.24h_022	4.77928	1.94665
mouse1_lib1.final_cell_0205_delta	13.0944	-4.0171	mouse1_lib1.final_cell_0205_delta	-0.179144	-1.85671	mouse1_lib1.final_cell_0205_delta	2.57773	0.851351	mouse1_lib1.final_cell_0205_delta	-1.85462	-1.64685		eNb3_205	-5.1346	-0.705968	eNb3_205	-5.35661	3.12196	eNb3_205	3.43772	-8.16745	eNb3_205	0.0181526	2.16911		H9.24h_023	-8.04986	-0.935244	H9.24h_023	9.59249	7.04447	H9.24h_023	14.3567	-4.39095	H9.24h_023	4.92194	1.1932
mouse1_lib1.final_cell_0206_beta	-0.720624	-4.91994	mouse1_lib1.final_cell_0206_beta	-1.96926	-2.04661	mouse1_lib1.final_cell_0206_beta	2.04374	-4.2388	mouse1_lib1.final_cell_0206_beta	-1.54053	-3.86426		eNb3_206	-4.9523	-0.87007	eNb3_206	-5.2394	3.27037	eNb3_206	3.34137	-7.77613	eNb3_206	-0.108061	3.05452		H9.24h_024	-9.07322	0.175031	H9.24h_024	9.20262	6.77076	H9.24h_024	14.5944	-4.55552	H9.24h_024	5.77273	1.23399
mouse1_lib1.final_cell_0207_quiescent_stellate	-12.7572	6.20692	mouse1_lib1.final_cell_0207_quiescent_stellate	-5.23715	2.06622	mouse1_lib1.final_cell_0207_quiescent_stellate	-10.4239	3.1403	mouse1_lib1.final_cell_0207_quiescent_stellate	1.56288	0.306757		eNb3_207	-5.02928	-0.451681	eNb3_207	-5.49928	3.75183	eNb3_207	2.98669	-8.52983	eNb3_207	-0.084808	3.16833		H9.24h_025	-8.49227	-1.24836	H9.24h_025	9.6436	7.14175	H9.24h_025	14.4079	-4.29043	H9.24h_025	5.08626	1.00999
mouse1_lib1.final_cell_0208_endothelial	-10.7451	5.22791	mouse1_lib1.final_cell_0208_endothelial	-5.89723	4.29325	mouse1_lib1.final_cell_0208_endothelial	-12.9052	2.19254	mouse1_lib1.final_cell_0208_endothelial	7.4275	2.55681		eNb3_208	-5.11705	-0.181517	eNb3_208	-5.32937	3.33672	eNb3_208	3.1786	-8.36332	eNb3_208	1.18624	2.39565		H9.24h_026	-8.94967	0.127314	H9.24h_026	9.82241	6.24325	H9.24h_026	15.3384	-5.01566	H9.24h_026	4.38667	0.723186
mouse1_lib1.final_cell_0209_beta	-0.665274	-6.84935	mouse1_lib1.final_cell_0209_beta	-1.10672	-2.47521	mouse1_lib1.final_cell_0209_beta	1.8154	-3.14489	mouse1_lib1.final_cell_0209_beta	-2.41484	-4.38824		eRglf_209	-6.35709	-3.26796	eRglf_209	-3.748	5.14056	eRglf_209	2.22795	-6.05644	eRglf_209	-2.71496	1.70618		H9.24h_027	-8.11429	-0.278856	H9.24h_027	9.76772	7.2792	H9.24h_027	14.3772	-4.78416	H9.24h_027	5.0022	1.26317
mouse1_lib1.final_cell_0210_ductal	-1.16089	17.1607	mouse1_lib1.final_cell_0210_ductal	-3.39516	0.57048	mouse1_lib1.final_cell_0210_ductal	-9.81504	6.90954	mouse1_lib1.final_cell_0210_ductal	-1.56856	-3.43658		eRglf_210	-6.57936	-2.89593	eRglf_210	-4.16148	4.40973	eRglf_210	3.1236	-6.8591	eRglf_210	-1.7398	1.6454		H9.24h_028	-7.75541	-0.579893	H9.24h_028	9.49283	7.51715	H9.24h_028	14.0435	-4.43942	H9.24h_028	5.43445	1.29215
mouse1_lib1.final_cell_0211_beta	-1.4925	-6.11985	mouse1_lib1.final_cell_0211_beta	-1.04434	-3.97776	mouse1_lib1.final_cell_0211_beta	0.771607	-2.44566	mouse1_lib1.final_cell_0211_beta	-3.04766	-4.60651		eRglf_211	-6.73216	-3.38346	eRglf_211	-3.92581	5.47496	eRglf_211	2.35578	-6.30003	eRglf_211	-2.47865	2.8039		H9.24h_029	-8.50444	-0.801018	H9.24h_029	10.1042	6.37465	H9.24h_029	15.2538	-4.38567	H9.24h_029	4.8057	1.26582
mouse1_lib1.final_cell_0212_delta	13.4839	-2.90793	mouse1_lib1.final_cell_0212_delta	-1.79133	-0.784886	mouse1_lib1.final_cell_0212_delta	4.68984	2.21089	mouse1_lib1.final_cell_0212_delta	0.0696939	-3.08036		eRglf_212	-2.92808	-5.02866	eRglf_212	-2.15927	1.03065	eRglf_212	6.03647	-3.01438	eRglf_212	-3.84414	0.930137		H9.24h_030	-9.66421	-0.158408	H9.24h_030	9.58184	6.26074	H9.24h_030	15.1252	-4.76715	H9.24h_030	4.66318	1.13823
mouse1_lib1.final_cell_0213_beta	-0.29195	-9.42215	mouse1_lib1.final_cell_0213_beta	-1.72037	-3.44843	mouse1_lib1.final_cell_0213_beta	1.2316	-4.1097	mouse1_lib1.final_cell_0213_beta	-4.09536	-4.79928		eRglf_213	-8.00199	-0.110798	eRglf_213	-3.86979	5.08373	eRglf_213	1.39817	-6.86634	eRglf_213	-2.03594	2.71117		H9.24h_031	-9.19142	0.0270459	H9.24h_031	9.36964	6.13314	H9.24h_031	15.1159	-5.15094	H9.24h_031	4.44224	0.815169
mouse1_lib1.final_cell_0214_beta	-1.48704	-8.75042	mouse1_lib1.final_cell_0214_beta	1.08856	-3.71215	mouse1_lib1.final_cell_0214_beta	0.26155	-2.12366	mouse1_lib1.final_cell_0214_beta	-1.76345	-4.18644		eRglf_214	-7.08908	-1.49022	eRglf_214	-2.50933	1.97528	eRglf_214	2.55428	-8.87676	eRglf_214	-1.81473	0.769026		H9.24h_032	-7.71778	-0.690956	H9.24h_032	9.79889	7.4571	H9.24h_032	14.1136	-4.49342	H9.24h_032	5.04527	1.54893
mouse1_lib1.final_cell_0215_ductal	-0.1483	18.1761	mouse1_lib1.final_cell_0215_ductal	-4.73225	1.80906	mouse1_lib1.final_cell_0215_ductal	-10.3457	6.17431	mouse1_lib1.final_cell_0215_ductal	5.62739	1.22545		eRglf_215	-5.44877	-2.35732	eRglf_215	-3.97645	5.5767	eRglf_215	2.40945	-6.59847	eRglf_215	-2.76597	4.0415		H9.24h_033	-8.69501	-0.19087	H9.24h_033	9.75899	6.34598	H9.24h_033	15.3856	-4.89121	H9.24h_033	5.53532	1.35633
mouse1_lib1.final_cell_0216_beta	-0.087462	-3.45865	mouse1_lib1.final_cell_0216_beta	-1.67505	-3.43341	mouse1_lib1.final_cell_0216_beta	0.571398	-1.93329	mouse1_lib1.final_cell_0216_beta	-2.42524	-3.64334		eRglf_216	-5.27991	-2.73589	eRglf_216	-4.93414	5.15474	eRglf_216	2.29625	-8.27776	eRglf_216	-1.13541	3.369		H9.24h_034	-7.9197	-0.473682	H9.24h_034	9.7716	7.41954	H9.24h_034	14.1101	-4.28165	H9.24h_034	5.32886	1.03199
mouse1_lib1.final_cell_0217_delta	13.2634	-2.86615	mouse1_lib1.final_cell_0217_delta	-1.80671	-0.808969	mouse1_lib1.final_cell_0217_delta	3.9412	1.714	mouse1_lib1.final_cell_0217_delta	-0.782077	-2.02586		eRglf_217	-5.34868	-2.63092	eRglf_217	-3.53753	4.90118	eRglf_217	2.85328	-8.22742	eRglf_217	-2.45238	-0.10196		H9.24h_035	-9.28723	0.07652	H9.24h_035	9.47467	6.61854	H9.24h_035	15.3368	-4.21758	H9.24h_035	5.05305	1.68084
mouse1_lib1.final_cell_0218_beta	0.865205	-5.26791	mouse1_lib1.final_cell_0218_beta	0.813942	2.15111	mouse1_lib1.final_cell_0218_beta	8.90023	-6.6755	mouse1_lib1.final_cell_0218_beta	0.604189	-2.75095		eRglf_218	-5.66165	-3.31326	eRglf_218	-4.61605	3.00923	eRglf_218	3.6493	-6.5148	eRglf_218	-0.647074	1.91138		H9.24h_036	-9.57985	-0.246279	H9.24h_036	9.57195	6.50903	H9.24h_036	15.6063	-4.4326	H9.24h_036	5.03376	1.85979
mouse1_lib1.final_cell_0219_beta	-1.54736	-6.0124	mouse1_lib1.final_cell_0219_beta	-0.985561	-3.47086	mouse1_lib1.final_cell_0219_beta	4.21013	-2.94083	mouse1_lib1.final_cell_0219_beta	-1.24774	-3.24362		eRglf_219	-5.23169	-2.76639	eRglf_219	-2.62976	2.00423	eRglf_219	3.57074	-4.06431	eRglf_219	-0.973304	1.37849		H9.24h_037	-8.09098	-0.651408	H9.24h_037	9.7786	7.11435	H9.24h_037	14.1922	-4.2283	H9.24h_037	5.46864	1.28123
mouse1_lib1.final_cell_0220_delta	12.5783	-4.60122	mouse1_lib1.final_cell_0220_delta	-0.0497231	-4.56279	mouse1_lib1.final_cell_0220_delta	2.74209	1.16012	mouse1_lib1.final_cell_0220_delta	-1.90101	-4.16591		eRglf_220	-6.65913	0.363884	eRglf_220	-1.80709	3.65307	eRglf_220	1.31304	-9.03549	eRglf_220	-2.81452	-0.8556		H9.24h_038	-7.89017	-0.725295	H9.24h_038	9.42041	7.2869	H9.24h_038	14.3615	-4.72787	H9.24h_038	5.28604	1.78015
mouse1_lib1.final_cell_0221_ductal	-0.135801	17.3112	mouse1_lib1.final_cell_0221_ductal	-3.83564	2.40243	mouse1_lib1.final_cell_0221_ductal	-10.5017	7.77021	mouse1_lib1.final_cell_0221_ductal	-3.0384	-4.12379		eRglf_221	-7.32764	-0.890167	eRglf_221	-3.10864	5.92426	eRglf_221	1.13897	-7.28673	eRglf_221	-2.69762	3.55297		H9.24h_039	-8.35055	-0.169027	H9.24h_039	9.53654	7.14386	H9.24h_039	14.633	-4.82962	H9.24h_039	5.47476	1.68556
mouse1_lib1.final_cell_0222_activated_stellate	-12.0694	10.7057	mouse1_lib1.final_cell_0222_activated_stellate	-4.13279	-0.285895	mouse1_lib1.final_cell_0222_activated_stellate	-10.2285	3.96708	mouse1_lib1.final_cell_0222_activated_stellate	2.9621	1.05763		eRglf_222	-7.35259	-1.41878	eRglf_222	-3.47347	6.31876	eRglf_222	1.74886	-6.51482	eRglf_222	-2.9412	3.99182		H9.24h_040	-7.83521	-0.658554	H9.24h_040	9.39086	6.8337	H9.24h_040	14.4263	-4.58198	H9.24h_040	5.12266	1.03436
mouse1_lib1.final_cell_0223_beta	-2.09877	-7.80523	mouse1_lib1.final_cell_0223_beta	-1.54232	-2.67004	mouse1_lib1.final_cell_0223_beta	-0.275432	-2.76894	mouse1_lib1.final_cell_0223_beta	-1.89227	-4.75111		eRglf_223	-6.635	-2.80823	eRglf_223	-3.90972	5.98351	eRglf_223	2.43048	-7.18086	eRglf_223	-2.51665	3.92004		H9.24h_041	-8.0146	-0.50254	H9.24h_041	9.95224	7.06122	H9.24h_041	14.3118	-4.19498	H9.24h_041	5.37955	1.55651
mouse1_lib1.final_cell_0224_beta	-0.212525	-8.10543	mouse1_lib1.final_cell_0224_beta	-2.00023	-2.10276	mouse1_lib1.final_cell_0224_beta	1.90578	-4.31582	mouse1_lib1.final_cell_0224_beta	-3.22679	-3.76131		eRglf_224	-5.42887	-2.5539	eRglf_224	-4.38636	5.35811	eRglf_224	2.60644	-7.01794	eRglf_224	-1.8857	4.37255		H9.24h_042	-9.17464	0.118982	H9.24h_042	9.38644	6.81279	H9.24h_042	14.9501	-5.02119	H9.24h_042	5.38129	1.3335
mouse1_lib1.final_cell_0225_delta	12.778	-5.04109	mouse1_lib1.final_cell_0225_delta	-0.683139	-1.3279	mouse1_lib1.final_cell_0225_delta	3.13698	0.205947	mouse1_lib1.final_cell_0225_delta	0.943086	-1.54042		eRglf_225	-6.47433	0.72095	eRglf_225	-5.78521	5.32584	eRglf_225	1.74399	-8.63962	eRglf_225	-0.967834	2.90033		H9.24h_043	-8.68729	-1.38741	H9.24h_043	10.333	6.77934	H9.24h_043	15.2711	-5.13227	H9.24h_043	4.95383	0.33039
mouse1_lib1.final_cell_0226_delta	12.4777	-3.53891	mouse1_lib1.final_cell_0226_delta	-0.460681	-1.98421	mouse1_lib1.final_cell_0226_delta	2.6776	0.421963	mouse1_lib1.final_cell_0226_delta	0.0523687	-1.33073		eRglf_226	-5.45099	-2.9019	eRglf_226	-3.52254	3.36967	eRglf_226	2.6315	-6.57206	eRglf_226	-1.89155	-0.286463		H9.24h_044	-8.45374	-1.1073	H9.24h_044	9.92084	6.65306	H9.24h_044	14.6242	-4.64662	H9.24h_044	4.87661	0.9306
mouse1_lib1.final_cell_0227_ductal	-1.36145	17.3408	mouse1_lib1.final_cell_0227_ductal	-4.02915	0.143668	mouse1_lib1.final_cell_0227_ductal	-9.62029	6.06212	mouse1_lib1.final_cell_0227_ductal	4.83482	0.540042		eRglf_227	-5.45352	-3.04169	eRglf_227	-3.24409	2.4642	eRglf_227	3.45763	-4.55083	eRglf_227	-0.466246	2.10728		H9.24h_045	-9.7155	-0.258253	H9.24h_045	10.1067	6.43946	H9.24h_045	15.2662	-4.2096	H9.24h_045	5.12822	0.832003
mouse1_lib1.final_cell_0228_gamma	4.95485	5.52619	mouse1_lib1.final_cell_0228_gamma	-1.12826	-1.20456	mouse1_lib1.final_cell_0228_gamma	3.54632	1.30032	mouse1_lib1.final_cell_0228_gamma	1.34731	-2.20952		eRglf_228	-7.15792	-1.2986	eRglf_228	-1.20495	3.86304	eRglf_228	-0.00404281	-6.333	eRglf_228	-3.64143	1.44756		H9.24h_046	-8.65828	-1.46046	H9.24h_046	9.75276	7.09968	H9.24h_046	14.651	-4.54949	H9.24h_046	5.5657	0.828742
mouse1_lib1.final_cell_0229_beta	-0.58351	-6.25807	mouse1_lib1.final_cell_0229_beta	1.63088	2.15879	mouse1_lib1.final_cell_0229_beta	8.41783	-5.73504	mouse1_lib1.final_cell_0229_beta	0.370111	-3.24356		eRglf_229	-6.23669	-2.39589	eRglf_229	-4.21793	6.15913	eRglf_229	2.16419	-6.93677	eRglf_229	-2.29647	4.0227		H9.24h_047	-9.5399	-0.491869	H9.24h_047	10.5039	6.37497	H9.24h_047	15.9149	-4.57803	H9.24h_047	4.64941	0.498434
mouse1_lib1.final_cell_0230_beta	-1.29469	-8.62796	mouse1_lib1.final_cell_0230_beta	1.42395	2.35698	mouse1_lib1.final_cell_0230_beta	7.04036	-5.01596	mouse1_lib1.final_cell_0230_beta	0.751577	-2.88703		eRglf_230	-5.6851	-1.9082	eRglf_230	-4.91011	5.91952	eRglf_230	2.51216	-7.35909	eRglf_230	-0.787605	2.91732		H9.24h_048	-8.72215	-1.48654	H9.24h_048	10.3012	6.85169	H9.24h_048	14.8462	-4.37963	H9.24h_048	5.02652	0.586589
mouse1_lib1.final_cell_0231_gamma	12.0998	-5.1829	mouse1_lib1.final_cell_0231_gamma	-0.322202	-1.6047	mouse1_lib1.final_cell_0231_gamma	4.08516	1.11293	mouse1_lib1.final_cell_0231_gamma	-0.133632	-0.494624		eRglf_231	-5.23869	-2.65209	eRglf_231	-4.21529	3.57284	eRglf_231	3.21187	-4.28607	eRglf_231	-0.918182	1.37314		H9.24h_049	-9.50384	-0.0328117	H9.24h_049	9.63438	6.47114	H9.24h_049	14.9946	-4.07085	H9.24h_049	4.7384	1.77252
mouse1_lib1.final_cell_0232_ductal	-0.326807	18.3327	mouse1_lib1.final_cell_0232_ductal	-4.88873	0.694373	mouse1_lib1.final_cell_0232_ductal	-10.0272	5.64129	mouse1_lib1.final_cell_0232_ductal	5.12964	1.37757		eRglf_232	-5.68187	-3.03909	eRglf_232	-3.6223	3.84676	eRglf_232	2.63361	-5.8568	eRglf_232	-1.38872	1.25159		H9.24h_050	-9.64571	-0.0871369	H9.24h_050	9.69456	6.30353	H9.24h_050	15.5108	-4.75631	H9.24h_050	4.20951	0.607751
mouse1_lib1.final_cell_0233_endothelial	-9.49929	3.71181	mouse1_lib1.final_cell_0233_endothelial	-6.11079	3.59898	mouse1_lib1.final_cell_0233_endothelial	-12.647	3.14562	mouse1_lib1.final_cell_0233_endothelial	6.30746	2.90247		eRglf_233	-5.34749	-2.83251	eRglf_233	-3.78911	4.04557	eRglf_233	2.51229	-6.10477	eRglf_233	-1.10655	3.08821		H9.24h_051	-9.12716	-0.233979	H9.24h_051	9.76605	6.7124	H9.24h_051	15.5717	-4.96692	H9.24h_051	-1.43388	-2.11172
mouse1_lib1.final_cell_0234_quiescent_stellate	-12.7509	6.32447	mouse1_lib1.final_cell_0234_quiescent_stellate	-4.81838	2.94149	mouse1_lib1.final_cell_0234_quiescent_stellate	-10.3627	2.96448	mouse1_lib1.final_cell_0234_quiescent_stellate	5.50478	2.08821		eRglf_234	-5.57306	-2.18141	eRglf_234	-4.75223	5.9752	eRglf_234	2.2165	-6.69087	eRglf_234	-2.29394	3.65026		H9.24h_052	-8.53168	-0.830413	H9.24h_052	10.1294	6.61811	H9.24h_052	14.6	-4.30177	H9.24h_052	5.17483	0.708749
mouse1_lib1.final_cell_0235_endothelial	-10.7482	5.2156	mouse1_lib1.final_cell_0235_endothelial	-6.22895	3.90008	mouse1_lib1.final_cell_0235_endothelial	-13.3632	2.35209	mouse1_lib1.final_cell_0235_endothelial	6.74322	3.15621		eRglf_235	-7.9508	-0.0166649	eRglf_235	-2.48152	4.80798	eRglf_235	1.23054	-5.80785	eRglf_235	-2.65744	0.0604425		H9.24h_053	-8.48976	-0.890409	H9.24h_053	10.23	6.66994	H9.24h_053	14.7423	-4.29214	H9.24h_053	4.54247	0.874433
mouse1_lib1.final_cell_0236_ductal	-2.55586	16.9268	mouse1_lib1.final_cell_0236_ductal	-4.20275	1.97235	mouse1_lib1.final_cell_0236_ductal	-10.7006	7.4025	mouse1_lib1.final_cell_0236_ductal	4.56959	0.243223		eRglf_236	-5.64204	-3.11896	eRglf_236	-3.71413	4.05797	eRglf_236	2.77979	-5.30935	eRglf_236	-1.80282	1.78308		H9.24h_054	-9.78973	-0.154596	H9.24h_054	10.0607	6.3192	H9.24h_054	15.5317	-4.90502	H9.24h_054	4.19114	0.210787
mouse1_lib1.final_cell_0237_quiescent_stellate	-12.3887	6.12603	mouse1_lib1.final_cell_0237_quiescent_stellate	-2.37301	-0.763652	mouse1_lib1.final_cell_0237_quiescent_stellate	-10.6312	3.26917	mouse1_lib1.final_cell_0237_quiescent_stellate	1.22129	-0.120872		eRglf_237	-6.8961	-3.21573	eRglf_237	-4.28391	6.36557	eRglf_237	2.21779	-6.05233	eRglf_237	-2.41537	4.2098		H9.24h_055	-8.76734	-0.92074	H9.24h_055	9.99333	7.10611	H9.24h_055	15.1762	-4.51665	H9.24h_055	4.96922	0.758286
mouse1_lib1.final_cell_0238_ductal	-1.81883	17.8815	mouse1_lib1.final_cell_0238_ductal	-5.34669	1.23478	mouse1_lib1.final_cell_0238_ductal	-9.80223	5.77348	mouse1_lib1.final_cell_0238_ductal	5.63937	1.82575		eRglf_238	2.04367	-0.731108	eRglf_238	1.05916	-10.3993	eRglf_238	1.21036	6.70609	eRglf_238	-2.70636	-1.62858		H9.24h_056	-9.60572	-0.419531	H9.24h_056	10.432	6.65775	H9.24h_056	15.0925	-4.57234	H9.24h_056	5.3754	0.793672
mouse1_lib1.final_cell_0239_ductal	-1.23415	17.2204	mouse1_lib1.final_cell_0239_ductal	-3.62134	1.21303	mouse1_lib1.final_cell_0239_ductal	-10.0677	7.17831	mouse1_lib1.final_cell_0239_ductal	-2.20697	-3.87924		eRglf_239	-7.59803	-1.54475	eRglf_239	-3.5056	6.48246	eRglf_239	1.81511	-6.30096	eRglf_239	-2.7644	3.94107		H9.24h_057	-9.64752	-0.391937	H9.24h_057	9.86505	6.64281	H9.24h_057	15.4099	-4.82748	H9.24h_057	4.80075	1.68486
mouse1_lib1.final_cell_0240_beta	-0.74131	-3.63565	mouse1_lib1.final_cell_0240_beta	-0.526181	-2.27464	mouse1_lib1.final_cell_0240_beta	3.27413	-3.70904	mouse1_lib1.final_cell_0240_beta	-1.61903	-4.44892		eRglf_240	2.77192	-0.0908986	eRglf_240	0.840327	-9.64147	eRglf_240	1.68118	6.80184	eRglf_240	-0.944415	-3.97581		H9.24h_058	-9.25958	-0.794981	H9.24h_058	9.94271	7.03273	H9.24h_058	15.7647	-4.86807	H9.24h_058	3.33764	2.84079
mouse1_lib1.final_cell_0241_beta	1.0722	-6.05701	mouse1_lib1.final_cell_0241_beta	1.07552	2.37066	mouse1_lib1.final_cell_0241_beta	8.89317	-6.58614	mouse1_lib1.final_cell_0241_beta	0.947088	-2.89693		eRglf_241	-5.62796	0.478611	eRglf_241	-4.87887	5.69692	eRglf_241	1.33506	-8.25664	eRglf_241	-2.013	2.18594		H9.24h_059	-8.72306	-1.38379	H9.24h_059	10.1418	6.93377	H9.24h_059	15.1663	-4.53199	H9.24h_059	4.85775	0.844963
mouse1_lib1.final_cell_0242_delta	12.7331	-2.70728	mouse1_lib1.final_cell_0242_delta	-1.5491	-1.31297	mouse1_lib1.final_cell_0242_delta	2.86472	1.05558	mouse1_lib1.final_cell_0242_delta	-0.766308	0.380273		eRglf_242	2.32891	-0.802027	eRglf_242	-4.51988	5.13197	eRglf_242	1.88606	7.83485	eRglf_242	-2.73466	-1.4771		H9.24h_060	-9.26316	-0.44603	H9.24h_060	10.23	7.17623	H9.24h_060	14.9144	-4.52325	H9.24h_060	5.20106	0.636961
mouse1_lib1.final_cell_0243_beta	-0.534761	-5.60722	mouse1_lib1.final_cell_0243_beta	0.234718	-2.62895	mouse1_lib1.final_cell_0243_beta	3.84368	-3.2727	mouse1_lib1.final_cell_0243_beta	-1.4078	-3.47965		eRglf_243	-7.73541	-1.71066	eRglf_243	-3.73981	6.44936	eRglf_243	1.63685	-6.56965	eRglf_243	-2.78489	4.08953		H9.24h_061	-8.90023	-1.17638	H9.24h_061	10.0963	7.3976	H9.24h_061	14.5287	-4.8936	H9.24h_061	5.0321	1.3778
mouse1_lib1.final_cell_0244_ductal	-0.681271	16.8522	mouse1_lib1.final_cell_0244_ductal	-3.49025	0.39535	mouse1_lib1.final_cell_0244_ductal	-9.98487	6.92889	mouse1_lib1.final_cell_0244_ductal	4.58659	0.93023		eRglf_244	-6.92179	-2.50582	eRglf_244	-5.15215	4.85748	eRglf_244	2.85763	-7.73993	eRglf_244	-0.758793	1.97339		H9.24h_062	-8.27803	-0.405606	H9.24h_062	-3.50116	-3.05205	H9.24h_062	9.84442	3.99562	H9.24h_062	-2.6962	-1.48022
mouse1_lib1.final_cell_0245_delta	12.892	-3.91496	mouse1_lib1.final_cell_0245_delta	0.832823	-2.83611	mouse1_lib1.final_cell_0245_delta	2.4918	0.986194	mouse1_lib1.final_cell_0245_delta	-1.39575	-4.34938		eRglf_245	-7.5233	-2.03627	eRglf_245	-4.16862	5.72768	eRglf_245	1.78586	-6.52941	eRglf_245	-2.86095	3.93015		H9.24h_063	-8.96616	0.0240358	H9.24h_063	9.27756	6.40679	H9.24h_063	14.5882	-4.98599	H9.24h_063	4.9488	2.00929
mouse1_lib1.final_cell_0246_delta	12.6703	-5.23474	mouse1_lib1.final_cell_0246_delta	-0.561059	-1.91187	mouse1_lib1.final_cell_0246_delta	2.8609	-0.0666921	mouse1_lib1.final_cell_0246_delta	-0.908484	-4.57804		eRglf_246	-6.83463	0.0505006	eRglf_246	-4.8838	4.99425	eRglf_246	1.01207	-7.42161	eRglf_246	-2.63922	0.544485		H9.24h_064	-8.58761	-1.36346	H9.24h_064	10.5272	7.03084	H9.24h_064	14.0708	-4.22589	H9.24h_064	5.40791	1.57176
mouse1_lib1.final_cell_0247_beta	-0.455949	-4.21852	mouse1_lib1.final_cell_0247_beta	0.368376	-3.04091	mouse1_lib1.final_cell_0247_beta	3.16385	-3.0333	mouse1_lib1.final_cell_0247_beta	-2.59427	-1.60944		eRglf_247	-5.79608	-3.33716	eRglf_247	-3.75289	4.59627	eRglf_247	3.04545	-5.64752	eRglf_247	-2.47818	0.968191		H9.24h_065	-9.73825	-0.55014	H9.24h_065	10.2601	6.56641	H9.24h_065	15.599	-4.74083	H9.24h_065	4.53473	0.289099
mouse1_lib1.final_cell_0248_beta	0.310964	-7.34398	mouse1_lib1.final_cell_0248_beta	-1.03127	-1.96674	mouse1_lib1.final_cell_0248_beta	3.04356	-3.54401	mouse1_lib1.final_cell_0248_beta	-2.10774	-4.22443		eRglf_248	-5.57395	-2.52948	eRglf_248	-4.17052	5.31634	eRglf_248	2.54439	-6.73777	eRglf_248	-2.15588	2.43773		H9.24h_066	-9.39823	-0.596407	H9.24h_066	10.2709	7.34283	H9.24h_066	14.3045	-4.33017	H9.24h_066	5.54787	0.749315
mouse1_lib1.final_cell_0249_ductal	-0.0567275	18.1005	mouse1_lib1.final_cell_0249_ductal	-4.73967	1.8967	mouse1_lib1.final_cell_0249_ductal	-10.5717	6.05718	mouse1_lib1.final_cell_0249_ductal	5.64427	0.922358		eRglf_249	-5.54186	-2.93916	eRglf_249	-4.38906	2.83938	eRglf_249	3.328	-7.14777	eRglf_249	-1.03857	1.36947		H9.24h_067	-9.67893	-0.0559181	H9.24h_067	10.6251	6.74592	H9.24h_067	15.182	-4.46325	H9.24h_067	5.19048	3.23028
mouse1_lib1.final_cell_0250_ductal	0.302912	17.216	mouse1_lib1.final_cell_0250_ductal	-3.7598	1.89586	mouse1_lib1.final_cell_0250_ductal	-10.6756	7.38942	mouse1_lib1.final_cell_0250_ductal	5.21489	1.12903		eRglf_250	-6.10349	-3.42375	eRglf_250	-4.8453	3.29373	eRglf_250	2.93754	-6.44313	eRglf_250	0.0949327	2.93147		H9.24h_068	-8.46044	-1.32038	H9.24h_068	9.62374	7.34209	H9.24h_068	14.5075	-4.41557	H9.24h_068	5.11714	1.84047
mouse1_lib1.final_cell_0251_endothelial	-9.57276	3.73822	mouse1_lib1.final_cell_0251_endothelial	-6.08323	4.23282	mouse1_lib1.final_cell_0251_endothelial	-12.717	2.97669	mouse1_lib1.final_cell_0251_endothelial	6.83006	3.48199		eRglf_251	-7.20737	-2.26069	eRglf_251	-4.57049	4.62934	eRglf_251	0.721539	-7.81194	eRglf_251	-2.14433	1.71512		H9.24h_069	-9.87489	0.00947416	H9.24h_069	10.0963	7.13623	H9.24h_069	15.4479	-4.43665	H9.24h_069	5.41941	1.08207
mouse1_lib1.final_cell_0252_beta	0.038119	-6.55376	mouse1_lib1.final_cell_0252_beta	-0.614211	-2.42547	mouse1_lib1.final_cell_0252_beta	0.518257	-2.69381	mouse1_lib1.final_cell_0252_beta	-1.78809	1.12935		eRglf_252	-7.50332	-1.78306	eRglf_252	-3.67843	6.34566	eRglf_252	1.9185	-6.43637	eRglf_252	-2.84949	3.99391		H9.24h_070	-7.85087	-0.478098	H9.24h_070	9.5174	7.20913	H9.24h_070	14.1668	-4.27025	H9.24h_070	5.19329	1.38337
mouse1_lib1.final_cell_0253_quiescent_stellate	-12.4167	6.13633	mouse1_lib1.final_cell_0253_quiescent_stellate	-4.49427	4.43469	mouse1_lib1.final_cell_0253_quiescent_stellate	-10.5339	3.16028	mouse1_lib1.final_cell_0253_quiescent_stellate	2.69607	2.26851		eRglf_253	-6.89601	-0.300136	eRglf_253	-4.56896	4.86936	eRglf_253	0.879328	-8.70595	eRglf_253	-2.46792	3.09875		H9.24h_071	-9.87062	-0.296868	H9.24h_071	10.8457	6.51147	H9.24h_071	15.4901	-4.74345	H9.24h_071	4.75385	0.463054
mouse1_lib1.final_cell_0254_delta	12.9287	-3.18601	mouse1_lib1.final_cell_0254_delta	0.278638	-2.53149	mouse1_lib1.final_cell_0254_delta	2.62691	-0.136155	mouse1_lib1.final_cell_0254_delta	-0.240112	-1.40188		eRglf_254	-6.79289	-2.71035	eRglf_254	-4.58075	4.1166	eRglf_254	3.31782	-6.89847	eRglf_254	-0.543724	2.2124		H9.24h_072	-8.08677	-0.653404	H9.24h_072	10.4403	6.99156	H9.24h_072	14.9038	-5.10178	H9.24h_072	-5.69124	1.23614
mouse1_lib1.final_cell_0255_ductal	-1.36205	17.2477	mouse1_lib1.final_cell_0255_ductal	-3.9281	2.30861	mouse1_lib1.final_cell_0255_ductal	-10.192	7.02747	mouse1_lib1.final_cell_0255_ductal	4.90948	1.00126		eRglf_255	-6.87669	-2.67772	eRglf_255	-3.32161	-0.169148	eRglf_255	3.69648	-6.0289	eRglf_255	-2.82601	0.202154		H9.24h_073	-9.67396	-0.234606	H9.24h_073	10.3948	7.24522	H9.24h_073	14.9305	-4.70995	H9.24h_073	5.6129	0.906428
mouse1_lib1.final_cell_0256_ductal	-1.59216	16.9557	mouse1_lib1.final_cell_0256_ductal	-3.77609	0.862478	mouse1_lib1.final_cell_0256_ductal	-10.7201	7.71804	mouse1_lib1.final_cell_0256_ductal	4.73519	0.949849		eRglf_256	-7.56572	-2.28256	eRglf_256	-4.51909	3.91735	eRglf_256	-0.101323	-5.97338	eRglf_256	-2.195	3.18486		H9.24h_074	-9.78022	-0.192074	H9.24h_074	9.82221	6.7601	H9.24h_074	15.0965	-4.72606	H9.24h_074	5.02639	0.539316
mouse1_lib1.final_cell_0257_beta	-1.02781	-6.0409	mouse1_lib1.final_cell_0257_beta	0.181617	-3.52474	mouse1_lib1.final_cell_0257_beta	2.96396	-3.27515	mouse1_lib1.final_cell_0257_beta	-3.13691	-4.41423		eRglf_257	-5.43826	-2.7131	eRglf_257	-4.86971	4.91233	eRglf_257	2.24358	-8.16157	eRglf_257	-1.50104	2.23925		H9.24h_075	-9.38759	-0.440705	H9.24h_075	9.78042	6.8299	H9.24h_075	15.2712	-4.22564	H9.24h_075	5.73819	0.974621
mouse1_lib1.final_cell_0258_ductal	-2.10563	17.2093	mouse1_lib1.final_cell_0258_ductal	-3.3735	0.0956298	mouse1_lib1.final_cell_0258_ductal	-9.60643	5.47619	mouse1_lib1.final_cell_0258_ductal	-1.23933	-0.789663		eRglf_258	-5.45406	-3.14518	eRglf_258	-3.78188	3.89958	eRglf_258	3.12343	-4.43475	eRglf_258	-0.98383	2.06095		H9.24h_076	-8.38695	-1.22121	H9.24h_076	9.41304	7.05244	H9.24h_076	14.3627	-4.47832	H9.24h_076	5.17643	1.19494
mouse1_lib1.final_cell_0259_beta	-2.06271	-8.61886	mouse1_lib1.final_cell_0259_beta	0.913845	-3.82889	mouse1_lib1.final_cell_0259_beta	2.42435	-3.23045	mouse1_lib1.final_cell_0259_beta	-3.03515	-5.01604		eRglf_259	-6.15636	-3.52521	eRglf_259	-4.17972	3.682	eRglf_259	2.77258	-5.46354	eRglf_259	-2.40234	-1.12282		H9.24h_077	-8.22123	-0.873995	H9.24h_077	9.39309	6.53208	H9.24h_077	15.9207	-5.14658	H9.24h_077	-1.67077	-1.95951
mouse1_lib1.final_cell_0260_ductal	-1.73475	17.2008	mouse1_lib1.final_cell_0260_ductal	-3.63426	0.480571	mouse1_lib1.final_cell_0260_ductal	-10.1269	7.04084	mouse1_lib1.final_cell_0260_ductal	-2.07864	-3.68457		eRglf_260	-5.78537	-3.43201	eRglf_260	-4.50358	3.21277	eRglf_260	3.19339	-4.5808	eRglf_260	-0.767824	2.05916		H9.24h_078	-8.27896	-0.788189	H9.24h_078	10.1592	7.34331	H9.24h_078	14.6828	-4.46195	H9.24h_078	5.70285	1.07099
mouse1_lib1.final_cell_0261_ductal	-2.35024	15.8176	mouse1_lib1.final_cell_0261_ductal	-3.97613	1.49082	mouse1_lib1.final_cell_0261_ductal	-9.5157	7.53073	mouse1_lib1.final_cell_0261_ductal	-2.7288	-3.91381		eRglf_261	-6.28402	-3.39582	eRglf_261	-4.12134	1.15211	eRglf_261	3.91701	-5.67291	eRglf_261	0.627798	0.139983		H9.36h_001	0.503669	0.155683	H9.36h_001	-1.01833	-4.50841	H9.36h_001	-1.60093	0.251157	H9.36h_001	-0.345562	-4.0274
mouse1_lib1.final_cell_0262_ductal	-2.52928	15.9712	mouse1_lib1.final_cell_0262_ductal	-4.50353	2.33042	mouse1_lib1.final_cell_0262_ductal	-9.15381	7.41267	mouse1_lib1.final_cell_0262_ductal	4.52495	0.767321		eRglf_262	-5.61739	-3.32596	eRglf_262	-4.19844	3.74105	eRglf_262	3.71309	-4.20796	eRglf_262	-0.991868	1.28697		H9.36h_002	0.235364	0.118433	H9.36h_002	-0.349531	-4.79212	H9.36h_002	-0.0384497	0.379218	H9.36h_002	0.1691	-5.10266
mouse1_lib1.final_cell_0263_B_cell	-21.4772	4.30558	mouse1_lib1.final_cell_0263_B_cell	-1.98614	3.33781	mouse1_lib1.final_cell_0263_B_cell	-11.0067	0.801706	mouse1_lib1.final_cell_0263_B_cell	4.99912	-1.02869		eRglf_263	-5.72437	-2.9733	eRglf_263	-3.23439	3.60727	eRglf_263	2.55389	-5.61745	eRglf_263	-0.73646	1.56148		H9.36h_003	-0.645447	0.774688	H9.36h_003	-0.948951	-6.38928	H9.36h_003	-1.07933	0.200494	H9.36h_003	0.157253	-4.7077
mouse1_lib1.final_cell_0264_ductal	-1.65696	17.3487	mouse1_lib1.final_cell_0264_ductal	-3.87249	0.0125944	mouse1_lib1.final_cell_0264_ductal	-9.15917	6.31377	mouse1_lib1.final_cell_0264_ductal	2.9505	0.171367		eRglf_264	-5.65477	-3.19157	eRglf_264	-4.40345	4.13042	eRglf_264	2.9836	-6.107	eRglf_264	-1.93477	2.02537		H9.36h_004	-0.355627	3.86422	H9.36h_004	-3.27995	-3.33711	H9.36h_004	-4.06177	0.846992	H9.36h_004	-2.49455	-1.7717
mouse1_lib1.final_cell_0265_T_cell	-21.5309	4.20628	mouse1_lib1.final_cell_0265_T_cell	-1.96329	3.0697	mouse1_lib1.final_cell_0265_T_cell	-11.3386	1.38605	mouse1_lib1.final_cell_0265_T_cell	2.43519	-0.287287		eRglf_265	-6.34766	-3.5316	eRglf_265	-4.28767	3.86217	eRglf_265	1.94353	-5.30373	eRglf_265	-2.76039	2.27342		H9.36h_005	0.271049	0.720231	H9.36h_005	-0.461566	-5.9834	H9.36h_005	1.57234	1.25125	H9.36h_005	0.565704	-5.01363
mouse1_lib1.final_cell_0266_ductal	-2.97649	15.4408	mouse1_lib1.final_cell_0266_ductal	-5.40693	1.16914	mouse1_lib1.final_cell_0266_ductal	-9.04607	6.76446	mouse1_lib1.final_cell_0266_ductal	5.00503	1.66156		eRglf_266	-7.05646	-2.52116	eRglf_266	-2.21443	3.16948	eRglf_266	2.27646	-6.30606	eRglf_266	-1.7449	2.21063		H9.36h_006	0.123965	0.051173	H9.36h_006	-0.765313	-4.46853	H9.36h_006	-0.699255	0.289803	H9.36h_006	-0.206346	-4.42208
mouse1_lib1.final_cell_0267_ductal	-0.803807	18.4196	mouse1_lib1.final_cell_0267_ductal	-4.27503	-0.238809	mouse1_lib1.final_cell_0267_ductal	-9.62048	4.81045	mouse1_lib1.final_cell_0267_ductal	2.86836	0.79563		eRglf_267	-5.91874	-3.25241	eRglf_267	-4.20356	4.8682	eRglf_267	2.76991	-6.53281	eRglf_267	-1.86078	2.4855		H9.36h_007	0.61204	0.630423	H9.36h_007	-0.212695	-5.70162	H9.36h_007	1.39643	1.21869	H9.36h_007	0.766017	-5.164
mouse1_lib1.final_cell_0268_beta	0.213527	-7.38623	mouse1_lib1.final_cell_0268_beta	0.972447	-3.38929	mouse1_lib1.final_cell_0268_beta	2.61773	-3.27752	mouse1_lib1.final_cell_0268_beta	-3.40578	-4.81883		eRglf_268	-7.10652	-0.503339	eRglf_268	-3.73458	4.67119	eRglf_268	1.93549	-6.53451	eRglf_268	-2.37471	3.82416		H9.36h_008	0.939276	0.704062	H9.36h_008	-0.0249207	-5.37565	H9.36h_008	0.896157	0.654666	H9.36h_008	0.380606	-5.28129
mouse1_lib1.final_cell_0269_ductal	-2.5784	15.8463	mouse1_lib1.final_cell_0269_ductal	-3.67326	1.52581	mouse1_lib1.final_cell_0269_ductal	-9.70959	7.29916	mouse1_lib1.final_cell_0269_ductal	4.60519	0.895635		eRglf_269	-6.35767	-2.81425	eRglf_269	-3.80177	4.23938	eRglf_269	2.34993	-5.46289	eRglf_269	-1.3539	1.29359		H9.36h_009	-0.617526	0.868781	H9.36h_009	-2.14876	-5.78759	H9.36h_009	-3.20472	0.990134	H9.36h_009	-1.96361	-2.57876
mouse1_lib1.final_cell_0270_beta	-0.696007	-5.82926	mouse1_lib1.final_cell_0270_beta	0.735714	1.52616	mouse1_lib1.final_cell_0270_beta	8.4125	-6.16043	mouse1_lib1.final_cell_0270_beta	0.0166746	-2.60335		eRglf_270	-5.66328	-1.87776	eRglf_270	-4.16828	5.75683	eRglf_270	1.99021	-7.60376	eRglf_270	-1.91309	3.19636		H9.36h_010	-0.312887	0.583153	H9.36h_010	-1.52359	-3.89776	H9.36h_010	-1.54649	0.355417	H9.36h_010	-0.487203	-2.6397
mouse1_lib1.final_cell_0271_ductal	0.0780493	18.062	mouse1_lib1.final_cell_0271_ductal	-4.44353	0.455096	mouse1_lib1.final_cell_0271_ductal	-9.62871	5.36888	mouse1_lib1.final_cell_0271_ductal	3.07095	1.00886		eRglf_271	-7.27919	-0.580472	eRglf_271	-4.22387	5.24046	eRglf_271	1.12917	-6.00744	eRglf_271	-2.62079	2.21783		H9.36h_011	1.18708	1.39838	H9.36h_011	-1.87653	-3.6345	H9.36h_011	-2.1903	0.765983	H9.36h_011	-0.710226	-2.49243
mouse1_lib1.final_cell_0272_ductal	-1.3709	17.5297	mouse1_lib1.final_cell_0272_ductal	-3.85494	1.05797	mouse1_lib1.final_cell_0272_ductal	-9.84622	6.67224	mouse1_lib1.final_cell_0272_ductal	5.05666	0.694344		eRglf_272	-6.36654	-3.80351	eRglf_272	-2.67286	0.811954	eRglf_272	3.00291	-5.30907	eRglf_272	-3.45721	1.59694		H9.36h_012	0.341818	0.294758	H9.36h_012	-1.59685	-3.77062	H9.36h_012	-2.36734	0.399937	H9.36h_012	-0.466685	-2.3439
mouse1_lib1.final_cell_0273_ductal	0.581706	17.4519	mouse1_lib1.final_cell_0273_ductal	-3.53836	0.386282	mouse1_lib1.final_cell_0273_ductal	-10.1918	6.75726	mouse1_lib1.final_cell_0273_ductal	-1.3146	-3.65209		eRglf_273	-6.81736	-2.90308	eRglf_273	-4.27654	5.45386	eRglf_273	2.71666	-6.58958	eRglf_273	-2.2058	4.10374		H9.36h_013	0.793171	0.685778	H9.36h_013	-0.880814	-4.3581	H9.36h_013	-1.10736	0.468119	H9.36h_013	-0.366966	-4.18243
mouse1_lib1.final_cell_0274_ductal	-2.10704	16.832	mouse1_lib1.final_cell_0274_ductal	-3.84365	0.974791	mouse1_lib1.final_cell_0274_ductal	-9.75418	6.52215	mouse1_lib1.final_cell_0274_ductal	5.15272	0.884652		eRglf_274	-7.58518	-1.88175	eRglf_274	-3.97297	6.33451	eRglf_274	1.85828	-6.55555	eRglf_274	-2.67737	3.97683		H9.36h_014	0.361657	0.10249	H9.36h_014	-0.993569	-3.95928	H9.36h_014	-1.88075	0.388709	H9.36h_014	0.23033	-2.36712
mouse1_lib1.final_cell_0275_endothelial	-10.6407	5.29628	mouse1_lib1.final_cell_0275_endothelial	-6.39902	3.5199	mouse1_lib1.final_cell_0275_endothelial	-13.4982	2.51038	mouse1_lib1.final_cell_0275_endothelial	6.75181	3.25625		eRglf_275	-7.56194	-2.33279	eRglf_275	-1.21352	4.72605	eRglf_275	-0.433565	-5.92128	eRglf_275	-4.37479	1.05296		H9.36h_015	0.00131048	0.135624	H9.36h_015	-1.32252	-3.53987	H9.36h_015	-1.10058	0.399596	H9.36h_015	-0.488874	-3.02415
mouse1_lib1.final_cell_0276_endothelial	-9.3111	3.47294	mouse1_lib1.final_cell_0276_endothelial	-4.93959	4.0644	mouse1_lib1.final_cell_0276_endothelial	-13.4929	3.11103	mouse1_lib1.final_cell_0276_endothelial	-1.31793	-3.94697		eRglf_276	-6.7209	-2.75388	eRglf_276	-4.1421	5.57683	eRglf_276	2.58461	-6.5083	eRglf_276	-2.62521	3.98858		H9.36h_016	0.979384	1.01987	H9.36h_016	-0.767137	-4.32594	H9.36h_016	-0.465528	0.92696	H9.36h_016	0.762615	-4.27387
mouse1_lib1.final_cell_0277_ductal	-1.72574	17.5192	mouse1_lib1.final_cell_0277_ductal	-3.25307	0.105651	mouse1_lib1.final_cell_0277_ductal	-9.18027	6.73394	mouse1_lib1.final_cell_0277_ductal	1.77105	-1.24972		eRglf_277	-6.81802	-2.73619	eRglf_277	-4.33009	5.84873	eRglf_277	2.66785	-6.88861	eRglf_277	-2.3285	4.1355		H9.36h_017	0.56308	0.297663	H9.36h_017	-1.05483	-3.99605	H9.36h_017	-1.28689	0.59676	H9.36h_017	-0.0858376	-2.97991
mouse1_lib2.final_cell_0001_beta	0.313023	-7.19226	mouse1_lib2.final_cell_0001_beta	6.07728	0.351428	mouse1_lib2.final_cell_0001_beta	5.62053	-5.59748	mouse1_lib2.final_cell_0001_beta	-6.53776	0.968152		eNb2_278	-6.44529	-0.878465	eNb2_278	-2.11574	2.73404	eNb2_278	2.59793	-8.42236	eNb2_278	-1.32293	2.32186		H9.36h_018	0.58902	1.42451	H9.36h_018	-0.882252	-4.19253	H9.36h_018	-0.709993	0.892051	H9.36h_018	-0.456019	-4.18292
mouse1_lib2.final_cell_0002_schwann	-11.8467	10.2201	mouse1_lib2.final_cell_0002_schwann	-5.24041	0.624134	mouse1_lib2.final_cell_0002_schwann	-9.65778	4.77271	mouse1_lib2.final_cell_0002_schwann	5.00792	3.64374		eNb2_279	-6.90905	-0.934005	eNb2_279	-4.20041	5.65609	eNb2_279	0.970087	-7.77115	eNb2_279	-1.99667	2.64283		H9.36h_019	-0.262804	3.54644	H9.36h_019	-3.09728	-3.18824	H9.36h_019	-3.10883	0.957199	H9.36h_019	-2.32243	-1.68379
mouse1_lib2.final_cell_0003_delta	12.5827	-5.3961	mouse1_lib2.final_cell_0003_delta	3.24376	-1.36372	mouse1_lib2.final_cell_0003_delta	5.03681	0.984195	mouse1_lib2.final_cell_0003_delta	0.407872	3.56816		eNb2_280	-6.35576	0.684537	eNb2_280	-2.04309	3.6109	eNb2_280	1.61647	-8.15328	eNb2_280	-2.23924	-0.0964012		H9.36h_020	-0.24387	0.849107	H9.36h_020	-1.77878	-3.46293	H9.36h_020	-2.78858	0.810578	H9.36h_020	-1.3729	-2.59526
mouse1_lib2.final_cell_0004_alpha	6.80344	5.11958	mouse1_lib2.final_cell_0004_alpha	2.06051	0.244592	mouse1_lib2.final_cell_0004_alpha	5.50526	3.88501	mouse1_lib2.final_cell_0004_alpha	-0.0275747	3.13675		eNb2_281	-6.45428	0.744168	eNb2_281	-1.63073	3.70377	eNb2_281	1.38583	-7.88647	eNb2_281	-2.70546	-1.22365		H9.36h_022	-0.543563	0.838581	H9.36h_022	-2.76547	-4.33509	H9.36h_022	-2.96226	0.939951	H9.36h_022	-1.39603	-2.46662
mouse1_lib2.final_cell_0005_beta	0.43559	-9.75669	mouse1_lib2.final_cell_0005_beta	2.00429	2.78891	mouse1_lib2.final_cell_0005_beta	8.62797	-6.22073	mouse1_lib2.final_cell_0005_beta	-4.50496	0.975718		eNb2_282	-7.26314	-1.20853	eNb2_282	-4.42331	6.44609	eNb2_282	1.86402	-6.60738	eNb2_282	-1.65496	3.8738		H9.36h_023	1.28524	1.31383	H9.36h_023	-1.93157	-4.08413	H9.36h_023	-1.24828	0.678984	H9.36h_023	0.250293	-3.03287
mouse1_lib2.final_cell_0006_beta	1.46501	-6.4442	mouse1_lib2.final_cell_0006_beta	5.91439	0.0680613	mouse1_lib2.final_cell_0006_beta	4.37699	-3.33778	mouse1_lib2.final_cell_0006_beta	-5.83703	0.139247		eNb2_283	-3.32707	-5.12287	eNb2_283	-3.72273	2.59496	eNb2_283	3.7593	-6.41381	eNb2_283	-0.459844	3.33864		H9.36h_024	1.19342	1.04439	H9.36h_024	-1.13331	-3.87266	H9.36h_024	-1.14656	0.51954	H9.36h_024	0.412498	-2.90626
mouse1_lib2.final_cell_0007_ductal	-0.783102	18.4056	mouse1_lib2.final_cell_0007_ductal	-5.25165	0.595364	mouse1_lib2.final_cell_0007_ductal	-10.1176	5.50716	mouse1_lib2.final_cell_0007_ductal	4.84385	3.1568		eNb2_284	-3.50288	-4.9332	eNb2_284	-3.49467	0.366404	eNb2_284	5.97953	-5.34305	eNb2_284	0.441672	-0.0456863		H9.36h_025	0.787206	1.83131	H9.36h_025	-2.19608	-3.6883	H9.36h_025	-2.77486	0.812979	H9.36h_025	-4.86744	1.69214
mouse1_lib2.final_cell_0008_beta	0.113444	-5.86856	mouse1_lib2.final_cell_0008_beta	5.74535	-0.91085	mouse1_lib2.final_cell_0008_beta	2.00877	-3.94656	mouse1_lib2.final_cell_0008_beta	-2.0917	3.2684		eNb2_285	-6.42382	-3.00425	eNb2_285	-4.59491	4.7045	eNb2_285	2.33901	-4.81375	eNb2_285	-1.73412	2.28532		H9.36h_026	0.573948	0.537736	H9.36h_026	-1.41363	-3.92315	H9.36h_026	-1.16398	0.764607	H9.36h_026	0.077076	-2.6026
mouse1_lib2.final_cell_0009_alpha	5.82915	4.09208	mouse1_lib2.final_cell_0009_alpha	2.53025	-1.29678	mouse1_lib2.final_cell_0009_alpha	4.72177	5.39796	mouse1_lib2.final_cell_0009_alpha	1.1289	3.42631		eNb2_286	-7.87019	0.258982	eNb2_286	-2.666	4.84348	eNb2_286	0.971058	-6.88789	eNb2_286	-1.96095	1.35657		H9.36h_027	-0.616163	0.576365	H9.36h_027	-2.24262	-3.84262	H9.36h_027	-1.03923	0.175472	H9.36h_027	-5.05247	2.18222
mouse1_lib2.final_cell_0010_schwann	-11.8863	10.3077	mouse1_lib2.final_cell_0010_schwann	-5.33254	0.371581	mouse1_lib2.final_cell_0010_schwann	-9.45559	5.22331	mouse1_lib2.final_cell_0010_schwann	4.32889	3.30641		eNb2_287	-5.99896	-2.40762	eNb2_287	-2.796	3.43799	eNb2_287	2.44692	-6.99805	eNb2_287	-1.87806	1.00359		H9.36h_028	0.14257	-0.0258983	H9.36h_028	-0.954896	-3.87148	H9.36h_028	-0.710561	0.443082	H9.36h_028	-0.363848	-2.87558
mouse1_lib2.final_cell_0011_ductal	-2.15159	17.8414	mouse1_lib2.final_cell_0011_ductal	-5.22254	0.506223	mouse1_lib2.final_cell_0011_ductal	-9.66868	5.22956	mouse1_lib2.final_cell_0011_ductal	4.3002	3.21733		eNb2_288	-4.63665	-2.79299	eNb2_288	-2.50763	0.554686	eNb2_288	5.30787	-3.94084	eNb2_288	-0.213639	0.0649713		H9.36h_029	0.692368	0.847766	H9.36h_029	-1.42006	-3.68063	H9.36h_029	-1.5467	0.557237	H9.36h_029	-0.17401	-2.28445
mouse1_lib2.final_cell_0012_ductal	-1.95311	17.8015	mouse1_lib2.final_cell_0012_ductal	-5.37559	0.126011	mouse1_lib2.final_cell_0012_ductal	-9.45481	5.93821	mouse1_lib2.final_cell_0012_ductal	4.89187	3.68721		eNb2_289	-7.91443	0.0228186	eNb2_289	-1.99404	3.8988	eNb2_289	0.0996905	-6.85315	eNb2_289	-2.62436	0.589706		H9.36h_030	-1.00689	1.12119	H9.36h_030	-2.62852	-5.54179	H9.36h_030	-0.744263	0.590194	H9.36h_030	-0.261833	-3.62754
mouse1_lib2.final_cell_0013_ductal	-1.6493	18.0952	mouse1_lib2.final_cell_0013_ductal	-5.06646	0.238546	mouse1_lib2.final_cell_0013_ductal	-9.55615	5.04997	mouse1_lib2.final_cell_0013_ductal	4.84743	3.31729		eNb2_290	-6.16087	-2.70815	eNb2_290	-4.00916	4.73345	eNb2_290	2.07039	-6.87109	eNb2_290	-1.54006	4.33422		H9.36h_031	1.03612	0.991108	H9.36h_031	-1.98052	-4.12923	H9.36h_031	-2.31181	0.928058	H9.36h_031	0.113001	-2.60597
mouse1_lib2.final_cell_0014_quiescent_stellate	-12.4431	6.00055	mouse1_lib2.final_cell_0014_quiescent_stellate	2.09786	-0.433837	mouse1_lib2.final_cell_0014_quiescent_stellate	5.61175	3.99902	mouse1_lib2.final_cell_0014_quiescent_stellate	4.61454	3.76521		eNb2_291	-8.63982	-0.558175	eNb2_291	-3.52873	5.38989	eNb2_291	1.26109	-6.60096	eNb2_291	-2.76869	1.89543		H9.36h_033	1.05451	2.53164	H9.36h_033	-2.32608	-5.21458	H9.36h_033	-0.844739	0.902012	H9.36h_033	-0.462609	-3.16024
mouse1_lib2.final_cell_0015_beta	-0.78031	-3.12687	mouse1_lib2.final_cell_0015_beta	1.82008	1.73185	mouse1_lib2.final_cell_0015_beta	7.04489	-4.76743	mouse1_lib2.final_cell_0015_beta	-0.951648	-1.45166		eNb2_292	-6.33219	-2.50304	eNb2_292	-1.37266	4.58157	eNb2_292	2.36222	-6.49702	eNb2_292	-0.511817	1.98474		H9.36h_034	0.0150322	-0.00514352	H9.36h_034	-0.779152	-3.96089	H9.36h_034	-0.932028	0.873228	H9.36h_034	0.736533	-2.51818
mouse1_lib2.final_cell_0016_ductal	-0.197533	18.1968	mouse1_lib2.final_cell_0016_ductal	-5.22126	1.01902	mouse1_lib2.final_cell_0016_ductal	-9.99903	5.53144	mouse1_lib2.final_cell_0016_ductal	5.02782	2.52347		eNb2_293	-8.08727	-1.23094	eNb2_293	-4.6424	3.92094	eNb2_293	0.0777344	-6.29457	eNb2_293	-1.22536	1.8635		H9.36h_035	0.599134	1.11527	H9.36h_035	-1.89516	-3.89991	H9.36h_035	-2.7716	0.683106	H9.36h_035	-0.797689	-2.52787
mouse1_lib2.final_cell_0017_ductal	-0.222034	17.8977	mouse1_lib2.final_cell_0017_ductal	-5.26791	1.03399	mouse1_lib2.final_cell_0017_ductal	-9.80086	5.59983	mouse1_lib2.final_cell_0017_ductal	4.93088	2.87897		eNb2_294	-8.00093	-0.452547	eNb2_294	-4.18851	4.97529	eNb2_294	0.772916	-6.39229	eNb2_294	-2.02436	1.57487		H9.36h_036	1.03397	1.22152	H9.36h_036	-1.83875	-4.11525	H9.36h_036	-1.60853	0.843608	H9.36h_036	-0.281373	-2.6097
mouse1_lib2.final_cell_0018_endothelial	-10.5545	4.33406	mouse1_lib2.final_cell_0018_endothelial	-5.51064	4.68668	mouse1_lib2.final_cell_0018_endothelial	-12.7892	2.59755	mouse1_lib2.final_cell_0018_endothelial	7.83914	2.78035		eNb2_295	-7.80728	0.218119	eNb2_295	-1.89161	3.98882	eNb2_295	0.539812	-6.86167	eNb2_295	-2.62601	0.129594		H9.36h_037	0.0681113	0.92539	H9.36h_037	-2.12325	-4.31133	H9.36h_037	-0.76808	1.31332	H9.36h_037	0.119008	-2.75508
mouse1_lib2.final_cell_0019_beta	-0.0957764	-2.52356	mouse1_lib2.final_cell_0019_beta	-1.05983	-3.74263	mouse1_lib2.final_cell_0019_beta	3.25802	-3.03826	mouse1_lib2.final_cell_0019_beta	-2.04774	0.2024		eNb2_296	-6.21336	-2.72316	eNb2_296	-2.79488	5.51155	eNb2_296	0.367716	-6.07696	eNb2_296	-2.37513	1.48486		H9.36h_038	-0.0746703	0.120696	H9.36h_038	-1.18412	-3.93508	H9.36h_038	-1.28379	0.156657	H9.36h_038	0.773678	-2.57206
mouse1_lib2.final_cell_0020_ductal	-3.0277	16.3129	mouse1_lib2.final_cell_0020_ductal	-6.36539	1.13327	mouse1_lib2.final_cell_0020_ductal	-8.55886	6.54354	mouse1_lib2.final_cell_0020_ductal	4.05531	3.88912		eNb2_297	-6.72769	1.41144	eNb2_297	-4.87781	4.3619	eNb2_297	2.19152	-8.70558	eNb2_297	-1.08951	2.69295		H9.36h_040	1.13828	3.12855	H9.36h_040	-1.66392	-5.64352	H9.36h_040	-1.89077	0.97492	H9.36h_040	-0.195824	-5.00818
mouse1_lib2.final_cell_0021_ductal	-1.03334	17.6163	mouse1_lib2.final_cell_0021_ductal	-5.39689	1.9996	mouse1_lib2.final_cell_0021_ductal	-10.7894	7.65427	mouse1_lib2.final_cell_0021_ductal	6.06792	1.06013		eNb2_298	-7.05298	1.01285	eNb2_298	-3.78022	5.53765	eNb2_298	1.79221	-7.5008	eNb2_298	-2.61556	2.90598		H9.36h_041	-0.147775	0.111047	H9.36h_041	-1.18181	-3.87742	H9.36h_041	-1.17336	0.290747	H9.36h_041	0.147106	-2.48581
mouse1_lib2.final_cell_0022_ductal	-3.41833	16.1763	mouse1_lib2.final_cell_0022_ductal	-5.85201	0.970211	mouse1_lib2.final_cell_0022_ductal	-8.90385	6.11224	mouse1_lib2.final_cell_0022_ductal	4.41085	2.87871		eNb2_299	-5.96248	-2.85881	eNb2_299	-3.2485	3.86968	eNb2_299	2.47164	-4.90468	eNb2_299	-1.33641	1.89039		H9.36h_042	-1.47651	1.20721	H9.36h_042	-2.48299	-3.62075	H9.36h_042	-1.28416	0.513697	H9.36h_042	-0.942023	-2.97029
mouse1_lib2.final_cell_0023_ductal	-3.74395	15.878	mouse1_lib2.final_cell_0023_ductal	-6.67211	0.812625	mouse1_lib2.final_cell_0023_ductal	-7.5688	6.79682	mouse1_lib2.final_cell_0023_ductal	3.38858	3.93005		eNb2_300	-6.2438	-2.84212	eNb2_300	-2.58054	3.04077	eNb2_300	2.99406	-4.02698	eNb2_300	-1.11797	1.34955		H9.36h_043	0.889268	0.901762	H9.36h_043	-2.16289	-4.68428	H9.36h_043	-0.706213	0.791877	H9.36h_043	-0.5042	-3.9231
mouse1_lib2.final_cell_0024_ductal	-2.73007	16.4741	mouse1_lib2.final_cell_0024_ductal	-5.92331	1.67189	mouse1_lib2.final_cell_0024_ductal	-8.64763	6.53304	mouse1_lib2.final_cell_0024_ductal	3.92029	3.77162		eNb2_301	-8.79177	-0.421234	eNb2_301	-1.40863	4.847	eNb2_301	-0.0227854	-4.71945	eNb2_301	-1.96522	1.12107		H9.36h_044	-0.844981	0.935029	H9.36h_044	-2.99566	-3.69759	H9.36h_044	-3.35066	0.925979	H9.36h_044	-2.05557	-1.41766
mouse1_lib2.final_cell_0025_beta	1.05989	-7.02764	mouse1_lib2.final_cell_0025_beta	1.63443	1.52475	mouse1_lib2.final_cell_0025_beta	5.47371	-4.48543	mouse1_lib2.final_cell_0025_beta	-4.49169	-0.591315		eNb2_302	-6.83485	1.64315	eNb2_302	-4.93697	5.47474	eNb2_302	1.72773	-8.91014	eNb2_302	-1.74464	2.92378		H9.36h_045	3.54349	-1.16234	H9.36h_045	-2.97889	-3.30108	H9.36h_045	-3.21582	0.76388	H9.36h_045	-3.61889	0.038669
mouse1_lib2.final_cell_0026_ductal	-1.6049	17.7534	mouse1_lib2.final_cell_0026_ductal	-4.65641	0.675352	mouse1_lib2.final_cell_0026_ductal	-9.79961	5.35653	mouse1_lib2.final_cell_0026_ductal	5.34226	3.50429		eNb2_303	-6.97579	1.52968	eNb2_303	-1.40085	3.32211	eNb2_303	2.31591	-8.74008	eNb2_303	-1.38972	2.02621		H9.36h_046	-0.636027	0.510295	H9.36h_046	-1.30533	-5.19077	H9.36h_046	1.0218	1.08928	H9.36h_046	-0.205572	-3.39386
mouse1_lib2.final_cell_0027_ductal	-0.6093	18.1572	mouse1_lib2.final_cell_0027_ductal	-5.41737	1.25427	mouse1_lib2.final_cell_0027_ductal	-9.85229	5.50099	mouse1_lib2.final_cell_0027_ductal	4.93784	2.98196		eNb2_304	-7.06709	-0.991196	eNb2_304	-3.76196	6.44572	eNb2_304	1.49283	-7.42681	eNb2_304	-1.81027	4.47212		H9.36h_047	0.410029	0.344901	H9.36h_047	-1.18996	-3.61811	H9.36h_047	-1.48723	0.555382	H9.36h_047	-0.334596	-2.99159
mouse1_lib2.final_cell_0028_ductal	-3.72917	15.6679	mouse1_lib2.final_cell_0028_ductal	-6.89606	0.513175	mouse1_lib2.final_cell_0028_ductal	-7.48978	6.91397	mouse1_lib2.final_cell_0028_ductal	3.552	3.83418		eNb2_305	-7.00448	1.68626	eNb2_305	-5.30829	3.99924	eNb2_305	2.37866	-8.65796	eNb2_305	-1.55892	2.39756		H9.36h_048	0.144532	-0.0696778	H9.36h_048	-0.844174	-3.73112	H9.36h_048	-1.59443	0.313438	H9.36h_048	2.18246	-2.55075
mouse1_lib2.final_cell_0029_ductal	0.545036	17.7489	mouse1_lib2.final_cell_0029_ductal	-4.81759	1.23891	mouse1_lib2.final_cell_0029_ductal	-10.6408	6.24214	mouse1_lib2.final_cell_0029_ductal	5.08636	2.4549		eNb2_306	-7.76748	0.640996	eNb2_306	-1.88959	3.82116	eNb2_306	0.504197	-6.79981	eNb2_306	-2.37136	0.138983		H9.36h_049	-0.149412	1.16496	H9.36h_049	-2.08987	-4.05827	H9.36h_049	-1.57584	0.855047	H9.36h_049	0.587019	-3.11398
mouse1_lib2.final_cell_0030_ductal	-3.39956	15.7198	mouse1_lib2.final_cell_0030_ductal	-6.59071	0.224117	mouse1_lib2.final_cell_0030_ductal	-7.61503	6.98844	mouse1_lib2.final_cell_0030_ductal	4.34704	3.64214		eNb2_307	-7.81213	-3.50556	eNb2_307	-4.16139	4.71497	eNb2_307	0.380526	-6.29267	eNb2_307	-2.04382	1.09169		H9.36h_050	0.0992097	0.926747	H9.36h_050	-2.08275	-4.80834	H9.36h_050	-1.38298	1.04092	H9.36h_050	-1.32818	-2.50996
mouse1_lib2.final_cell_0031_endothelial	-10.8716	5.45933	mouse1_lib2.final_cell_0031_endothelial	-5.5356	4.29658	mouse1_lib2.final_cell_0031_endothelial	-12.9717	2.16408	mouse1_lib2.final_cell_0031_endothelial	7.63029	2.91157		eNb2_308	-7.03092	1.66322	eNb2_308	-5.28331	5.22902	eNb2_308	2.14047	-8.80428	eNb2_308	-1.51909	3.04365		H9.36h_051	-0.340342	3.30028	H9.36h_051	-3.68779	-2.13424	H9.36h_051	-4.18071	0.881373	H9.36h_051	-5.71913	1.08246
mouse1_lib2.final_cell_0032_beta	1.11507	-7.75647	mouse1_lib2.final_cell_0032_beta	1.29952	2.62689	mouse1_lib2.final_cell_0032_beta	8.61151	-5.99488	mouse1_lib2.final_cell_0032_beta	1.40666	-1.51869		eNb2_309	-5.4019	-2.407	eNb2_309	-4.18516	4.49868	eNb2_309	2.48393	-5.97622	eNb2_309	-1.30712	2.6179		H9.36h_052	-0.367548	0.407622	H9.36h_052	-1.554	-3.54199	H9.36h_052	-2.67472	0.706875	H9.36h_052	-1.42685	-2.01399
mouse1_lib2.final_cell_0033_beta	0.0225817	-7.51595	mouse1_lib2.final_cell_0033_beta	1.60125	2.62399	mouse1_lib2.final_cell_0033_beta	8.34376	-5.81899	mouse1_lib2.final_cell_0033_beta	0.566963	-1.60456		eNb2_310	-6.52869	1.13176	eNb2_310	-4.28361	4.98964	eNb2_310	1.61341	-7.92851	eNb2_310	-2.34193	0.219715		H9.36h_053	-1.61473	1.13158	H9.36h_053	0.273213	-6.16446	H9.36h_053	15.6326	-4.35463	H9.36h_053	-5.06611	2.1547
mouse1_lib2.final_cell_0034_beta	-0.885166	-8.32725	mouse1_lib2.final_cell_0034_beta	-1.0764	-3.1177	mouse1_lib2.final_cell_0034_beta	1.13992	-3.34909	mouse1_lib2.final_cell_0034_beta	-4.65343	-1.67019		eNb2_311	-5.64112	-2.41264	eNb2_311	-5.07305	3.10372	eNb2_311	3.57385	-7.04271	eNb2_311	-0.718606	1.68903		H9.36h_054	-0.0565978	0.198184	H9.36h_054	-1.47797	-3.57284	H9.36h_054	-2.13811	1.17037	H9.36h_054	0.574561	-2.45763
mouse1_lib2.final_cell_0035_endothelial	-10.3168	6.28982	mouse1_lib2.final_cell_0035_endothelial	-4.64151	4.32454	mouse1_lib2.final_cell_0035_endothelial	-11.7853	2.38707	mouse1_lib2.final_cell_0035_endothelial	5.90374	2.91494		eNb2_312	-7.1533	0.891458	eNb2_312	-4.61644	6.36777	eNb2_312	2.05563	-7.0979	eNb2_312	-1.55698	4.43928		H9.36h_055	-0.75721	0.592254	H9.36h_055	-1.09009	-4.34587	H9.36h_055	-1.0165	0.653251	H9.36h_055	-4.97469	2.32186
mouse1_lib2.final_cell_0036_ductal	-0.398615	18.5106	mouse1_lib2.final_cell_0036_ductal	-5.22789	1.22352	mouse1_lib2.final_cell_0036_ductal	-10.4384	5.70673	mouse1_lib2.final_cell_0036_ductal	5.44328	2.16181		eNb2_313	-6.72303	1.57875	eNb2_313	-5.59004	5.05083	eNb2_313	2.05207	-8.27068	eNb2_313	-1.05419	2.91593		H9.36h_056	-0.137559	2.99137	H9.36h_056	-1.53018	-6.11145	H9.36h_056	-1.69142	1.37928	H9.36h_056	-0.968632	-4.38496
mouse1_lib2.final_cell_0037_beta	0.360254	-7.42813	mouse1_lib2.final_cell_0037_beta	2.71997	2.22983	mouse1_lib2.final_cell_0037_beta	7.97093	-5.97351	mouse1_lib2.final_cell_0037_beta	-5.38122	-0.1644		eNb2_314	-7.22361	0.620136	eNb2_314	-4.75732	5.66146	eNb2_314	1.02011	-7.56279	eNb2_314	-2.68933	-0.727286		H9.36h_057	-0.543405	2.12501	H9.36h_057	-1.95155	-5.83506	H9.36h_057	-1.46885	1.79882	H9.36h_057	-3.26671	-0.941415
mouse1_lib2.final_cell_0038_beta	-0.264236	-7.3726	mouse1_lib2.final_cell_0038_beta	1.19477	2.15071	mouse1_lib2.final_cell_0038_beta	8.22963	-5.99676	mouse1_lib2.final_cell_0038_beta	1.37011	-2.21081		eNb2_315	-6.86851	1.48785	eNb2_315	-4.70341	5.53002	eNb2_315	2.05266	-8.62053	eNb2_315	-1.72371	2.84613		H9.36h_058	0.676202	3.78578	H9.36h_058	-1.33598	-6.34851	H9.36h_058	1.54642	1.61802	H9.36h_058	0.317331	-4.09257
mouse1_lib2.final_cell_0039_beta	-0.281333	-6.17293	mouse1_lib2.final_cell_0039_beta	1.59115	2.44289	mouse1_lib2.final_cell_0039_beta	7.6079	-4.93848	mouse1_lib2.final_cell_0039_beta	0.800863	-1.90478		eNb2_316	-6.62532	0.978729	eNb2_316	-5.03753	5.46929	eNb2_316	2.57852	-8.64659	eNb2_316	-1.54312	2.41459		H9.36h_059	-0.742414	1.50622	H9.36h_059	-0.336363	-5.26193	H9.36h_059	1.45582	1.68429	H9.36h_059	0.677091	-4.5859
mouse1_lib2.final_cell_0040_ductal	-0.713034	18.3886	mouse1_lib2.final_cell_0040_ductal	-5.12286	1.22913	mouse1_lib2.final_cell_0040_ductal	-10.0957	5.6895	mouse1_lib2.final_cell_0040_ductal	4.60189	2.94213		eNb2_317	-8.68769	-0.201661	eNb2_317	-4.85073	5.65976	eNb2_317	1.80481	-8.03177	eNb2_317	-2.6209	1.4609		H9.36h_060	1.09051	3.26528	H9.36h_060	-1.32914	-6.22795	H9.36h_060	0.34648	0.835502	H9.36h_060	0.412151	-4.39659
mouse1_lib2.final_cell_0041_beta	2.34389	-6.8891	mouse1_lib2.final_cell_0041_beta	2.04135	2.18269	mouse1_lib2.final_cell_0041_beta	7.96376	-5.65036	mouse1_lib2.final_cell_0041_beta	0.504006	-1.94624		eNb2_318	-7.30442	0.877791	eNb2_318	-5.72114	5.809	eNb2_318	1.51288	-8.58608	eNb2_318	-1.13806	3.13135		H9.36h_061	0.635912	3.62552	H9.36h_061	-1.96038	-5.86357	H9.36h_061	0.0862935	1.67366	H9.36h_061	0.0585181	-3.63009
mouse1_lib2.final_cell_0042_beta	-1.60805	-7.92809	mouse1_lib2.final_cell_0042_beta	-2.26568	-2.94669	mouse1_lib2.final_cell_0042_beta	0.474648	-3.20426	mouse1_lib2.final_cell_0042_beta	-2.91723	-3.081		eNb2_319	-6.82594	1.62327	eNb2_319	-5.75132	4.98767	eNb2_319	2.22313	-8.45432	eNb2_319	-0.971414	3.62919		H9.36h_062	-0.589063	2.31109	H9.36h_062	-0.62316	-5.01119	H9.36h_062	0.582164	1.72382	H9.36h_062	0.253709	-4.18511
mouse1_lib2.final_cell_0043_ductal	-2.53998	16.5852	mouse1_lib2.final_cell_0043_ductal	-5.69663	0.682635	mouse1_lib2.final_cell_0043_ductal	-9.31224	6.55435	mouse1_lib2.final_cell_0043_ductal	4.18961	2.87918		eNb2_320	-6.78273	1.32207	eNb2_320	-5.70306	5.16442	eNb2_320	1.88683	-8.38864	eNb2_320	-0.985358	3.60018		H9.36h_063	0.978311	3.4978	H9.36h_063	-1.52721	-6.3008	H9.36h_063	-0.0160644	1.10482	H9.36h_063	0.331228	-3.99442
mouse1_lib2.final_cell_0044_beta	0.715195	-6.73184	mouse1_lib2.final_cell_0044_beta	1.38232	2.30294	mouse1_lib2.final_cell_0044_beta	7.46745	-5.31424	mouse1_lib2.final_cell_0044_beta	1.4188	-2.136		eNb2_321	-6.88066	-1.01603	eNb2_321	-5.41696	4.94654	eNb2_321	0.454571	-7.00879	eNb2_321	-0.832915	3.71836		H9.36h_064	-0.211646	3.49355	H9.36h_064	-3.0546	-4.15245	H9.36h_064	-3.77306	1.01636	H9.36h_064	-2.25239	-2.17074
mouse1_lib2.final_cell_0045_ductal	-0.994799	18.2506	mouse1_lib2.final_cell_0045_ductal	-5.26259	0.965472	mouse1_lib2.final_cell_0045_ductal	-9.85643	5.52921	mouse1_lib2.final_cell_0045_ductal	4.53514	2.59483		eNb2_322	-6.25007	1.06361	eNb2_322	-4.58811	6.07557	eNb2_322	2.18235	-7.6649	eNb2_322	-1.2921	4.27448		H9.36h_065	0.0900361	2.1949	H9.36h_065	-0.934776	-4.88519	H9.36h_065	-0.139654	1.4238	H9.36h_065	-0.172208	-3.2775
mouse1_lib2.final_cell_0046_endothelial	-10.8424	4.97622	mouse1_lib2.final_cell_0046_endothelial	-6.18378	4.05402	mouse1_lib2.final_cell_0046_endothelial	-12.9435	2.3084	mouse1_lib2.final_cell_0046_endothelial	6.67132	3.35326		eNb2_323	-6.24725	1.18172	eNb2_323	-4.89703	6.05491	eNb2_323	2.02277	-7.57124	eNb2_323	-1.61209	4.17356		H9.36h_066	-0.236503	2.39582	H9.36h_066	-0.974847	-4.67963	H9.36h_066	-0.0304935	1.62565	H9.36h_066	0.159694	-2.92174
mouse1_lib2.final_cell_0047_ductal	-1.7358	17.7348	mouse1_lib2.final_cell_0047_ductal	-5.3043	0.67648	mouse1_lib2.final_cell_0047_ductal	-9.29832	5.71185	mouse1_lib2.final_cell_0047_ductal	4.83511	3.30772		eNb2_324	-6.73026	1.47982	eNb2_324	-5.64699	4.92839	eNb2_324	2.39188	-8.74082	eNb2_324	-1.22914	2.97609		H9.36h_067	0.237726	1.41696	H9.36h_067	-1.59304	-5.36555	H9.36h_067	-0.23503	1.58178	H9.36h_067	-0.527589	-3.75851
mouse1_lib2.final_cell_0048_endothelial	-9.69123	3.48174	mouse1_lib2.final_cell_0048_endothelial	-6.24312	3.66205	mouse1_lib2.final_cell_0048_endothelial	-13.5863	2.85158	mouse1_lib2.final_cell_0048_endothelial	6.88862	3.01508		eNb2_325	-7.50513	0.012869	eNb2_325	-3.70271	6.03526	eNb2_325	1.69245	-6.79099	eNb2_325	-2.15111	3.5373		H9.36h_068	-0.854933	1.95862	H9.36h_068	-2.26136	-5.4995	H9.36h_068	-2.0451	1.5648	H9.36h_068	-0.515483	-3.0898
mouse1_lib2.final_cell_0049_beta	-2.13135	-7.66397	mouse1_lib2.final_cell_0049_beta	-1.50988	-3.50306	mouse1_lib2.final_cell_0049_beta	-0.390978	-2.69689	mouse1_lib2.final_cell_0049_beta	-3.77377	-4.16735		eNb2_326	-6.21644	0.0656086	eNb2_326	-4.96114	5.93763	eNb2_326	1.96461	-7.1348	eNb2_326	-1.58592	3.94904		H9.36h_070	-0.163888	2.19061	H9.36h_070	-1.66407	-6.23269	H9.36h_070	1.16743	1.68931	H9.36h_070	-0.015248	-3.79681
mouse1_lib2.final_cell_0050_endothelial	-10.9603	5.61789	mouse1_lib2.final_cell_0050_endothelial	-6.12454	2.96787	mouse1_lib2.final_cell_0050_endothelial	-12.6139	2.46906	mouse1_lib2.final_cell_0050_endothelial	5.59476	3.43095		eNb2_327	-6.93601	1.7422	eNb2_327	-5.81706	5.15881	eNb2_327	1.85098	-8.85566	eNb2_327	-1.11487	2.85783		H9.36h_071	-1.42182	1.45434	H9.36h_071	-2.53291	-5.49121	H9.36h_071	-1.18128	1.72767	H9.36h_071	-0.945931	-3.98151
mouse1_lib2.final_cell_0051_ductal	-2.40838	17.1131	mouse1_lib2.final_cell_0051_ductal	-5.30666	0.2799	mouse1_lib2.final_cell_0051_ductal	-9.20929	6.48837	mouse1_lib2.final_cell_0051_ductal	4.41996	2.95362		eNb2_328	-6.67452	1.5952	eNb2_328	-5.8262	4.75266	eNb2_328	1.94442	-8.83923	eNb2_328	-0.95626	3.39982		H9.36h_072	0.416242	2.79262	H9.36h_072	-2.26728	-4.92009	H9.36h_072	-0.495573	1.65721	H9.36h_072	0.195512	-3.21969
mouse1_lib2.final_cell_0052_ductal	-2.95741	16.3867	mouse1_lib2.final_cell_0052_ductal	-5.95542	0.965189	mouse1_lib2.final_cell_0052_ductal	-8.37586	6.57232	mouse1_lib2.final_cell_0052_ductal	4.54503	3.76436		eNb2_329	-8.11346	-0.60889	eNb2_329	-3.76424	5.77562	eNb2_329	1.78171	-6.7927	eNb2_329	-2.64837	3.56919		H9.36h_073	0.762976	2.85609	H9.36h_073	-2.2484	-4.52263	H9.36h_073	-2.39415	1.27399	H9.36h_073	-0.888969	-3.64391
mouse1_lib2.final_cell_0053_beta	1.93207	-7.28022	mouse1_lib2.final_cell_0053_beta	-0.14369	-3.56677	mouse1_lib2.final_cell_0053_beta	2.03469	-3.49812	mouse1_lib2.final_cell_0053_beta	-3.25252	-3.58169		eNb2_330	-8.05968	-0.0157372	eNb2_330	-4.37067	5.17133	eNb2_330	1.26565	-6.95143	eNb2_330	-2.12965	3.12836		H9.36h_074	0.691851	2.36564	H9.36h_074	-2.20937	-4.76654	H9.36h_074	-0.942972	1.47013	H9.36h_074	-0.694324	-3.32299
mouse1_lib2.final_cell_0054_ductal	-2.22476	17.106	mouse1_lib2.final_cell_0054_ductal	-5.32302	1.35183	mouse1_lib2.final_cell_0054_ductal	-9.45973	6.04542	mouse1_lib2.final_cell_0054_ductal	5.18347	3.3434		eNb2_331	-7.00214	1.15115	eNb2_331	-4.66886	5.31449	eNb2_331	1.7853	-8.15695	eNb2_331	-1.12918	3.59356		H9.36h_075	-0.243836	2.81958	H9.36h_075	-2.81592	-4.83106	H9.36h_075	-1.18057	1.70928	H9.36h_075	-0.392481	-3.38748
mouse1_lib2.final_cell_0055_endothelial	-9.37655	3.26726	mouse1_lib2.final_cell_0055_endothelial	-5.38206	4.55355	mouse1_lib2.final_cell_0055_endothelial	-12.876	2.92643	mouse1_lib2.final_cell_0055_endothelial	6.94022	3.21389		eNb2_332	-6.61278	1.19917	eNb2_332	-5.64051	5.17542	eNb2_332	2.13996	-8.47146	eNb2_332	-1.04984	3.1408		H9.36h_076	-0.266781	2.31046	H9.36h_076	-2.50473	-5.14927	H9.36h_076	-1.72226	1.24629	H9.36h_076	-2.18585	-1.98022
mouse1_lib2.final_cell_0056_endothelial	-11.8076	5.88752	mouse1_lib2.final_cell_0056_endothelial	-5.25823	3.59699	mouse1_lib2.final_cell_0056_endothelial	-10.923	3.33281	mouse1_lib2.final_cell_0056_endothelial	6.57266	2.78962		eNb2_333	-6.93237	1.51572	eNb2_333	-5.20792	5.1556	eNb2_333	2.08401	-8.86411	eNb2_333	-1.35034	2.83361		H9.36h_077	0.823975	3.46363	H9.36h_077	-2.7021	-5.22059	H9.36h_077	-2.31493	1.38125	H9.36h_077	-0.350172	-3.51707
mouse1_lib2.final_cell_0057_immune_other	-21.968	3.41334	mouse1_lib2.final_cell_0057_immune_other	-2.93921	3.7231	mouse1_lib2.final_cell_0057_immune_other	-11.3631	1.4343	mouse1_lib2.final_cell_0057_immune_other	6.20985	1.05693		eNb2_334	-6.94244	-0.237027	eNb2_334	-4.53859	5.51862	eNb2_334	2.4719	-7.79267	eNb2_334	-2.54784	3.31788		H9.36h_078	1.04642	3.18457	H9.36h_078	-3.38961	-2.99185	H9.36h_078	-3.65445	0.848589	H9.36h_078	-3.10643	-1.36862
mouse1_lib2.final_cell_0058_beta	-1.79972	-6.9226	mouse1_lib2.final_cell_0058_beta	0.941548	-3.88299	mouse1_lib2.final_cell_0058_beta	2.23589	-2.62453	mouse1_lib2.final_cell_0058_beta	-4.53233	2.0507		eNb2_335	-6.92817	-0.913363	eNb2_335	-4.56533	6.01985	eNb2_335	1.9473	-7.12074	eNb2_335	-2.03161	3.94542		H9.36h_079	0.670071	3.5457	H9.36h_079	-2.92635	-5.17465	H9.36h_079	-1.5078	1.54191	H9.36h_079	-0.54528	-3.37651
mouse1_lib2.final_cell_0059_ductal	-1.09117	17.7114	mouse1_lib2.final_cell_0059_ductal	-5.1235	0.875456	mouse1_lib2.final_cell_0059_ductal	-10.0217	5.87633	mouse1_lib2.final_cell_0059_ductal	4.73713	2.71631		eNb2_336	-6.93258	-0.949421	eNb2_336	-4.45447	6.40002	eNb2_336	1.93176	-6.90061	eNb2_336	-1.1718	4.21622		H9.36h_080	-0.253594	2.35006	H9.36h_080	-1.9484	-5.49202	H9.36h_080	-1.52629	1.69359	H9.36h_080	-0.902717	-4.10795
mouse1_lib2.final_cell_0060_beta	-1.85139	-8.82048	mouse1_lib2.final_cell_0060_beta	-2.23901	-2.66039	mouse1_lib2.final_cell_0060_beta	-0.321287	-2.78548	mouse1_lib2.final_cell_0060_beta	-1.65842	-2.50439		eNb2_337	-6.9728	-3.16521	eNb2_337	-5.0554	4.60162	eNb2_337	1.09593	-7.4881	eNb2_337	-0.746057	3.35817		H9.36h_081	0.0312656	3.42571	H9.36h_081	-2.73483	-4.83419	H9.36h_081	-2.31325	1.64781	H9.36h_081	-0.530682	-2.7526
mouse1_lib2.final_cell_0061_beta	0.0470342	-9.69908	mouse1_lib2.final_cell_0061_beta	-1.74114	-2.5989	mouse1_lib2.final_cell_0061_beta	2.73135	-4.83506	mouse1_lib2.final_cell_0061_beta	-3.40795	-2.6331		eNb2_338	-6.808	1.59407	eNb2_338	-5.78497	4.68594	eNb2_338	2.27494	-8.73599	eNb2_338	-0.859852	3.37608		H9.36h_082	0.0481362	3.0559	H9.36h_082	-2.39994	-5.24584	H9.36h_082	-2.28537	1.63711	H9.36h_082	-1.31152	-3.24524
mouse1_lib2.final_cell_0062_beta	-0.235516	-2.65712	mouse1_lib2.final_cell_0062_beta	4.95135	0.513277	mouse1_lib2.final_cell_0062_beta	6.05669	-4.77111	mouse1_lib2.final_cell_0062_beta	-2.66844	-0.466922		eNb2_339	-6.79217	1.60997	eNb2_339	-5.74317	5.08212	eNb2_339	1.95794	-8.62249	eNb2_339	-1.28919	2.96454		H9.36h_083	-0.537784	2.46731	H9.36h_083	-2.69773	-5.02253	H9.36h_083	-1.18816	1.50242	H9.36h_083	-0.723175	-3.20555
mouse1_lib2.final_cell_0063_beta	-1.89355	-8.07505	mouse1_lib2.final_cell_0063_beta	-0.739402	-3.42053	mouse1_lib2.final_cell_0063_beta	-0.22506	-2.63974	mouse1_lib2.final_cell_0063_beta	-4.6129	-1.50695		eNb2_340	-6.69026	1.66178	eNb2_340	-5.13077	5.97989	eNb2_340	1.98943	-8.12036	eNb2_340	-1.37392	3.93873		H9.36h_084	0.0105867	2.986	H9.36h_084	-2.6632	-5.12371	H9.36h_084	-1.7601	1.39293	H9.36h_084	-0.613934	-3.74608
mouse1_lib2.final_cell_0064_delta	11.9708	-5.52421	mouse1_lib2.final_cell_0064_delta	1.7143	-0.622509	mouse1_lib2.final_cell_0064_delta	5.22919	0.935022	mouse1_lib2.final_cell_0064_delta	1.13501	3.23376		eNb2_341	-5.39437	-2.54996	eNb2_341	-4.23635	5.89077	eNb2_341	2.61129	-6.79394	eNb2_341	-1.8797	4.30026		H9.36h_085	-0.741171	1.71451	H9.36h_085	-0.682019	-5.71629	H9.36h_085	1.75413	1.33706	H9.36h_085	0.373854	-5.66441
mouse1_lib2.final_cell_0065_beta	0.331258	-6.81108	mouse1_lib2.final_cell_0065_beta	-0.949759	-3.10122	mouse1_lib2.final_cell_0065_beta	3.85951	-3.57841	mouse1_lib2.final_cell_0065_beta	-2.69633	-2.39648		eNb2_342	-7.24681	1.0911	eNb2_342	-4.70217	5.49045	eNb2_342	1.86389	-7.49625	eNb2_342	-1.47979	3.25861		H9.36h_086	-0.153631	2.62826	H9.36h_086	-2.53434	-5.38559	H9.36h_086	-1.54973	1.49552	H9.36h_086	-1.05331	-3.43916
mouse1_lib2.final_cell_0066_ductal	-1.03538	18.292	mouse1_lib2.final_cell_0066_ductal	-5.03418	0.591783	mouse1_lib2.final_cell_0066_ductal	-9.64596	5.44525	mouse1_lib2.final_cell_0066_ductal	5.02466	3.50188		eNb2_343	-6.35169	0.864996	eNb2_343	-4.9873	6.22013	eNb2_343	1.69934	-8.02032	eNb2_343	-1.56057	4.40853		H9.36h_087	0.461984	3.22316	H9.36h_087	-2.49165	-4.48738	H9.36h_087	-1.04515	1.60443	H9.36h_087	-0.123356	-2.89009
mouse1_lib2.final_cell_0067_beta	-0.0918618	-7.18906	mouse1_lib2.final_cell_0067_beta	0.0997196	-4.44321	mouse1_lib2.final_cell_0067_beta	1.78306	-2.83901	mouse1_lib2.final_cell_0067_beta	-2.4339	-3.77079		eNb2_344	-7.03291	-0.95147	eNb2_344	-4.01159	6.41068	eNb2_344	1.67937	-7.28343	eNb2_344	-1.28632	3.76765		H9.36h_088	-0.740684	2.46009	H9.36h_088	-2.89696	-5.544	H9.36h_088	-2.25828	1.54885	H9.36h_088	-0.965849	-3.85691
mouse1_lib2.final_cell_0068_ductal	-3.33522	15.6589	mouse1_lib2.final_cell_0068_ductal	-5.93796	0.664251	mouse1_lib2.final_cell_0068_ductal	-8.42893	7.07928	mouse1_lib2.final_cell_0068_ductal	4.90519	3.28326		eNb2_345	-7.41728	0.57062	eNb2_345	-4.31312	6.30452	eNb2_345	1.88118	-7.13776	eNb2_345	-1.85422	4.0281		H9.36h_089	0.302928	2.89895	H9.36h_089	-2.65259	-5.18908	H9.36h_089	-1.29205	1.46959	H9.36h_089	-0.417289	-3.73146
mouse1_lib2.final_cell_0069_endothelial	-10.178	4.31576	mouse1_lib2.final_cell_0069_endothelial	-5.24799	4.18175	mouse1_lib2.final_cell_0069_endothelial	-12.8662	2.29961	mouse1_lib2.final_cell_0069_endothelial	7.48545	3.03798		eNb2_346	-6.4106	1.30864	eNb2_346	-5.31164	6.06075	eNb2_346	1.9429	-7.95814	eNb2_346	-1.70286	4.34833		H9.36h_090	0.166405	3.78722	H9.36h_090	-3.05255	-2.95948	H9.36h_090	-3.72282	1.04943	H9.36h_090	-4.04726	-0.676921
mouse1_lib2.final_cell_0070_beta	-0.749299	-6.53682	mouse1_lib2.final_cell_0070_beta	1.83144	2.50634	mouse1_lib2.final_cell_0070_beta	8.70431	-6.33754	mouse1_lib2.final_cell_0070_beta	0.479091	-1.911		eNb2_347	-6.71486	1.65756	eNb2_347	-4.97272	6.26229	eNb2_347	2.1593	-7.91121	eNb2_347	-1.00905	3.03877		H9.36h_091	-0.0043333	3.13869	H9.36h_091	-2.20722	-4.91738	H9.36h_091	-1.75522	1.82129	H9.36h_091	-0.771312	-3.20387
mouse1_lib2.final_cell_0071_ductal	-1.32218	16.7345	mouse1_lib2.final_cell_0071_ductal	-4.55221	1.96524	mouse1_lib2.final_cell_0071_ductal	-10.8842	7.90976	mouse1_lib2.final_cell_0071_ductal	5.96304	1.71822		eNb2_348	-7.00201	1.23141	eNb2_348	-5.35549	5.97454	eNb2_348	1.11652	-7.941	eNb2_348	-1.08563	2.90791		H9.36h_092	0.0174866	2.61227	H9.36h_092	-2.32506	-5.70615	H9.36h_092	-0.494634	1.03667	H9.36h_092	-0.582601	-4.09548
mouse1_lib2.final_cell_0072_ductal	-2.56708	16.9078	mouse1_lib2.final_cell_0072_ductal	-5.55522	1.45462	mouse1_lib2.final_cell_0072_ductal	-9.4038	7.10769	mouse1_lib2.final_cell_0072_ductal	4.56573	2.93341		eNb2_349	-6.67351	1.25409	eNb2_349	-5.59145	4.76021	eNb2_349	1.96151	-8.8334	eNb2_349	-1.16452	3.80665		H9.36h_093	1.03782	2.92825	H9.36h_093	-2.72351	-5.73528	H9.36h_093	-2.98529	1.29098	H9.36h_093	-0.954082	-3.54328
mouse1_lib2.final_cell_0073_beta	0.139334	-9.07744	mouse1_lib2.final_cell_0073_beta	-1.4007	-3.91877	mouse1_lib2.final_cell_0073_beta	0.445803	-3.59474	mouse1_lib2.final_cell_0073_beta	-2.92739	-3.68593		eNb2_350	-6.59984	1.4522	eNb2_350	-5.26301	5.96591	eNb2_350	1.87372	-8.29333	eNb2_350	-1.39097	3.55721		H9.36h_094	-0.709949	2.32357	H9.36h_094	-1.94396	-4.13101	H9.36h_094	-1.99154	1.72336	H9.36h_094	0.268785	-2.75269
mouse1_lib2.final_cell_0074_beta	-0.762319	-7.41803	mouse1_lib2.final_cell_0074_beta	-1.37914	-2.77343	mouse1_lib2.final_cell_0074_beta	1.66625	-4.52927	mouse1_lib2.final_cell_0074_beta	-1.78827	-4.60543		eNb2_351	-6.8424	-0.818746	eNb2_351	-4.48261	6.43697	eNb2_351	1.95598	-7.0734	eNb2_351	-2.20258	4.3929		H9.36h_095	0.717188	3.73113	H9.36h_095	-2.37792	-5.257	H9.36h_095	-1.87144	1.43264	H9.36h_095	0.630015	-3.73465
mouse1_lib2.final_cell_0075_beta	0.385821	-5.49202	mouse1_lib2.final_cell_0075_beta	-1.87175	-3.38035	mouse1_lib2.final_cell_0075_beta	-0.268846	-3.10821	mouse1_lib2.final_cell_0075_beta	-2.19683	-2.18444		eNb2_352	-7.45172	0.746948	eNb2_352	-4.3447	5.19319	eNb2_352	1.36573	-6.89812	eNb2_352	-2.29979	0.224117		H9.36h_096	0.469951	3.52063	H9.36h_096	-2.88017	-5.27768	H9.36h_096	-2.40685	1.50286	H9.36h_096	-0.368884	-3.09261
mouse1_lib2.final_cell_0076_beta	-0.601293	-7.5164	mouse1_lib2.final_cell_0076_beta	1.48854	2.73971	mouse1_lib2.final_cell_0076_beta	8.54796	-5.93883	mouse1_lib2.final_cell_0076_beta	0.816168	-2.38814		eNb2_353	-6.67927	1.5896	eNb2_353	-5.62836	5.01162	eNb2_353	2.19288	-8.79774	eNb2_353	-1.12903	2.74067		H9.36h_097	-0.151937	3.81099	H9.36h_097	-3.23485	-3.5293	H9.36h_097	-3.90043	0.97999	H9.36h_097	-2.49991	-1.85326
mouse1_lib2.final_cell_0077_ductal	-1.53397	17.4033	mouse1_lib2.final_cell_0077_ductal	-4.42293	1.7505	mouse1_lib2.final_cell_0077_ductal	-10.6055	7.70816	mouse1_lib2.final_cell_0077_ductal	5.86375	2.16951		eNb2_354	-7.16949	0.369635	eNb2_354	-4.53853	6.41757	eNb2_354	1.75925	-7.28655	eNb2_354	-1.9518	4.40481		H9.36h_098	1.21679	3.0096	H9.36h_098	-2.09245	-6.03181	H9.36h_098	-1.69056	1.47537	H9.36h_098	-0.887706	-4.22347
mouse1_lib2.final_cell_0078_endothelial	-10.9741	5.24265	mouse1_lib2.final_cell_0078_endothelial	-5.68344	4.41634	mouse1_lib2.final_cell_0078_endothelial	-12.7594	2.26385	mouse1_lib2.final_cell_0078_endothelial	7.68367	2.85727		eNb2_355	-6.95522	1.54746	eNb2_355	-5.56395	4.72553	eNb2_355	2.22773	-8.5555	eNb2_355	-1.12523	2.54607		H9.36h_099	0.515531	2.83035	H9.36h_099	-2.76529	-4.95629	H9.36h_099	-2.40307	1.43925	H9.36h_099	-0.984802	-3.17465
mouse1_lib2.final_cell_0079_macrophage	-22.503	1.80295	mouse1_lib2.final_cell_0079_macrophage	-2.26172	4.06888	mouse1_lib2.final_cell_0079_macrophage	-9.93144	-1.07727	mouse1_lib2.final_cell_0079_macrophage	5.78318	-1.3631		eNb2_356	-6.923	1.48726	eNb2_356	-1.93317	2.91203	eNb2_356	2.01601	-8.38808	eNb2_356	-2.35563	-0.0703203		H9.36h_100	0.913202	3.31951	H9.36h_100	-1.90005	-3.24201	H9.36h_100	-4.06179	0.968077	H9.36h_100	-0.893805	-2.83106
mouse1_lib2.final_cell_0080_beta	-1.91521	-6.81189	mouse1_lib2.final_cell_0080_beta	-2.12474	-3.31503	mouse1_lib2.final_cell_0080_beta	2.42927	-3.95237	mouse1_lib2.final_cell_0080_beta	-2.37635	-3.59621		eNb2_357	-8.2904	-0.899583	eNb2_357	-4.04402	6.35987	eNb2_357	1.63608	-6.33333	eNb2_357	-2.68745	4.1541		H9.36h_101	0.0762748	2.4347	H9.36h_101	-1.76422	-6.3	H9.36h_101	0.50489	1.40031	H9.36h_101	1.0068	-4.9251
mouse1_lib2.final_cell_0081_ductal	-2.0424	17.8089	mouse1_lib2.final_cell_0081_ductal	-4.35562	2.09122	mouse1_lib2.final_cell_0081_ductal	-10.5096	7.25081	mouse1_lib2.final_cell_0081_ductal	3.96749	2.3577		eNb2_358	-5.64408	-2.05742	eNb2_358	-4.61474	6.15047	eNb2_358	2.24623	-6.99685	eNb2_358	-2.00356	4.0451		H9.36h_102	-0.44477	1.93395	H9.36h_102	-2.24526	-5.9427	H9.36h_102	-1.52251	1.76924	H9.36h_102	-1.14931	-3.99927
mouse1_lib2.final_cell_0082_beta	-1.47337	-8.70943	mouse1_lib2.final_cell_0082_beta	-0.87066	-2.35686	mouse1_lib2.final_cell_0082_beta	1.72688	-4.29557	mouse1_lib2.final_cell_0082_beta	-4.36511	-4.10971		eNb2_359	-5.54376	-2.44822	eNb2_359	-4.80981	3.21497	eNb2_359	3.30601	-7.44476	eNb2_359	-0.748975	2.15325		H9.36h_103	-0.0420192	2.40043	H9.36h_103	-1.85834	-5.88936	H9.36h_103	-0.791732	1.62383	H9.36h_103	-0.436494	-4.27539
mouse1_lib2.final_cell_0083_ductal	-2.56638	17.0541	mouse1_lib2.final_cell_0083_ductal	-5.75456	1.33502	mouse1_lib2.final_cell_0083_ductal	-9.49231	6.11828	mouse1_lib2.final_cell_0083_ductal	4.09878	2.9388		eNb2_360	-8.88956	-0.263106	eNb2_360	-1.96418	5.28611	eNb2_360	-0.70237	-4.33614	eNb2_360	-2.86841	1.99016		H9.36h_104	-0.32971	3.01971	H9.36h_104	-2.93171	-4.85919	H9.36h_104	-2.14346	1.33188	H9.36h_104	-0.995171	-3.44009
mouse1_lib2.final_cell_0084_beta	-1.86018	-9.08454	mouse1_lib2.final_cell_0084_beta	-2.23698	-2.83489	mouse1_lib2.final_cell_0084_beta	0.176131	-2.69601	mouse1_lib2.final_cell_0084_beta	-1.62623	-3.16872		eNb2_361	-7.52248	0.777363	eNb2_361	-1.99657	4.46554	eNb2_361	0.530118	-6.82365	eNb2_361	-2.71541	-0.12622		H9.36h_105	0.602291	3.02859	H9.36h_105	-1.60762	-6.16089	H9.36h_105	0.0376141	1.36686	H9.36h_105	0.0862899	-4.40168
mouse1_lib2.final_cell_0085_beta	7.24256	5.42071	mouse1_lib2.final_cell_0085_beta	0.346898	-3.41236	mouse1_lib2.final_cell_0085_beta	2.99822	0.342543	mouse1_lib2.final_cell_0085_beta	1.20805	1.93677		eProg2b_362	-2.40924	-5.65435	eProg2b_362	-3.74799	0.59838	eProg2b_362	5.95961	-4.83448	eProg2b_362	1.02294	1.07744		H9.36h_106	-0.481281	1.88472	H9.36h_106	-2.79064	-5.38094	H9.36h_106	-1.42451	1.32676	H9.36h_106	-1.21244	-3.72442
mouse1_lib2.final_cell_0086_delta	12.2085	-5.568	mouse1_lib2.final_cell_0086_delta	3.41616	-0.809417	mouse1_lib2.final_cell_0086_delta	5.50245	1.36814	mouse1_lib2.final_cell_0086_delta	0.353343	2.71036		eProg2b_363	-9.31893	-2.02889	eProg2b_363	-3.55592	5.97629	eProg2b_363	1.73267	-6.18761	eProg2b_363	-2.87371	3.33081		H9.36h_107	-0.659045	2.38818	H9.36h_107	-1.82019	-5.49318	H9.36h_107	-0.742654	1.34227	H9.36h_107	-0.556303	-3.90349
mouse1_lib2.final_cell_0087_beta	-0.978906	-2.96819	mouse1_lib2.final_cell_0087_beta	-0.788269	-4.08161	mouse1_lib2.final_cell_0087_beta	0.767628	-2.3889	mouse1_lib2.final_cell_0087_beta	-2.07775	-0.583482		eProg2b_364	-2.87694	-4.74908	eProg2b_364	-3.45062	1.24203	eProg2b_364	4.74603	-3.94874	eProg2b_364	1.04879	0.915837		H9.36h_108	0.445145	2.91899	H9.36h_108	-2.57209	-5.75729	H9.36h_108	-1.54532	1.43226	H9.36h_108	-0.422732	-4.1803
mouse1_lib2.final_cell_0088_macrophage	-22.7986	2.20566	mouse1_lib2.final_cell_0088_macrophage	-2.21905	4.46235	mouse1_lib2.final_cell_0088_macrophage	-10.0137	-0.861901	mouse1_lib2.final_cell_0088_macrophage	6.10797	-1.38862		eProg2b_365	-2.76256	-6.47172	eProg2b_365	-2.79861	0.763681	eProg2b_365	6.58851	-4.86309	eProg2b_365	-2.26221	-0.826447		H9.36h_109	-1.22087	1.6123	H9.36h_109	-2.01389	-6.03973	H9.36h_109	-0.46226	1.03814	H9.36h_109	0.739196	-4.72685
mouse1_lib2.final_cell_0089_beta	0.676501	-5.61128	mouse1_lib2.final_cell_0089_beta	-1.63612	-2.12518	mouse1_lib2.final_cell_0089_beta	1.25203	-3.85876	mouse1_lib2.final_cell_0089_beta	-1.72836	-4.62877		eProg2b_366	-3.12316	-5.41766	eProg2b_366	-3.31641	1.42169	eProg2b_366	3.91755	-3.99007	eProg2b_366	-0.462915	1.42908		H9.36h_110	1.10075	2.52795	H9.36h_110	-2.41148	-5.72022	H9.36h_110	-1.37309	1.45635	H9.36h_110	-0.65056	-3.5071
mouse1_lib2.final_cell_0090_beta	0.864048	-7.41657	mouse1_lib2.final_cell_0090_beta	0.75224	1.53885	mouse1_lib2.final_cell_0090_beta	7.89641	-5.75964	mouse1_lib2.final_cell_0090_beta	1.30095	-2.58311		eProg2b_367	-2.54633	-5.36846	eProg2b_367	-2.61218	0.823071	eProg2b_367	6.00364	-3.28063	eProg2b_367	-0.0534721	-0.696505		H9.36h_111	0.279554	3.72068	H9.36h_111	-2.77559	-4.71087	H9.36h_111	-3.60469	1.08227	H9.36h_111	-1.20486	-3.15375
mouse1_lib2.final_cell_0091_beta	-2.44481	-5.76133	mouse1_lib2.final_cell_0091_beta	-1.68184	-1.62621	mouse1_lib2.final_cell_0091_beta	0.900256	-2.21775	mouse1_lib2.final_cell_0091_beta	-2.45815	-5.13127		eProg2b_368	-3.0397	-5.34924	eProg2b_368	-2.57991	3.33449	eProg2b_368	3.7224	-3.99306	eProg2b_368	-2.26992	0.166962		H9.36h_112	0.56425	3.16525	H9.36h_112	-2.42845	-5.76761	H9.36h_112	-1.79536	1.20834	H9.36h_112	-0.630724	-4.12729
mouse1_lib2.final_cell_0092_beta	-2.03812	-5.59244	mouse1_lib2.final_cell_0092_beta	-1.39876	-3.86951	mouse1_lib2.final_cell_0092_beta	1.59988	-2.51493	mouse1_lib2.final_cell_0092_beta	-2.82158	-3.92828		eProg2b_369	-4.03815	-7.62215	eProg2b_369	-3.92375	0.113898	eProg2b_369	6.17301	-3.35604	eProg2b_369	-1.90205	2.08135		H9.36h_113	-0.30109	3.00347	H9.36h_113	-2.78392	-5.47506	H9.36h_113	-2.87472	1.21386	H9.36h_113	-0.96304	-3.80536
mouse1_lib2.final_cell_0093_quiescent_stellate	-12.8167	6.61497	mouse1_lib2.final_cell_0093_quiescent_stellate	-4.74024	2.70604	mouse1_lib2.final_cell_0093_quiescent_stellate	-11.1277	3.87506	mouse1_lib2.final_cell_0093_quiescent_stellate	1.91802	2.31526		eProg2b_370	-4.11377	-6.87224	eProg2b_370	-3.41074	-0.0554338	eProg2b_370	5.94838	-5.25203	eProg2b_370	0.453526	-0.401156		H9.36h_114	0.332235	3.65013	H9.36h_114	-1.53919	-5.72769	H9.36h_114	-0.555394	1.73776	H9.36h_114	-0.20079	-3.90825
mouse1_lib2.final_cell_0094_beta	-0.602776	-6.474	mouse1_lib2.final_cell_0094_beta	-0.460345	-2.8892	mouse1_lib2.final_cell_0094_beta	1.72511	-3.21289	mouse1_lib2.final_cell_0094_beta	-3.08791	-5.10835		eProg2b_371	-2.75495	-6.60372	eProg2b_371	-2.66103	4.58348	eProg2b_371	1.15752	-5.13063	eProg2b_371	-2.49059	-0.209057		H9.36h_115	-0.217924	3.78459	H9.36h_115	-3.4869	-3.01166	H9.36h_115	-4.1681	0.847289	H9.36h_115	-3.56836	-1.02953
mouse1_lib2.final_cell_0095_endothelial	-10.2592	4.03397	mouse1_lib2.final_cell_0095_endothelial	-5.55074	3.79315	mouse1_lib2.final_cell_0095_endothelial	-12.7807	2.33857	mouse1_lib2.final_cell_0095_endothelial	7.12961	2.80758		eProg2b_372	-3.21833	-5.71606	eProg2b_372	-3.31727	1.95648	eProg2b_372	3.69493	-4.22316	eProg2b_372	-0.68883	1.67235		H9.36h_116	1.22629	1.94751	H9.36h_116	-0.0997331	-6.24157	H9.36h_116	1.45607	1.48971	H9.36h_116	1.21656	-4.89244
mouse1_lib2.final_cell_0096_beta	1.68699	-6.63825	mouse1_lib2.final_cell_0096_beta	1.04991	2.33209	mouse1_lib2.final_cell_0096_beta	8.82464	-6.41278	mouse1_lib2.final_cell_0096_beta	0.719293	-2.33092		eProg2b_373	-2.96295	-4.85852	eProg2b_373	-3.7935	0.749445	eProg2b_373	5.12183	-3.93894	eProg2b_373	0.446453	0.855326		H9.36h_117	0.0727145	1.56181	H9.36h_117	-0.384591	-6.61001	H9.36h_117	1.05223	1.56368	H9.36h_117	0.950799	-5.46369
mouse1_lib2.final_cell_0097_beta	-1.18085	-7.8128	mouse1_lib2.final_cell_0097_beta	-1.26163	-2.61222	mouse1_lib2.final_cell_0097_beta	2.49159	-3.6728	mouse1_lib2.final_cell_0097_beta	-3.51104	-3.29904		eProg2b_374	-3.32155	-6.49433	eProg2b_374	-3.95231	0.421336	eProg2b_374	5.84318	-5.1639	eProg2b_374	1.09407	0.175675		H9.36h_118	1.19986	1.95526	H9.36h_118	-0.533966	-6.62807	H9.36h_118	1.47549	1.44916	H9.36h_118	0.318233	-5.01507
mouse1_lib2.final_cell_0098_beta	1.9526	-8.26634	mouse1_lib2.final_cell_0098_beta	1.53434	2.82821	mouse1_lib2.final_cell_0098_beta	7.64181	-5.41718	mouse1_lib2.final_cell_0098_beta	0.789266	-2.37816		eProg2b_375	-3.34361	-5.823	eProg2b_375	-3.00755	0.926927	eProg2b_375	5.36002	-3.71366	eProg2b_375	0.471674	0.291953		H9.36h_119	-0.0712043	2.69129	H9.36h_119	-0.670256	-6.44679	H9.36h_119	0.214519	0.641119	H9.36h_119	0.908107	-5.66302
mouse1_lib2.final_cell_0099_macrophage	-22.6334	2.20916	mouse1_lib2.final_cell_0099_macrophage	-2.36137	4.26429	mouse1_lib2.final_cell_0099_macrophage	-9.98395	-0.832323	mouse1_lib2.final_cell_0099_macrophage	6.33827	-1.39594		eProg2b_376	-2.91319	-6.85465	eProg2b_376	-1.01532	3.91018	eProg2b_376	0.803134	-4.77745	eProg2b_376	-2.10921	-0.371182		H9.36h_120	1.20834	2.42306	H9.36h_120	-0.779658	-6.76344	H9.36h_120	0.914708	1.56452	H9.36h_120	0.666634	-4.48234
mouse1_lib2.final_cell_0100_ductal	-0.970451	18.147	mouse1_lib2.final_cell_0100_ductal	-4.42951	1.16907	mouse1_lib2.final_cell_0100_ductal	-10.2243	6.33566	mouse1_lib2.final_cell_0100_ductal	5.68588	0.90096		eProg2b_377	-2.89904	-5.10872	eProg2b_377	-2.56446	1.45169	eProg2b_377	4.3911	-3.7521	eProg2b_377	0.0586985	0.591418		H9.36h_121	0.0180921	1.42433	H9.36h_121	-0.814509	-6.58366	H9.36h_121	0.893046	1.44658	H9.36h_121	-0.0404449	-4.15315
mouse1_lib2.final_cell_0101_beta	0.519114	-8.9022	mouse1_lib2.final_cell_0101_beta	0.453806	-4.05702	mouse1_lib2.final_cell_0101_beta	0.832069	-3.76347	mouse1_lib2.final_cell_0101_beta	-3.7288	-4.72171		eProg2b_378	-3.88753	-5.61259	eProg2b_378	-2.98305	0.967462	eProg2b_378	4.72454	-3.68739	eProg2b_378	0.954281	1.2773		H9.36h_122	0.217772	1.26799	H9.36h_122	-0.315202	-6.26296	H9.36h_122	1.50883	1.42807	H9.36h_122	0.966804	-5.01228
mouse1_lib2.final_cell_0102_endothelial	-9.93028	4.36063	mouse1_lib2.final_cell_0102_endothelial	-6.07678	3.76185	mouse1_lib2.final_cell_0102_endothelial	-12.9498	2.78236	mouse1_lib2.final_cell_0102_endothelial	6.99726	3.18175		eProg2b_379	-2.99368	-6.94419	eProg2b_379	-2.39112	4.67287	eProg2b_379	-0.0387961	-5.75379	eProg2b_379	-2.66587	-0.677215		H9.36h_123	-0.408868	1.40004	H9.36h_123	-0.603943	-6.58133	H9.36h_123	0.579666	1.51266	H9.36h_123	0.136095	-4.95591
mouse1_lib2.final_cell_0103_beta	-0.915906	-6.66435	mouse1_lib2.final_cell_0103_beta	-1.19495	-3.63211	mouse1_lib2.final_cell_0103_beta	2.50781	-3.23929	mouse1_lib2.final_cell_0103_beta	-4.20415	-4.29451		eProg2b_380	-3.82693	-7.49325	eProg2b_380	-3.70673	2.93105	eProg2b_380	3.88403	-5.82668	eProg2b_380	0.687754	2.09484		H9.36h_124	-1.20126	1.15935	H9.36h_124	-0.192264	-5.71638	H9.36h_124	0.944473	1.4007	H9.36h_124	0.918476	-5.61578
mouse1_lib2.final_cell_0104_beta	-1.64456	-8.5043	mouse1_lib2.final_cell_0104_beta	-1.20961	-3.20171	mouse1_lib2.final_cell_0104_beta	3.33867	-5.17305	mouse1_lib2.final_cell_0104_beta	-3.37006	-4.58918		eProg2b_381	-2.57786	-5.72045	eProg2b_381	-3.86639	3.39436	eProg2b_381	3.27883	-4.83581	eProg2b_381	-0.561996	2.64871		H9.36h_125	-0.28881	1.32839	H9.36h_125	-0.590512	-6.45951	H9.36h_125	1.16759	1.10152	H9.36h_125	0.788916	-4.93726
mouse1_lib2.final_cell_0105_delta	13.4313	-3.06391	mouse1_lib2.final_cell_0105_delta	2.20288	-1.94892	mouse1_lib2.final_cell_0105_delta	5.5938	2.42664	mouse1_lib2.final_cell_0105_delta	1.99631	1.44645		eProg2b_382	-2.84767	-6.69333	eProg2b_382	-3.13869	0.793898	eProg2b_382	6.103	-3.59274	eProg2b_382	0.946897	0.590078		H9.36h_126	1.22857	1.45505	H9.36h_126	-0.462488	-6.23554	H9.36h_126	0.94644	1.48615	H9.36h_126	0.80653	-4.76499
mouse1_lib2.final_cell_0106_macrophage	-22.4924	1.75402	mouse1_lib2.final_cell_0106_macrophage	-2.02695	4.18289	mouse1_lib2.final_cell_0106_macrophage	-9.8587	-1.19031	mouse1_lib2.final_cell_0106_macrophage	5.33125	-1.08866		eProg2b_383	-2.47313	-6.10074	eProg2b_383	-3.16824	0.0263719	eProg2b_383	6.35906	-4.62792	eProg2b_383	-0.26366	-0.655558		H9.36h_127	0.694274	1.8016	H9.36h_127	-0.689336	-6.41099	H9.36h_127	1.5247	1.28951	H9.36h_127	1.28674	-5.20067
mouse1_lib2.final_cell_0107_ductal	-0.0752998	-4.15339	mouse1_lib2.final_cell_0107_ductal	-0.885657	-4.24018	mouse1_lib2.final_cell_0107_ductal	0.551556	-2.20823	mouse1_lib2.final_cell_0107_ductal	-3.53883	-3.22929		eProg2b_384	-3.54096	-5.44977	eProg2b_384	-4.25919	0.966975	eProg2b_384	6.23887	-3.84153	eProg2b_384	-0.190394	1.42631		H9.36h_128	0.707586	2.57556	H9.36h_128	-0.865846	-6.34661	H9.36h_128	0.958873	1.1304	H9.36h_128	0.629933	-4.89628
mouse1_lib2.final_cell_0108_beta	-0.228984	-6.289	mouse1_lib2.final_cell_0108_beta	1.8151	2.57779	mouse1_lib2.final_cell_0108_beta	7.62335	-5.11839	mouse1_lib2.final_cell_0108_beta	0.739722	-2.72957		eProg2b_385	-3.56847	-6.44979	eProg2b_385	-3.95385	-0.0869885	eProg2b_385	5.98298	-5.30473	eProg2b_385	0.707248	-0.234077		H9.36h_129	1.2271	2.59846	H9.36h_129	-0.896016	-6.20914	H9.36h_129	0.427215	0.576916	H9.36h_129	0.541012	-5.69719
mouse1_lib2.final_cell_0109_beta	-1.50959	-8.25956	mouse1_lib2.final_cell_0109_beta	-2.10691	-1.93741	mouse1_lib2.final_cell_0109_beta	2.21599	-4.20797	mouse1_lib2.final_cell_0109_beta	-1.76568	-3.78148		eProg2b_386	-2.53141	-5.90849	eProg2b_386	-4.02863	4.40246	eProg2b_386	2.23699	-5.77773	eProg2b_386	-2.19688	3.7318		H9.36h_130	-0.657295	1.25631	H9.36h_130	0.116904	-5.99408	H9.36h_130	1.46625	1.03	H9.36h_130	0.458084	-5.57702
mouse1_lib2.final_cell_0110_ductal	-3.05107	15.6965	mouse1_lib2.final_cell_0110_ductal	-3.63782	0.298347	mouse1_lib2.final_cell_0110_ductal	-9.24348	7.35846	mouse1_lib2.final_cell_0110_ductal	4.15846	1.76743		eProg2b_387	-2.65355	-6.68135	eProg2b_387	-3.36207	0.806206	eProg2b_387	6.31708	-4.36128	eProg2b_387	-1.70505	1.17099		H9.36h_131	-0.153196	3.63082	H9.36h_131	-3.11928	-3.9939	H9.36h_131	-3.97284	1.01947	H9.36h_131	-2.43666	-1.86316
mouse1_lib2.final_cell_0111_beta	-1.80595	-8.65177	mouse1_lib2.final_cell_0111_beta	-1.29246	-1.59313	mouse1_lib2.final_cell_0111_beta	1.94691	-1.3841	mouse1_lib2.final_cell_0111_beta	-1.01722	-4.40599		eProg2b_388	-2.914	-6.82991	eProg2b_388	-3.94359	3.48821	eProg2b_388	4.57571	-5.59334	eProg2b_388	-0.814964	0.350146		H9.36h_132	0.0480459	1.73959	H9.36h_132	-1.67754	-4.45129	H9.36h_132	-0.267974	1.65566	H9.36h_132	-0.496051	-4.38888
mouse1_lib2.final_cell_0112_beta	0.123649	-6.14938	mouse1_lib2.final_cell_0112_beta	1.60877	2.48857	mouse1_lib2.final_cell_0112_beta	8.83942	-6.3839	mouse1_lib2.final_cell_0112_beta	0.0861509	-0.264738		eProg2b_389	-2.79449	-5.61705	eProg2b_389	-3.90126	1.42266	eProg2b_389	4.37086	-5.23038	eProg2b_389	0.977721	1.28772		H9.36h_133	-0.249798	1.44712	H9.36h_133	-1.71565	-5.32936	H9.36h_133	0.888294	0.827122	H9.36h_133	0.219037	-5.26956
mouse1_lib2.final_cell_0113_delta	12.1546	-5.34776	mouse1_lib2.final_cell_0113_delta	0.823068	-0.513712	mouse1_lib2.final_cell_0113_delta	4.51063	0.672011	mouse1_lib2.final_cell_0113_delta	1.22345	1.77707		eProg2b_390	-3.12087	-6.91607	eProg2b_390	-3.93551	3.51845	eProg2b_390	2.26547	-6.42443	eProg2b_390	0.353222	2.40709		H9.36h_134	0.780319	1.65152	H9.36h_134	-0.434801	-5.72117	H9.36h_134	0.717714	0.84859	H9.36h_134	0.826399	-4.81812
mouse1_lib2.final_cell_0114_quiescent_stellate	-12.5428	6.27154	mouse1_lib2.final_cell_0114_quiescent_stellate	-4.72245	3.94248	mouse1_lib2.final_cell_0114_quiescent_stellate	-10.4841	3.24205	mouse1_lib2.final_cell_0114_quiescent_stellate	7.64414	2.25613		eProg2b_391	-2.36925	-5.84544	eProg2b_391	-3.47219	1.84743	eProg2b_391	5.0876	-4.58074	eProg2b_391	0.435532	2.27226		H9.36h_135	0.539906	1.75942	H9.36h_135	-2.07084	-5.58915	H9.36h_135	-0.987603	1.24653	H9.36h_135	-0.65072	-4.62139
mouse1_lib2.final_cell_0115_beta	-2.47831	-7.08857	mouse1_lib2.final_cell_0115_beta	0.182729	-4.10311	mouse1_lib2.final_cell_0115_beta	0.364632	-2.89026	mouse1_lib2.final_cell_0115_beta	-3.53819	-4.45013		eProg2b_392	-4.42915	-6.71234	eProg2b_392	-3.7259	2.64162	eProg2b_392	4.20642	-5.09405	eProg2b_392	0.943635	1.73051		H9.36h_136	-0.61575	1.70612	H9.36h_136	-1.1714	-5.74305	H9.36h_136	0.664136	1.37623	H9.36h_136	0.0745238	-4.72438
mouse1_lib2.final_cell_0116_beta	-1.8051	-7.69387	mouse1_lib2.final_cell_0116_beta	-2.17116	-2.25572	mouse1_lib2.final_cell_0116_beta	0.461273	-3.24646	mouse1_lib2.final_cell_0116_beta	-3.05058	-3.04946		eProg2b_393	-2.9879	-5.09648	eProg2b_393	-3.79549	1.64836	eProg2b_393	4.02398	-4.28002	eProg2b_393	0.289907	1.70755		H9.36h_137	-0.762768	1.27626	H9.36h_137	-1.1053	-5.68526	H9.36h_137	0.499625	1.3794	H9.36h_137	0.107128	-4.82598
mouse1_lib2.final_cell_0117_ductal	0.0601849	17.7342	mouse1_lib2.final_cell_0117_ductal	-4.92375	1.59607	mouse1_lib2.final_cell_0117_ductal	-10.147	5.8383	mouse1_lib2.final_cell_0117_ductal	5.28308	1.53491		eProg2b_394	-3.42188	-5.33798	eProg2b_394	-2.72881	0.74794	eProg2b_394	5.3504	-3.68222	eProg2b_394	1.70627	1.35606		H9.36h_138	0.669623	1.74134	H9.36h_138	-0.822751	-5.61658	H9.36h_138	1.223	0.759158	H9.36h_138	0.275889	-5.53379
mouse1_lib2.final_cell_0118_beta	2.31691	-7.8214	mouse1_lib2.final_cell_0118_beta	-1.26155	-2.97261	mouse1_lib2.final_cell_0118_beta	2.12984	-3.07468	mouse1_lib2.final_cell_0118_beta	-3.22847	-4.69364		eProg2b_395	-2.49007	-5.60526	eProg2b_395	-3.39725	1.16382	eProg2b_395	5.37944	-5.08873	eProg2b_395	0.881956	0.430937		H9.36h_139	0.615583	1.18815	H9.36h_139	-0.0440638	-6.10555	H9.36h_139	1.36431	1.48261	H9.36h_139	1.11892	-5.06268
mouse1_lib2.final_cell_0119_endothelial	-9.70026	4.05442	mouse1_lib2.final_cell_0119_endothelial	-5.22323	4.71368	mouse1_lib2.final_cell_0119_endothelial	-12.9621	3.38047	mouse1_lib2.final_cell_0119_endothelial	6.72337	2.52972		eProg2b_396	-3.18491	-4.94456	eProg2b_396	-3.77111	1.25737	eProg2b_396	4.18489	-4.01365	eProg2b_396	1.06335	1.36035		H9.36h_140	-0.913702	1.10517	H9.36h_140	0.0689227	-5.56575	H9.36h_140	1.25605	0.937718	H9.36h_140	0.637126	-5.42925
mouse1_lib2.final_cell_0120_beta	-0.771661	-4.68554	mouse1_lib2.final_cell_0120_beta	1.6068	1.68707	mouse1_lib2.final_cell_0120_beta	8.64356	-6.43173	mouse1_lib2.final_cell_0120_beta	-0.886442	-1.01702		eProg2b_397	-4.29718	-5.14381	eProg2b_397	-3.91942	0.278162	eProg2b_397	6.11006	-4.98581	eProg2b_397	1.68804	0.851509		H9.36h_141	0.909223	3.22182	H9.36h_141	-0.32909	-5.88179	H9.36h_141	0.751378	0.49911	H9.36h_141	0.67946	-5.43181
mouse1_lib2.final_cell_0121_delta	11.8393	-4.20151	mouse1_lib2.final_cell_0121_delta	1.20256	-3.34128	mouse1_lib2.final_cell_0121_delta	3.58841	0.341612	mouse1_lib2.final_cell_0121_delta	-0.210818	0.466335		eProg2b_398	-2.62141	-5.68044	eProg2b_398	-3.72456	0.140724	eProg2b_398	5.79215	-4.75471	eProg2b_398	0.131515	-0.527488		H9.36h_142	0.309018	1.34048	H9.36h_142	-0.156583	-5.61081	H9.36h_142	1.53975	0.998049	H9.36h_142	0.810802	-5.32813
mouse1_lib2.final_cell_0122_beta	0.0801677	-8.38525	mouse1_lib2.final_cell_0122_beta	0.679749	-3.56851	mouse1_lib2.final_cell_0122_beta	1.6861	-4.21485	mouse1_lib2.final_cell_0122_beta	-4.3202	-4.16043		eProg2b_399	-2.78171	-6.20296	eProg2b_399	-2.88908	0.776677	eProg2b_399	5.98858	-4.16921	eProg2b_399	0.240011	0.848328		H9.36h_143	1.07613	1.57289	H9.36h_143	-0.384151	-5.63736	H9.36h_143	0.999677	0.740321	H9.36h_143	0.549644	-5.04034
mouse1_lib2.final_cell_0123_delta	12.197	-4.84838	mouse1_lib2.final_cell_0123_delta	-0.372693	-1.76298	mouse1_lib2.final_cell_0123_delta	3.43299	0.669836	mouse1_lib2.final_cell_0123_delta	-1.31411	-1.04707		eProg2b_400	-2.80466	-5.36825	eProg2b_400	-3.70337	2.15328	eProg2b_400	4.69712	-5.06082	eProg2b_400	0.995759	1.21824		H9.36h_144	0.786674	1.87309	H9.36h_144	-0.756942	-5.74145	H9.36h_144	0.870426	0.57787	H9.36h_144	0.244618	-5.49655
mouse1_lib2.final_cell_0124_endothelial	-9.49429	4.03295	mouse1_lib2.final_cell_0124_endothelial	-5.20333	4.73951	mouse1_lib2.final_cell_0124_endothelial	-12.5727	2.76596	mouse1_lib2.final_cell_0124_endothelial	7.00509	2.83009		eProg2b_401	-2.60582	-6.12805	eProg2b_401	-4.08916	3.38454	eProg2b_401	3.10225	-5.33982	eProg2b_401	-2.1671	3.61244		H9.36h_145	0.84458	1.5449	H9.36h_145	-0.0641992	-5.94264	H9.36h_145	1.43023	1.04539	H9.36h_145	0.789169	-4.99546
mouse1_lib2.final_cell_0125_beta	-1.9882	-6.97271	mouse1_lib2.final_cell_0125_beta	-2.33883	-2.35378	mouse1_lib2.final_cell_0125_beta	0.736066	-3.30232	mouse1_lib2.final_cell_0125_beta	-2.26613	-3.20865		eProg2b_402	-4.21868	-5.02602	eProg2b_402	-4.00071	0.35955	eProg2b_402	6.03347	-4.34413	eProg2b_402	1.61797	1.28241		H9.36h_146	-1.08276	1.02911	H9.36h_146	-0.0529537	-5.89202	H9.36h_146	1.47492	1.38407	H9.36h_146	0.749418	-5.79975
mouse1_lib2.final_cell_0126_beta	-1.17959	-9.49105	mouse1_lib2.final_cell_0126_beta	-1.48366	-2.90991	mouse1_lib2.final_cell_0126_beta	-0.131013	-2.46394	mouse1_lib2.final_cell_0126_beta	-1.91583	-4.83531		eProg2b_403	-3.86553	-5.67397	eProg2b_403	-3.491	1.15698	eProg2b_403	5.39096	-4.50183	eProg2b_403	-2.22086	0.779167		H9.36h_147	0.670801	1.5566	H9.36h_147	-0.169789	-5.99459	H9.36h_147	0.850819	0.995392	H9.36h_147	0.756781	-5.29582
mouse1_lib2.final_cell_0127_ductal	-2.44391	17.1104	mouse1_lib2.final_cell_0127_ductal	-4.27947	-0.192825	mouse1_lib2.final_cell_0127_ductal	-9.11401	5.90625	mouse1_lib2.final_cell_0127_ductal	3.38078	1.62723		eProg2b_404	-3.89118	-4.74687	eProg2b_404	-3.09828	0.293092	eProg2b_404	5.37839	-4.23465	eProg2b_404	0.480805	0.191698		H9.36h_148	0.802321	2.64318	H9.36h_148	-0.467569	-5.93973	H9.36h_148	0.543903	0.788456	H9.36h_148	0.200881	-5.31764
mouse1_lib2.final_cell_0128_gamma	5.77891	5.85393	mouse1_lib2.final_cell_0128_gamma	-1.99589	-0.766375	mouse1_lib2.final_cell_0128_gamma	2.80755	0.723122	mouse1_lib2.final_cell_0128_gamma	1.11476	-1.31092		eProg2b_405	-3.81928	-4.98804	eProg2b_405	-3.06765	0.0925922	eProg2b_405	5.46198	-3.73685	eProg2b_405	-0.179143	-0.421245		H9.36h_149	-0.450134	1.71	H9.36h_149	-1.17625	-5.65779	H9.36h_149	0.104993	0.750356	H9.36h_149	-0.233449	-5.07274
mouse1_lib2.final_cell_0129_gamma	4.65632	5.02016	mouse1_lib2.final_cell_0129_gamma	0.561563	-1.44692	mouse1_lib2.final_cell_0129_gamma	3.35412	1.63051	mouse1_lib2.final_cell_0129_gamma	-1.80488	0.104099		eProg2b_406	-4.76874	-5.57369	eProg2b_406	-3.68789	0.0236751	eProg2b_406	5.96332	-5.12014	eProg2b_406	0.0918876	-0.27352		H9.36h_150	0.988438	3.0463	H9.36h_150	-0.283481	-5.85179	H9.36h_150	0.513733	0.881953	H9.36h_150	0.441996	-5.30436
mouse1_lib2.final_cell_0130_ductal	-0.942293	18.0752	mouse1_lib2.final_cell_0130_ductal	-4.73366	2.06879	mouse1_lib2.final_cell_0130_ductal	-10.2258	6.19878	mouse1_lib2.final_cell_0130_ductal	4.71044	1.36138		eProg2b_407	-3.42604	-6.31273	eProg2b_407	-2.85177	0.131452	eProg2b_407	6.26416	-3.80246	eProg2b_407	-0.0217954	-0.331324		H9.36h_151	0.890673	3.22631	H9.36h_151	-1.08628	-5.85828	H9.36h_151	-3.29213	1.03217	H9.36h_151	-1.07395	-4.18585
mouse1_lib2.final_cell_0131_beta	-1.33428	-5.99348	mouse1_lib2.final_cell_0131_beta	-1.35913	-2.31379	mouse1_lib2.final_cell_0131_beta	0.918714	-2.86943	mouse1_lib2.final_cell_0131_beta	0.0979436	-2.47512		eProg2b_408	-3.54651	-5.83575	eProg2b_408	-2.82322	0.676193	eProg2b_408	4.53533	-3.76669	eProg2b_408	-0.364208	0.635247		H9.36h_152	-1.09294	1.21854	H9.36h_152	0.0937033	-5.40759	H9.36h_152	1.43696	1.18495	H9.36h_152	0.518259	-5.04664
mouse1_lib2.final_cell_0132_endothelial	-10.6331	4.70456	mouse1_lib2.final_cell_0132_endothelial	-5.10075	4.53417	mouse1_lib2.final_cell_0132_endothelial	-12.9357	2.28139	mouse1_lib2.final_cell_0132_endothelial	7.60872	2.27041		eProg2b_409	-2.90346	-5.11942	eProg2b_409	-2.72862	0.454873	eProg2b_409	5.5473	-4.1771	eProg2b_409	1.70701	0.721408		H9.36h_153	1.04434	1.62344	H9.36h_153	-0.034497	-5.89948	H9.36h_153	1.13669	0.788052	H9.36h_153	0.706458	-5.35801
mouse1_lib2.final_cell_0133_beta	-1.40641	-8.69662	mouse1_lib2.final_cell_0133_beta	-1.54231	-3.15275	mouse1_lib2.final_cell_0133_beta	0.0625671	-2.39266	mouse1_lib2.final_cell_0133_beta	-3.67262	-4.38765		eProg2b_410	-3.02744	-5.62353	eProg2b_410	-4.03494	1.82434	eProg2b_410	5.36041	-5.34452	eProg2b_410	0.401563	1.39445		H9.36h_154	-1.09177	1.13433	H9.36h_154	-0.343359	-5.90838	H9.36h_154	1.65741	1.30889	H9.36h_154	0.906193	-5.50001
mouse1_lib2.final_cell_0134_beta	-0.663604	-5.67557	mouse1_lib2.final_cell_0134_beta	-1.08811	-3.33606	mouse1_lib2.final_cell_0134_beta	2.12252	-3.76735	mouse1_lib2.final_cell_0134_beta	-1.38175	-4.56936		eProg2b_411	-2.8834	-6.36147	eProg2b_411	-4.38947	1.24511	eProg2b_411	6.33316	-5.14182	eProg2b_411	0.127848	1.50215		H9.36h_155	-0.0733068	0.733441	H9.36h_155	-1.26151	-4.34936	H9.36h_155	-0.120102	0.984591	H9.36h_155	-0.0611459	-3.26688
mouse1_lib2.final_cell_0135_delta	12.5206	-4.67736	mouse1_lib2.final_cell_0135_delta	-1.60843	-1.1696	mouse1_lib2.final_cell_0135_delta	2.55319	0.442746	mouse1_lib2.final_cell_0135_delta	2.02618	-0.888017		eProg2b_412	-2.39088	-6.13633	eProg2b_412	-3.03387	1.51688	eProg2b_412	6.47973	-4.13521	eProg2b_412	-3.08565	0.59578		H9.36h_156	-0.933914	1.30435	H9.36h_156	0.0404513	-5.84006	H9.36h_156	1.15211	0.727345	H9.36h_156	0.670066	-5.70486
mouse1_lib2.final_cell_0136_ductal	-3.24749	15.2761	mouse1_lib2.final_cell_0136_ductal	-5.93195	1.84814	mouse1_lib2.final_cell_0136_ductal	-9.14305	7.28747	mouse1_lib2.final_cell_0136_ductal	3.34275	3.64423		eProg2b_413	-3.96188	-6.90183	eProg2b_413	-3.91647	0.191794	eProg2b_413	6.59796	-5.08158	eProg2b_413	0.691123	-0.0793144		H9.36h_158	0.902372	1.64444	H9.36h_158	-0.582044	-6.10088	H9.36h_158	1.16692	1.2459	H9.36h_158	1.05672	-5.19833
mouse1_lib2.final_cell_0137_beta	-0.124552	-6.38199	mouse1_lib2.final_cell_0137_beta	-0.587578	-2.9686	mouse1_lib2.final_cell_0137_beta	0.237695	-3.1515	mouse1_lib2.final_cell_0137_beta	-1.9516	-1.70104		eProg2b_414	-3.34439	-6.66826	eProg2b_414	-4.21869	0.81614	eProg2b_414	6.55495	-4.46356	eProg2b_414	0.402728	0.261362		H9.36h_159	1.00934	1.68283	H9.36h_159	-0.0133369	-5.63406	H9.36h_159	1.06809	1.26548	H9.36h_159	0.698497	-5.52155
mouse1_lib2.final_cell_0138_delta	12.308	-5.1342	mouse1_lib2.final_cell_0138_delta	0.102978	-2.92987	mouse1_lib2.final_cell_0138_delta	2.64568	0.317775	mouse1_lib2.final_cell_0138_delta	1.22258	0.50173		eProg2b_415	-3.57394	-4.84024	eProg2b_415	-3.03936	1.24713	eProg2b_415	4.33831	-3.82205	eProg2b_415	0.0496286	0.645625		H9.36h_160	0.639726	2.49563	H9.36h_160	-0.831856	-6.39249	H9.36h_160	0.0801454	0.876833	H9.36h_160	0.327379	-4.47872
mouse1_lib2.final_cell_0139_endothelial	-10.4827	5.8142	mouse1_lib2.final_cell_0139_endothelial	-5.14755	2.21086	mouse1_lib2.final_cell_0139_endothelial	-12.7911	2.21817	mouse1_lib2.final_cell_0139_endothelial	5.86011	2.79061		eProg2b_416	-2.58315	-6.45321	eProg2b_416	-2.60033	0.831271	eProg2b_416	6.10185	-3.22344	eProg2b_416	0.405134	0.333963		H9.36h_161	1.15198	3.27164	H9.36h_161	-1.02041	-6.05922	H9.36h_161	-1.94905	1.48637	H9.36h_161	0.9187	-4.55901
mouse1_lib2.final_cell_0140_gamma	4.8219	5.47015	mouse1_lib2.final_cell_0140_gamma	1.04585	-3.55035	mouse1_lib2.final_cell_0140_gamma	4.0618	0.724221	mouse1_lib2.final_cell_0140_gamma	-3.85862	-4.26961		eProg2b_417	-2.5147	-6.35195	eProg2b_417	-3.48368	0.663324	eProg2b_417	6.08532	-4.49707	eProg2b_417	1.70225	0.750934		H9.36h_162	-0.197369	1.80229	H9.36h_162	-1.25467	-5.6479	H9.36h_162	-0.396579	1.39172	H9.36h_162	1.02602	-4.73248
mouse1_lib2.final_cell_0141_ductal	-3.36871	15.3335	mouse1_lib2.final_cell_0141_ductal	-4.30163	2.74227	mouse1_lib2.final_cell_0141_ductal	-10.3014	7.83812	mouse1_lib2.final_cell_0141_ductal	-4.2543	-1.7725		eProg2b_418	-3.38173	-5.00264	eProg2b_418	-3.29406	1.47302	eProg2b_418	4.18391	-3.8934	eProg2b_418	-0.467545	1.53042		H9.36h_163	1.30342	2.85987	H9.36h_163	-0.708075	-6.31073	H9.36h_163	0.58998	1.02063	H9.36h_163	1.07135	-5.08151
mouse1_lib2.final_cell_0142_macrophage	-22.4916	1.81785	mouse1_lib2.final_cell_0142_macrophage	-2.17144	4.53038	mouse1_lib2.final_cell_0142_macrophage	-9.81952	-1.20976	mouse1_lib2.final_cell_0142_macrophage	5.60898	-1.32351		eProg2b_419	-2.52744	-5.78917	eProg2b_419	-3.16812	0.183955	eProg2b_419	5.84623	-4.55622	eProg2b_419	-0.65785	-1.057		H9.36h_164	0.201527	1.67308	H9.36h_164	-1.3555	-5.97232	H9.36h_164	-0.564527	1.00807	H9.36h_164	-0.135891	-4.54972
mouse1_lib2.final_cell_0143_quiescent_stellate	-12.2739	6.36727	mouse1_lib2.final_cell_0143_quiescent_stellate	-4.53104	0.0550542	mouse1_lib2.final_cell_0143_quiescent_stellate	-10.8464	3.07848	mouse1_lib2.final_cell_0143_quiescent_stellate	5.58611	2.1446		eProg2b_420	-3.17074	-6.26602	eProg2b_420	-4.02936	0.629848	eProg2b_420	5.99311	-5.34901	eProg2b_420	0.969125	0.661889		H9.36h_165	0.625581	2.16268	H9.36h_165	-1.66107	-5.85409	H9.36h_165	-2.29278	1.1621	H9.36h_165	-1.11562	-3.85204
mouse1_lib2.final_cell_0144_ductal	0.310228	16.9925	mouse1_lib2.final_cell_0144_ductal	-4.01234	1.6977	mouse1_lib2.final_cell_0144_ductal	-10.8258	7.19175	mouse1_lib2.final_cell_0144_ductal	5.77236	1.38109		eProg2b_421	-3.08929	-5.91609	eProg2b_421	-3.99401	0.750569	eProg2b_421	6.34666	-4.83111	eProg2b_421	0.0901169	-0.209341		H9.36h_166	-0.221995	1.25902	H9.36h_166	-0.286188	-6.19906	H9.36h_166	1.64944	1.52434	H9.36h_166	1.23726	-5.26015
mouse1_lib2.final_cell_0145_beta	0.896623	-5.60958	mouse1_lib2.final_cell_0145_beta	2.09061	2.04289	mouse1_lib2.final_cell_0145_beta	7.14117	-5.54784	mouse1_lib2.final_cell_0145_beta	-0.392499	-1.59124		eProg2b_422	-2.73976	-5.06146	eProg2b_422	-2.63448	0.224322	eProg2b_422	4.96733	-3.86831	eProg2b_422	0.142837	-0.129932		H9.36h_168	0.0617904	2.64261	H9.36h_168	-0.523811	-6.77766	H9.36h_168	0.271679	0.708388	H9.36h_168	0.970943	-5.50063
mouse1_lib2.final_cell_0146_beta	-0.245842	-5.9016	mouse1_lib2.final_cell_0146_beta	0.497213	-4.40895	mouse1_lib2.final_cell_0146_beta	1.71359	-2.47045	mouse1_lib2.final_cell_0146_beta	-3.5631	-4.90632		eProg2b_423	-2.65538	-5.4117	eProg2b_423	-3.71525	0.551964	eProg2b_423	6.11198	-4.7898	eProg2b_423	0.881089	0.0609974		H9.36h_170	-0.229783	3.3685	H9.36h_170	-3.32012	-2.39561	H9.36h_170	-3.94003	0.937506	H9.36h_170	-4.11796	-0.687062
mouse1_lib2.final_cell_0147_beta	0.113288	-7.58427	mouse1_lib2.final_cell_0147_beta	0.960757	2.2297	mouse1_lib2.final_cell_0147_beta	8.15973	-5.40696	mouse1_lib2.final_cell_0147_beta	1.13976	-2.39741		eProg2b_424	-3.6115	-4.94037	eProg2b_424	-3.21803	1.0321	eProg2b_424	5.87088	-4.80492	eProg2b_424	1.05599	1.84018		H9.36h_171	1.17434	1.91298	H9.36h_171	-0.222482	-6.28705	H9.36h_171	1.24984	1.60442	H9.36h_171	1.06517	-4.92447
mouse1_lib2.final_cell_0148_beta	-0.525877	-5.71981	mouse1_lib2.final_cell_0148_beta	1.4972	2.69253	mouse1_lib2.final_cell_0148_beta	7.78294	-5.47408	mouse1_lib2.final_cell_0148_beta	0.684937	-2.59616		eProg2b_425	-4.16234	-6.92868	eProg2b_425	-3.79385	2.30057	eProg2b_425	5.89349	-4.54344	eProg2b_425	1.15479	1.58657		H9.36h_172	-0.503936	1.93208	H9.36h_172	-2.16014	-5.44503	H9.36h_172	0.387431	1.58918	H9.36h_172	-0.431104	-4.14888
mouse1_lib2.final_cell_0149_beta	-2.20906	-8.50804	mouse1_lib2.final_cell_0149_beta	-1.0661	-2.73276	mouse1_lib2.final_cell_0149_beta	1.76864	-3.80854	mouse1_lib2.final_cell_0149_beta	-2.79588	-5.03644		eProg2b_426	-2.66204	-6.27789	eProg2b_426	-2.87492	0.439111	eProg2b_426	6.02588	-4.62241	eProg2b_426	-2.21195	-0.274696		H9.36h_173	-1.44984	1.27346	H9.36h_173	-0.943205	-6.61391	H9.36h_173	-0.215077	1.08671	H9.36h_173	0.937793	-4.56371
mouse1_lib2.final_cell_0150_delta	11.7551	-5.21611	mouse1_lib2.final_cell_0150_delta	-0.136482	-2.24122	mouse1_lib2.final_cell_0150_delta	3.0527	0.0190444	mouse1_lib2.final_cell_0150_delta	-0.257913	-0.804985		eProg2b_427	-2.74046	-5.2061	eProg2b_427	-3.52538	1.13562	eProg2b_427	5.10969	-4.15735	eProg2b_427	1.08467	0.77755		H9.36h_174	0.596235	1.95657	H9.36h_174	-0.32771	-6.47657	H9.36h_174	0.902959	1.20484	H9.36h_174	0.951562	-4.99893
mouse1_lib2.final_cell_0151_ductal	0.419406	17.7042	mouse1_lib2.final_cell_0151_ductal	-3.96604	2.27891	mouse1_lib2.final_cell_0151_ductal	-10.7936	6.5097	mouse1_lib2.final_cell_0151_ductal	4.86059	2.09774		eProg2b_428	-3.68084	-5.85079	eProg2b_428	-3.94051	0.374354	eProg2b_428	6.10426	-4.73885	eProg2b_428	1.59812	0.987461		H9.36h_175	1.27679	2.96342	H9.36h_175	-1.63068	-4.98843	H9.36h_175	-2.36311	0.904469	H9.36h_175	-0.660142	-2.45244
mouse1_lib2.final_cell_0152_beta	-1.82545	-7.27113	mouse1_lib2.final_cell_0152_beta	-2.22543	-1.88622	mouse1_lib2.final_cell_0152_beta	0.351193	-2.69762	mouse1_lib2.final_cell_0152_beta	-2.81824	-5.10896		eProg2b_429	-2.66128	-5.55582	eProg2b_429	-4.06716	1.37162	eProg2b_429	5.32894	-5.25987	eProg2b_429	1.07235	1.33823		H9.36h_176	1.14613	1.82333	H9.36h_176	-0.650069	-6.75083	H9.36h_176	1.23087	1.4148	H9.36h_176	0.659404	-4.76532
mouse1_lib2.final_cell_0153_ductal	0.439953	17.6594	mouse1_lib2.final_cell_0153_ductal	-4.97222	1.69066	mouse1_lib2.final_cell_0153_ductal	-10.3593	5.87547	mouse1_lib2.final_cell_0153_ductal	5.74178	1.88449		eProg2b_430	-2.58335	-5.33903	eProg2b_430	-2.64117	1.22191	eProg2b_430	4.59261	-3.92945	eProg2b_430	0.835144	0.614271		H9.36h_177	-0.0683626	1.63449	H9.36h_177	-0.290837	-6.43299	H9.36h_177	1.15544	0.696829	H9.36h_177	0.748713	-5.67991
mouse1_lib2.final_cell_0154_delta	12.7706	-3.23346	mouse1_lib2.final_cell_0154_delta	-0.511751	-1.54592	mouse1_lib2.final_cell_0154_delta	2.59695	0.171742	mouse1_lib2.final_cell_0154_delta	0.331506	0.672962		eProg2b_431	8.21805	-1.29016	eProg2b_431	-2.05216	-7.05427	eProg2b_431	4.66352	-3.65772	eProg2b_431	2.57778	-1.56643		H9.36h_178	0.123351	1.49777	H9.36h_178	-0.677863	-6.18343	H9.36h_178	0.855423	0.971982	H9.36h_178	0.276892	-5.25268
mouse1_lib2.final_cell_0155_delta	12.3834	-5.2697	mouse1_lib2.final_cell_0155_delta	-0.140972	-1.51151	mouse1_lib2.final_cell_0155_delta	2.56916	0.541094	mouse1_lib2.final_cell_0155_delta	0.995065	0.280776		eProg2b_432	8.2904	-1.22343	eProg2b_432	-2.0352	-7.32441	eProg2b_432	6.86469	5.85496	eProg2b_432	2.19075	-1.88087		H9.36h_179	0.515873	1.25012	H9.36h_179	-0.917998	-6.26693	H9.36h_179	0.450739	1.5046	H9.36h_179	0.901911	-4.92781
mouse1_lib2.final_cell_0156_beta	-0.301016	-5.27995	mouse1_lib2.final_cell_0156_beta	-1.76654	-1.92638	mouse1_lib2.final_cell_0156_beta	3.53212	-4.02559	mouse1_lib2.final_cell_0156_beta	-1.25626	-2.95409		eProg2b_433	-3.1962	-5.31062	eProg2b_433	-3.70579	0.735013	eProg2b_433	5.54113	-5.4292	eProg2b_433	0.805596	0.962965		H9.72h_001	4.61234	-0.735199	H9.72h_001	-3.43083	-2.58464	H9.72h_001	-4.86286	0.736971	H9.72h_001	-3.81794	-0.795197
mouse1_lib2.final_cell_0157_beta	-1.96947	-7.14109	mouse1_lib2.final_cell_0157_beta	-2.18166	-1.97618	mouse1_lib2.final_cell_0157_beta	0.992472	-2.75451	mouse1_lib2.final_cell_0157_beta	-2.12153	-3.17676		eProg2b_434	-6.16959	-3.18617	eProg2b_434	-3.4881	3.66733	eProg2b_434	3.0941	-4.11816	eProg2b_434	-1.00366	1.51638		H9.72h_002	9.95509	-2.29852	H9.72h_002	-7.36202	-0.439687	H9.72h_002	-12.1161	3.41447	H9.72h_002	-3.22547	2.66591
mouse1_lib2.final_cell_0158_endothelial	-9.60206	3.54836	mouse1_lib2.final_cell_0158_endothelial	-5.56959	4.06395	mouse1_lib2.final_cell_0158_endothelial	-12.6397	2.67471	mouse1_lib2.final_cell_0158_endothelial	5.96228	3.22729		eProg2b_435	-3.68684	-4.75246	eProg2b_435	-3.25619	0.175459	eProg2b_435	5.62272	-4.65823	eProg2b_435	0.482902	-0.316119		H9.72h_003	8.90917	-2.78984	H9.72h_003	-6.67942	1.19852	H9.72h_003	-11.5632	0.324163	H9.72h_003	-2.19745	2.61948
mouse1_lib2.final_cell_0159_beta	-1.96663	-8.44903	mouse1_lib2.final_cell_0159_beta	-0.679786	-3.70084	mouse1_lib2.final_cell_0159_beta	-0.0763159	-2.97937	mouse1_lib2.final_cell_0159_beta	-3.26879	-4.26334		eProg2b_436	-3.6037	-5.52372	eProg2b_436	-3.55235	0.34671	eProg2b_436	5.67756	-5.1275	eProg2b_436	0.616481	-0.0807553		H9.72h_004	5.43533	-2.09455	H9.72h_004	-6.05003	1.61439	H9.72h_004	-10.7046	-0.431517	H9.72h_004	-1.91453	2.28075
mouse1_lib2.final_cell_0160_delta	13.106	-3.0266	mouse1_lib2.final_cell_0160_delta	1.20802	-3.1834	mouse1_lib2.final_cell_0160_delta	2.55908	-0.476467	mouse1_lib2.final_cell_0160_delta	-2.27383	-0.669597		eProg2b_437	-3.55123	-4.93912	eProg2b_437	-2.74599	0.0327126	eProg2b_437	5.6597	-4.4756	eProg2b_437	-0.785081	-0.938993		H9.72h_005	7.42653	-1.87088	H9.72h_005	-7.00737	0.945336	H9.72h_005	-11.535	1.64009	H9.72h_005	-2.07657	2.77435
mouse1_lib2.final_cell_0161_beta	-1.0413	-9.73388	mouse1_lib2.final_cell_0161_beta	-1.90571	-2.4872	mouse1_lib2.final_cell_0161_beta	2.01308	-4.18747	mouse1_lib2.final_cell_0161_beta	-3.81013	-3.48741		eProg2b_438	9.41627	-2.2907	eProg2b_438	-0.302421	-10.352	eProg2b_438	3.17244	6.34158	eProg2b_438	-2.12489	-1.76682		H9.72h_006	8.98758	-2.08784	H9.72h_006	-7.10571	0.870375	H9.72h_006	-11.448	-0.378531	H9.72h_006	-1.6747	1.72226
mouse1_lib2.final_cell_0162_delta	12.3161	-4.86894	mouse1_lib2.final_cell_0162_delta	-0.831007	-1.24458	mouse1_lib2.final_cell_0162_delta	2.63063	0.0307094	mouse1_lib2.final_cell_0162_delta	1.07826	1.97576		eProg2b_439	-2.50015	-5.84127	eProg2b_439	-3.08396	3.12579	eProg2b_439	3.30665	-5.20654	eProg2b_439	-2.35668	1.28723		H9.72h_007	9.15311	-3.29343	H9.72h_007	-6.31538	1.2189	H9.72h_007	-11.5708	-0.991174	H9.72h_007	-1.01993	1.3266
mouse1_lib2.final_cell_0163_beta	-1.77432	-7.89406	mouse1_lib2.final_cell_0163_beta	-1.07724	-2.98079	mouse1_lib2.final_cell_0163_beta	1.03941	-3.34981	mouse1_lib2.final_cell_0163_beta	-4.02512	-4.55391		eProg2b_440	-4.73768	-6.70353	eProg2b_440	-4.02032	3.36573	eProg2b_440	2.85056	-6.36146	eProg2b_440	-1.81716	1.26176		H9.72h_008	6.76027	-2.93564	H9.72h_008	-6.89255	1.09133	H9.72h_008	-10.8276	0.183695	H9.72h_008	-4.73217	2.20006
mouse1_lib2.final_cell_0164_alpha	5.77604	4.46516	mouse1_lib2.final_cell_0164_alpha	0.4179	-2.46013	mouse1_lib2.final_cell_0164_alpha	3.043	0.151725	mouse1_lib2.final_cell_0164_alpha	0.915418	-1.4382		eProg2b_441	-3.78704	-4.53073	eProg2b_441	-3.23294	0.143109	eProg2b_441	5.6978	-3.74812	eProg2b_441	1.54608	0.348031		H9.72h_009	6.20001	-3.20184	H9.72h_009	-6.49911	1.77517	H9.72h_009	-10.853	-0.394885	H9.72h_009	-2.66486	2.5317
mouse1_lib2.final_cell_0165_ductal	-2.03587	17.2271	mouse1_lib2.final_cell_0165_ductal	-5.39294	1.67665	mouse1_lib2.final_cell_0165_ductal	-8.83525	6.43329	mouse1_lib2.final_cell_0165_ductal	3.09719	0.939212		eProg2b_442	-2.46061	-5.23217	eProg2b_442	-4.10717	4.00738	eProg2b_442	1.69448	-5.64554	eProg2b_442	-2.14431	0.0719722		H9.72h_010	9.9827	-2.10226	H9.72h_010	-6.92348	-0.806862	H9.72h_010	-12.1838	2.51919	H9.72h_010	-1.62277	0.493214
mouse1_lib2.final_cell_0166_beta	0.319991	-9.22947	mouse1_lib2.final_cell_0166_beta	1.10178	-3.82671	mouse1_lib2.final_cell_0166_beta	1.14887	-2.93647	mouse1_lib2.final_cell_0166_beta	-4.6292	-4.30473		eProg2b_443	-3.39583	-5.40454	eProg2b_443	-3.22301	0.862856	eProg2b_443	6.07627	-3.37158	eProg2b_443	1.71235	0.90064		H9.72h_011	8.42133	-2.68739	H9.72h_011	-6.33981	0.839475	H9.72h_011	-12.4184	0.638167	H9.72h_011	-1.41849	1.01163
mouse1_lib2.final_cell_0167_quiescent_stellate	-12.502	5.99701	mouse1_lib2.final_cell_0167_quiescent_stellate	-5.43577	1.54791	mouse1_lib2.final_cell_0167_quiescent_stellate	-10.3531	3.29172	mouse1_lib2.final_cell_0167_quiescent_stellate	2.96263	1.73877		eProg2b_444	-7.61228	-0.607441	eProg2b_444	-2.24089	4.16695	eProg2b_444	1.3042	-7.65831	eProg2b_444	-2.83359	-0.791455		H9.72h_012	10.1066	-2.23708	H9.72h_012	-6.08079	0.0782323	H9.72h_012	-11.9008	-0.745198	H9.72h_012	-2.07614	0.684562
mouse1_lib2.final_cell_0168_ductal	-1.58825	17.5522	mouse1_lib2.final_cell_0168_ductal	-3.71487	0.700474	mouse1_lib2.final_cell_0168_ductal	-10.8468	7.82692	mouse1_lib2.final_cell_0168_ductal	5.28845	2.22353		eProg2b_445	-2.69679	-4.9209	eProg2b_445	-3.61317	2.52603	eProg2b_445	4.03601	-4.97029	eProg2b_445	-0.137211	1.75613		H9.72h_013	5.13093	-2.42993	H9.72h_013	-5.52854	0.689149	H9.72h_013	-9.84015	-0.504395	H9.72h_013	-1.13915	-3.01839
mouse1_lib2.final_cell_0169_beta	0.38872	-6.98693	mouse1_lib2.final_cell_0169_beta	1.19807	2.5136	mouse1_lib2.final_cell_0169_beta	8.81856	-6.27875	mouse1_lib2.final_cell_0169_beta	1.1074	-2.64801		eProg2b_446	-2.7592	-4.9859	eProg2b_446	-3.70528	0.441359	eProg2b_446	6.01221	-4.71088	eProg2b_446	-0.642114	1.24797		H9.72h_014	8.10063	-3.07145	H9.72h_014	-6.36159	0.568723	H9.72h_014	-11.1702	-0.52495	H9.72h_014	-1.50115	1.38915
mouse1_lib2.final_cell_0170_endothelial	-10.194	4.64801	mouse1_lib2.final_cell_0170_endothelial	-6.41545	3.65538	mouse1_lib2.final_cell_0170_endothelial	-13.4195	2.65661	mouse1_lib2.final_cell_0170_endothelial	7.32245	3.15512		eProg2b_447	-3.00387	-4.67018	eProg2b_447	-2.85709	0.566667	eProg2b_447	4.94913	-3.74821	eProg2b_447	-0.13284	0.546706		H9.72h_015	7.33697	-3.73886	H9.72h_015	-6.34857	1.05565	H9.72h_015	-11.3322	-0.860626	H9.72h_015	-2.42601	2.94573
mouse1_lib2.final_cell_0171_ductal	-3.59077	15.6932	mouse1_lib2.final_cell_0171_ductal	-6.36912	0.180282	mouse1_lib2.final_cell_0171_ductal	-7.80954	6.87911	mouse1_lib2.final_cell_0171_ductal	3.71327	2.94495		eProg2b_448	-2.90668	-5.39014	eProg2b_448	-3.80288	2.68134	eProg2b_448	4.59923	-5.64678	eProg2b_448	0.630345	1.62516		H9.72h_016	9.88195	-1.271	H9.72h_016	-3.59897	-2.60178	H9.72h_016	-4.52348	0.899407	H9.72h_016	-4.30544	-0.0438426
mouse1_lib2.final_cell_0172_beta	1.65749	-6.16725	mouse1_lib2.final_cell_0172_beta	-1.54459	-1.83671	mouse1_lib2.final_cell_0172_beta	3.00084	-3.0046	mouse1_lib2.final_cell_0172_beta	-0.773994	-4.18356		eProg2b_449	-2.88208	-4.86755	eProg2b_449	-3.33565	0.366737	eProg2b_449	5.43486	-4.65763	eProg2b_449	-0.18075	-0.142253		H9.72h_017	7.27369	-3.88074	H9.72h_017	-6.68634	0.589382	H9.72h_017	-11.3919	-0.0449651	H9.72h_017	-1.87085	1.85992
mouse1_lib2.final_cell_0173_beta	-1.33184	-6.9121	mouse1_lib2.final_cell_0173_beta	-0.963777	-3.94808	mouse1_lib2.final_cell_0173_beta	0.613492	-3.43454	mouse1_lib2.final_cell_0173_beta	-3.505	-3.13539		eProg2b_450	-3.20975	-5.49916	eProg2b_450	-4.05273	0.759466	eProg2b_450	5.9292	-4.66233	eProg2b_450	1.70053	1.22829		H9.72h_018	8.77774	-2.98828	H9.72h_018	-6.3713	1.21792	H9.72h_018	-13.0294	0.768447	H9.72h_018	-2.18672	3.21006
mouse1_lib2.final_cell_0174_beta	-2.00236	-9.14106	mouse1_lib2.final_cell_0174_beta	-1.95486	-3.26183	mouse1_lib2.final_cell_0174_beta	-0.061826	-2.37318	mouse1_lib2.final_cell_0174_beta	-0.944536	-4.37746		eProg2b_451	-7.2452	-3.25592	eProg2b_451	-3.80759	5.48751	eProg2b_451	3.77095	-5.77671	eProg2b_451	-1.26815	1.96957		H9.72h_019	8.77898	-2.37344	H9.72h_019	-6.85835	0.503828	H9.72h_019	-12.3602	0.145995	H9.72h_019	-3.39779	2.67564
mouse1_lib2.final_cell_0175_beta	-2.05159	-6.48124	mouse1_lib2.final_cell_0175_beta	-1.39226	-2.41994	mouse1_lib2.final_cell_0175_beta	0.986364	-2.93651	mouse1_lib2.final_cell_0175_beta	-4.24409	-4.87988		eProg2b_452	-3.49648	-7.09182	eProg2b_452	-3.71773	3.49501	eProg2b_452	3.64509	-5.88222	eProg2b_452	0.557743	2.21882		H9.72h_020	9.45129	-3.51262	H9.72h_020	-6.6534	-0.0162356	H9.72h_020	-12.3889	-0.578819	H9.72h_020	-3.59634	1.94888
mouse1_lib2.final_cell_0176_beta	0.152983	-9.64878	mouse1_lib2.final_cell_0176_beta	1.03312	-2.3232	mouse1_lib2.final_cell_0176_beta	4.28008	-5.72083	mouse1_lib2.final_cell_0176_beta	-0.368657	-1.81108		eProg2b_453	-3.47683	-4.78468	eProg2b_453	-2.72768	0.787017	eProg2b_453	4.94493	-3.58373	eProg2b_453	0.79737	0.454615		H9.72h_021	9.97294	-1.41414	H9.72h_021	-4.21892	-1.17697	H9.72h_021	-5.30443	0.89749	H9.72h_021	-5.12481	1.28221
mouse1_lib2.final_cell_0177_beta	0.264457	-9.20101	mouse1_lib2.final_cell_0177_beta	-0.695947	-3.19555	mouse1_lib2.final_cell_0177_beta	0.913018	-3.94517	mouse1_lib2.final_cell_0177_beta	-3.25294	-4.44513		eProg2b_454	-3.67953	-5.49009	eProg2b_454	-4.10937	1.2153	eProg2b_454	5.03114	-5.47203	eProg2b_454	0.902688	-0.293654		H9.72h_022	7.87176	-2.82805	H9.72h_022	-7.45524	0.77115	H9.72h_022	-11.4474	1.13436	H9.72h_022	-3.12697	1.52747
mouse1_lib2.final_cell_0178_beta	0.0125016	-8.44198	mouse1_lib2.final_cell_0178_beta	-2.02155	-2.18658	mouse1_lib2.final_cell_0178_beta	1.2136	-3.69481	mouse1_lib2.final_cell_0178_beta	-2.27877	-4.78286		eProg2b_455	-2.63487	-6.06733	eProg2b_455	-4.04791	2.83133	eProg2b_455	4.75186	-5.56869	eProg2b_455	-3.1776	3.14109		H9.72h_023	7.66201	-3.15005	H9.72h_023	-6.44157	0.69739	H9.72h_023	-11.4345	-0.92281	H9.72h_023	-1.45419	1.54708
mouse1_lib2.final_cell_0179_endothelial	-10.314	4.71446	mouse1_lib2.final_cell_0179_endothelial	-5.22281	4.18329	mouse1_lib2.final_cell_0179_endothelial	-12.6286	3.06693	mouse1_lib2.final_cell_0179_endothelial	4.02644	2.24923		eProg2b_456	-2.73951	-5.65363	eProg2b_456	-3.77731	1.5089	eProg2b_456	4.12918	-5.14124	eProg2b_456	0.889213	1.11248		H9.72h_024	5.20272	-1.74035	H9.72h_024	-5.11191	1.414	H9.72h_024	-9.39846	-0.60128	H9.72h_024	-1.87523	1.02768
mouse1_lib2.final_cell_0180_beta	-1.63179	-6.73104	mouse1_lib2.final_cell_0180_beta	-1.34988	-2.55754	mouse1_lib2.final_cell_0180_beta	2.1719	-2.98343	mouse1_lib2.final_cell_0180_beta	-2.5356	-4.19927		eProg2b_457	-3.56673	-5.5417	eProg2b_457	-3.46928	-0.249236	eProg2b_457	6.29975	-4.30463	eProg2b_457	1.06138	0.262292		H9.72h_025	8.9809	-2.18981	H9.72h_025	-3.81806	-2.58101	H9.72h_025	-4.8811	0.824364	H9.72h_025	-3.81553	0.333466
mouse1_lib2.final_cell_0181_ductal	-0.471157	16.9894	mouse1_lib2.final_cell_0181_ductal	-4.00823	0.766442	mouse1_lib2.final_cell_0181_ductal	-10.1346	6.84738	mouse1_lib2.final_cell_0181_ductal	4.97131	2.62565		eProg2b_458	-2.7005	-6.47973	eProg2b_458	-2.78599	0.872705	eProg2b_458	6.26523	-3.29534	eProg2b_458	-3.74109	1.34801		H9.72h_026	6.87215	-3.0081	H9.72h_026	-6.21087	0.826949	H9.72h_026	-11.7774	0.65957	H9.72h_026	-4.77624	2.20724
mouse1_lib2.final_cell_0182_beta	-0.477357	-2.75981	mouse1_lib2.final_cell_0182_beta	2.0013	2.01701	mouse1_lib2.final_cell_0182_beta	6.84226	-3.74312	mouse1_lib2.final_cell_0182_beta	-0.346474	-2.40653		eProg2b_459	-3.03508	-5.80329	eProg2b_459	-2.96248	0.475854	eProg2b_459	6.38007	-3.85766	eProg2b_459	-2.04495	0.218134		H9.72h_027	7.25866	-2.34259	H9.72h_027	-7.25899	-0.920553	H9.72h_027	-12.4793	2.4472	H9.72h_027	-1.83244	2.68659
mouse1_lib2.final_cell_0183_endothelial	-10.3437	4.76755	mouse1_lib2.final_cell_0183_endothelial	-4.70137	4.36772	mouse1_lib2.final_cell_0183_endothelial	-13.2961	2.95813	mouse1_lib2.final_cell_0183_endothelial	6.64821	3.27895		eProg2b_460	-2.47873	-5.28093	eProg2b_460	-3.51892	5.19111	eProg2b_460	2.0611	-5.36839	eProg2b_460	-2.51784	2.35541		H9.72h_028	8.42256	-2.89354	H9.72h_028	-7.21283	1.48844	H9.72h_028	-11.3658	0.555263	H9.72h_028	-1.66534	2.36244
mouse1_lib2.final_cell_0184_beta	-0.0806674	-5.76087	mouse1_lib2.final_cell_0184_beta	0.893787	-2.82232	mouse1_lib2.final_cell_0184_beta	3.78437	-3.47194	mouse1_lib2.final_cell_0184_beta	-0.831417	-4.36295		eProg2b_461	-2.67391	-6.06499	eProg2b_461	-3.07595	0.124238	eProg2b_461	5.79089	-5.08567	eProg2b_461	-0.239093	-0.563571		H9.72h_029	8.67189	-3.22462	H9.72h_029	-5.99053	0.863421	H9.72h_029	-12.7671	0.988977	H9.72h_029	-1.66585	0.761575
mouse1_lib2.final_cell_0185_beta	-1.02761	-7.99856	mouse1_lib2.final_cell_0185_beta	-1.63941	-2.80498	mouse1_lib2.final_cell_0185_beta	0.304161	-3.04293	mouse1_lib2.final_cell_0185_beta	-3.55318	-3.61882		eProg2b_462	-2.71511	-6.5855	eProg2b_462	-2.04388	4.33821	eProg2b_462	6.42078	-3.74554	eProg2b_462	-2.46833	-1.43323		H9.72h_030	7.80188	-3.78282	H9.72h_030	-7.13878	-1.42375	H9.72h_030	-12.2236	2.67098	H9.72h_030	-1.42006	1.90422
mouse1_lib2.final_cell_0186_macrophage	-22.6242	2.02807	mouse1_lib2.final_cell_0186_macrophage	-2.04747	4.0795	mouse1_lib2.final_cell_0186_macrophage	-10.0778	-0.749124	mouse1_lib2.final_cell_0186_macrophage	5.59176	-1.32927		eProg2b_463	-2.47131	-5.98839	eProg2b_463	-4.37811	1.3066	eProg2b_463	5.78081	-5.34106	eProg2b_463	0.253616	0.976012		H9.72h_031	8.12495	-3.84277	H9.72h_031	-7.08754	-0.438442	H9.72h_031	-11.6298	0.90207	H9.72h_031	-3.00202	2.28066
mouse1_lib2.final_cell_0187_beta	0.24367	-5.58518	mouse1_lib2.final_cell_0187_beta	-1.26124	-2.70098	mouse1_lib2.final_cell_0187_beta	3.28167	-3.5308	mouse1_lib2.final_cell_0187_beta	-2.2434	-4.52998		eProg2b_464	-3.52913	-4.63085	eProg2b_464	-2.55969	0.359963	eProg2b_464	4.614	-3.57744	eProg2b_464	-0.101426	-0.163987		H9.72h_032	8.96469	-2.51609	H9.72h_032	-7.43119	-0.489513	H9.72h_032	-12.0281	0.933907	H9.72h_032	-2.36601	1.92053
mouse1_lib2.final_cell_0188_delta	12.1618	-4.48053	mouse1_lib2.final_cell_0188_delta	-1.26267	-1.40056	mouse1_lib2.final_cell_0188_delta	2.59747	0.414053	mouse1_lib2.final_cell_0188_delta	1.58117	-1.3602		eProg2b_465	-3.62509	-4.90556	eProg2b_465	-3.47644	0.457246	eProg2b_465	5.49984	-3.66535	eProg2b_465	-1.93116	0.28229		H9.72h_033	7.57385	-2.15471	H9.72h_033	-7.38879	0.213191	H9.72h_033	-12.331	1.64947	H9.72h_033	-2.21053	1.98985
mouse1_lib2.final_cell_0189_beta	-0.435067	-10.1158	mouse1_lib2.final_cell_0189_beta	-0.421621	-3.28543	mouse1_lib2.final_cell_0189_beta	2.84832	-3.82551	mouse1_lib2.final_cell_0189_beta	-2.85629	-5.025		eProg2b_466	4.43641	-0.132164	eProg2b_466	-1.27053	-9.87998	eProg2b_466	4.43938	5.73716	eProg2b_466	-2.41161	-2.07762		H9.72h_034	6.76207	-3.52257	H9.72h_034	-7.93979	1.05677	H9.72h_034	-11.1941	-0.121541	H9.72h_034	-1.19267	2.20379
mouse1_lib2.final_cell_0190_beta	-1.39606	-6.42917	mouse1_lib2.final_cell_0190_beta	-0.472581	-3.25688	mouse1_lib2.final_cell_0190_beta	2.02959	-3.10315	mouse1_lib2.final_cell_0190_beta	-1.46852	-4.07753		eProg2b_467	9.4647	-2.6197	eProg2b_467	-0.457707	-10.3549	eProg2b_467	2.91122	5.79137	eProg2b_467	-1.76579	-1.89845		H9.72h_035	6.81524	-3.3795	H9.72h_035	-5.99054	1.37634	H9.72h_035	-11.1028	0.637558	H9.72h_035	-2.96873	2.57211
mouse1_lib2.final_cell_0191_beta	-0.936424	-3.10421	mouse1_lib2.final_cell_0191_beta	-2.25883	-2.13534	mouse1_lib2.final_cell_0191_beta	1.52691	-4.19621	mouse1_lib2.final_cell_0191_beta	-1.76203	-4.59818		eProg2b_468	-2.56989	-5.45184	eProg2b_468	-4.02492	3.09779	eProg2b_468	3.29834	-4.95443	eProg2b_468	-0.019703	2.21272		H9.72h_036	6.24771	-2.62186	H9.72h_036	-7.20228	0.201716	H9.72h_036	-11.7134	2.06097	H9.72h_036	-1.64304	1.65477
mouse1_lib2.final_cell_0192_beta	0.535365	-9.40819	mouse1_lib2.final_cell_0192_beta	0.00175791	-3.48216	mouse1_lib2.final_cell_0192_beta	2.0865	-4.04832	mouse1_lib2.final_cell_0192_beta	-4.14867	-3.30502		eProg2b_469	-3.8118	-5.47466	eProg2b_469	-3.62115	2.5049	eProg2b_469	5.94076	-4.68976	eProg2b_469	-2.04845	0.868418		H9.72h_037	7.1567	-2.40183	H9.72h_037	-7.36934	-0.779739	H9.72h_037	-12.1117	2.49712	H9.72h_037	-1.86087	1.16598
mouse1_lib2.final_cell_0193_beta	-2.1205	-6.67129	mouse1_lib2.final_cell_0193_beta	-2.12719	-3.08182	mouse1_lib2.final_cell_0193_beta	4.34253	-3.01297	mouse1_lib2.final_cell_0193_beta	-2.4961	-4.02233		eProg2b_470	-3.08414	-5.57794	eProg2b_470	-3.95891	2.20577	eProg2b_470	4.5559	-5.60461	eProg2b_470	0.731485	1.53267		H9.72h_038	9.21264	-2.32657	H9.72h_038	-7.45316	0.512226	H9.72h_038	-11.7752	0.0717397	H9.72h_038	-1.58726	1.22516
mouse1_lib2.final_cell_0194_ductal	0.264179	17.9325	mouse1_lib2.final_cell_0194_ductal	-4.13644	2.2387	mouse1_lib2.final_cell_0194_ductal	-10.9238	7.22558	mouse1_lib2.final_cell_0194_ductal	5.96518	1.68319		eProg2b_471	-4.22213	-6.92527	eProg2b_471	-3.1069	1.20747	eProg2b_471	6.3318	-4.23501	eProg2b_471	-1.00894	-0.827083		H9.72h_039	9.4124	-2.47502	H9.72h_039	-6.24707	1.09361	H9.72h_039	-11.7807	0.682264	H9.72h_039	-2.46431	2.56507
mouse1_lib2.final_cell_0195_beta	-2.17173	-7.55968	mouse1_lib2.final_cell_0195_beta	-1.9502	-3.01267	mouse1_lib2.final_cell_0195_beta	0.56833	-2.65388	mouse1_lib2.final_cell_0195_beta	-2.41108	-4.78634		eProg2b_472	-2.42752	-6.2171	eProg2b_472	0.272251	-10.1412	eProg2b_472	6.26342	-3.24154	eProg2b_472	-2.32256	-1.88603		H9.72h_040	7.34327	-2.72524	H9.72h_040	-7.77277	1.06894	H9.72h_040	-11.1262	-0.647914	H9.72h_040	-3.37116	2.969
mouse1_lib2.final_cell_0196_beta	-0.159884	-2.83428	mouse1_lib2.final_cell_0196_beta	-1.50573	-2.61726	mouse1_lib2.final_cell_0196_beta	3.76403	-3.11155	mouse1_lib2.final_cell_0196_beta	-1.59559	-3.09035		eProg2b_473	-9.1477	-1.7836	eProg2b_473	-1.28706	4.04494	eProg2b_473	-0.00838596	-5.47484	eProg2b_473	-2.6647	-1.28625		H9.72h_041	7.74684	-2.99166	H9.72h_041	-7.29819	1.28593	H9.72h_041	-11.3986	0.0301314	H9.72h_041	-2.176	2.42551
mouse1_lib2.final_cell_0197_beta	1.9466	-7.71	mouse1_lib2.final_cell_0197_beta	-0.552329	-3.10352	mouse1_lib2.final_cell_0197_beta	2.85897	-4.54908	mouse1_lib2.final_cell_0197_beta	-4.16317	-4.5585		eProg2b_474	-4.47061	-6.87718	eProg2b_474	-4.03528	2.16321	eProg2b_474	5.03181	-5.54926	eProg2b_474	-1.6853	0.585432		H9.72h_042	8.76518	-2.32441	H9.72h_042	-7.59419	-0.863557	H9.72h_042	-12.6299	1.5602	H9.72h_042	-1.85687	2.11012
mouse1_lib2.final_cell_0198_gamma	4.79045	5.27757	mouse1_lib2.final_cell_0198_gamma	0.121561	-2.7763	mouse1_lib2.final_cell_0198_gamma	2.75036	1.02097	mouse1_lib2.final_cell_0198_gamma	0.533954	-0.944039		eProg2b_475	-2.87584	-5.81987	eProg2b_475	-3.30258	0.178245	eProg2b_475	6.03694	-5.19191	eProg2b_475	1.46277	0.754697		H9.72h_043	8.4285	-2.14257	H9.72h_043	-7.07271	0.350546	H9.72h_043	-12.5117	1.51013	H9.72h_043	-4.01667	2.55605
mouse1_lib2.final_cell_0199_beta	-0.138564	-3.24725	mouse1_lib2.final_cell_0199_beta	-0.740945	-2.495	mouse1_lib2.final_cell_0199_beta	2.38846	0.393769	mouse1_lib2.final_cell_0199_beta	-3.21802	-4.75131		eProg2b_476	-4.36718	-4.90098	eProg2b_476	-3.26625	1.17727	eProg2b_476	5.13189	-5.04692	eProg2b_476	0.93572	0.378829		H9.72h_044	7.81146	-2.73293	H9.72h_044	-7.56378	1.1047	H9.72h_044	-12.1232	1.62228	H9.72h_044	-2.75968	3.07751
mouse1_lib2.final_cell_0200_endothelial	-9.6307	3.64466	mouse1_lib2.final_cell_0200_endothelial	-5.49973	4.76965	mouse1_lib2.final_cell_0200_endothelial	-12.9997	3.14643	mouse1_lib2.final_cell_0200_endothelial	7.66986	2.92604		eProg2b_477	-2.58278	-5.83399	eProg2b_477	-3.42177	0.612872	eProg2b_477	5.64546	-4.80758	eProg2b_477	0.760385	-0.335485		H9.72h_045	5.24325	-2.12635	H9.72h_045	-6.85189	1.62679	H9.72h_045	-9.00144	-0.908056	H9.72h_045	-2.4489	2.73326
mouse1_lib2.final_cell_0201_macrophage	-22.5786	1.83731	mouse1_lib2.final_cell_0201_macrophage	-2.39987	4.10232	mouse1_lib2.final_cell_0201_macrophage	-9.88302	-1.15493	mouse1_lib2.final_cell_0201_macrophage	5.46674	-1.2072		eProg2b_478	-2.36241	-5.78847	eProg2b_478	-3.96614	1.38106	eProg2b_478	5.54671	-4.53134	eProg2b_478	-0.330251	0.835905		H9.72h_046	7.30266	-2.85578	H9.72h_046	-7.88178	-0.536293	H9.72h_046	-12.6804	2.62563	H9.72h_046	-2.1536	2.92338
mouse1_lib2.final_cell_0202_endothelial	-10.248	6.09533	mouse1_lib2.final_cell_0202_endothelial	-3.86462	1.88567	mouse1_lib2.final_cell_0202_endothelial	-13.5278	2.90531	mouse1_lib2.final_cell_0202_endothelial	4.64716	1.9648		eProg2b_479	-3.13745	-6.77309	eProg2b_479	-3.85842	1.53669	eProg2b_479	5.66305	-5.35405	eProg2b_479	-0.189912	1.18405		H9.72h_047	9.4039	-1.96406	H9.72h_047	-5.96254	0.407924	H9.72h_047	-11.9059	0.0723753	H9.72h_047	-4.05344	1.94065
mouse1_lib2.final_cell_0203_beta	-1.0562	-7.59921	mouse1_lib2.final_cell_0203_beta	-2.14381	-2.35294	mouse1_lib2.final_cell_0203_beta	2.75743	-3.8469	mouse1_lib2.final_cell_0203_beta	-3.29675	-4.33716		eProg2a_480	-4.2858	-6.65993	eProg2a_480	-2.60024	1.43847	eProg2a_480	5.30122	-4.69151	eProg2a_480	-1.9329	-0.717862		H9.72h_048	8.42178	-2.37572	H9.72h_048	-6.19639	0.890309	H9.72h_048	-12.0116	-0.0119606	H9.72h_048	-3.15951	2.15024
mouse1_lib2.final_cell_0204_beta	-1.33115	-6.99348	mouse1_lib2.final_cell_0204_beta	-1.72237	-2.48172	mouse1_lib2.final_cell_0204_beta	3.47705	-3.39306	mouse1_lib2.final_cell_0204_beta	-2.69447	-4.38006		eProg2a_481	-4.71378	-7.1886	eProg2a_481	-3.84734	0.0991682	eProg2a_481	6.5712	-4.64676	eProg2a_481	1.20352	0.0133664		H9.72h_049	8.60373	-2.45402	H9.72h_049	-6.50976	0.838769	H9.72h_049	-11.65	0.153754	H9.72h_049	-1.68266	0.889459
mouse1_lib2.final_cell_0205_ductal	-0.851274	17.308	mouse1_lib2.final_cell_0205_ductal	-4.04698	1.89204	mouse1_lib2.final_cell_0205_ductal	-10.553	6.59665	mouse1_lib2.final_cell_0205_ductal	5.44068	0.968181		eProg2a_482	-4.24604	-6.78525	eProg2a_482	-3.80125	2.70213	eProg2a_482	3.61286	-5.25014	eProg2a_482	0.445081	2.34435		H9.72h_050	6.56873	-3.16382	H9.72h_050	-7.53624	-1.17024	H9.72h_050	-12.2022	3.32708	H9.72h_050	-1.36071	1.86679
mouse1_lib2.final_cell_0206_endothelial	-9.46803	3.27873	mouse1_lib2.final_cell_0206_endothelial	-6.07022	3.7918	mouse1_lib2.final_cell_0206_endothelial	-13.3459	3.17808	mouse1_lib2.final_cell_0206_endothelial	6.35848	3.08608		eProg2a_483	-4.33121	-7.36262	eProg2a_483	-4.01837	2.17765	eProg2a_483	4.07839	-5.82389	eProg2a_483	1.30566	1.94611		H9.72h_051	7.97288	-2.65061	H9.72h_051	-6.99595	1.15535	H9.72h_051	-11.6714	-0.0323544	H9.72h_051	-1.71255	3.03227
mouse1_lib2.final_cell_0207_beta	-0.85342	-7.26626	mouse1_lib2.final_cell_0207_beta	0.0276785	-4.06737	mouse1_lib2.final_cell_0207_beta	1.68061	-2.98256	mouse1_lib2.final_cell_0207_beta	-2.6877	-5.29159		eProg2a_484	-4.09549	-6.55697	eProg2a_484	-3.10566	1.45729	eProg2a_484	5.59325	-4.74592	eProg2a_484	-0.0867988	3.00831		H9.72h_052	8.12706	-3.39653	H9.72h_052	-7.36554	1.09889	H9.72h_052	-10.9967	-0.0267777	H9.72h_052	-1.83015	1.19963
mouse1_lib2.final_cell_0208_beta	-1.24952	-3.74735	mouse1_lib2.final_cell_0208_beta	1.59117	1.53836	mouse1_lib2.final_cell_0208_beta	7.83847	-5.33466	mouse1_lib2.final_cell_0208_beta	-0.352447	-2.29689		eProg2a_485	-4.46378	-5.66427	eProg2a_485	-3.49392	2.23914	eProg2a_485	4.33475	-5.04298	eProg2a_485	1.02511	1.92405		H9.72h_053	8.46103	-2.17092	H9.72h_053	-7.30459	0.257142	H9.72h_053	-12.5011	1.53435	H9.72h_053	-2.72837	2.9615
mouse1_lib2.final_cell_0209_beta	-1.0049	-4.93935	mouse1_lib2.final_cell_0209_beta	-2.0027	-2.51011	mouse1_lib2.final_cell_0209_beta	-0.0839848	-2.36881	mouse1_lib2.final_cell_0209_beta	-0.886458	-3.20483		eProg2a_486	-4.31128	-6.75264	eProg2a_486	-3.7265	2.38263	eProg2a_486	5.15803	-4.88826	eProg2a_486	1.62121	0.887382		H9.72h_054	7.59594	-2.16261	H9.72h_054	-7.85588	0.20661	H9.72h_054	-12.501	2.56452	H9.72h_054	-2.43266	2.17997
mouse1_lib2.final_cell_0210_delta	13.0601	-3.46781	mouse1_lib2.final_cell_0210_delta	0.048121	-1.87864	mouse1_lib2.final_cell_0210_delta	3.46916	0.362945	mouse1_lib2.final_cell_0210_delta	1.33822	-1.06341		eProg2a_487	-4.46304	-7.09494	eProg2a_487	-3.87004	2.35322	eProg2a_487	5.66342	-5.47416	eProg2a_487	0.474695	2.13195		H9.72h_055	9.91204	-1.79475	H9.72h_055	-7.6077	-0.50033	H9.72h_055	-12.515	1.32847	H9.72h_055	-1.87269	1.30099
mouse1_lib2.final_cell_0211_beta	-0.0272163	-7.33356	mouse1_lib2.final_cell_0211_beta	1.67162	2.39744	mouse1_lib2.final_cell_0211_beta	8.1942	-5.93219	mouse1_lib2.final_cell_0211_beta	0.92013	-2.51849		eProg2a_488	-4.29388	-5.54544	eProg2a_488	-3.22078	0.492213	eProg2a_488	5.54501	-3.6596	eProg2a_488	0.772867	1.24949		H9.72h_056	7.19961	-3.83099	H9.72h_056	-7.7507	1.19212	H9.72h_056	-12.0151	1.58464	H9.72h_056	-2.44001	2.00041
mouse1_lib2.final_cell_0212_quiescent_stellate	-12.3653	6.46022	mouse1_lib2.final_cell_0212_quiescent_stellate	-4.95007	3.76106	mouse1_lib2.final_cell_0212_quiescent_stellate	-10.4494	3.09861	mouse1_lib2.final_cell_0212_quiescent_stellate	3.34935	1.77526		eProg2a_489	-4.19383	-7.39936	eProg2a_489	-4.11158	2.30614	eProg2a_489	3.35453	-6.70418	eProg2a_489	-0.585167	0.838013		H9.72h_057	9.72682	-2.30277	H9.72h_057	-7.67024	0.960607	H9.72h_057	-11.9056	0.439152	H9.72h_057	-2.57911	3.12229
mouse1_lib2.final_cell_0213_delta	12.2585	-2.89396	mouse1_lib2.final_cell_0213_delta	-1.76242	-1.04251	mouse1_lib2.final_cell_0213_delta	2.92039	0.106774	mouse1_lib2.final_cell_0213_delta	-0.603803	-0.199463		eProg2a_490	-4.6959	-7.23338	eProg2a_490	-2.60415	0.94758	eProg2a_490	6.19388	-3.18841	eProg2a_490	0.340626	0.200625		H9.72h_058	10.2178	-2.16389	H9.72h_058	-6.28275	-0.0513523	H9.72h_058	-11.9584	-0.771594	H9.72h_058	-4.13316	1.10117
mouse1_lib2.final_cell_0214_beta	0.574439	-7.76513	mouse1_lib2.final_cell_0214_beta	-1.47138	-1.81712	mouse1_lib2.final_cell_0214_beta	4.07228	-4.20303	mouse1_lib2.final_cell_0214_beta	-2.38401	-5.24824		eProg2a_491	-4.79217	-6.97338	eProg2a_491	-3.64011	-0.134733	eProg2a_491	6.58264	-5.15568	eProg2a_491	-1.67798	-0.0266068		H9.72h_059	9.41128	-1.8228	H9.72h_059	-7.4142	1.0826	H9.72h_059	-11.4347	-0.143457	H9.72h_059	-4.26545	2.39918
mouse1_lib2.final_cell_0215_beta	-0.680119	-6.19914	mouse1_lib2.final_cell_0215_beta	0.984552	2.09818	mouse1_lib2.final_cell_0215_beta	8.65445	-6.02349	mouse1_lib2.final_cell_0215_beta	1.04622	-2.76836		eProg2a_492	-4.47436	-7.18548	eProg2a_492	-4.21756	1.03635	eProg2a_492	6.40139	-4.21668	eProg2a_492	0.161552	0.75466		H9.72h_060	8.74724	-3.53574	H9.72h_060	-7.4425	1.42617	H9.72h_060	-12.4869	0.974767	H9.72h_060	-1.27397	0.900294
mouse1_lib2.final_cell_0216_beta	-0.179784	-8.27183	mouse1_lib2.final_cell_0216_beta	-1.68148	-2.51036	mouse1_lib2.final_cell_0216_beta	2.32399	-3.90449	mouse1_lib2.final_cell_0216_beta	-2.49988	-4.18916		eProg2a_493	-4.19173	-7.18679	eProg2a_493	-3.83898	2.68327	eProg2a_493	1.59377	-5.63684	eProg2a_493	-0.619151	3.75897		H9.72h_061	9.99439	-2.40678	H9.72h_061	-5.97139	0.214666	H9.72h_061	-12.1431	-0.578214	H9.72h_061	-3.3669	1.7644
mouse1_lib2.final_cell_0217_quiescent_stellate	-12.39	6.09396	mouse1_lib2.final_cell_0217_quiescent_stellate	-5.76198	4.7403	mouse1_lib2.final_cell_0217_quiescent_stellate	-10.2219	3.11296	mouse1_lib2.final_cell_0217_quiescent_stellate	2.9836	1.67789		eProg2a_494	-3.82077	-7.39256	eProg2a_494	-3.8894	2.12021	eProg2a_494	4.03145	-5.63911	eProg2a_494	0.778708	2.03535		H9.72h_062	7.39729	-2.07242	H9.72h_062	-6.29309	0.392168	H9.72h_062	-11.5573	0.95421	H9.72h_062	-3.26912	2.71577
mouse1_lib2.final_cell_0218_delta	12.4889	-3.87482	mouse1_lib2.final_cell_0218_delta	-0.607969	-1.42582	mouse1_lib2.final_cell_0218_delta	2.57753	0.372803	mouse1_lib2.final_cell_0218_delta	0.860347	-1.31553		eProg2a_495	-4.21803	-6.32092	eProg2a_495	-3.37637	1.7747	eProg2a_495	5.00118	-4.15336	eProg2a_495	-0.340182	1.82348		H9.72h_063	7.0362	-2.52133	H9.72h_063	-7.69546	0.661943	H9.72h_063	-11.1129	-0.0978337	H9.72h_063	-1.9759	1.90676
mouse1_lib2.final_cell_0219_ductal	-1.75695	16.3555	mouse1_lib2.final_cell_0219_ductal	-4.03091	2.38779	mouse1_lib2.final_cell_0219_ductal	-10.3815	7.63542	mouse1_lib2.final_cell_0219_ductal	5.75033	0.896106		eProg2a_496	-4.75918	-7.23179	eProg2a_496	-4.07739	1.52086	eProg2a_496	4.35502	-5.64373	eProg2a_496	-0.295719	2.30222		H9.72h_064	7.97282	-2.54558	H9.72h_064	-7.32562	0.636998	H9.72h_064	-11.3093	-0.365519	H9.72h_064	-1.48505	1.43743
mouse1_lib2.final_cell_0220_ductal	0.421591	17.167	mouse1_lib2.final_cell_0220_ductal	-3.9304	1.50514	mouse1_lib2.final_cell_0220_ductal	-10.5268	6.60481	mouse1_lib2.final_cell_0220_ductal	5.48643	0.920991		eProg2a_497	-4.3935	-5.40737	eProg2a_497	-3.64189	2.29951	eProg2a_497	4.31519	-4.90825	eProg2a_497	0.800719	1.98738		H9.72h_065	9.13468	-2.35202	H9.72h_065	-6.27821	-0.0607671	H9.72h_065	-11.951	-0.417086	H9.72h_065	-2.0623	1.392
mouse1_lib2.final_cell_0221_beta	0.555051	-8.44822	mouse1_lib2.final_cell_0221_beta	0.980472	1.94002	mouse1_lib2.final_cell_0221_beta	6.49727	-5.61597	mouse1_lib2.final_cell_0221_beta	0.0236263	-2.13575		eProg2a_498	-3.92315	-7.57669	eProg2a_498	-3.82866	1.66364	eProg2a_498	6.4666	-4.53476	eProg2a_498	-4.26823	0.877494		H9.72h_066	7.13079	-3.26877	H9.72h_066	-7.93208	-0.732799	H9.72h_066	-11.9284	2.04183	H9.72h_066	-2.38765	2.34741
mouse1_lib2.final_cell_0222_beta	-0.623027	-4.70281	mouse1_lib2.final_cell_0222_beta	-0.517719	-4.03327	mouse1_lib2.final_cell_0222_beta	0.389921	-2.35707	mouse1_lib2.final_cell_0222_beta	-3.39485	-3.77391		eProg2a_499	-3.86429	-6.27197	eProg2a_499	-4.30595	3.11503	eProg2a_499	3.51463	-4.33993	eProg2a_499	-0.229948	2.58583		H9.72h_067	10.0443	-1.83473	H9.72h_067	-6.62252	-0.241355	H9.72h_067	-12.0302	0.168156	H9.72h_067	-1.99847	1.45171
mouse1_lib2.final_cell_0223_endothelial	-9.70272	3.45954	mouse1_lib2.final_cell_0223_endothelial	-5.74394	3.95882	mouse1_lib2.final_cell_0223_endothelial	-13.5337	2.76004	mouse1_lib2.final_cell_0223_endothelial	6.59713	3.09197		eProg2a_500	-4.75438	-5.42976	eProg2a_500	-3.49805	1.56567	eProg2a_500	5.53547	-3.98942	eProg2a_500	-2.1859	1.91141		H9.72h_068	7.10886	-2.36831	H9.72h_068	-7.59967	-1.01025	H9.72h_068	-12.3134	2.9621	H9.72h_068	-1.97277	2.12029
mouse1_lib2.final_cell_0224_beta	-1.84392	-7.01808	mouse1_lib2.final_cell_0224_beta	-1.70103	-1.77372	mouse1_lib2.final_cell_0224_beta	1.14854	-4.04425	mouse1_lib2.final_cell_0224_beta	-1.30478	-4.44125		eProg2a_501	-4.06164	-6.19384	eProg2a_501	-2.94312	0.210821	eProg2a_501	6.03774	-4.67291	eProg2a_501	1.30194	0.457352		H9.72h_069	7.46221	-3.76182	H9.72h_069	-7.32583	1.5478	H9.72h_069	-11.4583	0.735662	H9.72h_069	-2.46086	2.66836
mouse1_lib2.final_cell_0225_beta	-2.39836	-6.10076	mouse1_lib2.final_cell_0225_beta	-1.7408	-1.58094	mouse1_lib2.final_cell_0225_beta	1.05128	-3.27321	mouse1_lib2.final_cell_0225_beta	-1.67315	-4.7521		eProg2a_502	-4.37906	-7.19127	eProg2a_502	-3.31653	-0.115328	eProg2a_502	6.46996	-3.83289	eProg2a_502	-0.471973	-0.729269		H9.72h_070	8.13511	-2.30396	H9.72h_070	-7.7463	0.403461	H9.72h_070	-12.371	1.71251	H9.72h_070	-3.23305	2.7523
mouse1_lib2.final_cell_0226_delta	12.6649	-2.85085	mouse1_lib2.final_cell_0226_delta	-1.26308	-2.11736	mouse1_lib2.final_cell_0226_delta	2.62492	0.121755	mouse1_lib2.final_cell_0226_delta	-0.0700003	-0.758879		eProg2a_503	-3.93635	-6.00542	eProg2a_503	-2.85642	0.676596	eProg2a_503	4.68786	-3.84534	eProg2a_503	-0.220056	0.0962652		H9.72h_071	9.32256	-2.89878	H9.72h_071	-7.68158	-0.804129	H9.72h_071	-12.3107	2.16973	H9.72h_071	-1.74897	2.14561
mouse1_lib2.final_cell_0227_quiescent_stellate	-12.7262	6.3355	mouse1_lib2.final_cell_0227_quiescent_stellate	-4.87732	2.89986	mouse1_lib2.final_cell_0227_quiescent_stellate	-10.3084	3.04104	mouse1_lib2.final_cell_0227_quiescent_stellate	2.3554	1.68068		eProg2a_504	-3.88237	-6.15998	eProg2a_504	-2.9973	1.43224	eProg2a_504	5.28502	-4.58668	eProg2a_504	0.814015	1.10645		H9.72h_072	7.36922	-2.95822	H9.72h_072	-8.06055	-0.589114	H9.72h_072	-12.4547	2.95801	H9.72h_072	-2.34973	2.77358
mouse1_lib2.final_cell_0228_gamma	4.88882	5.34962	mouse1_lib2.final_cell_0228_gamma	-1.18714	-1.15115	mouse1_lib2.final_cell_0228_gamma	3.46322	0.33662	mouse1_lib2.final_cell_0228_gamma	-1.75813	0.0926562		eProg2a_505	-4.23065	-6.43707	eProg2a_505	-2.84845	1.04585	eProg2a_505	5.53424	-3.72233	eProg2a_505	1.61877	1.49866		H9.72h_073	7.44598	-2.36286	H9.72h_073	-6.76465	-0.77416	H9.72h_073	-12.1788	1.49746	H9.72h_073	-4.2736	2.28048
mouse1_lib2.final_cell_0229_delta	11.8411	-5.30647	mouse1_lib2.final_cell_0229_delta	-0.837466	-1.60305	mouse1_lib2.final_cell_0229_delta	2.45233	-0.299588	mouse1_lib2.final_cell_0229_delta	-0.833704	-2.1674		eProg2a_506	-4.22623	-6.83811	eProg2a_506	-3.85093	2.0018	eProg2a_506	4.78266	-5.26636	eProg2a_506	0.548026	1.98367		H9.72h_074	7.12487	-3.87332	H9.72h_074	-6.85546	0.681916	H9.72h_074	-11.5489	0.363181	H9.72h_074	-3.04287	0.797725
mouse1_lib2.final_cell_0230_beta	-0.694214	-5.51689	mouse1_lib2.final_cell_0230_beta	4.72632	-0.770905	mouse1_lib2.final_cell_0230_beta	8.05023	-6.08909	mouse1_lib2.final_cell_0230_beta	-0.824233	-3.33617		eProg2a_507	-4.44108	-7.08834	eProg2a_507	-3.6886	0.0599059	eProg2a_507	6.51447	-5.0981	eProg2a_507	0.719458	0.366446		H9.72h_075	10.0585	-1.74983	H9.72h_075	-6.0199	0.269014	H9.72h_075	-11.7943	-0.604251	H9.72h_075	-3.51082	1.34692
mouse1_lib2.final_cell_0231_delta	11.6952	-3.6852	mouse1_lib2.final_cell_0231_delta	0.406586	-3.87902	mouse1_lib2.final_cell_0231_delta	2.50134	-0.0293261	mouse1_lib2.final_cell_0231_delta	0.298031	-0.552405		eProg2a_508	-4.03296	-7.58703	eProg2a_508	-2.77702	1.54257	eProg2a_508	6.18893	-3.291	eProg2a_508	-2.44718	0.767318		H9.72h_077	-1.58368	1.15042	H9.72h_077	-4.29976	0.267017	H9.72h_077	-8.55275	-0.993098	H9.72h_077	-3.82511	1.4719
mouse1_lib2.final_cell_0232_beta	-1.58263	-6.52397	mouse1_lib2.final_cell_0232_beta	-1.16787	-2.83276	mouse1_lib2.final_cell_0232_beta	1.63838	-2.7019	mouse1_lib2.final_cell_0232_beta	-2.65296	-5.05137		eProg2a_509	-3.96111	-6.55797	eProg2a_509	-3.9356	0.907914	eProg2a_509	6.41992	-4.62559	eProg2a_509	-1.92891	1.81781		H9.72h_078	7.34319	-2.5922	H9.72h_078	-5.94715	-0.191034	H9.72h_078	-11.7381	1.60955	H9.72h_078	-3.37078	0.558959
mouse1_lib2.final_cell_0233_ductal	0.0083076	17.3446	mouse1_lib2.final_cell_0233_ductal	-3.69484	0.781994	mouse1_lib2.final_cell_0233_ductal	-9.88304	7.23358	mouse1_lib2.final_cell_0233_ductal	4.86561	1.48262		eProg2a_510	-4.12509	-5.33756	eProg2a_510	-2.73716	1.08091	eProg2a_510	5.00364	-3.71971	eProg2a_510	1.14056	1.0957		H9.72h_079	9.29611	-3.27988	H9.72h_079	-6.10775	-0.0675095	H9.72h_079	-12.4714	-0.415486	H9.72h_079	-0.919996	-1.94206
mouse1_lib2.final_cell_0234_ductal	-1.64818	16.4083	mouse1_lib2.final_cell_0234_ductal	-3.57936	0.195233	mouse1_lib2.final_cell_0234_ductal	-10.2163	7.38638	mouse1_lib2.final_cell_0234_ductal	4.38886	0.422678		eProg2a_511	-4.10651	-7.57734	eProg2a_511	-4.11927	0.589449	eProg2a_511	6.3385	-4.04633	eProg2a_511	0.494524	1.07553		H9.72h_080	7.00162	-2.99102	H9.72h_080	-7.48166	-0.899702	H9.72h_080	-12.3419	2.94326	H9.72h_080	-1.82546	0.741005
mouse1_lib2.final_cell_0235_beta	-1.41302	-7.96396	mouse1_lib2.final_cell_0235_beta	-1.15415	-3.94964	mouse1_lib2.final_cell_0235_beta	0.697328	-2.39142	mouse1_lib2.final_cell_0235_beta	-2.52748	-4.37446		eProg2a_512	-4.49158	-6.29616	eProg2a_512	-2.99191	0.59334	eProg2a_512	6.24127	-3.96172	eProg2a_512	0.760472	0.188817		H9.72h_081	8.54437	-3.45181	H9.72h_081	-7.86956	-1.17398	H9.72h_081	-12.2128	3.11298	H9.72h_081	-1.51526	0.388231
mouse1_lib2.final_cell_0236_beta	-0.0497349	-6.09455	mouse1_lib2.final_cell_0236_beta	-1.51739	-1.96979	mouse1_lib2.final_cell_0236_beta	1.99894	-2.32238	mouse1_lib2.final_cell_0236_beta	-1.06582	-4.49841		eProg2a_513	-7.55732	-1.83288	eProg2a_513	-0.950217	3.9827	eProg2a_513	1.1495	6.89629	eProg2a_513	-2.72602	-1.49394		H9.72h_082	7.53226	-4.17664	H9.72h_082	-6.96697	0.275878	H9.72h_082	-11.9653	1.29676	H9.72h_082	-2.5736	1.38391
mouse1_lib2.final_cell_0237_delta	11.9369	-5.6687	mouse1_lib2.final_cell_0237_delta	0.503093	-1.81007	mouse1_lib2.final_cell_0237_delta	2.76471	-0.0664356	mouse1_lib2.final_cell_0237_delta	-0.249713	-1.69733		eProg2a_514	-4.56405	-7.40381	eProg2a_514	-3.10317	0.930434	eProg2a_514	6.33548	-3.37724	eProg2a_514	-2.19962	1.51867		H9.72h_083	8.58186	-3.04216	H9.72h_083	-5.72203	0.89298	H9.72h_083	-11.2729	-0.831853	H9.72h_083	-3.06191	1.88994
mouse1_lib2.final_cell_0238_beta	-0.785008	-5.61696	mouse1_lib2.final_cell_0238_beta	1.56464	1.78865	mouse1_lib2.final_cell_0238_beta	6.59942	-5.45039	mouse1_lib2.final_cell_0238_beta	0.519238	-2.10693		eProg2a_515	-4.79687	-7.15958	eProg2a_515	-3.69096	0.0767931	eProg2a_515	6.5222	-4.84358	eProg2a_515	0.367377	-0.509316		H9.72h_084	9.71748	-1.13472	H9.72h_084	-3.54622	-2.58177	H9.72h_084	-4.7773	0.892097	H9.72h_084	-4.04848	-0.206224
mouse1_lib2.final_cell_0239_endothelial	-10.5537	4.51199	mouse1_lib2.final_cell_0239_endothelial	-4.29409	0.330946	mouse1_lib2.final_cell_0239_endothelial	-12.3372	3.47435	mouse1_lib2.final_cell_0239_endothelial	5.70464	1.92144		eProg2a_516	-4.65267	-7.42123	eProg2a_516	-2.66296	-0.077458	eProg2a_516	6.43121	-4.80974	eProg2a_516	-1.99283	-0.545604		H9.72h_085	7.91242	-3.98725	H9.72h_085	-5.655	0.375296	H9.72h_085	-11.2456	0.457798	H9.72h_085	-3.86086	1.67522
mouse1_lib2.final_cell_0240_delta	11.763	-5.13249	mouse1_lib2.final_cell_0240_delta	-0.599071	-1.27469	mouse1_lib2.final_cell_0240_delta	3.02404	-0.695878	mouse1_lib2.final_cell_0240_delta	-0.469349	-3.93952		eProg2a_517	-4.68301	-5.82077	eProg2a_517	-3.04126	0.574634	eProg2a_517	5.75977	-3.95975	eProg2a_517	1.35267	0.642412		H9.72h_086	9.94079	-2.13756	H9.72h_086	-5.95497	-0.154504	H9.72h_086	-12.3311	-0.160488	H9.72h_086	-2.05917	0.472072
mouse1_lib2.final_cell_0241_delta	11.6428	-5.04149	mouse1_lib2.final_cell_0241_delta	-0.995948	-1.57609	mouse1_lib2.final_cell_0241_delta	2.70073	0.0102809	mouse1_lib2.final_cell_0241_delta	1.10929	-1.67481		eProg2a_518	-4.98405	-6.43608	eProg2a_518	-3.66815	2.95527	eProg2a_518	4.71659	-5.51078	eProg2a_518	0.267513	2.26368		H9.72h_087	7.25504	-2.92543	H9.72h_087	-7.12054	0.665899	H9.72h_087	-11.082	0.0228267	H9.72h_087	-1.55945	1.88479
mouse1_lib2.final_cell_0242_beta	-0.805433	-5.73129	mouse1_lib2.final_cell_0242_beta	0.921176	-3.6713	mouse1_lib2.final_cell_0242_beta	2.30816	-2.78937	mouse1_lib2.final_cell_0242_beta	-4.47433	-4.46155		eProg2a_519	-6.23276	-3.80074	eProg2a_519	-2.57699	4.02376	eProg2a_519	2.88619	-5.14306	eProg2a_519	-3.07158	0.176346		H9.72h_088	3.82354	-0.907111	H9.72h_088	-4.409	0.974245	H9.72h_088	-8.52197	-0.749064	H9.72h_088	-2.26137	-0.214432
mouse1_lib2.final_cell_0243_delta	12.041	-5.60596	mouse1_lib2.final_cell_0243_delta	-0.251965	-2.36357	mouse1_lib2.final_cell_0243_delta	3.19672	0.10136	mouse1_lib2.final_cell_0243_delta	0.826024	-1.68913		eProg2a_520	-4.93465	-6.55135	eProg2a_520	-3.72906	4.13838	eProg2a_520	5.29881	-4.5747	eProg2a_520	-1.65784	2.50853		H9.72h_089	9.34132	-2.73487	H9.72h_089	-6.76458	0.460286	H9.72h_089	-11.4638	-0.79943	H9.72h_089	-2.79396	2.7319
mouse1_lib2.final_cell_0244_alpha	6.33338	4.67059	mouse1_lib2.final_cell_0244_alpha	3.09681	-0.444633	mouse1_lib2.final_cell_0244_alpha	5.79496	4.3559	mouse1_lib2.final_cell_0244_alpha	-0.148926	0.761425		eProg2a_521	-4.49417	-7.50864	eProg2a_521	-3.49857	2.42725	eProg2a_521	6.36089	-3.54796	eProg2a_521	-2.53116	1.25338		H9.72h_090	7.89584	-3.98919	H9.72h_090	-5.01004	1.04855	H9.72h_090	-10.614	-0.132388	H9.72h_090	-2.23194	2.18685
mouse1_lib2.final_cell_0245_quiescent_stellate	-12.8095	6.50793	mouse1_lib2.final_cell_0245_quiescent_stellate	-5.28818	2.46003	mouse1_lib2.final_cell_0245_quiescent_stellate	-10.4567	3.54633	mouse1_lib2.final_cell_0245_quiescent_stellate	6.13739	2.9131		eProg2a_522	-5.70952	-4.28553	eProg2a_522	-3.71518	3.82901	eProg2a_522	3.27644	-4.03083	eProg2a_522	-0.999158	1.91694		H9.72h_091	6.52826	-2.12284	H9.72h_091	-3.68216	-2.32105	H9.72h_091	-4.40549	0.807935	H9.72h_091	-4.35654	0.612675
mouse1_lib2.final_cell_0246_beta	-0.567638	-8.67506	mouse1_lib2.final_cell_0246_beta	-0.300991	-2.88271	mouse1_lib2.final_cell_0246_beta	1.72159	-2.83742	mouse1_lib2.final_cell_0246_beta	-2.79853	-5.27468		eProg2a_523	-7.63076	-2.01089	eProg2a_523	-3.50191	6.30884	eProg2a_523	1.8299	-6.67153	eProg2a_523	-2.56556	4.07724		H9.72h_092	5.38247	-2.48997	H9.72h_092	-6.53004	1.52764	H9.72h_092	-10.6203	-0.182869	H9.72h_092	-0.835207	0.797524
mouse1_lib2.final_cell_0247_gamma	5.87366	5.98758	mouse1_lib2.final_cell_0247_gamma	-0.31782	-2.11143	mouse1_lib2.final_cell_0247_gamma	2.48262	0.974718	mouse1_lib2.final_cell_0247_gamma	0.191019	-0.528976		eProg2a_524	9.56065	-2.35684	eProg2a_524	-0.946498	-9.10233	eProg2a_524	2.67589	5.47212	eProg2a_524	-2.73119	-2.21235		H9.72h_093	3.74565	-1.14458	H9.72h_093	-5.29947	1.70416	H9.72h_093	-8.81334	-0.842335	H9.72h_093	-2.76598	0.101631
mouse1_lib2.final_cell_0248_endothelial	-10.4781	5.64588	mouse1_lib2.final_cell_0248_endothelial	-5.62067	4.0174	mouse1_lib2.final_cell_0248_endothelial	-12.809	2.38952	mouse1_lib2.final_cell_0248_endothelial	6.59628	3.46185		eProg2a_525	-5.77026	-4.56925	eProg2a_525	-2.93027	0.589412	eProg2a_525	3.79572	-4.81585	eProg2a_525	-1.93029	-0.0732607		H9.72h_094	5.23438	-1.58254	H9.72h_094	-5.6607	1.57937	H9.72h_094	-9.02912	-0.64809	H9.72h_094	-3.31682	1.53889
mouse1_lib2.final_cell_0249_delta	13.2976	-3.2899	mouse1_lib2.final_cell_0249_delta	-0.0183763	-1.88183	mouse1_lib2.final_cell_0249_delta	2.58405	1.03862	mouse1_lib2.final_cell_0249_delta	-0.558288	0.494694		eProg2a_526	-4.92372	-6.2559	eProg2a_526	-3.43954	0.291772	eProg2a_526	6.14248	-4.32829	eProg2a_526	1.98994	0.925379		H9.72h_095	7.00091	-3.35065	H9.72h_095	-5.57916	0.377623	H9.72h_095	-11.4525	0.871478	H9.72h_095	-3.15042	1.83664
mouse1_lib2.final_cell_0250_ductal	-1.50325	17.3093	mouse1_lib2.final_cell_0250_ductal	-3.9427	0.00269924	mouse1_lib2.final_cell_0250_ductal	-8.93253	7.28084	mouse1_lib2.final_cell_0250_ductal	-1.7919	-3.87574		eProg2a_527	-7.33566	-4.47975	eProg2a_527	-2.92106	4.95424	eProg2a_527	0.764065	-5.29936	eProg2a_527	-2.91609	2.09006		H9.72h_096	9.15077	-2.46903	H9.72h_096	-6.39271	0.499458	H9.72h_096	-11.996	-0.0612667	H9.72h_096	-3.74594	2.40736
mouse1_lib2.final_cell_0251_ductal	0.495679	17.1863	mouse1_lib2.final_cell_0251_ductal	-3.56796	1.35552	mouse1_lib2.final_cell_0251_ductal	-10.7748	7.81017	mouse1_lib2.final_cell_0251_ductal	5.52368	0.307443		eProg2a_528	-5.61568	-4.47469	eProg2a_528	-3.49086	3.56101	eProg2a_528	2.92336	-4.76015	eProg2a_528	-1.31173	1.45016		H9.72h_097	6.68707	-2.27843	H9.72h_097	-6.32955	-1.31545	H9.72h_097	-11.5527	1.95408	H9.72h_097	-2.99633	0.595784
mouse1_lib2.final_cell_0252_beta	-0.664203	-6.68436	mouse1_lib2.final_cell_0252_beta	1.1852	1.80579	mouse1_lib2.final_cell_0252_beta	8.48561	-6.16889	mouse1_lib2.final_cell_0252_beta	1.18043	-2.6857		eProg2a_529	-4.79428	-5.57273	eProg2a_529	-2.41895	0.511025	eProg2a_529	5.2653	-4.16943	eProg2a_529	-0.701888	-0.169359		H9.72h_098	4.45584	-1.55889	H9.72h_098	-5.18219	1.83054	H9.72h_098	-11.007	1.52778	H9.72h_098	-1.94066	0.71869
mouse1_lib2.final_cell_0253_delta	12.0912	-5.4048	mouse1_lib2.final_cell_0253_delta	-0.667023	-2.52639	mouse1_lib2.final_cell_0253_delta	3.79867	0.460767	mouse1_lib2.final_cell_0253_delta	0.459384	-3.1081		eProg2a_530	-4.7292	-4.95777	eProg2a_530	-2.96594	0.338756	eProg2a_530	5.24306	-3.66964	eProg2a_530	0.178179	0.79047		H9.72h_099	6.6975	-3.52092	H9.72h_099	-7.90261	0.495541	H9.72h_099	-10.5701	-0.269232	H9.72h_099	-1.23906	-4.04467
mouse1_lib2.final_cell_0254_beta	-1.2533	-5.91922	mouse1_lib2.final_cell_0254_beta	0.588115	-3.60828	mouse1_lib2.final_cell_0254_beta	1.65247	-2.71847	mouse1_lib2.final_cell_0254_beta	-3.95658	-4.90667		eProg2a_531	-5.02149	-5.94143	eProg2a_531	-2.03936	-8.80104	eProg2a_531	5.6965	-4.38484	eProg2a_531	-0.20207	-0.562144		H9.72h_100	-1.42312	1.26969	H9.72h_100	-5.68778	1.95771	H9.72h_100	0.836654	0.591475	H9.72h_100	-2.63149	0.879351
mouse1_lib2.final_cell_0255_delta	12.0989	-5.09698	mouse1_lib2.final_cell_0255_delta	-1.73854	-1.17433	mouse1_lib2.final_cell_0255_delta	3.20601	0.221232	mouse1_lib2.final_cell_0255_delta	-0.278822	-0.778211		eProg2a_532	-4.76375	-6.01426	eProg2a_532	-3.77333	0.195061	eProg2a_532	6.37631	-4.24613	eProg2a_532	1.95827	0.982194		H9.72h_101	7.61863	-2.83173	H9.72h_101	-6.22184	1.36172	H9.72h_101	-11.4855	1.14826	H9.72h_101	-1.86768	2.54564
mouse1_lib2.final_cell_0256_beta	-1.19196	-7.20161	mouse1_lib2.final_cell_0256_beta	-1.6334	-1.98195	mouse1_lib2.final_cell_0256_beta	2.71246	-3.36762	mouse1_lib2.final_cell_0256_beta	-1.90308	-3.97112		eProg2a_533	-4.91483	-6.28722	eProg2a_533	-3.74711	-0.0516167	eProg2a_533	6.19693	-5.15136	eProg2a_533	0.383257	0.379813		H9.72h_102	7.38818	-2.61633	H9.72h_102	-7.67158	0.825011	H9.72h_102	-11.3699	1.32444	H9.72h_102	-4.28872	2.43457
mouse1_lib2.final_cell_0257_ductal	-1.68449	16.2753	mouse1_lib2.final_cell_0257_ductal	-3.58328	1.33191	mouse1_lib2.final_cell_0257_ductal	-10.7273	7.99914	mouse1_lib2.final_cell_0257_ductal	4.91483	0.27195		eProg2a_534	-4.85601	-5.53164	eProg2a_534	-3.18944	-0.16446	eProg2a_534	5.88139	-4.12191	eProg2a_534	0.13623	-0.40373		H9.72h_103	7.11544	-2.25976	H9.72h_103	-7.21926	-0.890111	H9.72h_103	-11.9558	1.94011	H9.72h_103	-3.30722	2.40673
mouse1_lib2.final_cell_0258_endothelial	-10.2655	4.48668	mouse1_lib2.final_cell_0258_endothelial	-5.14564	4.3649	mouse1_lib2.final_cell_0258_endothelial	-13.0909	2.6699	mouse1_lib2.final_cell_0258_endothelial	6.82166	3.01433		eProg2a_535	-4.37306	-7.56724	eProg2a_535	-3.29515	2.64829	eProg2a_535	6.26469	-3.37393	eProg2a_535	-2.38522	0.272272		H9.72h_104	5.22192	-2.24791	H9.72h_104	-4.83969	1.71598	H9.72h_104	-9.94992	-0.346004	H9.72h_104	-0.740092	0.602488
mouse1_lib2.final_cell_0259_endothelial	-10.4399	4.68137	mouse1_lib2.final_cell_0259_endothelial	-4.36667	1.14033	mouse1_lib2.final_cell_0259_endothelial	-12.9892	2.1996	mouse1_lib2.final_cell_0259_endothelial	5.03075	2.1847		eProg2a_536	-4.67941	-5.13716	eProg2a_536	-3.38267	0.741656	eProg2a_536	5.03374	-3.62582	eProg2a_536	1.20746	0.891522		H9.72h_105	8.98417	-3.58789	H9.72h_105	-6.37797	0.142485	H9.72h_105	-12.2213	0.948547	H9.72h_105	-2.37035	1.16821
mouse1_lib2.final_cell_0260_ductal	-0.0658554	17.6302	mouse1_lib2.final_cell_0260_ductal	-3.71444	0.110007	mouse1_lib2.final_cell_0260_ductal	-10.2958	6.54574	mouse1_lib2.final_cell_0260_ductal	4.15583	0.861087		eProg2a_537	-4.68241	-6.03393	eProg2a_537	-2.56746	0.339811	eProg2a_537	5.38164	-4.40696	eProg2a_537	-0.269944	-0.206019		H9.72h_106	8.22125	-3.71963	H9.72h_106	-6.38208	0.506059	H9.72h_106	-11.7416	-0.0363613	H9.72h_106	-4.16599	2.35386
mouse1_lib2.final_cell_0261_alpha	6.53439	5.33408	mouse1_lib2.final_cell_0261_alpha	-1.20704	-1.60311	mouse1_lib2.final_cell_0261_alpha	3.57877	0.256808	mouse1_lib2.final_cell_0261_alpha	1.01864	-1.43589		eProg2a_538	-4.48921	-5.7821	eProg2a_538	-3.09565	1.13669	eProg2a_538	5.70367	-3.98628	eProg2a_538	-0.587791	1.41829		H9.72h_107	9.19985	-3.44674	H9.72h_107	-6.57049	0.222744	H9.72h_107	-12.2318	-0.580749	H9.72h_107	-2.01788	0.860782
mouse1_lib2.final_cell_0262_delta	13.0629	-4.45623	mouse1_lib2.final_cell_0262_delta	-0.912222	-1.07407	mouse1_lib2.final_cell_0262_delta	2.99317	0.311788	mouse1_lib2.final_cell_0262_delta	1.37829	-1.68085		eProg2a_539	-4.48834	-5.40466	eProg2a_539	-3.66595	0.419815	eProg2a_539	5.61382	-4.87361	eProg2a_539	-0.176752	-0.374263		H9.72h_108	4.74738	-1.3476	H9.72h_108	-4.96137	1.48837	H9.72h_108	-9.05536	-0.334225	H9.72h_108	-2.53385	0.643218
mouse1_lib2.final_cell_0263_delta	12.8461	-4.97886	mouse1_lib2.final_cell_0263_delta	0.650309	-3.79522	mouse1_lib2.final_cell_0263_delta	3.14047	0.262216	mouse1_lib2.final_cell_0263_delta	-0.223424	-2.02207		eProg2a_540	-4.69959	-5.32637	eProg2a_540	-2.66216	1.04845	eProg2a_540	4.83549	-3.70996	eProg2a_540	1.71598	1.20381		H9.72h_109	9.26051	-2.39614	H9.72h_109	-7.42054	-0.507017	H9.72h_109	-12.1893	1.94726	H9.72h_109	-2.72905	1.55633
mouse1_lib2.final_cell_0264_beta	0.0874049	-6.83751	mouse1_lib2.final_cell_0264_beta	0.417746	1.14931	mouse1_lib2.final_cell_0264_beta	5.84998	-5.60592	mouse1_lib2.final_cell_0264_beta	-0.590419	-3.06902		eProg2a_541	-4.83398	-6.19981	eProg2a_541	-3.89439	0.209054	eProg2a_541	6.42231	-4.84696	eProg2a_541	1.29411	0.630281		H9.72h_110	8.16802	-2.54561	H9.72h_110	-7.33595	0.50851	H9.72h_110	-11.3613	-0.764884	H9.72h_110	-3.12671	2.23476
mouse1_lib2.final_cell_0265_beta	-0.791468	-6.56252	mouse1_lib2.final_cell_0265_beta	4.29073	0.906086	mouse1_lib2.final_cell_0265_beta	6.47141	-5.20837	mouse1_lib2.final_cell_0265_beta	-0.420851	-1.75508		eProg2a_542	-4.42113	-7.31139	eProg2a_542	-3.72555	1.05996	eProg2a_542	4.78275	-5.68751	eProg2a_542	-0.230175	-0.0624267		H9.72h_111	8.40412	-2.03669	H9.72h_111	-6.99155	-0.108551	H9.72h_111	-12.4354	1.78997	H9.72h_111	-3.02945	2.50265
mouse1_lib2.final_cell_0266_endothelial	-9.57314	3.33552	mouse1_lib2.final_cell_0266_endothelial	-5.39045	4.00905	mouse1_lib2.final_cell_0266_endothelial	-13.5785	2.94352	mouse1_lib2.final_cell_0266_endothelial	5.93574	3.02548		eProg2a_543	-4.71622	-7.34297	eProg2a_543	-2.63742	0.538353	eProg2a_543	5.00506	-4.7898	eProg2a_543	-3.81438	0.593101		H9.72h_112	4.51916	-0.608306	H9.72h_112	-4.65736	1.70497	H9.72h_112	-8.81823	-0.635434	H9.72h_112	-2.48516	-0.294536
mouse1_lib2.final_cell_0267_beta	-0.668488	-4.29113	mouse1_lib2.final_cell_0267_beta	-0.138213	-4.44804	mouse1_lib2.final_cell_0267_beta	3.26957	-3.41918	mouse1_lib2.final_cell_0267_beta	-1.3412	-3.1913		eProg2a_544	-4.37752	-7.5873	eProg2a_544	-3.01771	2.08646	eProg2a_544	-0.555493	-5.77497	eProg2a_544	0.165165	2.77379		H9.72h_113	9.11889	-3.51239	H9.72h_113	-6.8016	0.449144	H9.72h_113	-11.3962	-0.644402	H9.72h_113	-3.14182	1.69493
mouse1_lib2.final_cell_0268_beta	-0.277924	-2.74394	mouse1_lib2.final_cell_0268_beta	-0.982404	-3.98374	mouse1_lib2.final_cell_0268_beta	2.87634	-2.99542	mouse1_lib2.final_cell_0268_beta	-2.30711	-3.35		eProg2a_545	-4.9957	-6.12473	eProg2a_545	-3.78237	1.9899	eProg2a_545	4.63989	-5.46744	eProg2a_545	0.135701	1.85087		H9.72h_114	7.862	-3.88531	H9.72h_114	-6.88362	0.685459	H9.72h_114	-11.2494	0.285355	H9.72h_114	-3.34607	1.85853
mouse1_lib2.final_cell_0269_activated_stellate	-12.0746	10.7554	mouse1_lib2.final_cell_0269_activated_stellate	-4.33916	-0.21594	mouse1_lib2.final_cell_0269_activated_stellate	-10.2442	3.83729	mouse1_lib2.final_cell_0269_activated_stellate	3.19965	1.21425		eProg2a_546	-4.90613	-6.637	eProg2a_546	-4.00455	4.75367	eProg2a_546	2.71231	-6.7567	eProg2a_546	-2.41723	3.74442		H9.72h_115	4.0913	-0.922058	H9.72h_115	-5.35759	1.93594	H9.72h_115	-8.48404	-0.87007	H9.72h_115	-2.42943	0.0889866
mouse1_lib2.final_cell_0270_delta	13.3214	-4.27187	mouse1_lib2.final_cell_0270_delta	0.220843	-3.43738	mouse1_lib2.final_cell_0270_delta	2.35189	-0.220595	mouse1_lib2.final_cell_0270_delta	0.62737	-1.77338		eProg2a_547	-5.11601	-6.01822	eProg2a_547	-4.10783	1.96188	eProg2a_547	4.7014	-5.5559	eProg2a_547	0.74912	2.00324		H9.72h_116	9.10782	-2.75563	H9.72h_116	-6.93211	1.51192	H9.72h_116	-11.9956	0.526978	H9.72h_116	-2.06684	2.79701
mouse1_lib2.final_cell_0271_ductal	-3.24129	15.3339	mouse1_lib2.final_cell_0271_ductal	-3.95095	1.01487	mouse1_lib2.final_cell_0271_ductal	-9.73795	6.83508	mouse1_lib2.final_cell_0271_ductal	4.78231	1.71562		eProg2a_548	-5.08876	-5.11535	eProg2a_548	-3.56073	-0.454228	eProg2a_548	6.06674	-4.60904	eProg2a_548	-0.00874768	-0.310801		H9.72h_117	8.92004	-1.52123	H9.72h_117	-3.7431	-2.57651	H9.72h_117	-4.9837	1.0032	H9.72h_117	-3.27314	-0.822065
mouse1_lib2.final_cell_0272_macrophage	-22.8132	2.22376	mouse1_lib2.final_cell_0272_macrophage	-2.52468	3.93503	mouse1_lib2.final_cell_0272_macrophage	-9.81269	-1.26013	mouse1_lib2.final_cell_0272_macrophage	5.7352	-1.20996		eProg2a_549	-4.79316	-6.47394	eProg2a_549	-3.44545	0.853422	eProg2a_549	5.47939	-4.74437	eProg2a_549	1.34685	0.731469		H9.72h_118	8.62247	-2.87964	H9.72h_118	-7.43637	0.887934	H9.72h_118	-11.3411	-0.177805	H9.72h_118	-1.58194	2.35761
mouse1_lib2.final_cell_0273_beta	-0.230438	-7.30487	mouse1_lib2.final_cell_0273_beta	-0.822903	-2.20049	mouse1_lib2.final_cell_0273_beta	2.52464	-3.67965	mouse1_lib2.final_cell_0273_beta	-0.971501	-4.19716		eProg2a_550	-5.12403	-5.39864	eProg2a_550	-3.61361	-0.364348	eProg2a_550	5.62811	-5.45191	eProg2a_550	0.757871	-0.238111		H9.72h_119	8.00575	-3.14081	H9.72h_119	-7.04747	1.55647	H9.72h_119	-12.3015	1.55208	H9.72h_119	-1.88093	2.94523
mouse1_lib2.final_cell_0274_delta	12.6963	-4.27796	mouse1_lib2.final_cell_0274_delta	-1.18676	-3.45658	mouse1_lib2.final_cell_0274_delta	2.49074	0.814571	mouse1_lib2.final_cell_0274_delta	-2.10857	-3.01482		eProg2a_551	-4.55383	-6.37456	eProg2a_551	-3.94481	2.41007	eProg2a_551	6.17663	-4.00757	eProg2a_551	1.40337	1.52466		H9.72h_120	8.69133	-2.05266	H9.72h_120	-7.68881	0.597672	H9.72h_120	-11.3019	0.586443	H9.72h_120	-1.68218	1.51223
mouse1_lib2.final_cell_0275_beta	-0.679395	-2.81914	mouse1_lib2.final_cell_0275_beta	-0.765889	-3.95212	mouse1_lib2.final_cell_0275_beta	1.08953	-4.11366	mouse1_lib2.final_cell_0275_beta	-0.353389	-2.18153		eProg2a_552	-4.90373	-5.57966	eProg2a_552	-4.00722	1.31753	eProg2a_552	5.55543	-4.91034	eProg2a_552	1.03902	0.193489		H9.72h_121	6.57292	-2.90142	H9.72h_121	-7.22971	0.941332	H9.72h_121	-11.5671	1.66485	H9.72h_121	-1.57484	2.07172
mouse1_lib2.final_cell_0276_beta	-1.12489	-9.1531	mouse1_lib2.final_cell_0276_beta	1.19535	1.91778	mouse1_lib2.final_cell_0276_beta	6.15682	-5.88399	mouse1_lib2.final_cell_0276_beta	0.538787	-3.17671		eProg2a_553	-5.05222	-5.08171	eProg2a_553	-3.37645	-0.144072	eProg2a_553	5.64971	-4.25754	eProg2a_553	2.30011	-0.212724		H9.72h_122	5.27271	-2.25367	H9.72h_122	-5.76826	1.87829	H9.72h_122	-9.07282	-0.891865	H9.72h_122	-1.91364	2.41182
mouse1_lib2.final_cell_0277_beta	-1.12228	-6.57689	mouse1_lib2.final_cell_0277_beta	1.82432	2.81134	mouse1_lib2.final_cell_0277_beta	8.2	-5.50103	mouse1_lib2.final_cell_0277_beta	1.24968	-2.60464		eProg2a_554	-4.73849	-6.79646	eProg2a_554	-3.22257	0.464145	eProg2a_554	6.22576	-3.43912	eProg2a_554	2.00937	1.27708		H9.72h_123	8.11816	-3.05286	H9.72h_123	-6.12011	1.10262	H9.72h_123	-11.8088	-0.101945	H9.72h_123	-2.80842	2.40866
mouse1_lib2.final_cell_0278_beta	-0.681568	-6.85286	mouse1_lib2.final_cell_0278_beta	0.2337	-4.43645	mouse1_lib2.final_cell_0278_beta	2.97669	-3.44703	mouse1_lib2.final_cell_0278_beta	-2.10557	-4.50491		eProg2a_555	-5.02305	-5.09258	eProg2a_555	-2.51153	0.517827	eProg2a_555	5.02194	-3.99201	eProg2a_555	0.632196	0.0462903		H9.72h_124	6.8887	-2.74396	H9.72h_124	-6.71955	1.06837	H9.72h_124	-11.1835	0.279174	H9.72h_124	-2.56257	2.35894
mouse1_lib2.final_cell_0279_ductal	-0.0363847	17.5198	mouse1_lib2.final_cell_0279_ductal	-3.4087	0.316111	mouse1_lib2.final_cell_0279_ductal	-10.1465	6.58284	mouse1_lib2.final_cell_0279_ductal	3.8718	0.939635		eProg2a_556	-7.2745	-2.18122	eProg2a_556	-3.78689	5.54487	eProg2a_556	1.42394	-6.21776	eProg2a_556	-2.83603	-0.571272		H9.72h_125	8.57039	-3.60237	H9.72h_125	-8.16306	-0.679326	H9.72h_125	-11.553	1.76574	H9.72h_125	-1.7239	1.8321
mouse1_lib2.final_cell_0280_ductal	-2.03433	16.3159	mouse1_lib2.final_cell_0280_ductal	-3.62089	1.74205	mouse1_lib2.final_cell_0280_ductal	-9.6629	7.48644	mouse1_lib2.final_cell_0280_ductal	4.30332	0.796005		eProg2a_557	-4.61871	-5.36633	eProg2a_557	-2.44796	0.848355	eProg2a_557	5.3191	-3.59826	eProg2a_557	-1.44831	-0.523267		H9.72h_126	8.59176	-1.98237	H9.72h_126	-7.27223	1.11817	H9.72h_126	-12.2181	1.13886	H9.72h_126	-1.99333	3.03816
mouse1_lib2.final_cell_0281_ductal	-0.234812	17.9939	mouse1_lib2.final_cell_0281_ductal	-3.74278	0.549531	mouse1_lib2.final_cell_0281_ductal	-10.4309	6.51235	mouse1_lib2.final_cell_0281_ductal	4.55612	0.983735		eProg2a_558	-7.31395	-2.00143	eProg2a_558	-0.730348	4.88073	eProg2a_558	3.19888	-6.04982	eProg2a_558	-2.5523	-0.183026		H9.72h_127	7.41199	-3.08832	H9.72h_127	-7.68785	-0.923076	H9.72h_127	-12.0268	2.15083	H9.72h_127	-2.88459	2.9333
mouse1_lib2.final_cell_0282_ductal	-2.7223	15.5982	mouse1_lib2.final_cell_0282_ductal	-3.36622	1.03819	mouse1_lib2.final_cell_0282_ductal	-9.0566	7.36216	mouse1_lib2.final_cell_0282_ductal	4.2525	0.458761		eProg2a_559	-5.04142	-4.96482	eProg2a_559	-3.8715	0.267698	eProg2a_559	6.23433	-4.41531	eProg2a_559	-1.38772	1.52337		H9.72h_128	7.84214	-3.58548	H9.72h_128	-6.8195	1.68228	H9.72h_128	-11.1441	0.147951	H9.72h_128	-0.720793	1.00632
mouse1_lib2.final_cell_0283_ductal	-1.31369	16.7668	mouse1_lib2.final_cell_0283_ductal	-3.80866	2.22446	mouse1_lib2.final_cell_0283_ductal	-10.8086	7.95945	mouse1_lib2.final_cell_0283_ductal	4.5098	1.02112		eProg2a_560	-7.76602	-2.17013	eProg2a_560	-0.648155	4.12044	eProg2a_560	-1.14004	-5.37567	eProg2a_560	-2.53543	-1.09201		H9.72h_129	7.45363	-2.93845	H9.72h_129	-7.43897	1.44644	H9.72h_129	-12.2327	1.3586	H9.72h_129	-2.82725	2.52677
mouse1_lib2.final_cell_0284_ductal	-1.68489	17.3306	mouse1_lib2.final_cell_0284_ductal	-3.80667	1.92987	mouse1_lib2.final_cell_0284_ductal	-10.6183	7.62805	mouse1_lib2.final_cell_0284_ductal	5.14822	0.503416		eProg2a_561	-4.7201	-4.99554	eProg2a_561	-3.49194	1.66859	eProg2a_561	3.73917	-4.47956	eProg2a_561	0.868081	1.44713		H9.72h_130	5.66014	-2.74871	H9.72h_130	-6.30398	1.86332	H9.72h_130	-10.4667	-0.531642	H9.72h_130	-2.39378	1.69364
mouse1_lib2.final_cell_0285_ductal	-1.6048	-6.04929	mouse1_lib2.final_cell_0285_ductal	-3.64295	1.2295	mouse1_lib2.final_cell_0285_ductal	-10.8919	7.45997	mouse1_lib2.final_cell_0285_ductal	5.30826	0.612622		eProg2a_562	-4.80033	-4.82891	eProg2a_562	-4.20463	1.70037	eProg2a_562	3.96914	-4.13104	eProg2a_562	0.547218	1.02012		H9.72h_131	4.02924	-0.773645	H9.72h_131	-5.18151	1.24125	H9.72h_131	-8.43227	-0.899003	H9.72h_131	-2.76369	0.132062
mouse1_lib2.final_cell_0286_ductal	-2.0806	16.9291	mouse1_lib2.final_cell_0286_ductal	-3.61341	1.22964	mouse1_lib2.final_cell_0286_ductal	-9.52787	7.25765	mouse1_lib2.final_cell_0286_ductal	4.63498	1.13864		eProg2a_563	-4.95875	-5.85456	eProg2a_563	-3.98269	1.19665	eProg2a_563	5.25502	-5.31089	eProg2a_563	1.12542	0.896373		H9.72h_132	6.3947	-3.08483	H9.72h_132	-7.7299	-0.0816447	H9.72h_132	-12.5517	2.60573	H9.72h_132	-1.76023	2.35986
mouse1_lib2.final_cell_0287_quiescent_stellate	-12.3682	6.09271	mouse1_lib2.final_cell_0287_quiescent_stellate	-4.34211	4.35247	mouse1_lib2.final_cell_0287_quiescent_stellate	-11.4152	3.57278	mouse1_lib2.final_cell_0287_quiescent_stellate	2.2051	0.250599		eProg2a_564	-5.02601	-5.98006	eProg2a_564	-3.69794	0.887686	eProg2a_564	4.96806	-5.44614	eProg2a_564	1.04758	0.528214		H9.72h_133	6.41961	-2.4884	H9.72h_133	-3.70977	-2.74995	H9.72h_133	-4.2637	0.842457	H9.72h_133	-3.1478	-0.749805
mouse1_lib2.final_cell_0288_delta	13.5576	-2.4827	mouse1_lib2.final_cell_0288_delta	1.55315	-3.02047	mouse1_lib2.final_cell_0288_delta	2.60779	1.14336	mouse1_lib2.final_cell_0288_delta	-1.48245	1.94306		eProg2a_565	-4.60928	-6.39149	eProg2a_565	-2.92128	0.195554	eProg2a_565	6.3149	-4.07936	eProg2a_565	1.58203	0.474818		H9.72h_134	9.54559	-1.9852	H9.72h_134	-6.25128	0.234731	H9.72h_134	-11.8983	-0.255659	H9.72h_134	-2.77859	1.35874
mouse1_lib2.final_cell_0289_endothelial	-9.62959	3.3149	mouse1_lib2.final_cell_0289_endothelial	-6.14981	3.67484	mouse1_lib2.final_cell_0289_endothelial	-13.4107	2.64582	mouse1_lib2.final_cell_0289_endothelial	6.68384	3.2497		eProg2a_566	-4.56475	-4.82576	eProg2a_566	-3.4815	0.692155	eProg2a_566	5.02121	-3.70431	eProg2a_566	1.46115	1.02237		H9.72h_135	8.01809	-3.7371	H9.72h_135	-6.92407	1.50631	H9.72h_135	-11.1489	-0.324256	H9.72h_135	-1.376	2.12782
mouse1_lib2.final_cell_0290_ductal	-0.562715	17.6001	mouse1_lib2.final_cell_0290_ductal	-3.60068	0.624528	mouse1_lib2.final_cell_0290_ductal	-10.9238	6.85387	mouse1_lib2.final_cell_0290_ductal	5.17852	0.444011		eProg2a_567	-4.84007	-4.83634	eProg2a_567	-3.42446	-0.475265	eProg2a_567	6.34678	-4.54004	eProg2a_567	0.960769	-0.149942		H9.72h_137	7.79613	-3.96775	H9.72h_137	-5.6713	1.02985	H9.72h_137	-11.4603	-0.261081	H9.72h_137	-0.883153	0.862399
mouse1_lib2.final_cell_0291_endothelial	-9.43473	3.61677	mouse1_lib2.final_cell_0291_endothelial	-5.8777	3.8538	mouse1_lib2.final_cell_0291_endothelial	-13.6237	2.91652	mouse1_lib2.final_cell_0291_endothelial	-1.05903	-4.12874		eProg2a_568	-4.96283	-5.08328	eProg2a_568	-3.61599	-0.304188	eProg2a_568	6.02192	-4.0492	eProg2a_568	0.656105	0.0206866		H9.72h_138	9.2036	-1.85597	H9.72h_138	-5.87046	0.108211	H9.72h_138	-12.2951	0.762739	H9.72h_138	-1.89886	0.432532
mouse1_lib3.final_cell_0001_beta	-0.615639	-9.27056	mouse1_lib3.final_cell_0001_beta	4.337	1.39468	mouse1_lib3.final_cell_0001_beta	2.92994	-5.5214	mouse1_lib3.final_cell_0001_beta	-6.19196	0.205681		eProg2a_569	-5.79678	-3.62812	eProg2a_569	-3.32393	2.65244	eProg2a_569	3.94423	-4.48963	eProg2a_569	-1.14337	1.15917		H9.72h_139	9.43831	-2.73331	H9.72h_139	-6.63598	1.00069	H9.72h_139	-11.8522	-0.678484	H9.72h_139	-1.73265	0.958614
mouse1_lib3.final_cell_0002_beta	0.379684	-9.50337	mouse1_lib3.final_cell_0002_beta	4.84483	1.15725	mouse1_lib3.final_cell_0002_beta	4.43082	-5.72173	mouse1_lib3.final_cell_0002_beta	-6.31871	0.772069		eProg2a_570	-4.97903	-5.17372	eProg2a_570	-3.91055	0.060167	eProg2a_570	6.31407	-4.75386	eProg2a_570	1.00654	-0.200391		H9.72h_140	6.32975	-2.23872	H9.72h_140	-3.5705	-2.76027	H9.72h_140	-4.42907	0.941096	H9.72h_140	-3.95973	-0.0867909
mouse1_lib3.final_cell_0003_ductal	-0.216895	18.1224	mouse1_lib3.final_cell_0003_ductal	-5.40958	0.836191	mouse1_lib3.final_cell_0003_ductal	-9.77045	5.56807	mouse1_lib3.final_cell_0003_ductal	4.75638	2.66675		eProg2a_571	-3.98639	-4.63774	eProg2a_571	-2.59672	0.658779	eProg2a_571	4.88074	-3.69293	eProg2a_571	1.80473	0.850551		H9.96h_001	7.72671	0.750271	H9.96h_001	-3.76352	-0.741226	H9.96h_001	-9.24177	1.20948	H9.96h_001	-5.20371	1.08703
mouse1_lib3.final_cell_0004_delta	12.2523	-4.68699	mouse1_lib3.final_cell_0004_delta	1.57082	0.672231	mouse1_lib3.final_cell_0004_delta	5.44527	0.725529	mouse1_lib3.final_cell_0004_delta	1.16104	1.34764		eProg2a_572	-4.94103	-4.95	eProg2a_572	-3.25644	1.74327	eProg2a_572	4.69183	-4.52685	eProg2a_572	1.01561	1.19593		H9.96h_002	7.28027	0.62418	H9.96h_002	-3.71722	-0.483025	H9.96h_002	-9.21082	1.54311	H9.96h_002	-5.66466	1.85388
mouse1_lib3.final_cell_0005_alpha	6.0851	4.29597	mouse1_lib3.final_cell_0005_alpha	1.73923	-0.756315	mouse1_lib3.final_cell_0005_alpha	4.30911	4.55174	mouse1_lib3.final_cell_0005_alpha	-0.223936	2.45975		eProg2a_573	-4.8847	-4.98011	eProg2a_573	-4.12857	0.744662	eProg2a_573	5.3309	-3.77729	eProg2a_573	1.59422	0.971572		H9.96h_003	7.87696	-0.224869	H9.96h_003	-4.3501	-0.992424	H9.96h_003	-9.50807	1.86151	H9.96h_003	-5.37907	0.617896
mouse1_lib3.final_cell_0006_endothelial	-10.9275	4.93688	mouse1_lib3.final_cell_0006_endothelial	-5.67288	4.46776	mouse1_lib3.final_cell_0006_endothelial	-12.8226	2.26706	mouse1_lib3.final_cell_0006_endothelial	8.07277	2.64081		eProg2a_574	-5.02478	-5.76097	eProg2a_574	-3.90288	1.34242	eProg2a_574	5.19271	-5.3041	eProg2a_574	0.861237	1.19178		H9.96h_004	7.05228	0.468337	H9.96h_004	-3.99923	-1.15871	H9.96h_004	-9.4781	1.79133	H9.96h_004	-5.46993	1.90623
mouse1_lib3.final_cell_0007_beta	-1.20424	-9.85299	mouse1_lib3.final_cell_0007_beta	-1.1546	-3.09183	mouse1_lib3.final_cell_0007_beta	2.27621	-4.12361	mouse1_lib3.final_cell_0007_beta	-4.73928	-1.46918		eProg2a_575	-5.15538	-6.16652	eProg2a_575	-4.06447	2.86694	eProg2a_575	3.86555	-5.19842	eProg2a_575	0.644645	1.89781		H9.96h_005	8.94313	-0.177142	H9.96h_005	-3.58353	-1.11698	H9.96h_005	-9.64586	1.3307	H9.96h_005	-3.78429	-0.518608
mouse1_lib3.final_cell_0008_ductal	-3.86865	16.0655	mouse1_lib3.final_cell_0008_ductal	-6.88598	0.408052	mouse1_lib3.final_cell_0008_ductal	-6.96586	6.90274	mouse1_lib3.final_cell_0008_ductal	3.77814	4.02233		eProg2a_576	-7.09197	-4.20628	eProg2a_576	-4.0518	5.25935	eProg2a_576	2.14331	-6.50323	eProg2a_576	-2.6476	3.97217		H9.96h_006	8.49552	0.473596	H9.96h_006	-3.85647	-1.18015	H9.96h_006	-9.8973	1.20207	H9.96h_006	-5.66051	0.853958
mouse1_lib3.final_cell_0009_beta	-1.09346	-6.82779	mouse1_lib3.final_cell_0009_beta	2.20436	1.84279	mouse1_lib3.final_cell_0009_beta	6.65828	-4.73148	mouse1_lib3.final_cell_0009_beta	-5.4111	-0.765655		eProg2a_577	-4.21111	-6.87977	eProg2a_577	-3.88129	0.751294	eProg2a_577	6.28846	-4.41593	eProg2a_577	1.37345	0.807663		H9.96h_007	8.54083	0.0785383	H9.96h_007	-4.0264	-1.33949	H9.96h_007	-10.4744	0.904076	H9.96h_007	-4.50316	-0.357153
mouse1_lib3.final_cell_0010_ductal	-3.63052	16.2468	mouse1_lib3.final_cell_0010_ductal	-6.73616	0.0723334	mouse1_lib3.final_cell_0010_ductal	-6.95633	6.89481	mouse1_lib3.final_cell_0010_ductal	4.42862	3.7806		eProg2a_578	-4.63617	-6.38328	eProg2a_578	-3.67614	0.0390341	eProg2a_578	6.56094	-4.87748	eProg2a_578	0.0837506	0.25227		H9.96h_008	5.70291	0.61965	H9.96h_008	-3.94267	0.3544	H9.96h_008	-8.27696	0.629614	H9.96h_008	-5.19396	1.56378
mouse1_lib3.final_cell_0011_ductal	-1.37672	17.9303	mouse1_lib3.final_cell_0011_ductal	-5.3664	0.474747	mouse1_lib3.final_cell_0011_ductal	-9.32903	5.72698	mouse1_lib3.final_cell_0011_ductal	4.52315	2.94544		eProg2a_579	-4.97936	-5.95075	eProg2a_579	-3.46971	-0.00894506	eProg2a_579	6.15639	-4.77083	eProg2a_579	1.51455	1.01474		H9.96h_009	7.79979	0.389398	H9.96h_009	-4.11169	-0.393896	H9.96h_009	-9.30406	1.67399	H9.96h_009	-5.58865	1.6894
mouse1_lib3.final_cell_0012_ductal	-0.716523	18.2544	mouse1_lib3.final_cell_0012_ductal	-5.11049	1.77255	mouse1_lib3.final_cell_0012_ductal	-9.85236	5.74322	mouse1_lib3.final_cell_0012_ductal	5.5819	1.44193		eProg2a_580	-4.06571	-5.76069	eProg2a_580	-3.68675	0.39465	eProg2a_580	6.40744	-5.08419	eProg2a_580	1.68412	0.799765		H9.96h_010	7.67735	0.737789	H9.96h_010	-5.0099	-0.990215	H9.96h_010	-11.0628	2.86832	H9.96h_010	-5.42116	1.78763
mouse1_lib3.final_cell_0013_ductal	-3.54759	15.9383	mouse1_lib3.final_cell_0013_ductal	-5.92605	0.969362	mouse1_lib3.final_cell_0013_ductal	-8.31493	7.02721	mouse1_lib3.final_cell_0013_ductal	3.50291	3.39793		eProg2a_581	-4.84068	-6.31767	eProg2a_581	-4.01976	1.77035	eProg2a_581	4.60786	-5.5966	eProg2a_581	0.973195	0.845402		H9.96h_011	7.74189	0.916142	H9.96h_011	-4.31416	-0.936184	H9.96h_011	-10.3326	2.39406	H9.96h_011	-5.7933	1.45067
mouse1_lib3.final_cell_0014_ductal	-1.64941	17.96	mouse1_lib3.final_cell_0014_ductal	-5.40164	0.806743	mouse1_lib3.final_cell_0014_ductal	-9.63208	5.44723	mouse1_lib3.final_cell_0014_ductal	4.94074	3.30638		eProg2a_582	-4.89492	-5.37311	eProg2a_582	-3.78018	2.18491	eProg2a_582	5.14127	-4.98255	eProg2a_582	0.595754	1.73694		H9.96h_012	6.56592	0.725283	H9.96h_012	-3.86489	-0.0750322	H9.96h_012	-9.37808	1.71133	H9.96h_012	-4.38741	-0.433896
mouse1_lib3.final_cell_0015_ductal	-2.90323	16.168	mouse1_lib3.final_cell_0015_ductal	-6.69808	0.655701	mouse1_lib3.final_cell_0015_ductal	-8.27755	6.8349	mouse1_lib3.final_cell_0015_ductal	3.73026	3.96403		eProg2a_583	-4.38724	-6.26474	eProg2a_583	-3.38221	0.733612	eProg2a_583	6.13044	-4.47529	eProg2a_583	0.722165	0.477453		H9.96h_013	8.18235	0.442168	H9.96h_013	-3.9354	-0.527401	H9.96h_013	-9.65768	1.76605	H9.96h_013	-5.5724	1.18749
mouse1_lib3.final_cell_0016_ductal	0.375741	17.6058	mouse1_lib3.final_cell_0016_ductal	-4.64123	1.25439	mouse1_lib3.final_cell_0016_ductal	-10.4747	5.91199	mouse1_lib3.final_cell_0016_ductal	5.26081	3.03492		eProg2a_584	-4.03158	-7.29522	eProg2a_584	-4.10327	1.35537	eProg2a_584	6.33033	-5.32289	eProg2a_584	1.33747	0.947601		H9.96h_014	7.37557	0.861754	H9.96h_014	-3.83664	-0.398527	H9.96h_014	-9.7536	1.71427	H9.96h_014	-5.07365	-0.0690233
mouse1_lib3.final_cell_0017_ductal	-2.8594	16.5344	mouse1_lib3.final_cell_0017_ductal	-4.83248	0.0996008	mouse1_lib3.final_cell_0017_ductal	-9.26676	5.93203	mouse1_lib3.final_cell_0017_ductal	5.13735	3.33482		eProg2a_585	-4.34372	-4.85034	eProg2a_585	-3.57033	0.210414	eProg2a_585	6.01639	-4.70247	eProg2a_585	1.51972	0.571233		H9.96h_015	7.15633	0.940523	H9.96h_015	-3.76283	-1.90653	H9.96h_015	-9.16039	0.897494	H9.96h_015	-4.43018	1.7821
mouse1_lib3.final_cell_0018_beta	1.61495	-7.41892	mouse1_lib3.final_cell_0018_beta	3.73341	0.759846	mouse1_lib3.final_cell_0018_beta	4.47892	-6.4095	mouse1_lib3.final_cell_0018_beta	-4.54368	-0.176781		eProg2a_586	-4.5804	-6.03297	eProg2a_586	-3.53605	0.628429	eProg2a_586	5.70399	-4.8782	eProg2a_586	0.597231	-0.206222		H9.96h_016	8.41778	0.415452	H9.96h_016	-3.99227	-0.857778	H9.96h_016	-9.76676	1.24815	H9.96h_016	-4.51334	-0.208113
mouse1_lib3.final_cell_0019_ductal	-0.449319	18.2553	mouse1_lib3.final_cell_0019_ductal	-5.05537	0.753817	mouse1_lib3.final_cell_0019_ductal	-9.81713	5.37651	mouse1_lib3.final_cell_0019_ductal	4.44062	2.61498		eProg2a_587	-3.93846	-5.75064	eProg2a_587	-2.44945	0.45661	eProg2a_587	5.96917	-4.1145	eProg2a_587	-1.32697	-0.208601		H9.96h_017	4.81688	0.24515	H9.96h_017	-3.78003	1.16171	H9.96h_017	-7.69467	0.306411	H9.96h_017	-4.9854	0.70513
mouse1_lib3.final_cell_0020_gamma	5.76032	5.98682	mouse1_lib3.final_cell_0020_gamma	1.89397	-0.0687889	mouse1_lib3.final_cell_0020_gamma	4.11328	1.85677	mouse1_lib3.final_cell_0020_gamma	1.11903	2.35804		eProg2a_588	-4.41336	-4.95745	eProg2a_588	-3.79317	0.00546401	eProg2a_588	6.37458	-4.59376	eProg2a_588	1.54496	0.272823		H9.96h_018	7.96552	0.400359	H9.96h_018	-3.66693	-1.74518	H9.96h_018	-10.062	1.91728	H9.96h_018	-4.88645	0.0542899
mouse1_lib3.final_cell_0021_delta	12.7383	-4.02196	mouse1_lib3.final_cell_0021_delta	2.29272	-0.677103	mouse1_lib3.final_cell_0021_delta	5.21435	2.87038	mouse1_lib3.final_cell_0021_delta	1.02159	3.5807		eProg2a_589	-4.0084	-6.35966	eProg2a_589	-3.76904	0.655838	eProg2a_589	6.31177	-4.68734	eProg2a_589	1.73179	1.3479		H9.96h_019	7.33161	0.171662	H9.96h_019	-3.80413	-1.32786	H9.96h_019	-9.75507	2.22921	H9.96h_019	-5.39242	0.43946
mouse1_lib3.final_cell_0022_beta	-0.670804	-2.776	mouse1_lib3.final_cell_0022_beta	2.76301	0.967212	mouse1_lib3.final_cell_0022_beta	6.84376	-4.17532	mouse1_lib3.final_cell_0022_beta	-2.47857	-0.287203		eProg2a_590	-5.06672	-5.68843	eProg2a_590	-3.76353	0.0525562	eProg2a_590	6.16949	-5.14221	eProg2a_590	0.335814	-0.385136		H9.96h_020	7.82596	0.769453	H9.96h_020	-4.11793	-0.672865	H9.96h_020	-10.351	1.81861	H9.96h_020	-5.1565	0.314638
mouse1_lib3.final_cell_0023_beta	1.17994	-8.44351	mouse1_lib3.final_cell_0023_beta	-0.278544	-3.56386	mouse1_lib3.final_cell_0023_beta	2.29497	-4.4024	mouse1_lib3.final_cell_0023_beta	-3.9838	-4.47925		eProg2a_591	-4.94244	-5.08155	eProg2a_591	-3.44457	-0.342738	eProg2a_591	6.46251	-4.74102	eProg2a_591	0.778981	-0.145337		H9.96h_021	7.63392	0.573621	H9.96h_021	-5.00324	-1.47512	H9.96h_021	-11.1689	2.64268	H9.96h_021	-4.70927	0.11887
mouse1_lib3.final_cell_0024_delta	13.0517	-3.05698	mouse1_lib3.final_cell_0024_delta	1.54708	-0.309996	mouse1_lib3.final_cell_0024_delta	5.0883	1.97831	mouse1_lib3.final_cell_0024_delta	1.46339	2.62537		eProg2a_592	-4.30667	-5.53345	eProg2a_592	-2.64372	0.350418	eProg2a_592	5.77602	-3.87743	eProg2a_592	-0.242924	-0.67121		H9.96h_022	8.69609	0.109668	H9.96h_022	-4.09626	-0.384205	H9.96h_022	-10.1431	1.05121	H9.96h_022	-5.36796	1.53684
mouse1_lib3.final_cell_0025_ductal	-1.65578	17.8306	mouse1_lib3.final_cell_0025_ductal	-5.23818	0.522906	mouse1_lib3.final_cell_0025_ductal	-9.40582	5.25071	mouse1_lib3.final_cell_0025_ductal	4.53478	2.82201		eProg2a_593	-4.05428	-6.44215	eProg2a_593	-3.99242	0.309405	eProg2a_593	6.38685	-5.08893	eProg2a_593	1.82452	0.780265		H9.96h_023	6.21151	0.565512	H9.96h_023	-3.84415	-0.0296311	H9.96h_023	-9.17421	1.2746	H9.96h_023	-4.96274	1.05053
mouse1_lib3.final_cell_0026_delta	13.408	-2.7874	mouse1_lib3.final_cell_0026_delta	2.89947	-2.0498	mouse1_lib3.final_cell_0026_delta	3.79797	0.983907	mouse1_lib3.final_cell_0026_delta	-1.38116	2.97433		eProg2a_594	-4.72397	-4.91334	eProg2a_594	-3.46599	-0.782162	eProg2a_594	5.71113	-4.71349	eProg2a_594	0.195832	-0.586777		H9.96h_024	6.78634	0.494262	H9.96h_024	-4.06042	-0.230351	H9.96h_024	-9.70831	1.45703	H9.96h_024	-5.2115	0.946507
mouse1_lib3.final_cell_0027_quiescent_stellate	-12.4056	6.41197	mouse1_lib3.final_cell_0027_quiescent_stellate	-6.18452	2.81626	mouse1_lib3.final_cell_0027_quiescent_stellate	-10.519	3.60919	mouse1_lib3.final_cell_0027_quiescent_stellate	6.34932	2.85715		eProg2a_595	-4.23652	-6.07323	eProg2a_595	-3.73022	0.223642	eProg2a_595	6.3815	-4.79149	eProg2a_595	0.341609	-0.175223		H9.96h_025	7.74748	-0.341054	H9.96h_025	-7.04384	-1.59796	H9.96h_025	-11.3832	3.0644	H9.96h_025	-5.19854	1.84905
mouse1_lib3.final_cell_0028_ductal	0.0991572	17.9655	mouse1_lib3.final_cell_0028_ductal	-5.2845	2.03571	mouse1_lib3.final_cell_0028_ductal	-10.9849	7.39593	mouse1_lib3.final_cell_0028_ductal	6.06437	0.731477		eProg2a_596	-4.16208	-6.4186	eProg2a_596	-3.23146	-0.576949	eProg2a_596	6.33319	-3.77745	eProg2a_596	-0.901606	-1.23375		H9.96h_026	6.81881	0.661138	H9.96h_026	-4.63436	-1.17037	H9.96h_026	-11.7624	3.13004	H9.96h_026	-5.42817	1.43302
mouse1_lib3.final_cell_0029_ductal	-1.14023	17.3181	mouse1_lib3.final_cell_0029_ductal	-5.16492	1.84802	mouse1_lib3.final_cell_0029_ductal	-10.32	7.40206	mouse1_lib3.final_cell_0029_ductal	4.1855	2.56205		eProg2a_597	-3.87784	-6.29718	eProg2a_597	-3.63412	-0.194064	eProg2a_597	6.00693	-4.94505	eProg2a_597	0.761858	-0.0581529		H9.96h_027	7.70797	-0.0835261	H9.96h_027	-4.0421	-1.36544	H9.96h_027	-9.73348	2.00888	H9.96h_027	-3.50534	2.00694
mouse1_lib3.final_cell_0030_endothelial	-10.6856	4.62388	mouse1_lib3.final_cell_0030_endothelial	-5.17995	4.73433	mouse1_lib3.final_cell_0030_endothelial	-13.2559	3.00652	mouse1_lib3.final_cell_0030_endothelial	7.92645	2.79901		eProg2a_598	-3.70146	-5.12004	eProg2a_598	-3.43036	0.17209	eProg2a_598	5.90229	-4.80115	eProg2a_598	1.01568	-0.0430451		H9.96h_028	7.50592	0.901881	H9.96h_028	-4.47001	-0.71737	H9.96h_028	-10.9923	2.49475	H9.96h_028	-4.71961	1.73362
mouse1_lib3.final_cell_0031_ductal	-1.88308	17.8622	mouse1_lib3.final_cell_0031_ductal	-4.63288	0.740561	mouse1_lib3.final_cell_0031_ductal	-8.91333	5.91558	mouse1_lib3.final_cell_0031_ductal	4.79898	3.45391		eProg2a_599	-4.81421	-6.0139	eProg2a_599	-3.54818	-0.122777	eProg2a_599	6.29523	-4.63855	eProg2a_599	0.363006	-0.222388		H9.96h_029	8.89809	-0.223689	H9.96h_029	-5.44477	-0.481967	H9.96h_029	-10.2409	1.34483	H9.96h_029	-4.03884	0.302264
mouse1_lib3.final_cell_0032_beta	2.17879	-7.3686	mouse1_lib3.final_cell_0032_beta	2.13701	2.6155	mouse1_lib3.final_cell_0032_beta	8.81318	-6.21102	mouse1_lib3.final_cell_0032_beta	0.717564	-1.87578		eProg2a_600	-4.72076	-6.23558	eProg2a_600	-3.81337	0.0460688	eProg2a_600	6.56385	-4.87331	eProg2a_600	-2.04329	1.93146		H9.96h_030	7.56571	0.463644	H9.96h_030	-5.15483	-1.20217	H9.96h_030	-10.9082	2.64234	H9.96h_030	-4.73106	0.550601
mouse1_lib3.final_cell_0033_ductal	0.0530154	18.1611	mouse1_lib3.final_cell_0033_ductal	-4.85372	0.692754	mouse1_lib3.final_cell_0033_ductal	-10.2583	5.6098	mouse1_lib3.final_cell_0033_ductal	4.34988	2.52822		eProg2a_601	-4.25267	-7.5283	eProg2a_601	-4.25718	0.847357	eProg2a_601	6.18617	-5.22896	eProg2a_601	1.27329	1.4561		H9.96h_031	4.68587	0.270212	H9.96h_031	-3.92035	1.1012	H9.96h_031	-7.96804	-0.160064	H9.96h_031	-5.15665	1.20344
mouse1_lib3.final_cell_0034_ductal	-3.7787	15.996	mouse1_lib3.final_cell_0034_ductal	-6.89008	0.384387	mouse1_lib3.final_cell_0034_ductal	-7.25174	6.90207	mouse1_lib3.final_cell_0034_ductal	3.62303	3.71552		eProg2a_602	-4.89908	-5.47634	eProg2a_602	-3.81235	-0.0248595	eProg2a_602	6.18517	-4.70941	eProg2a_602	1.50326	0.980643		H9.96h_032	6.40995	0.513274	H9.96h_032	-4.07641	0.761542	H9.96h_032	-8.4791	0.879874	H9.96h_032	-5.05834	1.20073
mouse1_lib3.final_cell_0035_ductal	-2.63334	16.154	mouse1_lib3.final_cell_0035_ductal	-5.29906	0.0429691	mouse1_lib3.final_cell_0035_ductal	-8.68478	6.75359	mouse1_lib3.final_cell_0035_ductal	4.20274	3.0793		eProg2a_603	-3.86008	-5.45906	eProg2a_603	-3.05086	1.40368	eProg2a_603	4.77831	-4.19065	eProg2a_603	1.39592	1.06014		H9.96h_033	6.60472	0.605012	H9.96h_033	-4.19848	-0.0156388	H9.96h_033	-9.45783	1.5682	H9.96h_033	-3.87266	-0.3206
mouse1_lib3.final_cell_0036_ductal	-1.38429	17.1624	mouse1_lib3.final_cell_0036_ductal	-3.90331	1.93717	mouse1_lib3.final_cell_0036_ductal	-10.3032	7.28161	mouse1_lib3.final_cell_0036_ductal	5.7892	1.38048		eProg2a_604	-5.10183	-5.36372	eProg2a_604	-3.80131	0.0826539	eProg2a_604	6.34687	-5.17084	eProg2a_604	1.37814	0.424166		H9.96h_034	7.76064	0.566412	H9.96h_034	-4.50679	-1.15699	H9.96h_034	-10.4096	2.4353	H9.96h_034	-5.55214	1.38384
mouse1_lib3.final_cell_0037_ductal	-3.58816	15.7485	mouse1_lib3.final_cell_0037_ductal	-6.4326	0.233108	mouse1_lib3.final_cell_0037_ductal	-7.95088	7.01594	mouse1_lib3.final_cell_0037_ductal	3.77808	3.05645		eProg2a_605	-5.0625	-5.69697	eProg2a_605	-3.78343	-0.379328	eProg2a_605	6.05962	-5.2228	eProg2a_605	0.917065	-0.483079		H9.96h_035	6.00266	0.0844868	H9.96h_035	-4.12156	0.404635	H9.96h_035	-8.59986	0.895086	H9.96h_035	-4.75664	1.34883
mouse1_lib3.final_cell_0038_delta	11.9304	-4.7704	mouse1_lib3.final_cell_0038_delta	0.572623	0.904081	mouse1_lib3.final_cell_0038_delta	5.42169	0.994806	mouse1_lib3.final_cell_0038_delta	1.68881	-0.988012		eRglb_606	-9.16524	-2.41722	eRglb_606	-2.18074	4.73243	eRglb_606	0.625176	-5.07531	eRglb_606	-2.28679	-0.648253		H9.96h_036	8.23828	0.165728	H9.96h_036	-3.88496	-0.309731	H9.96h_036	-9.56632	1.36147	H9.96h_036	-4.49239	0.334376
mouse1_lib3.final_cell_0039_beta	-1.28487	-9.02375	mouse1_lib3.final_cell_0039_beta	-2.0775	-2.55233	mouse1_lib3.final_cell_0039_beta	2.86285	-3.56002	mouse1_lib3.final_cell_0039_beta	-1.7208	-4.77216		eRglb_607	-7.51265	-3.417	eRglb_607	-3.61505	4.58489	eRglb_607	1.41402	-5.42872	eRglb_607	-3.05183	2.778		H9.96h_037	4.73737	0.111565	H9.96h_037	-3.75187	1.14257	H9.96h_037	-7.79484	-0.102654	H9.96h_037	-3.37301	0.14309
mouse1_lib3.final_cell_0040_beta	-0.582648	-9.82496	mouse1_lib3.final_cell_0040_beta	-0.522246	-2.73913	mouse1_lib3.final_cell_0040_beta	2.93213	-3.47833	mouse1_lib3.final_cell_0040_beta	-3.38051	-3.52238		eRglb_608	-8.01504	-3.44545	eRglb_608	-3.78401	5.51931	eRglb_608	1.8672	-5.73971	eRglb_608	-2.36074	3.98759		H9.96h_038	5.74235	0.099193	H9.96h_038	-4.32941	0.138354	H9.96h_038	-8.14954	0.546767	H9.96h_038	-4.55763	1.19428
mouse1_lib3.final_cell_0041_ductal	-2.59536	16.0628	mouse1_lib3.final_cell_0041_ductal	-6.01216	1.07735	mouse1_lib3.final_cell_0041_ductal	-8.65214	7.16668	mouse1_lib3.final_cell_0041_ductal	3.86532	3.10541		eRglb_609	-9.18127	-1.73374	eRglb_609	-3.20659	6.04359	eRglb_609	1.52277	-5.77786	eRglb_609	-3.29777	3.46922		H9.96h_039	5.41933	0.447182	H9.96h_039	-3.73789	0.499058	H9.96h_039	-8.04012	0.504457	H9.96h_039	-4.84118	0.730095
mouse1_lib3.final_cell_0042_endothelial	-10.0309	3.86244	mouse1_lib3.final_cell_0042_endothelial	-5.17453	3.90741	mouse1_lib3.final_cell_0042_endothelial	-12.7335	2.91632	mouse1_lib3.final_cell_0042_endothelial	7.31326	2.30732		eRglb_610	-8.62375	-1.03134	eRglb_610	-3.47104	6.20137	eRglb_610	1.75503	-5.88963	eRglb_610	-3.00371	3.81821		H9.96h_040	5.57893	-0.0277532	H9.96h_040	-3.83769	0.44501	H9.96h_040	-7.90085	0.331004	H9.96h_040	-4.13874	0.603184
mouse1_lib3.final_cell_0043_endothelial	-10.0608	4.36095	mouse1_lib3.final_cell_0043_endothelial	-5.28864	4.21755	mouse1_lib3.final_cell_0043_endothelial	-12.9942	2.5121	mouse1_lib3.final_cell_0043_endothelial	7.52349	2.49311		eRglb_611	-7.96636	-3.51671	eRglb_611	-3.5004	5.98558	eRglb_611	1.63709	-5.83941	eRglb_611	-3.13074	3.80475		H9.96h_041	8.55353	0.0530961	H9.96h_041	-5.3867	-0.121403	H9.96h_041	-10.3075	1.73258	H9.96h_041	-5.34448	0.278654
mouse1_lib3.final_cell_0044_delta	12.9721	-2.5438	mouse1_lib3.final_cell_0044_delta	2.62909	0.324645	mouse1_lib3.final_cell_0044_delta	5.88187	2.3597	mouse1_lib3.final_cell_0044_delta	0.773995	3.59656		eRglb_612	-9.03537	-2.26793	eRglb_612	-3.49289	6.0419	eRglb_612	1.86263	-6.29312	eRglb_612	-2.91982	3.41784		H9.96h_042	7.06323	0.764311	H9.96h_042	-4.22091	-0.526006	H9.96h_042	-9.60585	1.65688	H9.96h_042	-4.40187	0.678339
mouse1_lib3.final_cell_0045_delta	12.5503	-3.70258	mouse1_lib3.final_cell_0045_delta	0.0693497	-1.45738	mouse1_lib3.final_cell_0045_delta	4.0629	0.920165	mouse1_lib3.final_cell_0045_delta	-0.677237	2.6874		eRglb_613	-8.85511	-4.23785	eRglb_613	-2.56662	4.29208	eRglb_613	2.02116	-5.37911	eRglb_613	-0.293774	2.75734		H9.96h_043	5.81857	0.510517	H9.96h_043	-3.94531	0.430717	H9.96h_043	-8.25158	1.07279	H9.96h_043	-4.95144	0.698823
mouse1_lib3.final_cell_0046_ductal	0.147072	17.2343	mouse1_lib3.final_cell_0046_ductal	-4.66701	2.08842	mouse1_lib3.final_cell_0046_ductal	-10.6763	6.81272	mouse1_lib3.final_cell_0046_ductal	5.88387	0.943181		eRglb_614	-8.79125	-1.38012	eRglb_614	-3.31336	6.22633	eRglb_614	2.56894	-6.38095	eRglb_614	-2.55539	0.2365		H9.96h_044	6.29784	0.617937	H9.96h_044	-3.83575	0.0847839	H9.96h_044	-9.18085	0.977075	H9.96h_044	-4.53063	-0.202666
mouse1_lib3.final_cell_0047_beta	-0.913648	-3.37897	mouse1_lib3.final_cell_0047_beta	1.43278	1.89631	mouse1_lib3.final_cell_0047_beta	7.59298	-4.93234	mouse1_lib3.final_cell_0047_beta	-0.0124064	-1.82459		eRglb_615	-7.75432	-3.15204	eRglb_615	-2.03001	4.14849	eRglb_615	1.24769	-5.8788	eRglb_615	-3.03716	-0.0717767		H9.96h_045	8.46102	0.01931	H9.96h_045	-4.55975	-0.533556	H9.96h_045	-10.3054	1.54899	H9.96h_045	-4.76034	0.194364
mouse1_lib3.final_cell_0048_beta	0.522064	-7.98467	mouse1_lib3.final_cell_0048_beta	0.416402	-4.53927	mouse1_lib3.final_cell_0048_beta	4.10381	-4.03927	mouse1_lib3.final_cell_0048_beta	-1.84629	-4.19482		eRglb_616	-7.51351	-3.50651	eRglb_616	-3.50003	4.26784	eRglb_616	2.03489	-5.14637	eRglb_616	-2.25164	3.12631		H9.96h_046	8.34833	0.020244	H9.96h_046	-4.28932	-0.315037	H9.96h_046	-9.50515	1.49805	H9.96h_046	-4.60867	1.56527
mouse1_lib3.final_cell_0049_beta	-0.754589	-8.05881	mouse1_lib3.final_cell_0049_beta	-0.914321	-3.28082	mouse1_lib3.final_cell_0049_beta	-0.00325397	-2.37761	mouse1_lib3.final_cell_0049_beta	-2.96659	-4.07195		eRglb_617	-7.51363	-3.20205	eRglb_617	-3.40906	5.38635	eRglb_617	2.19247	-6.23206	eRglb_617	-2.59813	3.89156		H9.96h_047	6.71575	0.648542	H9.96h_047	-4.67622	0.379849	H9.96h_047	-10.3105	2.38776	H9.96h_047	-5.04933	0.780525
mouse1_lib3.final_cell_0050_delta	13.4417	-3.38703	mouse1_lib3.final_cell_0050_delta	2.74838	-2.13853	mouse1_lib3.final_cell_0050_delta	5.23344	2.32201	mouse1_lib3.final_cell_0050_delta	-1.40094	2.51966		eRglb_618	-7.24788	-3.44632	eRglb_618	-3.08956	4.06495	eRglb_618	2.02805	-5.28365	eRglb_618	-2.37859	3.57239		H9.96h_048	6.79005	0.501879	H9.96h_048	-4.02491	0.357804	H9.96h_048	-9.62576	1.93698	H9.96h_048	-5.2745	0.21485
mouse1_lib3.final_cell_0051_beta	1.80293	-8.55433	mouse1_lib3.final_cell_0051_beta	-1.57873	-3.67427	mouse1_lib3.final_cell_0051_beta	-0.118337	-2.92897	mouse1_lib3.final_cell_0051_beta	-3.72992	-4.44553		eRglb_619	-9.28418	-1.7399	eRglb_619	-1.92487	5.35963	eRglb_619	0.760798	-5.57448	eRglb_619	-3.67907	1.96445		H9.96h_049	8.42458	-0.0564377	H9.96h_049	-4.86935	-0.662608	H9.96h_049	-10.7107	2.39332	H9.96h_049	-5.09992	0.976589
mouse1_lib3.final_cell_0052_beta	-1.39082	-8.12696	mouse1_lib3.final_cell_0052_beta	-0.499503	-3.51074	mouse1_lib3.final_cell_0052_beta	1.36832	-2.81265	mouse1_lib3.final_cell_0052_beta	-3.1953	-4.57657		eRglb_620	-10.2681	-1.83835	eRglb_620	-1.14301	5.07227	eRglb_620	-0.424011	-5.24146	eRglb_620	-4.3604	0.95197		H9.96h_050	6.53667	0.573249	H9.96h_050	-4.43007	-0.152086	H9.96h_050	-11.5627	3.33932	H9.96h_050	-2.82704	-0.882424
mouse1_lib3.final_cell_0053_beta	-0.0811487	-9.43295	mouse1_lib3.final_cell_0053_beta	-0.881365	-3.25422	mouse1_lib3.final_cell_0053_beta	1.62426	-4.48057	mouse1_lib3.final_cell_0053_beta	-4.59565	-1.31861		eRglb_621	-9.52017	-1.32389	eRglb_621	-2.06679	5.34297	eRglb_621	0.788164	-6.38843	eRglb_621	-3.34246	0.625109		H9.96h_051	8.13661	0.573264	H9.96h_051	-4.40306	-0.88481	H9.96h_051	-11.1677	1.59509	H9.96h_051	-5.19455	1.65695
mouse1_lib3.final_cell_0054_endothelial	-10.4931	6.12689	mouse1_lib3.final_cell_0054_endothelial	-6.29899	2.98386	mouse1_lib3.final_cell_0054_endothelial	-12.5913	2.98684	mouse1_lib3.final_cell_0054_endothelial	5.61197	3.35493		eRglb_622	-9.32258	-3.78233	eRglb_622	-1.5389	5.4335	eRglb_622	0.764321	-4.61478	eRglb_622	-3.00696	1.20193		H9.96h_052	5.16464	0.120851	H9.96h_052	-4.3146	1.39802	H9.96h_052	-8.33682	0.663283	H9.96h_052	-4.53168	0.876634
mouse1_lib3.final_cell_0055_endothelial	-10.858	5.04607	mouse1_lib3.final_cell_0055_endothelial	-5.60608	4.41306	mouse1_lib3.final_cell_0055_endothelial	-13.2297	2.2257	mouse1_lib3.final_cell_0055_endothelial	7.43003	3.12969		eRglb_623	-10.3543	-2.2177	eRglb_623	-2.27161	4.99562	eRglb_623	0.167366	-5.22239	eRglb_623	-2.90755	0.902926		H9.96h_053	5.219	0.197477	H9.96h_053	-4.09325	1.0907	H9.96h_053	-7.82043	0.0452392	H9.96h_053	-4.66091	0.304496
mouse1_lib3.final_cell_0056_ductal	-2.34441	16.6773	mouse1_lib3.final_cell_0056_ductal	-5.41069	0.292928	mouse1_lib3.final_cell_0056_ductal	-9.0427	6.30663	mouse1_lib3.final_cell_0056_ductal	4.36924	2.99026		eRglb_624	-9.01795	-1.12889	eRglb_624	-2.35331	5.23724	eRglb_624	1.27227	-5.36133	eRglb_624	-3.33545	-0.0453195		H9.96h_054	5.97606	0.513714	H9.96h_054	-4.38632	0.807275	H9.96h_054	-8.03104	0.686624	H9.96h_054	-3.75962	0.341062
mouse1_lib3.final_cell_0057_quiescent_stellate	-12.7728	6.39463	mouse1_lib3.final_cell_0057_quiescent_stellate	-4.7903	2.56695	mouse1_lib3.final_cell_0057_quiescent_stellate	-10.2182	3.03487	mouse1_lib3.final_cell_0057_quiescent_stellate	2.73274	1.76869		eRglb_625	-9.48758	-1.80681	eRglb_625	-2.84283	5.78255	eRglb_625	1.18553	-5.53523	eRglb_625	-3.43719	3.16308		H9.96h_055	8.74014	-0.0725137	H9.96h_055	-4.66298	-0.369701	H9.96h_055	-10.0555	1.46935	H9.96h_055	-4.73156	1.17185
mouse1_lib3.final_cell_0058_beta	0.229196	-8.45615	mouse1_lib3.final_cell_0058_beta	5.25857	-0.32677	mouse1_lib3.final_cell_0058_beta	2.63943	-4.57373	mouse1_lib3.final_cell_0058_beta	-4.26366	-1.71362		eRglb_626	-6.9358	-3.46699	eRglb_626	-2.99765	1.05419	eRglb_626	2.79355	-5.01215	eRglb_626	-0.680796	-0.485708		H9.96h_056	4.84547	0.447055	H9.96h_056	-3.94743	1.15575	H9.96h_056	-7.91606	-0.0428197	H9.96h_056	-4.42468	0.482298
mouse1_lib3.final_cell_0059_beta	0.116052	-8.82943	mouse1_lib3.final_cell_0059_beta	-1.35734	-2.83684	mouse1_lib3.final_cell_0059_beta	1.62722	-4.10638	mouse1_lib3.final_cell_0059_beta	-2.94101	-4.51143		eRglb_627	-6.72862	-3.33898	eRglb_627	-2.60005	3.43976	eRglb_627	2.87538	-4.03599	eRglb_627	-2.2971	-0.544897		H9.96h_057	5.30634	0.382204	H9.96h_057	-3.9822	1.24603	H9.96h_057	-7.94861	-0.0628124	H9.96h_057	-5.07051	0.41971
mouse1_lib3.final_cell_0060_beta	-0.330808	-6.96294	mouse1_lib3.final_cell_0060_beta	1.39826	2.59361	mouse1_lib3.final_cell_0060_beta	7.86527	-5.32039	mouse1_lib3.final_cell_0060_beta	0.689896	-1.95795		eRglb_628	-8.73517	-2.35374	eRglb_628	-1.51621	4.07911	eRglb_628	-0.425961	-5.71149	eRglb_628	-2.34987	-0.826413		H9.96h_058	7.49417	0.69883	H9.96h_058	-4.73241	-1.08695	H9.96h_058	-10.7707	2.6711	H9.96h_058	-5.35197	1.41804
mouse1_lib3.final_cell_0061_beta	-1.76151	-7.02578	mouse1_lib3.final_cell_0061_beta	-2.13855	-1.89559	mouse1_lib3.final_cell_0061_beta	1.74121	-3.31839	mouse1_lib3.final_cell_0061_beta	-2.07648	-3.33607		eRglb_629	-10.361	-2.55221	eRglb_629	-2.38484	5.35814	eRglb_629	0.732255	-5.55981	eRglb_629	-2.83544	-0.476057		H9.96h_059	4.43974	0.0207828	H9.96h_059	-3.87791	0.924866	H9.96h_059	-8.01919	-0.519105	H9.96h_059	-2.86459	0.304809
mouse1_lib3.final_cell_0062_beta	-0.775166	-5.27719	mouse1_lib3.final_cell_0062_beta	-0.870904	-4.18824	mouse1_lib3.final_cell_0062_beta	0.978285	-3.85048	mouse1_lib3.final_cell_0062_beta	-3.884	-4.52715		eRglb_630	-9.37832	-1.07289	eRglb_630	-1.93088	3.04404	eRglb_630	-0.0194644	-6.28674	eRglb_630	-2.32908	2.2698		H9.96h_060	4.88422	0.268825	H9.96h_060	-3.89502	0.657386	H9.96h_060	-8.04425	0.189737	H9.96h_060	-5.20568	0.892582
mouse1_lib3.final_cell_0063_ductal	-1.03679	18.104	mouse1_lib3.final_cell_0063_ductal	-5.92683	0.924248	mouse1_lib3.final_cell_0063_ductal	-9.57361	6.18131	mouse1_lib3.final_cell_0063_ductal	4.88485	2.29092		eRglb_631	-9.16992	-2.0354	eRglb_631	-2.68162	5.49242	eRglb_631	1.16278	-5.31909	eRglb_631	-3.45525	2.60994		H9.96h_061	5.09942	0.430838	H9.96h_061	-4.05867	0.707162	H9.96h_061	-8.44827	1.00667	H9.96h_061	-5.07667	1.50907
mouse1_lib3.final_cell_0064_ductal	-3.67244	16.1547	mouse1_lib3.final_cell_0064_ductal	-6.39178	1.05676	mouse1_lib3.final_cell_0064_ductal	-8.0131	6.63902	mouse1_lib3.final_cell_0064_ductal	3.77853	3.57933		eRglb_632	-8.9372	-1.26366	eRglb_632	-1.89356	5.27789	eRglb_632	0.0243465	-5.9395	eRglb_632	-4.13797	2.17889		H9.96h_062	8.47882	0.0769492	H9.96h_062	-3.8497	-0.206417	H9.96h_062	-10.7021	2.67321	H9.96h_062	-5.41531	1.04038
mouse1_lib3.final_cell_0065_beta	-0.863844	-7.49092	mouse1_lib3.final_cell_0065_beta	-0.814383	-2.95895	mouse1_lib3.final_cell_0065_beta	1.83228	-4.09674	mouse1_lib3.final_cell_0065_beta	-4.13314	-4.11223		eRglb_633	-9.90416	-1.86619	eRglb_633	-2.73116	4.77567	eRglb_633	0.330301	-4.99087	eRglb_633	-3.26472	2.78187		H9.96h_063	6.65654	0.56377	H9.96h_063	-4.49357	0.0304149	H9.96h_063	-10.2405	2.03121	H9.96h_063	-5.15368	1.47539
mouse1_lib3.final_cell_0066_beta	-0.916271	-6.48797	mouse1_lib3.final_cell_0066_beta	1.3319	1.92021	mouse1_lib3.final_cell_0066_beta	8.30142	-5.72997	mouse1_lib3.final_cell_0066_beta	1.32258	-2.36827		eRglb_634	-10.6257	-1.85996	eRglb_634	-1.43171	5.42688	eRglb_634	-0.642104	-4.63516	eRglb_634	-4.44808	1.36205		H9.96h_064	7.43516	0.428427	H9.96h_064	-4.63554	0.0280706	H9.96h_064	-10.559	1.67992	H9.96h_064	-3.16306	-0.413662
mouse1_lib3.final_cell_0067_ductal	-2.7055	16.9635	mouse1_lib3.final_cell_0067_ductal	-4.69044	0.274177	mouse1_lib3.final_cell_0067_ductal	-9.27009	5.43475	mouse1_lib3.final_cell_0067_ductal	3.66468	2.08067		eRglb_635	-10.561	-2.07506	eRglb_635	-1.40567	5.22972	eRglb_635	-0.582549	-5.34778	eRglb_635	-2.94422	0.943639		H9.96h_065	7.68625	0.678977	H9.96h_065	-4.95984	-0.95361	H9.96h_065	-10.8184	2.57212	H9.96h_065	-5.24488	1.69407
mouse1_lib3.final_cell_0068_beta	-0.775478	-8.6636	mouse1_lib3.final_cell_0068_beta	-1.48247	-2.30944	mouse1_lib3.final_cell_0068_beta	1.18228	-2.77809	mouse1_lib3.final_cell_0068_beta	-1.62488	-4.84911		eRglb_636	-9.12394	-3.9347	eRglb_636	-1.05734	5.63307	eRglb_636	0.684201	-4.73502	eRglb_636	-4.25261	1.90566		H9.96h_066	8.30748	0.298426	H9.96h_066	-3.98095	-1.0145	H9.96h_066	-10.3934	1.83577	H9.96h_066	-5.25287	1.19848
mouse1_lib3.final_cell_0069_beta	-0.633388	-7.93373	mouse1_lib3.final_cell_0069_beta	-1.50998	-2.36348	mouse1_lib3.final_cell_0069_beta	2.87953	-4.02722	mouse1_lib3.final_cell_0069_beta	-2.51085	-3.68285		eRglb_637	-9.25925	-3.5125	eRglb_637	-1.51728	5.57284	eRglb_637	-0.00286192	-4.59352	eRglb_637	-3.93723	0.676843		H9.96h_067	4.82631	0.152797	H9.96h_067	-3.78412	0.78652	H9.96h_067	-8.05127	-0.288636	H9.96h_067	-4.50194	0.328192
mouse1_lib3.final_cell_0070_ductal	-1.87477	17.5423	mouse1_lib3.final_cell_0070_ductal	-4.46486	2.32839	mouse1_lib3.final_cell_0070_ductal	-10.7327	7.37979	mouse1_lib3.final_cell_0070_ductal	4.27787	2.70531		eRglb_638	-8.28887	-3.75272	eRglb_638	-3.7088	4.9789	eRglb_638	2.09115	-5.07464	eRglb_638	-2.06162	3.18304		H9.96h_068	7.24191	0.535541	H9.96h_068	-4.17187	0.194441	H9.96h_068	-9.88362	2.11983	H9.96h_068	-4.83189	1.32119
mouse1_lib3.final_cell_0071_ductal	-1.26778	16.9726	mouse1_lib3.final_cell_0071_ductal	-4.54246	1.10723	mouse1_lib3.final_cell_0071_ductal	-10.6448	7.52254	mouse1_lib3.final_cell_0071_ductal	5.14143	3.03937		eRglb_639	-9.29462	-1.86315	eRglb_639	-0.723889	4.27976	eRglb_639	-0.265886	-5.7777	eRglb_639	-3.29789	0.0654357		H9.96h_069	7.33516	0.637208	H9.96h_069	-4.39607	-1.06343	H9.96h_069	-10.9055	2.77327	H9.96h_069	-3.88668	0.373011
mouse1_lib3.final_cell_0072_ductal	-3.25008	15.924	mouse1_lib3.final_cell_0072_ductal	-6.51871	0.739605	mouse1_lib3.final_cell_0072_ductal	-8.17092	6.64449	mouse1_lib3.final_cell_0072_ductal	3.77477	2.98248		eRglb_640	-9.32725	-1.99364	eRglb_640	-2.6506	5.52861	eRglb_640	0.980024	-5.11059	eRglb_640	-3.37635	2.92308		H9.96h_070	7.62668	0.534658	H9.96h_070	-4.44928	-0.29613	H9.96h_070	-10.6813	2.2312	H9.96h_070	-5.2646	1.27102
mouse1_lib3.final_cell_0073_ductal	-3.18287	15.8007	mouse1_lib3.final_cell_0073_ductal	-6.2586	0.91281	mouse1_lib3.final_cell_0073_ductal	-8.81419	7.23959	mouse1_lib3.final_cell_0073_ductal	3.16581	3.55265		eRglb_641	-9.1015	-1.82669	eRglb_641	-2.28197	4.89931	eRglb_641	0.878406	-5.24931	eRglb_641	-3.50632	0.5758		H9.96h_071	7.08947	0.192584	H9.96h_071	-3.72586	-0.667546	H9.96h_071	-9.29268	1.72843	H9.96h_071	-4.96706	0.00884598
mouse1_lib3.final_cell_0074_beta	-2.30883	-6.5564	mouse1_lib3.final_cell_0074_beta	-2.03849	-1.77765	mouse1_lib3.final_cell_0074_beta	-0.208232	-2.87526	mouse1_lib3.final_cell_0074_beta	-3.28929	-3.89865		eRglb_642	-9.44827	-1.20191	eRglb_642	-0.782923	5.29585	eRglb_642	-0.119924	-5.86441	eRglb_642	-4.29581	1.14803		H9.96h_072	4.7474	0.283643	H9.96h_072	-3.68927	1.01594	H9.96h_072	-7.81339	0.234587	H9.96h_072	-4.84429	0.610564
mouse1_lib3.final_cell_0075_beta	-0.465612	-7.77647	mouse1_lib3.final_cell_0075_beta	-0.289776	-4.29386	mouse1_lib3.final_cell_0075_beta	2.9732	-3.46865	mouse1_lib3.final_cell_0075_beta	-4.25044	-4.18142		eRglb_643	-8.18817	-3.56105	eRglb_643	-3.26359	5.61393	eRglb_643	1.72098	-5.44193	eRglb_643	-3.35492	2.76177		H9.96h_073	8.23453	-0.00876531	H9.96h_073	-4.22775	-0.18514	H9.96h_073	-9.76931	1.67651	H9.96h_073	-4.99948	0.671179
mouse1_lib3.final_cell_0076_ductal	-2.76335	16.2719	mouse1_lib3.final_cell_0076_ductal	-5.26362	1.63912	mouse1_lib3.final_cell_0076_ductal	-8.75508	6.28582	mouse1_lib3.final_cell_0076_ductal	4.82112	3.35308		eRglb_644	-8.39575	-2.17241	eRglb_644	-2.08775	4.95438	eRglb_644	-0.138923	-5.01377	eRglb_644	-4.2971	1.56151		H9.96h_074	5.09547	0.25152	H9.96h_074	-3.85181	0.968505	H9.96h_074	-7.90008	0.274071	H9.96h_074	-4.87947	0.964378
mouse1_lib3.final_cell_0077_beta	-1.32732	-9.84019	mouse1_lib3.final_cell_0077_beta	-2.0432	-2.12571	mouse1_lib3.final_cell_0077_beta	-0.160074	-2.72539	mouse1_lib3.final_cell_0077_beta	-0.965934	-4.5557		eRglb_645	-9.38116	-2.12219	eRglb_645	-1.78022	5.015	eRglb_645	0.537521	-4.87997	eRglb_645	-3.70652	0.691375		H9.96h_075	6.04444	0.499746	H9.96h_075	-3.92949	0.323776	H9.96h_075	-8.84792	1.29148	H9.96h_075	-4.03201	0.321675
mouse1_lib3.final_cell_0078_activated_stellate	-11.9992	10.6199	mouse1_lib3.final_cell_0078_activated_stellate	-4.52921	0.367811	mouse1_lib3.final_cell_0078_activated_stellate	-10.5159	3.69528	mouse1_lib3.final_cell_0078_activated_stellate	3.97136	2.66546		eRglb_646	-9.40273	-3.45496	eRglb_646	-2.79846	5.78289	eRglb_646	0.223881	-4.90005	eRglb_646	-2.95745	2.55465		H9.96h_077	4.93378	0.28387	H9.96h_077	-3.69412	0.359046	H9.96h_077	-7.7655	0.133871	H9.96h_077	-5.2402	0.572504
mouse1_lib3.final_cell_0079_immune_other	-22.0413	3.48304	mouse1_lib3.final_cell_0079_immune_other	-2.72289	3.88073	mouse1_lib3.final_cell_0079_immune_other	-11.2882	1.32343	mouse1_lib3.final_cell_0079_immune_other	6.04575	-1.28019		eRglb_647	-10.3714	-2.35716	eRglb_647	-1.80638	5.20463	eRglb_647	0.0817222	-5.39274	eRglb_647	-2.98282	-0.59754		H9.96h_078	6.7807	0.762952	H9.96h_078	-4.75151	1.23672	H9.96h_078	-9.81712	1.68209	H9.96h_078	-5.36392	1.15311
mouse1_lib3.final_cell_0080_beta	-1.85069	-6.20128	mouse1_lib3.final_cell_0080_beta	0.230382	-3.69251	mouse1_lib3.final_cell_0080_beta	1.73664	-1.69589	mouse1_lib3.final_cell_0080_beta	-4.37548	-4.71841		eRglb_648	-9.69369	-1.64201	eRglb_648	-4.40959	5.07399	eRglb_648	-0.534695	-6.20257	eRglb_648	-2.69723	0.33215		H9.96h_079	6.85283	0.3711	H9.96h_079	-3.97278	-0.0475254	H9.96h_079	-8.89287	0.431783	H9.96h_079	-3.38465	-0.602736
mouse1_lib3.final_cell_0081_beta	-0.525155	-5.44381	mouse1_lib3.final_cell_0081_beta	1.70128	2.17738	mouse1_lib3.final_cell_0081_beta	7.43414	-5.08822	mouse1_lib3.final_cell_0081_beta	-0.157122	-1.86124		eRglb_649	-10.5717	-2.10137	eRglb_649	-2.5724	5.4507	eRglb_649	0.705733	-5.16285	eRglb_649	-3.66702	0.764267		H9.96h_080	6.67588	0.141714	H9.96h_080	-3.57593	0.0807121	H9.96h_080	-8.60932	0.388605	H9.96h_080	-4.94989	0.601415
mouse1_lib3.final_cell_0082_ductal	-2.10002	17.6673	mouse1_lib3.final_cell_0082_ductal	-5.21777	0.32659	mouse1_lib3.final_cell_0082_ductal	-9.15968	5.49754	mouse1_lib3.final_cell_0082_ductal	4.49141	2.78846		eRglb_650	-7.12593	-3.36016	eRglb_650	-3.17299	4.20787	eRglb_650	1.84914	-4.64144	eRglb_650	-2.548	1.9873		H9.96h_081	6.22448	0.6274	H9.96h_081	-4.05677	-0.459464	H9.96h_081	-8.91905	1.24299	H9.96h_081	-4.35407	0.376206
mouse1_lib3.final_cell_0083_beta	1.45884	-8.05097	mouse1_lib3.final_cell_0083_beta	1.75633	2.78497	mouse1_lib3.final_cell_0083_beta	7.7731	-5.23773	mouse1_lib3.final_cell_0083_beta	0.0290532	-2.89461		eRglb_651	-9.09449	-3.88876	eRglb_651	-2.89336	4.28894	eRglb_651	1.12357	-4.56607	eRglb_651	-2.35535	2.36669		H9.96h_082	6.15435	-2.77125	H9.96h_082	-8.16706	-0.821603	H9.96h_082	-11.7763	3.50088	H9.96h_082	-1.20563	2.65197
mouse1_lib3.final_cell_0084_beta	0.460486	-8.77673	mouse1_lib3.final_cell_0084_beta	-1.12581	-2.21653	mouse1_lib3.final_cell_0084_beta	-0.339173	-2.85883	mouse1_lib3.final_cell_0084_beta	-1.84992	-4.60158		eRglb_652	-10.0523	-1.87749	eRglb_652	-2.54156	5.21639	eRglb_652	0.124666	-5.25887	eRglb_652	-3.25037	-0.138034		H9.96h_083	9.84213	-1.41825	H9.96h_083	-4.83479	0.121006	H9.96h_083	-12.22	0.959632	H9.96h_083	-2.43415	1.26203
mouse1_lib3.final_cell_0085_quiescent_stellate	-12.5924	6.33434	mouse1_lib3.final_cell_0085_quiescent_stellate	-4.7872	2.63725	mouse1_lib3.final_cell_0085_quiescent_stellate	-10.1639	3.40108	mouse1_lib3.final_cell_0085_quiescent_stellate	3.81558	2.33017		eRglb_653	-6.55368	-3.08386	eRglb_653	-3.01432	3.88338	eRglb_653	2.13062	-4.87326	eRglb_653	-1.8087	2.01055		H9.96h_084	9.59765	-1.58687	H9.96h_084	-6.61758	0.371751	H9.96h_084	-12.2567	0.449527	H9.96h_084	-4.09581	1.96736
mouse1_lib3.final_cell_0086_ductal	-2.82854	16.3744	mouse1_lib3.final_cell_0086_ductal	-5.84304	0.0681193	mouse1_lib3.final_cell_0086_ductal	-8.61257	6.37265	mouse1_lib3.final_cell_0086_ductal	4.86584	3.56151		eRglb_654	-8.75948	-0.520586	eRglb_654	-0.882543	4.77741	eRglb_654	0.904339	-6.62886	eRglb_654	-2.59174	-0.160443		H9.96h_085	8.32657	-1.49469	H9.96h_085	-0.791712	-5.71676	H9.96h_085	-2.0924	1.88096	H9.96h_085	3.75102	3.67884
mouse1_lib3.final_cell_0087_ductal	0.55249	17.9345	mouse1_lib3.final_cell_0087_ductal	-4.71648	1.41974	mouse1_lib3.final_cell_0087_ductal	-10.8883	6.15383	mouse1_lib3.final_cell_0087_ductal	5.22726	1.72513		eRglb_655	-9.46316	-2.47612	eRglb_655	-1.70215	5.53431	eRglb_655	0.270038	-5.92714	eRglb_655	-2.57671	0.49723		H9.96h_086	7.56902	-0.814264	H9.96h_086	-7.79344	-0.974223	H9.96h_086	-11.4746	2.43647	H9.96h_086	-2.01965	2.37088
mouse1_lib3.final_cell_0088_delta	12.2326	-5.29987	mouse1_lib3.final_cell_0088_delta	2.20476	-0.873343	mouse1_lib3.final_cell_0088_delta	5.96988	2.02791	mouse1_lib3.final_cell_0088_delta	0.772376	2.7471		eRglb_656	-10.1807	-1.65267	eRglb_656	-1.43548	5.35121	eRglb_656	-0.228666	-4.71858	eRglb_656	-3.05782	1.95998		H9.96h_087	8.48307	-0.980185	H9.96h_087	-7.95039	-0.977232	H9.96h_087	-11.9887	3.27773	H9.96h_087	-2.89813	2.53681
mouse1_lib3.final_cell_0089_ductal	-3.79449	16.0977	mouse1_lib3.final_cell_0089_ductal	-6.81715	0.171195	mouse1_lib3.final_cell_0089_ductal	-7.11692	6.89009	mouse1_lib3.final_cell_0089_ductal	3.99519	3.48825		eRglb_657	-9.98396	-1.60188	eRglb_657	-2.28221	5.18739	eRglb_657	0.103957	-4.52972	eRglb_657	-2.71066	0.0332893		H9.96h_088	8.05337	-2.41868	H9.96h_088	-6.76193	-1.52116	H9.96h_088	-12.0243	2.56143	H9.96h_088	-1.21729	1.48686
mouse1_lib3.final_cell_0090_ductal	-2.63312	16.9182	mouse1_lib3.final_cell_0090_ductal	-6.1697	0.367756	mouse1_lib3.final_cell_0090_ductal	-8.2906	6.50103	mouse1_lib3.final_cell_0090_ductal	3.93486	2.91139		eRglb_658	-10.4189	-2.1946	eRglb_658	-1.4801	4.82956	eRglb_658	0.414675	-5.10102	eRglb_658	-3.56655	0.384925		H9.96h_089	10.1315	-2.01192	H9.96h_089	-6.94383	0.124852	H9.96h_089	-12.0063	-0.703763	H9.96h_089	-1.38203	0.779524
mouse1_lib3.final_cell_0091_ductal	-0.089996	17.9319	mouse1_lib3.final_cell_0091_ductal	-4.48931	1.64141	mouse1_lib3.final_cell_0091_ductal	-10.7891	7.80018	mouse1_lib3.final_cell_0091_ductal	5.91716	1.50083		eRglb_659	-9.76178	-2.07101	eRglb_659	-2.59025	5.80408	eRglb_659	1.12999	-5.2974	eRglb_659	-3.19552	2.88394		H9.96h_090	9.04037	-1.35003	H9.96h_090	-6.02338	0.326099	H9.96h_090	-11.4798	0.381302	H9.96h_090	-2.931	1.46586
mouse1_lib3.final_cell_0092_beta	1.38043	-6.49575	mouse1_lib3.final_cell_0092_beta	-1.698	-2.26718	mouse1_lib3.final_cell_0092_beta	2.76988	-3.95136	mouse1_lib3.final_cell_0092_beta	-3.60376	-4.67052		eRglb_660	-9.34387	-1.26834	eRglb_660	-2.64101	5.1783	eRglb_660	0.599268	-5.37708	eRglb_660	-3.5607	0.944088		H9.96h_091	8.10219	-1.62741	H9.96h_091	-6.84147	-0.163253	H9.96h_091	-12.0112	1.38351	H9.96h_091	-1.07802	0.546854
mouse1_lib3.final_cell_0093_beta	0.882239	-7.55668	mouse1_lib3.final_cell_0093_beta	-1.90161	-2.00346	mouse1_lib3.final_cell_0093_beta	0.383264	-2.97916	mouse1_lib3.final_cell_0093_beta	-1.21859	-4.5348		eRglb_661	-10.6135	-1.87776	eRglb_661	-1.28941	5.69643	eRglb_661	-0.142502	-5.00939	eRglb_661	-4.3475	2.03028		H9.96h_092	8.79196	-1.27906	H9.96h_092	-7.68386	-0.86679	H9.96h_092	-11.9349	1.96135	H9.96h_092	-2.04577	1.51614
mouse1_lib3.final_cell_0094_beta	6.04448	3.50655	mouse1_lib3.final_cell_0094_beta	-0.296278	-4.41296	mouse1_lib3.final_cell_0094_beta	0.221061	-2.16553	mouse1_lib3.final_cell_0094_beta	-2.84197	-2.05746		eRglb_662	-10.2883	-1.89378	eRglb_662	-0.836319	4.63376	eRglb_662	-0.644504	-5.16672	eRglb_662	-2.80157	0.107606		H9.96h_093	4.40734	-0.495416	H9.96h_093	-4.38319	1.71342	H9.96h_093	-7.94025	0.0712654	H9.96h_093	-3.11292	0.211708
mouse1_lib3.final_cell_0095_quiescent_stellate	-12.3438	6.23319	mouse1_lib3.final_cell_0095_quiescent_stellate	-5.64275	4.71692	mouse1_lib3.final_cell_0095_quiescent_stellate	-10.0982	3.05088	mouse1_lib3.final_cell_0095_quiescent_stellate	2.63854	2.40393		eRglb_663	-8.67246	-2.04141	eRglb_663	-2.69629	5.85061	eRglb_663	1.21848	-5.69537	eRglb_663	-3.43473	3.14401		H9.96h_094	9.59069	-1.0328	H9.96h_094	-7.52538	0.303914	H9.96h_094	-11.9107	-0.331645	H9.96h_094	-3.65335	1.57245
mouse1_lib3.final_cell_0096_endothelial	-9.67015	3.77304	mouse1_lib3.final_cell_0096_endothelial	-6.45758	3.52374	mouse1_lib3.final_cell_0096_endothelial	-13.3152	2.4177	mouse1_lib3.final_cell_0096_endothelial	6.52343	3.31371		eRglb_664	-9.08092	-2.5058	eRglb_664	-2.4035	5.36166	eRglb_664	0.413295	-4.97644	eRglb_664	-3.62865	0.310137		H9.96h_095	9.56286	-2.61259	H9.96h_095	-7.30694	-0.237104	H9.96h_095	-12.2185	1.9777	H9.96h_095	-3.29813	2.60554
mouse1_lib3.final_cell_0097_macrophage	-22.4182	1.6782	mouse1_lib3.final_cell_0097_macrophage	-2.18201	4.24302	mouse1_lib3.final_cell_0097_macrophage	-9.8887	-1.05686	mouse1_lib3.final_cell_0097_macrophage	5.49281	-1.24112		eRglb_665	-7.5481	-3.40865	eRglb_665	-2.43801	4.66138	eRglb_665	0.519908	-4.67746	eRglb_665	-3.08335	0.130787		H9.96h_096	3.92378	-0.974986	H9.96h_096	-5.30035	1.89885	H9.96h_096	-8.20813	-0.740933	H9.96h_096	-2.33794	0.0306082
mouse1_lib3.final_cell_0098_beta	-0.907898	-9.82728	mouse1_lib3.final_cell_0098_beta	0.626641	-3.96303	mouse1_lib3.final_cell_0098_beta	0.205833	-3.1095	mouse1_lib3.final_cell_0098_beta	-4.06492	-4.0651		eRglb_666	-8.99646	-3.5359	eRglb_666	-1.05974	4.7631	eRglb_666	0.414257	-4.52204	eRglb_666	-2.6541	-0.0176193		H9.96h_097	5.21983	-0.694046	H9.96h_097	-4.84151	1.2307	H9.96h_097	-9.61731	-0.00929018	H9.96h_097	-2.84002	1.86648
mouse1_lib3.final_cell_0099_ductal	0.018197	17.8985	mouse1_lib3.final_cell_0099_ductal	-4.86272	1.99357	mouse1_lib3.final_cell_0099_ductal	-10.9265	7.66623	mouse1_lib3.final_cell_0099_ductal	5.78007	2.1634		eRglb_667	-8.10916	-3.80153	eRglb_667	-3.03115	3.50718	eRglb_667	3.226	-5.17986	eRglb_667	-3.05041	2.47142		H9.96h_098	5.93769	-1.40576	H9.96h_098	-6.68288	-1.16698	H9.96h_098	-11.2893	2.98461	H9.96h_098	-3.21354	0.201019
mouse1_lib3.final_cell_0100_beta	0.327642	-6.74631	mouse1_lib3.final_cell_0100_beta	2.01218	2.69124	mouse1_lib3.final_cell_0100_beta	8.64646	-6.05573	mouse1_lib3.final_cell_0100_beta	0.596091	-2.6645		eRglb_668	-9.11795	-3.28463	eRglb_668	-1.89701	4.79407	eRglb_668	0.794012	-4.93854	eRglb_668	-2.37842	3.20032		H9.96h_099	9.81552	-1.63622	H9.96h_099	-6.68356	0.340266	H9.96h_099	-12.1558	-0.307581	H9.96h_099	-3.66411	1.17793
mouse1_lib3.final_cell_0101_endothelial	-10.4087	6.15937	mouse1_lib3.final_cell_0101_endothelial	-4.93881	2.86665	mouse1_lib3.final_cell_0101_endothelial	-12.4762	2.73157	mouse1_lib3.final_cell_0101_endothelial	5.6908	3.37004		eRglb_669	-10.5108	-1.7505	eRglb_669	-1.78547	5.62937	eRglb_669	0.103621	-4.86029	eRglb_669	-3.30664	0.143155		H9.96h_100	9.79259	-2.1892	H9.96h_100	-7.6805	-0.462316	H9.96h_100	-11.8237	1.359	H9.96h_100	-2.2078	2.92724
mouse1_lib3.final_cell_0102_beta	-0.16234	-9.65038	mouse1_lib3.final_cell_0102_beta	-1.65559	-2.40228	mouse1_lib3.final_cell_0102_beta	2.86691	-3.69212	mouse1_lib3.final_cell_0102_beta	-2.28737	-4.14005		eRglb_670	-10.0173	-1.63712	eRglb_670	-2.60347	5.32865	eRglb_670	0.499871	-5.62733	eRglb_670	-2.65088	1.05852		H9.96h_101	8.2861	-1.20816	H9.96h_101	-7.08238	-1.40058	H9.96h_101	-11.8011	3.01032	H9.96h_101	-3.52935	2.01999
mouse1_lib3.final_cell_0103_gamma	4.91232	5.22371	mouse1_lib3.final_cell_0103_gamma	-0.157972	-3.36761	mouse1_lib3.final_cell_0103_gamma	3.48947	0.501479	mouse1_lib3.final_cell_0103_gamma	-1.94999	-0.0594045		eRglb_671	-10.3952	-1.71174	eRglb_671	-1.64803	5.66728	eRglb_671	0.0211657	-4.86588	eRglb_671	-4.16233	1.29238		H9.96h_102	8.01352	-1.53638	H9.96h_102	-6.36365	-1.19851	H9.96h_102	-11.5855	1.65878	H9.96h_102	-3.61722	2.48104
mouse1_lib3.final_cell_0104_endothelial	-10.6293	4.45202	mouse1_lib3.final_cell_0104_endothelial	-5.79352	4.15337	mouse1_lib3.final_cell_0104_endothelial	-12.829	2.45326	mouse1_lib3.final_cell_0104_endothelial	7.17365	2.27264		eRglb_672	-9.69787	-1.38332	eRglb_672	-1.81114	5.91551	eRglb_672	0.346314	-5.36136	eRglb_672	-4.30475	2.00867		H9.96h_103	4.5525	-0.460052	H9.96h_103	-4.45192	1.60592	H9.96h_103	-8.44373	-0.189818	H9.96h_103	-2.62594	0.305134
mouse1_lib3.final_cell_0105_beta	-1.37497	-7.20637	mouse1_lib3.final_cell_0105_beta	-1.57016	-2.35316	mouse1_lib3.final_cell_0105_beta	0.251439	-2.71835	mouse1_lib3.final_cell_0105_beta	-3.18041	-3.93439		eRglb_673	-7.00678	-3.45031	eRglb_673	-3.48348	3.81053	eRglb_673	3.06276	-4.03377	eRglb_673	-1.84948	1.42578		H9.96h_104	9.14162	-1.46676	H9.96h_104	-7.79446	0.562557	H9.96h_104	-12.0116	-0.0481846	H9.96h_104	-1.62871	1.44865
mouse1_lib3.final_cell_0106_beta	2.11388	-7.24233	mouse1_lib3.final_cell_0106_beta	-1.4926	-2.44782	mouse1_lib3.final_cell_0106_beta	2.03051	-1.91311	mouse1_lib3.final_cell_0106_beta	-1.29195	-3.81299		eRgla_674	-7.97884	-3.85841	eRgla_674	-3.26693	4.91475	eRgla_674	1.30419	-4.62991	eRgla_674	-2.68881	1.99982		H9.96h_105	4.77257	-0.360501	H9.96h_105	-3.86495	0.960177	H9.96h_105	-8.29849	-0.291428	H9.96h_105	-4.22302	0.783096
mouse1_lib3.final_cell_0107_beta	1.00084	-5.59275	mouse1_lib3.final_cell_0107_beta	1.4288	2.03931	mouse1_lib3.final_cell_0107_beta	8.84134	-6.26272	mouse1_lib3.final_cell_0107_beta	1.23733	-2.63919		eRgla_675	-8.91608	-1.99667	eRgla_675	-3.62856	6.3432	eRgla_675	2.08647	-6.25713	eRgla_675	-2.12014	3.29166		H9.96h_106	9.80252	-2.02395	H9.96h_106	-7.14985	-0.119539	H9.96h_106	-12.2901	2.31641	H9.96h_106	-2.27705	1.44225
mouse1_lib3.final_cell_0108_beta	0.74385	-7.61561	mouse1_lib3.final_cell_0108_beta	-1.04176	-1.64052	mouse1_lib3.final_cell_0108_beta	1.90205	-2.82816	mouse1_lib3.final_cell_0108_beta	-2.60249	-5.28606		eRgla_676	-7.80125	-1.33646	eRgla_676	-3.00832	4.80021	eRgla_676	0.966408	-5.6545	eRgla_676	-2.98882	-0.462509		H9.96h_107	5.23824	-1.74913	H9.96h_107	-7.01787	-1.25749	H9.96h_107	-11.6604	2.77533	H9.96h_107	-3.27778	1.34866
mouse1_lib3.final_cell_0109_T_cell	-21.5478	4.18707	mouse1_lib3.final_cell_0109_T_cell	-1.80957	2.72029	mouse1_lib3.final_cell_0109_T_cell	-11.4961	1.75517	mouse1_lib3.final_cell_0109_T_cell	3.51545	-0.510811		eRgla_677	-7.76363	-3.15086	eRgla_677	-4.15412	5.17699	eRgla_677	2.42898	-6.68072	eRgla_677	-1.78788	3.63379		H9.96h_108	5.23706	-0.554207	H9.96h_108	-4.47091	0.729628	H9.96h_108	-9.44274	0.409912	H9.96h_108	-3.95141	1.61434
mouse1_lib3.final_cell_0110_beta	1.08675	-7.78256	mouse1_lib3.final_cell_0110_beta	1.13538	2.37059	mouse1_lib3.final_cell_0110_beta	7.81108	-5.20909	mouse1_lib3.final_cell_0110_beta	0.831135	-2.76378		eRgla_678	-8.72611	-2.13023	eRgla_678	-3.53436	6.3025	eRgla_678	1.81797	-5.99455	eRgla_678	-3.0491	3.59902		H9.96h_109	4.98156	-0.432452	H9.96h_109	-4.45349	0.921867	H9.96h_109	-9.03174	0.358979	H9.96h_109	-2.33585	0.264813
mouse1_lib3.final_cell_0111_beta	-0.00392208	-9.77529	mouse1_lib3.final_cell_0111_beta	1.66331	2.68632	mouse1_lib3.final_cell_0111_beta	8.05486	-5.97853	mouse1_lib3.final_cell_0111_beta	0.661428	-2.13254		eRgla_679	-10.1141	-2.10728	eRgla_679	-1.32344	4.98409	eRgla_679	0.0566252	-5.56861	eRgla_679	-3.114	0.982885		H9.96h_110	8.07222	-1.78258	H9.96h_110	-7.12682	-1.36065	H9.96h_110	-11.9381	2.94901	H9.96h_110	-2.00147	0.501873
mouse1_lib3.final_cell_0112_beta	1.89054	-7.5532	mouse1_lib3.final_cell_0112_beta	-1.09901	-2.32946	mouse1_lib3.final_cell_0112_beta	0.817443	-3.72923	mouse1_lib3.final_cell_0112_beta	-2.25414	-4.35618		eRgla_680	-8.06169	-3.48898	eRgla_680	-3.51193	5.81187	eRgla_680	1.77814	-5.68458	eRgla_680	-3.28436	3.08452		H9.96h_111	9.19603	-1.57298	H9.96h_111	-7.114	0.339541	H9.96h_111	-11.3991	-0.61746	H9.96h_111	-1.70439	1.03268
mouse1_lib3.final_cell_0113_beta	-0.877145	-6.29145	mouse1_lib3.final_cell_0113_beta	-1.23271	-3.52769	mouse1_lib3.final_cell_0113_beta	1.66033	-2.55586	mouse1_lib3.final_cell_0113_beta	-4.33221	-4.5273		eRgla_681	-8.32572	-0.296548	eRgla_681	-2.95415	4.87878	eRgla_681	1.12837	-6.00676	eRgla_681	-3.31255	1.13987		H9.96h_112	6.39199	-1.74884	H9.96h_112	-7.69818	-0.934261	H9.96h_112	-11.8704	3.35895	H9.96h_112	-2.33151	2.4568
mouse1_lib3.final_cell_0114_delta	13.4078	-2.56382	mouse1_lib3.final_cell_0114_delta	2.95804	-2.68382	mouse1_lib3.final_cell_0114_delta	4.93348	2.12787	mouse1_lib3.final_cell_0114_delta	-1.29486	2.29038		eRgla_682	-7.04681	-3.5159	eRgla_682	-3.48536	4.38443	eRgla_682	2.90811	-4.71829	eRgla_682	-1.30766	1.528		H9.96h_113	8.64353	-1.62189	H9.96h_113	-6.11638	-1.35899	H9.96h_113	-11.8813	1.68985	H9.96h_113	-4.35973	2.07832
mouse1_lib3.final_cell_0115_beta	-1.43659	-8.43078	mouse1_lib3.final_cell_0115_beta	0.3721	-4.43507	mouse1_lib3.final_cell_0115_beta	2.47031	-3.11053	mouse1_lib3.final_cell_0115_beta	-4.51952	-4.33629		eRgla_683	-7.7034	-4.1132	eRgla_683	-3.63467	5.08109	eRgla_683	2.29324	-4.6727	eRgla_683	-1.90747	2.16626		H9.96h_114	3.9618	-0.673799	H9.96h_114	-4.21761	1.28185	H9.96h_114	-8.27716	0.150195	H9.96h_114	-3.51938	0.609289
mouse1_lib3.final_cell_0116_endothelial	-9.33911	3.46368	mouse1_lib3.final_cell_0116_endothelial	-5.07067	4.82469	mouse1_lib3.final_cell_0116_endothelial	-12.9362	3.09428	mouse1_lib3.final_cell_0116_endothelial	7.51249	2.2193		eRgla_684	-7.30601	-3.38282	eRgla_684	-1.79103	4.28051	eRgla_684	1.63606	-5.11988	eRgla_684	-2.05928	-1.02927		H9.96h_115	9.36866	-0.728299	H9.96h_115	-3.63292	-2.49078	H9.96h_115	-4.46695	0.889052	H9.96h_115	-3.62877	-0.683429
mouse1_lib3.final_cell_0117_beta	-0.569758	-6.5001	mouse1_lib3.final_cell_0117_beta	0.15331	-4.56566	mouse1_lib3.final_cell_0117_beta	4.7584	-6.3519	mouse1_lib3.final_cell_0117_beta	-2.75281	-3.74227		eRgla_685	-9.33379	-1.93697	eRgla_685	-1.22172	4.75038	eRgla_685	-0.00637371	-5.26403	eRgla_685	-2.7082	0.323401		H9.96h_116	5.77155	-1.3945	H9.96h_116	-7.16419	-1.39026	H9.96h_116	-11.9728	3.27428	H9.96h_116	-4.27917	1.7423
mouse1_lib3.final_cell_0118_beta	-1.33473	-8.68641	mouse1_lib3.final_cell_0118_beta	-1.93899	-2.32242	mouse1_lib3.final_cell_0118_beta	0.0512507	-2.83476	mouse1_lib3.final_cell_0118_beta	-3.50315	-3.39443		eRgla_686	-8.54636	-1.92715	eRgla_686	-1.77523	4.3021	eRgla_686	0.656666	-5.99439	eRgla_686	-3.1735	1.49028		H9.96h_117	8.014	-1.95037	H9.96h_117	-7.20502	-1.4843	H9.96h_117	-11.7371	3.13995	H9.96h_117	-1.43774	1.31934
mouse1_lib3.final_cell_0119_ductal	-2.65405	17.0099	mouse1_lib3.final_cell_0119_ductal	-5.82858	1.55966	mouse1_lib3.final_cell_0119_ductal	-9.16834	5.77303	mouse1_lib3.final_cell_0119_ductal	5.16143	3.30988		eRgla_687	-7.99121	-1.14531	eRgla_687	-3.6985	5.55657	eRgla_687	0.733216	-6.21337	eRgla_687	-3.09875	1.58604		H9.96h_118	5.8711	-1.63664	H9.96h_118	-6.53222	1.50414	H9.96h_118	-10.8078	0.339074	H9.96h_118	-2.583	2.42005
mouse1_lib3.final_cell_0120_delta	11.4089	-5.31749	mouse1_lib3.final_cell_0120_delta	0.207799	-3.8925	mouse1_lib3.final_cell_0120_delta	1.8069	-3.15828	mouse1_lib3.final_cell_0120_delta	-1.57873	-3.84556		eRgla_688	-8.24946	-2.84765	eRgla_688	-3.58742	4.38976	eRgla_688	0.862123	-5.82647	eRgla_688	-2.97702	-0.564306		H9.96h_119	8.35447	-3.3636	H9.96h_119	-6.60342	0.121074	H9.96h_119	-11.9739	1.39104	H9.96h_119	-3.26138	2.24146
mouse1_lib3.final_cell_0121_delta	11.8947	-5.38677	mouse1_lib3.final_cell_0121_delta	-0.960481	-1.33383	mouse1_lib3.final_cell_0121_delta	2.84796	0.136687	mouse1_lib3.final_cell_0121_delta	-0.00179163	-0.607489		eRgla_689	-7.57207	-4.18033	eRgla_689	-3.21864	4.85815	eRgla_689	2.81626	-5.30078	eRgla_689	-2.60021	1.95876		H9.96h_120	4.12548	-0.710459	H9.96h_120	-4.54398	1.85818	H9.96h_120	-8.36992	0.67271	H9.96h_120	-3.18333	0.810102
mouse1_lib3.final_cell_0122_beta	0.322359	-4.92771	mouse1_lib3.final_cell_0122_beta	-0.190782	-3.76759	mouse1_lib3.final_cell_0122_beta	2.26365	-2.76688	mouse1_lib3.final_cell_0122_beta	-1.89398	-3.95512		eRgla_690	-9.12794	-0.355005	eRgla_690	-1.14717	4.79249	eRgla_690	0.528884	-7.0935	eRgla_690	-2.23195	-0.376056		H9.96h_121	4.10049	-0.630128	H9.96h_121	-4.41148	1.05049	H9.96h_121	-8.44677	0.414105	H9.96h_121	-3.31011	0.927368
mouse1_lib3.final_cell_0123_delta	13.3913	-3.04131	mouse1_lib3.final_cell_0123_delta	1.39534	-0.734031	mouse1_lib3.final_cell_0123_delta	4.93219	1.08781	mouse1_lib3.final_cell_0123_delta	-1.16155	2.73469		eRgla_691	-8.48788	-1.77175	eRgla_691	-3.50685	5.77848	eRgla_691	2.0097	-6.11894	eRgla_691	-3.05087	2.80119		H9.96h_122	7.69846	-0.898269	H9.96h_122	-3.1703	-4.5071	H9.96h_122	-11.7047	2.26767	H9.96h_122	-2.7468	0.995736
mouse1_lib3.final_cell_0124_beta	-0.241429	-8.25069	mouse1_lib3.final_cell_0124_beta	0.745811	-3.80954	mouse1_lib3.final_cell_0124_beta	1.41482	-3.05831	mouse1_lib3.final_cell_0124_beta	-4.44142	-4.46431		eRgla_692	-8.6613	-1.56133	eRgla_692	-2.81307	5.42692	eRgla_692	0.48115	-6.25034	eRgla_692	-3.05723	1.45583		H9.96h_123	8.63655	-1.52548	H9.96h_123	-7.30719	-0.861891	H9.96h_123	-12.0575	2.62448	H9.96h_123	-2.00515	1.7687
mouse1_lib3.final_cell_0125_endothelial	-10.5574	4.91435	mouse1_lib3.final_cell_0125_endothelial	-6.1201	3.86245	mouse1_lib3.final_cell_0125_endothelial	-13.1184	2.29372	mouse1_lib3.final_cell_0125_endothelial	6.13455	3.39706		eRgla_693	-9.65762	-2.05289	eRgla_693	-2.79873	5.21205	eRgla_693	0.192973	-5.26969	eRgla_693	-2.93126	-0.708114		H9.96h_124	7.58607	-0.171532	H9.96h_124	-3.74914	-3.00148	H9.96h_124	-11.6465	2.39861	H9.96h_124	-2.77175	-1.27256
mouse1_lib3.final_cell_0126_delta	13.2413	-3.73565	mouse1_lib3.final_cell_0126_delta	0.211899	-1.58044	mouse1_lib3.final_cell_0126_delta	3.9209	0.950044	mouse1_lib3.final_cell_0126_delta	0.782368	-0.167084		eRgla_694	-8.42088	-1.36581	eRgla_694	-2.85097	5.89407	eRgla_694	-0.0504302	-6.39177	eRgla_694	-2.34577	1.48022		H9.96h_125	7.42448	-1.519	H9.96h_125	-7.06691	1.00739	H9.96h_125	-11.4884	-0.113891	H9.96h_125	-2.82069	1.54056
mouse1_lib3.final_cell_0127_ductal	-0.195253	16.9857	mouse1_lib3.final_cell_0127_ductal	-4.26071	1.56163	mouse1_lib3.final_cell_0127_ductal	-10.6899	7.7585	mouse1_lib3.final_cell_0127_ductal	5.84793	0.759544		eRgla_695	-8.8326	-2.0996	eRgla_695	-1.36387	4.73552	eRgla_695	0.0938612	-5.74165	eRgla_695	-2.77612	0.0248351		H9.96h_126	7.06732	-1.67928	H9.96h_126	-4.83775	0.230916	H9.96h_126	-11.4384	2.89735	H9.96h_126	-1.25523	2.65038
mouse1_lib3.final_cell_0128_endothelial	-10.3118	4.19941	mouse1_lib3.final_cell_0128_endothelial	-5.93758	3.56865	mouse1_lib3.final_cell_0128_endothelial	-13.3396	2.75791	mouse1_lib3.final_cell_0128_endothelial	6.53016	3.07688		eRgla_696	-7.30229	-3.32242	eRgla_696	-3.50675	4.32025	eRgla_696	2.07436	-5.20405	eRgla_696	-2.0549	1.98567		H9.96h_127	4.72803	-0.384505	H9.96h_127	-4.63847	1.48752	H9.96h_127	-8.43223	-0.283774	H9.96h_127	-2.93774	0.621144
mouse1_lib3.final_cell_0129_beta	-1.9204	-6.56998	mouse1_lib3.final_cell_0129_beta	-2.29879	-2.75667	mouse1_lib3.final_cell_0129_beta	0.705751	-3.74361	mouse1_lib3.final_cell_0129_beta	-2.49336	-1.20664		eRgla_697	-6.67978	-3.33996	eRgla_697	-2.72639	3.04209	eRgla_697	3.26731	-4.26286	eRgla_697	-0.993144	0.87924		H9.96h_128	9.27324	-1.53698	H9.96h_128	-7.81162	-0.271324	H9.96h_128	-11.6461	1.45936	H9.96h_128	-2.34971	2.93188
mouse1_lib3.final_cell_0130_beta	0.20373	-8.4573	mouse1_lib3.final_cell_0130_beta	-1.14151	-1.77708	mouse1_lib3.final_cell_0130_beta	0.75956	-3.14861	mouse1_lib3.final_cell_0130_beta	-2.90519	-5.24948		eRgla_698	-6.69328	-3.53834	eRgla_698	-3.61863	3.87177	eRgla_698	3.04052	-4.292	eRgla_698	-0.966532	1.60636		H9.96h_129	8.13521	-0.820158	H9.96h_129	-7.60467	-1.2438	H9.96h_129	-11.7648	3.36389	H9.96h_129	-1.40591	0.802867
mouse1_lib3.final_cell_0131_beta	-0.980158	-5.11111	mouse1_lib3.final_cell_0131_beta	-2.37672	-2.37168	mouse1_lib3.final_cell_0131_beta	1.75722	-4.32828	mouse1_lib3.final_cell_0131_beta	-2.05974	-3.5068		eRgla_699	-10.0169	-2.14193	eRgla_699	-0.830866	4.10679	eRgla_699	-0.188581	-5.04972	eRgla_699	-2.79239	-0.720412		H9.96h_130	8.07204	-2.15553	H9.96h_130	-7.42099	-1.29991	H9.96h_130	-11.7174	3.27223	H9.96h_130	-2.18402	3.12203
mouse1_lib3.final_cell_0132_beta	-1.96989	-6.40539	mouse1_lib3.final_cell_0132_beta	-1.48957	-2.04474	mouse1_lib3.final_cell_0132_beta	0.765039	-3.33914	mouse1_lib3.final_cell_0132_beta	-3.17262	-4.02559		eRgla_700	-9.24312	-3.82263	eRgla_700	-1.12847	4.24093	eRgla_700	-0.435944	-4.84297	eRgla_700	-2.93085	-2.21445		H9.96h_131	10.322	-2.34761	H9.96h_131	-5.67585	0.543518	H9.96h_131	-12.1542	-0.787273	H9.96h_131	-2.35608	1.84088
mouse1_lib3.final_cell_0133_delta	12.5029	-2.94404	mouse1_lib3.final_cell_0133_delta	-1.48398	-1.57966	mouse1_lib3.final_cell_0133_delta	2.24134	-0.383256	mouse1_lib3.final_cell_0133_delta	-0.749918	-3.57528		eRgla_701	-8.89003	-3.95324	eRgla_701	-3.37696	4.2498	eRgla_701	1.86065	-4.81992	eRgla_701	-2.30167	2.4643		H9.96h_132	3.84477	-0.966484	H9.96h_132	-4.66515	1.40886	H9.96h_132	-8.39967	-0.206292	H9.96h_132	-2.13204	-0.523681
mouse1_lib3.final_cell_0134_ductal	-1.61399	16.7018	mouse1_lib3.final_cell_0134_ductal	-4.3573	2.30604	mouse1_lib3.final_cell_0134_ductal	-10.5267	7.82229	mouse1_lib3.final_cell_0134_ductal	5.50126	0.831695		eRgla_702	-7.41102	-3.75739	eRgla_702	-2.40108	3.73949	eRgla_702	1.54354	-4.47759	eRgla_702	-2.08686	1.89762		H9.96h_133	9.12128	-4.28203	H9.96h_133	-5.93591	-1.15546	H9.96h_133	-12.8659	0.657507	H9.96h_133	-3.91889	0.767019
mouse1_lib3.final_cell_0135_beta	0.106348	-6.85167	mouse1_lib3.final_cell_0135_beta	-0.00983209	-4.60547	mouse1_lib3.final_cell_0135_beta	2.13742	-3.2683	mouse1_lib3.final_cell_0135_beta	-4.46625	-4.55659		eRgla_703	-8.96354	-3.89535	eRgla_703	-2.83021	4.05859	eRgla_703	2.48047	-4.18645	eRgla_703	-1.86339	1.76169		H9.96h_134	8.72216	-4.43188	H9.96h_134	-6.27173	-0.793784	H9.96h_134	-13.3718	0.467657	H9.96h_134	-2.01616	1.20538
mouse1_lib3.final_cell_0136_delta	13.1949	-3.8836	mouse1_lib3.final_cell_0136_delta	-0.593084	-1.14305	mouse1_lib3.final_cell_0136_delta	2.77914	0.274574	mouse1_lib3.final_cell_0136_delta	-0.161246	-0.881638		eRgla_704	-8.80852	-1.85225	eRgla_704	-1.83136	4.51057	eRgla_704	-0.118103	-5.79002	eRgla_704	-2.80519	-0.0829461		H9.96h_135	9.45219	-4.2672	H9.96h_135	-6.38547	-0.748128	H9.96h_135	-12.9047	1.47711	H9.96h_135	-3.02182	0.661086
mouse1_lib3.final_cell_0137_beta	-1.17423	-8.77789	mouse1_lib3.final_cell_0137_beta	-0.445007	-3.81004	mouse1_lib3.final_cell_0137_beta	1.29345	-3.41277	mouse1_lib3.final_cell_0137_beta	-1.57287	-4.42938		eRgla_705	-10.3101	-2.19729	eRgla_705	-2.1081	5.73801	eRgla_705	-0.433909	-5.22974	eRgla_705	-2.97227	0.916971		H9.96h_136	10.3289	-3.23347	H9.96h_136	-5.94545	0.828851	H9.96h_136	-12.5587	-0.0201189	H9.96h_136	-5.18711	1.76499
mouse1_lib3.final_cell_0138_beta	-1.86435	-5.54864	mouse1_lib3.final_cell_0138_beta	-1.21019	-1.7995	mouse1_lib3.final_cell_0138_beta	2.3106	-2.32561	mouse1_lib3.final_cell_0138_beta	-2.46749	-4.06997		eRgla_706	-9.32819	-2.08577	eRgla_706	-1.90081	4.83735	eRgla_706	0.780139	-5.15867	eRgla_706	-1.82251	-1.03543		H9.96h_137	10.28	-3.57958	H9.96h_137	-5.5391	-0.0548777	H9.96h_137	-12.717	-0.477808	H9.96h_137	-4.91258	1.48054
mouse1_lib3.final_cell_0139_beta	-0.905829	-7.88532	mouse1_lib3.final_cell_0139_beta	-0.60436	-3.55604	mouse1_lib3.final_cell_0139_beta	2.30062	-3.3306	mouse1_lib3.final_cell_0139_beta	-2.72514	-5.31583		eRgla_707	-9.44044	-2.05157	eRgla_707	-1.228	4.54982	eRgla_707	0.43268	-5.2538	eRgla_707	-3.50756	0.425818		H9.96h_138	10.2775	-3.52071	H9.96h_138	-5.74223	0.44259	H9.96h_138	-12.7197	0.0318503	H9.96h_138	-3.84276	1.40349
mouse1_lib3.final_cell_0140_beta	-1.65086	-8.39612	mouse1_lib3.final_cell_0140_beta	-0.109971	-3.33128	mouse1_lib3.final_cell_0140_beta	3.42146	-3.46786	mouse1_lib3.final_cell_0140_beta	-1.69498	-4.12111		eRgla_708	-6.49199	-3.07229	eRgla_708	-3.51196	4.07376	eRgla_708	1.98804	-4.59915	eRgla_708	-1.29084	1.91922		H9.96h_139	6.92524	-3.50218	H9.96h_139	-6.71676	-1.04711	H9.96h_139	-12.1148	3.20192	H9.96h_139	-3.03819	-0.0308473
mouse1_lib3.final_cell_0141_beta	-0.26868	-3.76646	mouse1_lib3.final_cell_0141_beta	-0.332269	-4.53777	mouse1_lib3.final_cell_0141_beta	1.63505	-1.71499	mouse1_lib3.final_cell_0141_beta	-3.08732	-4.37842		eRgla_709	-10.4208	-1.88622	eRgla_709	-1.6735	5.55902	eRgla_709	0.325587	-5.1211	eRgla_709	-3.52876	0.596265		H9.96h_140	4.6186	-1.01628	H9.96h_140	-5.08495	0.390906	H9.96h_140	-8.82939	-0.262014	H9.96h_140	-4.15222	0.101102
mouse1_lib3.final_cell_0142_beta	-1.71072	-7.93968	mouse1_lib3.final_cell_0142_beta	-1.25936	-2.15024	mouse1_lib3.final_cell_0142_beta	1.28019	-4.0144	mouse1_lib3.final_cell_0142_beta	-1.59586	-4.51423		eRgla_710	-8.72335	-3.56338	eRgla_710	-1.50828	5.41112	eRgla_710	1.6954	-5.01755	eRgla_710	-3.08988	1.32446		H9.96h_141	4.93967	-1.42078	H9.96h_141	-6.19436	-0.925235	H9.96h_141	-11.8147	2.57855	H9.96h_141	-4.29489	1.13358
mouse1_lib3.final_cell_0143_beta	-1.93863	-6.63313	mouse1_lib3.final_cell_0143_beta	-1.78596	-3.35509	mouse1_lib3.final_cell_0143_beta	3.06616	-3.13351	mouse1_lib3.final_cell_0143_beta	-2.52684	-3.55535		eRgla_711	-9.18749	-2.13496	eRgla_711	-1.25012	4.43801	eRgla_711	0.156549	-5.53084	eRgla_711	-3.55489	0.536814		H9.96h_142	4.32642	-1.37123	H9.96h_142	-5.38994	-0.144807	H9.96h_142	-8.56438	-0.782214	H9.96h_142	-4.27995	0.40203
mouse1_lib3.final_cell_0144_delta	13.4857	-2.39385	mouse1_lib3.final_cell_0144_delta	-0.371777	-1.60232	mouse1_lib3.final_cell_0144_delta	2.92945	0.184098	mouse1_lib3.final_cell_0144_delta	0.949575	-2.53407		eRgla_712	-8.9441	-4.01785	eRgla_712	-1.84408	3.92103	eRgla_712	-0.736452	-4.34917	eRgla_712	-2.58142	-0.934187		H9.96h_143	4.40597	-1.17817	H9.96h_143	-5.29626	-0.0790476	H9.96h_143	-8.74666	-0.565441	H9.96h_143	-3.87972	0.146371
mouse1_lib3.final_cell_0145_ductal	-2.71795	15.6601	mouse1_lib3.final_cell_0145_ductal	-3.76479	1.39431	mouse1_lib3.final_cell_0145_ductal	-9.7113	7.57913	mouse1_lib3.final_cell_0145_ductal	4.20728	1.32485		eRgla_713	-8.52336	-2.13875	eRgla_713	-1.83601	4.78379	eRgla_713	0.10043	-5.90272	eRgla_713	-3.57293	0.907746		H9.96h_144	4.93947	-1.05338	H9.96h_144	-4.54404	0.20095	H9.96h_144	-11.0413	1.56525	H9.96h_144	-3.41769	-0.0748515
mouse1_lib3.final_cell_0146_beta	1.57525	-8.63079	mouse1_lib3.final_cell_0146_beta	-0.17235	-2.44877	mouse1_lib3.final_cell_0146_beta	2.16624	-2.83419	mouse1_lib3.final_cell_0146_beta	-3.01205	-5.09567		eRgla_714	-8.89056	-1.99845	eRgla_714	-3.28472	6.29416	eRgla_714	1.64124	-5.99855	eRgla_714	-3.0143	3.74781		H9.96h_145	7.31181	-4.08838	H9.96h_145	-5.7037	-1.33165	H9.96h_145	-11.9797	1.85231	H9.96h_145	-3.0158	1.2633
mouse1_lib3.final_cell_0147_beta	-1.96296	-7.98046	mouse1_lib3.final_cell_0147_beta	-0.0158503	-4.35594	mouse1_lib3.final_cell_0147_beta	1.93471	-3.94337	mouse1_lib3.final_cell_0147_beta	-3.3165	-4.90252		eRgla_715	-8.99475	-3.82512	eRgla_715	-2.56042	4.79547	eRgla_715	-0.371547	-4.2863	eRgla_715	-2.40882	1.04314		H9.96h_146	9.27346	-3.89099	H9.96h_146	-6.28809	-1.21573	H9.96h_146	-12.0984	3.05247	H9.96h_146	-4.65684	1.81175
mouse1_lib3.final_cell_0148_quiescent_stellate	-12.4839	6.38017	mouse1_lib3.final_cell_0148_quiescent_stellate	-5.35402	4.19312	mouse1_lib3.final_cell_0148_quiescent_stellate	-10.2118	3.25783	mouse1_lib3.final_cell_0148_quiescent_stellate	6.57122	2.84949		eRgla_716	-9.38877	-1.98701	eRgla_716	-2.14309	5.40663	eRgla_716	0.199847	-5.74334	eRgla_716	-3.06309	0.449193		H9.96h_147	9.63894	-4.28795	H9.96h_147	-5.80046	-0.762768	H9.96h_147	-12.7637	0.364475	H9.96h_147	-4.58456	1.41596
mouse1_lib3.final_cell_0149_ductal	-1.59552	16.4284	mouse1_lib3.final_cell_0149_ductal	-3.90128	2.26236	mouse1_lib3.final_cell_0149_ductal	-10.284	7.253	mouse1_lib3.final_cell_0149_ductal	4.83718	0.579745		eRgla_717	-8.6433	-3.78896	eRgla_717	-3.28062	5.11545	eRgla_717	1.49274	-5.29996	eRgla_717	-3.29441	2.61379		H9.96h_148	9.91315	-3.96763	H9.96h_148	-6.57998	-0.948491	H9.96h_148	-12.3777	2.5026	H9.96h_148	-3.65635	1.16281
mouse1_lib3.final_cell_0150_delta	11.8105	-4.22276	mouse1_lib3.final_cell_0150_delta	-0.692577	-2.07638	mouse1_lib3.final_cell_0150_delta	3.11115	0.314578	mouse1_lib3.final_cell_0150_delta	0.0486817	-1.91956		eRgla_718	-6.93147	-3.44943	eRgla_718	-3.6786	5.02551	eRgla_718	2.54666	-5.54814	eRgla_718	-2.48531	0.235128		H9.96h_149	5.47787	-1.45954	H9.96h_149	-5.09106	-0.0868003	H9.96h_149	-11.5299	2.20788	H9.96h_149	-3.71389	0.795613
mouse1_lib3.final_cell_0151_beta	-1.65393	-8.51228	mouse1_lib3.final_cell_0151_beta	-1.7703	-2.21273	mouse1_lib3.final_cell_0151_beta	3.54159	-3.45351	mouse1_lib3.final_cell_0151_beta	-2.48418	-4.52805		eRgla_719	-7.74584	-3.88431	eRgla_719	-3.97166	3.92797	eRgla_719	3.89927	-5.28126	eRgla_719	-2.53838	2.531		H9.96h_150	10.1189	-1.91036	H9.96h_150	-5.85752	0.796195	H9.96h_150	-11.8638	-0.646854	H9.96h_150	-3.75377	1.33714
mouse1_lib3.final_cell_0152_beta	-1.85451	-8.5436	mouse1_lib3.final_cell_0152_beta	-1.77936	-2.08209	mouse1_lib3.final_cell_0152_beta	-0.093133	-2.37489	mouse1_lib3.final_cell_0152_beta	-1.14425	-4.33652		eRgla_720	-8.80884	-0.320692	eRgla_720	-1.72011	4.37994	eRgla_720	0.56715	-7.65394	eRgla_720	-2.80147	1.22394		H9.96h_151	4.07937	-1.30582	H9.96h_151	-5.11399	1.62977	H9.96h_151	-8.48397	-0.779388	H9.96h_151	-4.61284	1.84424
mouse1_lib3.final_cell_0153_beta	0.211304	-7.68834	mouse1_lib3.final_cell_0153_beta	0.947176	2.02153	mouse1_lib3.final_cell_0153_beta	7.50228	-5.34875	mouse1_lib3.final_cell_0153_beta	1.04007	-2.79728		eRgla_721	-8.78085	-0.914674	eRgla_721	-3.29187	5.44814	eRgla_721	1.0355	-6.17335	eRgla_721	-3.34772	2.77858		H9.96h_152	8.76862	-4.15579	H9.96h_152	-7.11337	-1.42085	H9.96h_152	-11.8699	3.444	H9.96h_152	-2.56214	0.351873
mouse1_lib3.final_cell_0154_ductal	0.0991971	17.0656	mouse1_lib3.final_cell_0154_ductal	-4.74129	2.11356	mouse1_lib3.final_cell_0154_ductal	-10.4403	6.46899	mouse1_lib3.final_cell_0154_ductal	5.75196	0.856551		eRgla_722	-7.80684	-3.58146	eRgla_722	-3.89036	4.39683	eRgla_722	2.1601	-5.40031	eRgla_722	-1.83567	2.8244		H9.96h_153	3.9976	-0.781064	H9.96h_153	-4.1945	1.41929	H9.96h_153	-8.1912	-0.401054	H9.96h_153	-3.49254	0.0483916
mouse1_lib3.final_cell_0155_beta	-1.92959	-5.6555	mouse1_lib3.final_cell_0155_beta	-1.95584	-2.66573	mouse1_lib3.final_cell_0155_beta	0.305875	-2.631	mouse1_lib3.final_cell_0155_beta	-3.92236	-4.5507		eRgla_723	-10.2401	-2.27851	eRgla_723	-3.19303	5.32081	eRgla_723	-0.694156	-4.39648	eRgla_723	-2.64547	2.61104		H9.96h_154	3.98627	-0.937018	H9.96h_154	-4.42015	1.50239	H9.96h_154	-8.08989	-0.383642	H9.96h_154	-2.64794	-0.450395
mouse1_lib3.final_cell_0156_ductal	-1.45768	17.4025	mouse1_lib3.final_cell_0156_ductal	-4.63714	1.36829	mouse1_lib3.final_cell_0156_ductal	-9.42451	6.14145	mouse1_lib3.final_cell_0156_ductal	5.55208	0.863861		eRgla_724	-8.48687	-3.95369	eRgla_724	-2.52732	3.62873	eRgla_724	1.60566	-4.3976	eRgla_724	-2.06173	1.3592		H9.96h_155	10.2534	-3.62768	H9.96h_155	-5.99327	-0.414674	H9.96h_155	-12.8339	-0.417543	H9.96h_155	-2.3234	0.8666
mouse1_lib3.final_cell_0157_ductal	-1.04016	17.274	mouse1_lib3.final_cell_0157_ductal	-4.6792	1.57645	mouse1_lib3.final_cell_0157_ductal	-10.2714	6.2113	mouse1_lib3.final_cell_0157_ductal	5.26605	1.83839		eRgla_725	-7.40984	-3.61039	eRgla_725	-2.9954	1.78551	eRgla_725	3.25775	-4.11108	eRgla_725	-0.855596	1.1504		H9.96h_156	9.07183	-4.48208	H9.96h_156	-6.25782	-1.13675	H9.96h_156	-13.1087	1.156	H9.96h_156	-1.30021	-0.744498
mouse1_lib3.final_cell_0158_ductal	-2.4546	16.2662	mouse1_lib3.final_cell_0158_ductal	-3.76393	0.843669	mouse1_lib3.final_cell_0158_ductal	-9.94339	6.84428	mouse1_lib3.final_cell_0158_ductal	5.39479	0.597663		eRgla_726	-8.74186	-3.75744	eRgla_726	-2.81971	1.29985	eRgla_726	2.8229	-4.82945	eRgla_726	-2.71172	1.87407		H9.96h_157	4.7957	-2.06933	H9.96h_157	-5.41275	-0.734586	H9.96h_157	-10.5212	-0.35819	H9.96h_157	-2.31327	0.913677
mouse1_lib3.final_cell_0159_beta	-1.71656	-6.32817	mouse1_lib3.final_cell_0159_beta	-0.0734183	-4.4454	mouse1_lib3.final_cell_0159_beta	2.67478	-2.9042	mouse1_lib3.final_cell_0159_beta	-4.00918	-4.6656		eRgla_727	-8.28249	-3.81251	eRgla_727	-1.11766	4.16737	eRgla_727	1.08351	-4.50505	eRgla_727	-1.16952	-1.19538		H9.96h_158	10.247	-3.089	H9.96h_158	-6.73373	0.028554	H9.96h_158	-12.5393	-0.0316617	H9.96h_158	-3.07846	0.462466
mouse1_lib3.final_cell_0160_beta	-2.13513	-7.84542	mouse1_lib3.final_cell_0160_beta	-1.51039	-2.76865	mouse1_lib3.final_cell_0160_beta	0.128671	-2.92981	mouse1_lib3.final_cell_0160_beta	-2.85029	-4.76602		eRgla_728	-8.79585	-3.90256	eRgla_728	-3.36127	4.91093	eRgla_728	2.32785	-5.03031	eRgla_728	-1.43316	1.8674		H9.96h_159	4.33134	-0.94996	H9.96h_159	-4.34046	1.07365	H9.96h_159	-8.41693	-0.120768	H9.96h_159	-3.66876	-0.0685599
mouse1_lib3.final_cell_0161_ductal	-1.79632	17.2937	mouse1_lib3.final_cell_0161_ductal	-3.76939	1.96575	mouse1_lib3.final_cell_0161_ductal	-10.4668	7.83331	mouse1_lib3.final_cell_0161_ductal	4.07505	1.51206		eRgla_729	-7.78392	-3.79379	eRgla_729	-3.91309	0.839308	eRgla_729	5.06585	-5.20832	eRgla_729	0.135915	0.28952		H9.96h_160	5.04409	-0.916886	H9.96h_160	-4.87129	-0.455558	H9.96h_160	-8.94444	-0.242377	H9.96h_160	-4.56569	1.7191
mouse1_lib3.final_cell_0162_delta	12.3587	-3.39924	mouse1_lib3.final_cell_0162_delta	0.376491	0.00224958	mouse1_lib3.final_cell_0162_delta	4.48516	2.84478	mouse1_lib3.final_cell_0162_delta	1.57659	1.10315		eRgla_730	-7.87797	-3.59841	eRgla_730	-3.95128	6.03454	eRgla_730	1.96772	-5.88256	eRgla_730	-3.0177	3.50535		H9.96h_161	9.64212	-4.18341	H9.96h_161	-6.70342	-0.431734	H9.96h_161	-13.0913	0.73513	H9.96h_161	-1.52674	-0.445316
mouse1_lib3.final_cell_0163_endothelial	-9.60379	4.0048	mouse1_lib3.final_cell_0163_endothelial	-6.15594	4.20072	mouse1_lib3.final_cell_0163_endothelial	-12.8398	2.72955	mouse1_lib3.final_cell_0163_endothelial	7.21348	2.97201		eRgla_731	-8.81464	-3.95057	eRgla_731	-3.00592	4.4121	eRgla_731	1.90354	-4.88006	eRgla_731	-2.89586	2.34708		H9.96h_162	9.45972	-4.23559	H9.96h_162	-5.515	-0.0600025	H9.96h_162	-11.6513	0.373393	H9.96h_162	-4.94319	1.36727
mouse1_lib3.final_cell_0164_ductal	-0.362218	18.0774	mouse1_lib3.final_cell_0164_ductal	-4.27411	0.573449	mouse1_lib3.final_cell_0164_ductal	-10.193	5.79703	mouse1_lib3.final_cell_0164_ductal	4.58795	2.23503		eRgla_732	-8.96996	-1.51736	eRgla_732	-2.70098	4.82016	eRgla_732	1.33243	-5.46627	eRgla_732	-3.20371	2.39009		H9.96h_163	10.1857	-3.47022	H9.96h_163	-5.7804	-0.547099	H9.96h_163	-12.8191	-0.34316	H9.96h_163	-2.24022	-0.0610986
mouse1_lib3.final_cell_0165_beta	-1.33251	-8.46947	mouse1_lib3.final_cell_0165_beta	-0.728113	-3.61424	mouse1_lib3.final_cell_0165_beta	1.69616	-3.55393	mouse1_lib3.final_cell_0165_beta	-3.08744	-3.97227		eRgla_733	-7.17155	-3.23971	eRgla_733	-3.73415	5.37559	eRgla_733	2.18047	-5.99421	eRgla_733	-2.35324	3.83628		H9.96h_164	4.83985	-0.874854	H9.96h_164	-4.80614	0.915584	H9.96h_164	-8.09853	0.0983504	H9.96h_164	-4.04654	0.299275
mouse1_lib3.final_cell_0166_ductal	-0.38784	17.1636	mouse1_lib3.final_cell_0166_ductal	-4.29194	1.39471	mouse1_lib3.final_cell_0166_ductal	-10.0979	6.6801	mouse1_lib3.final_cell_0166_ductal	5.31826	1.18785		eRgla_734	-7.14895	-3.04521	eRgla_734	-3.64452	6.18742	eRgla_734	2.02354	-6.40373	eRgla_734	-2.69369	3.85042		H9.96h_165	6.92179	-3.82158	H9.96h_165	-5.88431	-0.824193	H9.96h_165	-12.6018	0.720608	H9.96h_165	-2.56587	-0.584492
mouse1_lib3.final_cell_0167_ductal	-0.257703	18.4222	mouse1_lib3.final_cell_0167_ductal	-4.53905	-0.00757351	mouse1_lib3.final_cell_0167_ductal	-9.61253	5.20093	mouse1_lib3.final_cell_0167_ductal	2.81338	0.995092		eRgla_735	-10.1871	-1.9415	eRgla_735	-2.44111	4.92366	eRgla_735	0.958918	-5.06532	eRgla_735	-3.1158	2.49146		H9.96h_166	9.46646	-4.19517	H9.96h_166	-6.35971	-0.827856	H9.96h_166	-12.0355	2.99719	H9.96h_166	-4.68853	1.9797
mouse1_lib3.final_cell_0168_delta	11.7746	-4.50815	mouse1_lib3.final_cell_0168_delta	0.56925	-2.19234	mouse1_lib3.final_cell_0168_delta	3.2844	0.161058	mouse1_lib3.final_cell_0168_delta	0.191763	-2.58376		eRgla_736	-9.92015	-1.92293	eRgla_736	-2.96075	5.71087	eRgla_736	1.31312	-5.55526	eRgla_736	-3.30799	3.05903		H9.96h_167	10.1396	-3.67567	H9.96h_167	-6.02321	-0.616057	H9.96h_167	-12.5185	0.0923959	H9.96h_167	-4.28113	1.71499
mouse1_lib3.final_cell_0169_quiescent_stellate	-12.7802	6.39519	mouse1_lib3.final_cell_0169_quiescent_stellate	-5.0315	4.34089	mouse1_lib3.final_cell_0169_quiescent_stellate	-10.3606	3.02886	mouse1_lib3.final_cell_0169_quiescent_stellate	2.79137	1.53895		eRgla_737	-8.98245	-4.00265	eRgla_737	-3.39664	3.8423	eRgla_737	1.59962	-4.44098	eRgla_737	-1.25245	1.79742		H9.96h_168	9.47396	-4.32823	H9.96h_168	-6.00157	-0.974977	H9.96h_168	-13.1845	0.469714	H9.96h_168	-3.6147	0.948657
mouse1_lib3.final_cell_0170_endothelial	-9.89677	4.05741	mouse1_lib3.final_cell_0170_endothelial	-6.00829	3.94303	mouse1_lib3.final_cell_0170_endothelial	-12.7374	2.41749	mouse1_lib3.final_cell_0170_endothelial	7.47067	2.74747		eRgla_738	-8.96899	-3.6975	eRgla_738	-3.37041	5.82863	eRgla_738	1.85658	-5.59306	eRgla_738	-3.26475	3.29778		H9.96h_169	7.91507	-4.35552	H9.96h_169	-6.2852	-0.761007	H9.96h_169	-13.2303	0.850159	H9.96h_169	-1.56192	0.00855368
mouse1_lib3.final_cell_0171_beta	-2.35441	-5.9203	mouse1_lib3.final_cell_0171_beta	-1.52024	-3.07824	mouse1_lib3.final_cell_0171_beta	0.2484	-3.11067	mouse1_lib3.final_cell_0171_beta	-2.75016	-4.63533		eRgla_739	-8.50758	-3.83226	eRgla_739	-3.03435	4.80194	eRgla_739	1.3155	-4.82656	eRgla_739	-3.04142	1.51573		H9.96h_170	9.30779	-1.69235	H9.96h_170	-7.66466	0.0412047	H9.96h_170	-12.1274	0.839007	H9.96h_170	-2.45137	2.30704
mouse1_lib3.final_cell_0172_beta	-0.0866569	-8.26104	mouse1_lib3.final_cell_0172_beta	0.830965	-3.74317	mouse1_lib3.final_cell_0172_beta	2.55297	-4.09003	mouse1_lib3.final_cell_0172_beta	-2.80924	-5.22395		eRgla_740	-8.19962	-2.14387	eRgla_740	-0.773104	4.18917	eRgla_740	-0.782115	-5.36794	eRgla_740	-2.30744	-0.911974		H9.96h_171	4.74355	-1.14945	H9.96h_171	-5.22651	1.3867	H9.96h_171	-8.66578	-0.532206	H9.96h_171	-2.45026	0.423671
mouse1_lib3.final_cell_0173_delta	12.8893	-4.40389	mouse1_lib3.final_cell_0173_delta	-0.735345	-2.07782	mouse1_lib3.final_cell_0173_delta	3.28814	0.490029	mouse1_lib3.final_cell_0173_delta	-0.438843	-1.16203		eRgle_741	-7.99391	-2.24447	eRgle_741	-0.637965	4.54108	eRgle_741	-0.928213	-4.44781	eRgle_741	-4.26862	0.741894		H9.96h_173	7.70926	-4.39118	H9.96h_173	-5.74352	-0.982275	H9.96h_173	-13.2676	0.412012	H9.96h_173	-1.63118	-0.215433
mouse1_lib3.final_cell_0174_ductal	-0.709279	18.0496	mouse1_lib3.final_cell_0174_ductal	-4.44091	2.21426	mouse1_lib3.final_cell_0174_ductal	-10.0982	5.83999	mouse1_lib3.final_cell_0174_ductal	5.30519	1.43962		eRgle_742	-8.39956	-2.14328	eRgle_742	-2.37168	5.95607	eRgle_742	-0.067447	-5.47684	eRgle_742	-2.99863	1.38438		H9.96h_174	10.2879	-2.99204	H9.96h_174	-5.88342	-0.375131	H9.96h_174	-12.5063	-0.590643	H9.96h_174	-3.92671	0.65905
mouse1_lib3.final_cell_0175_ductal	0.121752	17.4858	mouse1_lib3.final_cell_0175_ductal	-4.31016	2.32854	mouse1_lib3.final_cell_0175_ductal	-10.7529	6.64284	mouse1_lib3.final_cell_0175_ductal	5.66411	1.38974		eRgle_743	-7.84499	-1.78127	eRgle_743	-3.93325	6.29827	eRgle_743	1.63434	-6.60813	eRgle_743	-2.64742	4.16626		H9.96h_175	9.68862	-3.86552	H9.96h_175	-5.94013	-0.306061	H9.96h_175	-13.183	0.156277	H9.96h_175	-1.52131	-0.238673
mouse1_lib3.final_cell_0176_beta	0.142182	-4.4063	mouse1_lib3.final_cell_0176_beta	-1.84739	-3.28634	mouse1_lib3.final_cell_0176_beta	0.656076	-3.23283	mouse1_lib3.final_cell_0176_beta	-3.31067	-4.08606		eRgle_744	-8.0771	-2.03076	eRgle_744	-1.21423	4.84563	eRgle_744	-0.664347	-5.75873	eRgle_744	-3.77208	1.40808		H9.96h_176	9.28476	-4.33383	H9.96h_176	-6.11968	0.609602	H9.96h_176	-13.2806	0.278624	H9.96h_176	-3.3295	0.880836
mouse1_lib3.final_cell_0177_delta	12.6844	-3.76381	mouse1_lib3.final_cell_0177_delta	-0.899556	-1.03117	mouse1_lib3.final_cell_0177_delta	3.42548	0.387405	mouse1_lib3.final_cell_0177_delta	0.286987	-2.63654		eRgle_745	-8.03224	-1.96991	eRgle_745	-1.73465	4.9838	eRgle_745	-0.781758	-4.98871	eRgle_745	-2.64926	1.74353		H9.96h_177	4.59073	-0.914129	H9.96h_177	-4.76704	-0.248345	H9.96h_177	-8.7473	-0.115028	H9.96h_177	-3.99889	0.089281
mouse1_lib3.final_cell_0178_beta	-0.229176	-8.67331	mouse1_lib3.final_cell_0178_beta	0.714637	-3.56301	mouse1_lib3.final_cell_0178_beta	1.92154	-3.72375	mouse1_lib3.final_cell_0178_beta	-3.05805	-2.66398		eRgle_746	-7.97155	-3.88993	eRgle_746	-2.3125	4.56618	eRgle_746	1.17675	-5.03222	eRgle_746	-2.93756	3.31721		H9.96h_178	8.72673	-4.3869	H9.96h_178	-5.47947	0.367269	H9.96h_178	-13.1501	0.00649587	H9.96h_178	-5.06837	1.80337
mouse1_lib3.final_cell_0179_ductal	-3.38708	15.4487	mouse1_lib3.final_cell_0179_ductal	-5.58257	1.33535	mouse1_lib3.final_cell_0179_ductal	-8.78632	6.35446	mouse1_lib3.final_cell_0179_ductal	5.38843	2.35259		eRgle_747	-7.70841	-2.06526	eRgle_747	-3.96297	6.30178	eRgle_747	1.73515	-6.64986	eRgle_747	-2.89542	3.89677		H9.96h_179	5.11522	-0.997135	H9.96h_179	-5.06715	-0.453132	H9.96h_179	-10.0689	0.00443975	H9.96h_179	-3.93452	0.350306
mouse1_lib3.final_cell_0180_ductal	-1.81048	16.3125	mouse1_lib3.final_cell_0180_ductal	-3.68244	1.29452	mouse1_lib3.final_cell_0180_ductal	-10.2985	7.72209	mouse1_lib3.final_cell_0180_ductal	5.50131	1.20158		eRgle_748	-7.77173	-2.29573	eRgle_748	-1.05106	4.82306	eRgle_748	-0.784076	-4.93509	eRgle_748	-2.70075	1.70786		H9.96h_180	7.44083	-4.31038	H9.96h_180	-5.58115	-0.668428	H9.96h_180	-12.9785	-0.1247	H9.96h_180	-0.9101	-1.59578
mouse1_lib3.final_cell_0181_beta	-0.645314	-7.70156	mouse1_lib3.final_cell_0181_beta	-1.32954	-3.92013	mouse1_lib3.final_cell_0181_beta	0.112557	-2.29343	mouse1_lib3.final_cell_0181_beta	-3.96158	-4.59981		eRgle_749	-8.02612	-2.01721	eRgle_749	-2.11867	5.31883	eRgle_749	-0.43564	-6.09389	eRgle_749	-3.75115	1.64362		H9.96h_182	10.2106	-3.5404	H9.96h_182	-5.95896	-0.361504	H9.96h_182	-12.8979	-0.334289	H9.96h_182	-1.55946	-0.385361
mouse1_lib3.final_cell_0182_beta	-1.08191	-7.97198	mouse1_lib3.final_cell_0182_beta	-0.142155	-2.82077	mouse1_lib3.final_cell_0182_beta	3.29766	-4.60958	mouse1_lib3.final_cell_0182_beta	-2.84759	-4.41338		eRgle_750	-7.74664	-2.34573	eRgle_750	-0.754863	4.12759	eRgle_750	-0.945677	-5.28661	eRgle_750	-2.60812	-0.567064		H9.96h_183	7.28539	-4.36506	H9.96h_183	-5.72972	-1.107	H9.96h_183	-13.3136	0.688546	H9.96h_183	-1.7971	-0.168552
mouse1_lib3.final_cell_0183_beta	-0.79053	-2.68551	mouse1_lib3.final_cell_0183_beta	-0.244642	-3.56087	mouse1_lib3.final_cell_0183_beta	0.808625	-2.27509	mouse1_lib3.final_cell_0183_beta	-2.01165	0.00740371		eRgle_751	-8.37075	-2.10913	eRgle_751	-3.06241	5.30523	eRgle_751	0.987433	-5.83539	eRgle_751	-3.40245	2.52964		H9.96h_184	4.83166	-1.02576	H9.96h_184	-5.70854	-0.298944	H9.96h_184	-9.12898	-0.168813	H9.96h_184	-4.38909	1.38439
mouse1_lib3.final_cell_0184_endothelial	-10.1778	4.62976	mouse1_lib3.final_cell_0184_endothelial	-4.98078	4.32401	mouse1_lib3.final_cell_0184_endothelial	-13.584	2.8323	mouse1_lib3.final_cell_0184_endothelial	7.60189	2.75772		eRgle_752	-7.24433	-4.17106	eRgle_752	-3.08898	4.14781	eRgle_752	3.10304	-4.8991	eRgle_752	-2.37064	2.26016		H9.96h_185	9.79351	-3.64388	H9.96h_185	-5.81069	-0.340873	H9.96h_185	-12.9417	-0.268254	H9.96h_185	-1.27714	-1.45425
mouse1_lib3.final_cell_0185_ductal	-0.0545274	17.1619	mouse1_lib3.final_cell_0185_ductal	-3.91939	0.729509	mouse1_lib3.final_cell_0185_ductal	-10.2559	7.12657	mouse1_lib3.final_cell_0185_ductal	5.14884	0.858394		eRgle_753	-8.13891	-2.12256	eRgle_753	-3.33805	5.35125	eRgle_753	0.523627	-5.70667	eRgle_753	-2.62427	2.47361		H9.96h_186	4.82526	-0.995768	H9.96h_186	-5.58902	-0.593131	H9.96h_186	-10.1119	-0.222824	H9.96h_186	-4.57112	0.895711
mouse1_lib3.final_cell_0186_beta	-0.678965	-3.96977	mouse1_lib3.final_cell_0186_beta	-0.468303	-3.71502	mouse1_lib3.final_cell_0186_beta	2.02848	-3.7329	mouse1_lib3.final_cell_0186_beta	-1.61021	-3.57623		eRgle_754	-7.9567	-2.28511	eRgle_754	-0.608138	4.46522	eRgle_754	-0.961574	-4.8068	eRgle_754	-4.26857	1.76119		H9.96h_187	5.22194	-1.30803	H9.96h_187	-5.12208	0.177795	H9.96h_187	-11.338	1.56358	H9.96h_187	-2.95208	1.71868
mouse1_lib3.final_cell_0187_macrophage	-22.5072	1.96505	mouse1_lib3.final_cell_0187_macrophage	-2.13427	4.30783	mouse1_lib3.final_cell_0187_macrophage	-9.87731	-1.15924	mouse1_lib3.final_cell_0187_macrophage	6.25794	-1.19009		eRgle_755	-7.67002	-3.69694	eRgle_755	-1.96749	5.01952	eRgle_755	-0.710094	-5.65693	eRgle_755	-4.13828	2.07481		H9.96h_188	9.25564	-4.23364	H9.96h_188	-5.61789	-0.534763	H9.96h_188	-12.9366	-0.111924	H9.96h_188	-4.11283	1.39832
mouse1_lib3.final_cell_0188_beta	-0.1153	-3.8358	mouse1_lib3.final_cell_0188_beta	-1.28665	-2.04908	mouse1_lib3.final_cell_0188_beta	2.92217	-3.47322	mouse1_lib3.final_cell_0188_beta	-2.07926	-4.24462		eRgle_756	-7.68858	-4.00732	eRgle_756	-2.66964	0.655717	eRgle_756	5.01726	-4.73676	eRgle_756	-2.15654	-0.114111		H9.96h_189	7.45998	-4.24607	H9.96h_189	-5.7531	-0.800935	H9.96h_189	-13.0156	-0.057213	H9.96h_189	-1.65043	-0.43023
mouse1_lib3.final_cell_0189_beta	0.426895	-6.72115	mouse1_lib3.final_cell_0189_beta	-0.0823478	-3.52457	mouse1_lib3.final_cell_0189_beta	2.07856	-2.64354	mouse1_lib3.final_cell_0189_beta	-1.03509	-3.84746		eRgle_757	-8.64094	-2.06266	eRgle_757	-1.6687	4.19032	eRgle_757	-0.125649	-5.98813	eRgle_757	-2.38035	-1.47034		H9.96h_190	9.4842	-4.26965	H9.96h_190	-6.32906	-0.530687	H9.96h_190	-12.6637	0.273009	H9.96h_190	-3.57645	0.643044
mouse1_lib3.final_cell_0190_ductal	-2.31195	16.9305	mouse1_lib3.final_cell_0190_ductal	-4.56849	1.13751	mouse1_lib3.final_cell_0190_ductal	-10.1206	6.36706	mouse1_lib3.final_cell_0190_ductal	5.12676	2.62695		eRgle_758	-6.24064	-3.54466	eRgle_758	-4.11923	4.22549	eRgle_758	3.41975	-5.59731	eRgle_758	-2.27834	2.4842		H9.96h_192	9.00163	-3.98165	H9.96h_192	-7.26341	-0.612737	H9.96h_192	-12.2206	1.8397	H9.96h_192	-1.8213	2.58079
mouse1_lib3.final_cell_0191_beta	-0.354413	-7.0933	mouse1_lib3.final_cell_0191_beta	0.587458	-3.86567	mouse1_lib3.final_cell_0191_beta	2.1011	-4.52059	mouse1_lib3.final_cell_0191_beta	-4.4371	-4.70815		eRgle_759	-7.99733	-4.085	eRgle_759	-2.50564	5.33791	eRgle_759	1.19775	-5.075	eRgle_759	-2.72248	2.46104
mouse1_lib3.final_cell_0192_beta	0.774005	-8.56291	mouse1_lib3.final_cell_0192_beta	-0.282317	-2.62426	mouse1_lib3.final_cell_0192_beta	2.88775	-3.5204	mouse1_lib3.final_cell_0192_beta	-2.46985	-4.59365		eRgle_760	-8.18031	-2.1349	eRgle_760	-1.94483	5.67925	eRgle_760	0.276987	-6.10701	eRgle_760	-3.66226	1.49561
mouse1_lib3.final_cell_0193_beta	0.30246	-8.88844	mouse1_lib3.final_cell_0193_beta	-1.72447	-2.83834	mouse1_lib3.final_cell_0193_beta	0.581253	-3.56537	mouse1_lib3.final_cell_0193_beta	-4.1652	-4.83658		eRgle_761	-7.79074	-2.11234	eRgle_761	-3.04259	5.97245	eRgle_761	1.63588	-6.59277	eRgle_761	-2.40856	2.01134
mouse1_lib3.final_cell_0194_beta	1.17084	-5.83125	mouse1_lib3.final_cell_0194_beta	0.935272	2.1336	mouse1_lib3.final_cell_0194_beta	8.4667	-6.07401	mouse1_lib3.final_cell_0194_beta	-0.0997954	-2.91398		eRgle_762	-7.59081	-4.11394	eRgle_762	-3.02626	5.07895	eRgle_762	-0.663953	-5.61981	eRgle_762	-3.0562	2.24253
mouse1_lib3.final_cell_0195_beta	-0.119127	-9.24311	mouse1_lib3.final_cell_0195_beta	1.59954	2.86701	mouse1_lib3.final_cell_0195_beta	8.82874	-6.4788	mouse1_lib3.final_cell_0195_beta	0.758511	-2.65003		eRgle_763	-7.87808	-4.25531	eRgle_763	-2.9809	3.7566	eRgle_763	3.14296	-4.34024	eRgle_763	-1.27532	1.63404
mouse1_lib3.final_cell_0196_beta	0.482249	-6.22332	mouse1_lib3.final_cell_0196_beta	1.02623	2.36756	mouse1_lib3.final_cell_0196_beta	8.03592	-5.27032	mouse1_lib3.final_cell_0196_beta	0.9158	-2.68137		eRgle_764	-8.52701	-2.15569	eRgle_764	-1.94231	5.64455	eRgle_764	0.4275	-5.6654	eRgle_764	-3.813	2.55519
mouse1_lib3.final_cell_0197_ductal	0.362188	18.0464	mouse1_lib3.final_cell_0197_ductal	-4.5998	0.397809	mouse1_lib3.final_cell_0197_ductal	-10.2124	5.86598	mouse1_lib3.final_cell_0197_ductal	4.76876	2.23975		eRgle_765	-8.45386	-0.930328	eRgle_765	-1.75752	3.08637	eRgle_765	0.641915	-6.96387	eRgle_765	-2.84259	1.24619
mouse1_lib3.final_cell_0198_beta	1.28325	-8.26133	mouse1_lib3.final_cell_0198_beta	-1.80332	-2.99299	mouse1_lib3.final_cell_0198_beta	2.57333	-3.92421	mouse1_lib3.final_cell_0198_beta	-3.22197	-4.8725		eRgle_766	-7.90617	-2.19444	eRgle_766	-1.10346	5.48788	eRgle_766	-0.238431	-5.73228	eRgle_766	-4.31652	2.07393
mouse1_lib3.final_cell_0199_beta	0.303698	-6.80555	mouse1_lib3.final_cell_0199_beta	0.423956	-3.31123	mouse1_lib3.final_cell_0199_beta	1.81815	-2.97969	mouse1_lib3.final_cell_0199_beta	-2.36179	-4.52629		eRgle_767	-10.3661	-1.90431	eRgle_767	-1.18013	5.64683	eRgle_767	0.0970297	-5.4384	eRgle_767	-3.67586	2.28939
mouse1_lib3.final_cell_0200_immune_other	-21.9682	3.40487	mouse1_lib3.final_cell_0200_immune_other	-3.58161	3.19138	mouse1_lib3.final_cell_0200_immune_other	-11.4688	1.58714	mouse1_lib3.final_cell_0200_immune_other	5.31045	1.41863		eRgle_768	-8.06184	-2.09555	eRgle_768	-2.78706	5.22344	eRgle_768	0.795174	-5.64607	eRgle_768	-2.92786	1.91384
mouse1_lib3.final_cell_0201_beta	-0.518158	-9.65355	mouse1_lib3.final_cell_0201_beta	-2.00909	-3.01101	mouse1_lib3.final_cell_0201_beta	0.801439	-3.92969	mouse1_lib3.final_cell_0201_beta	-2.65134	-5.02196		eRgle_769	-7.87643	-2.23689	eRgle_769	-0.67668	4.2468	eRgle_769	-0.954415	-5.42056	eRgle_769	-4.44181	1.68254
mouse1_lib3.final_cell_0202_macrophage	-22.5113	1.97745	mouse1_lib3.final_cell_0202_macrophage	-2.17399	4.12781	mouse1_lib3.final_cell_0202_macrophage	-10.1176	-0.744587	mouse1_lib3.final_cell_0202_macrophage	6.39586	-1.44876		eRgle_770	-6.80055	-3.86048	eRgle_770	-3.53451	4.37336	eRgle_770	2.78171	-5.11544	eRgle_770	-2.51196	1.94942
mouse1_lib3.final_cell_0203_quiescent_stellate	-12.5095	6.33854	mouse1_lib3.final_cell_0203_quiescent_stellate	-4.61907	2.51114	mouse1_lib3.final_cell_0203_quiescent_stellate	-10.7725	3.74647	mouse1_lib3.final_cell_0203_quiescent_stellate	3.54974	1.95466		eRgle_771	-7.06653	-3.56632	eRgle_771	-2.37417	4.14323	eRgle_771	3.04347	-4.18237	eRgle_771	-2.55947	-0.540767
mouse1_lib3.final_cell_0204_ductal	-0.218022	17.8891	mouse1_lib3.final_cell_0204_ductal	-4.19742	2.36654	mouse1_lib3.final_cell_0204_ductal	-10.9446	7.14568	mouse1_lib3.final_cell_0204_ductal	6.00061	0.521856		eRgle_772	-6.52505	-3.47701	eRgle_772	-4.90896	3.37839	eRgle_772	3.34851	-6.04941	eRgle_772	-0.480762	2.34541
mouse1_lib3.final_cell_0205_beta	-1.95439	-7.64675	mouse1_lib3.final_cell_0205_beta	-1.97659	-1.91826	mouse1_lib3.final_cell_0205_beta	1.5648	-4.54174	mouse1_lib3.final_cell_0205_beta	-2.44359	-3.73988		eRgle_773	-9.23337	-2.23654	eRgle_773	-3.12854	5.69132	eRgle_773	0.921855	-5.48615	eRgle_773	-2.8081	2.53977
mouse1_lib3.final_cell_0206_beta	-0.255328	-3.62314	mouse1_lib3.final_cell_0206_beta	-1.36417	-3.52648	mouse1_lib3.final_cell_0206_beta	1.68174	-2.90053	mouse1_lib3.final_cell_0206_beta	-3.42699	-4.48974		eRgle_774	-8.25463	-4.10211	eRgle_774	-2.38244	3.8418	eRgle_774	1.53369	-4.41839	eRgle_774	-2.78629	1.53679
mouse1_lib3.final_cell_0207_ductal	-1.66187	17.9743	mouse1_lib3.final_cell_0207_ductal	-4.36489	0.248022	mouse1_lib3.final_cell_0207_ductal	-10.345	6.08336	mouse1_lib3.final_cell_0207_ductal	3.01948	1.06656		eRgle_775	-7.82053	-4.00513	eRgle_775	-2.80134	4.76455	eRgle_775	0.544562	-5.84266	eRgle_775	-2.13658	1.40675
mouse1_lib3.final_cell_0208_delta	12.6814	-2.59953	mouse1_lib3.final_cell_0208_delta	-2.81116	-0.232819	mouse1_lib3.final_cell_0208_delta	4.82472	1.59555	mouse1_lib3.final_cell_0208_delta	-0.451371	0.162342		eRgle_776	-8.24058	-1.82767	eRgle_776	-1.00255	4.05012	eRgle_776	-0.095689	-5.72048	eRgle_776	-2.76545	-0.440778
mouse1_lib3.final_cell_0209_ductal	-3.07434	15.2613	mouse1_lib3.final_cell_0209_ductal	-3.2645	0.070492	mouse1_lib3.final_cell_0209_ductal	-9.37326	7.46359	mouse1_lib3.final_cell_0209_ductal	-1.13073	-3.84538		eRgle_777	-7.81824	-4.2811	eRgle_777	-3.45421	4.67552	eRgle_777	2.13731	-4.85372	eRgle_777	-1.12907	2.13457
mouse1_lib3.final_cell_0210_beta	-0.900852	-4.03936	mouse1_lib3.final_cell_0210_beta	0.686261	1.6784	mouse1_lib3.final_cell_0210_beta	7.15033	-4.73584	mouse1_lib3.final_cell_0210_beta	-0.296599	-2.69019		eRgle_778	-7.8525	-4.20036	eRgle_778	-2.68701	4.13181	eRgle_778	1.68329	-4.79219	eRgle_778	-3.20621	0.467289
mouse1_lib3.final_cell_0211_beta	-1.06201	-3.89967	mouse1_lib3.final_cell_0211_beta	-0.151533	-2.68748	mouse1_lib3.final_cell_0211_beta	1.61549	-3.13016	mouse1_lib3.final_cell_0211_beta	-1.53756	-4.55889		eRgle_779	-6.75053	-4.03538	eRgle_779	-2.58375	3.89853	eRgle_779	2.662	-4.65015	eRgle_779	-2.35188	0.893529
mouse1_lib3.final_cell_0212_beta	0.750109	-7.35232	mouse1_lib3.final_cell_0212_beta	-1.10335	-2.65634	mouse1_lib3.final_cell_0212_beta	1.75282	-3.18317	mouse1_lib3.final_cell_0212_beta	-2.52768	-5.19309		eRgle_780	-8.40225	-2.70433	eRgle_780	-1.6529	4.89252	eRgle_780	1.73169	-6.15728	eRgle_780	-4.40743	0.888237
mouse1_lib3.final_cell_0213_beta	2.14627	-8.1809	mouse1_lib3.final_cell_0213_beta	0.438451	-3.62953	mouse1_lib3.final_cell_0213_beta	2.45706	-2.7646	mouse1_lib3.final_cell_0213_beta	-0.971735	-4.11187		eRgle_781	-7.78359	-1.8975	eRgle_781	-3.44248	6.04201	eRgle_781	1.7154	-6.70122	eRgle_781	-2.7705	3.19305
mouse1_lib3.final_cell_0214_ductal	-1.77293	16.4612	mouse1_lib3.final_cell_0214_ductal	-3.61159	0.838799	mouse1_lib3.final_cell_0214_ductal	-10.3675	7.7316	mouse1_lib3.final_cell_0214_ductal	4.66484	0.651894		eRgle_782	-7.48306	-4.13357	eRgle_782	-3.96795	5.88676	eRgle_782	2.22482	-5.77376	eRgle_782	-1.1763	2.61728
mouse1_lib3.final_cell_0215_ductal	-0.261318	18.1347	mouse1_lib3.final_cell_0215_ductal	-5.05974	1.74147	mouse1_lib3.final_cell_0215_ductal	-9.7305	5.92784	mouse1_lib3.final_cell_0215_ductal	4.87399	1.59788		eRgle_783	-8.34347	-2.30433	eRgle_783	-3.35761	4.80778	eRgle_783	0.750561	-5.84266	eRgle_783	-2.67574	2.34997
mouse1_lib3.final_cell_0216_activated_stellate	-12.0336	10.7139	mouse1_lib3.final_cell_0216_activated_stellate	-4.18601	0.607591	mouse1_lib3.final_cell_0216_activated_stellate	-10.6205	3.73933	mouse1_lib3.final_cell_0216_activated_stellate	3.26433	1.28674		eRgle_784	-7.96388	-2.14131	eRgle_784	-2.13643	5.17653	eRgle_784	0.616507	-5.44046	eRgle_784	-3.22885	2.43564
mouse1_lib3.final_cell_0217_ductal	-0.17252	16.9593	mouse1_lib3.final_cell_0217_ductal	-3.78926	1.89704	mouse1_lib3.final_cell_0217_ductal	-10.8085	6.89687	mouse1_lib3.final_cell_0217_ductal	5.38334	1.27363		eRgle_785	-8.32431	-2.07849	eRgle_785	-0.725072	4.29317	eRgle_785	-1.08854	-4.74098	eRgle_785	-2.63941	-0.245766
mouse1_lib3.final_cell_0218_ductal	-1.03718	17.1214	mouse1_lib3.final_cell_0218_ductal	-4.14881	1.03329	mouse1_lib3.final_cell_0218_ductal	-10.8354	6.17895	mouse1_lib3.final_cell_0218_ductal	4.79806	2.48863		eRglc_786	-9.80425	-1.41687	eRglc_786	-1.37144	4.15133	eRglc_786	-0.0305449	-5.47697	eRglc_786	-2.7295	0.0798355
mouse1_lib3.final_cell_0219_beta	-0.97577	-3.01804	mouse1_lib3.final_cell_0219_beta	0.877859	-4.10199	mouse1_lib3.final_cell_0219_beta	2.65421	-3.72534	mouse1_lib3.final_cell_0219_beta	-4.05533	-4.8178		eRglc_787	-8.99125	-3.87576	eRglc_787	-3.19305	3.78042	eRglc_787	0.842926	-4.37295	eRglc_787	0.798637	2.26438
mouse1_lib3.final_cell_0220_B_cell	-21.4461	4.30338	mouse1_lib3.final_cell_0220_B_cell	-2.18951	3.47998	mouse1_lib3.final_cell_0220_B_cell	-10.9725	0.75756	mouse1_lib3.final_cell_0220_B_cell	4.85361	-1.0233		eRglc_788	-10.0404	-2.90291	eRglc_788	-0.670848	4.19311	eRglc_788	-1.25688	-4.82827	eRglc_788	-4.40896	1.01733
mouse1_lib3.final_cell_0221_ductal	-0.432128	18.0651	mouse1_lib3.final_cell_0221_ductal	-4.06218	0.735479	mouse1_lib3.final_cell_0221_ductal	-10.2266	6.44206	mouse1_lib3.final_cell_0221_ductal	4.88474	1.77053		eRglc_789	-10.2633	-2.70972	eRglc_789	-1.46689	4.29219	eRglc_789	-0.485653	-5.28185	eRglc_789	-2.71539	-0.64926
mouse1_lib3.final_cell_0222_macrophage	-22.7581	2.16329	mouse1_lib3.final_cell_0222_macrophage	-2.06515	4.09214	mouse1_lib3.final_cell_0222_macrophage	-9.90129	-1.09513	mouse1_lib3.final_cell_0222_macrophage	5.43195	-1.23428		eRglc_790	-10.265	-2.59971	eRglc_790	-1.5554	5.11184	eRglc_790	-1.02863	-5.19172	eRglc_790	-4.34844	1.12579
mouse1_lib3.final_cell_0223_delta	13.1723	-2.59037	mouse1_lib3.final_cell_0223_delta	-1.52106	-1.27843	mouse1_lib3.final_cell_0223_delta	2.79705	1.2279	mouse1_lib3.final_cell_0223_delta	5.2917	0.516137		eRglc_791	-10.6613	-2.80372	eRglc_791	-1.16689	5.13751	eRglc_791	-1.31956	-5.25646	eRglc_791	-4.04536	1.88064
mouse1_lib3.final_cell_0224_beta	-1.16996	-4.44241	mouse1_lib3.final_cell_0224_beta	0.980277	2.02996	mouse1_lib3.final_cell_0224_beta	7.85986	-5.55745	mouse1_lib3.final_cell_0224_beta	-0.219055	-2.73011		eRglc_792	-9.42911	-4.11226	eRglc_792	-2.73939	3.41743	eRglc_792	3.01886	-3.97888	eRglc_792	-1.2007	1.42563
mouse1_lib3.final_cell_0225_macrophage	-22.6047	2.05276	mouse1_lib3.final_cell_0225_macrophage	-2.60691	4.22065	mouse1_lib3.final_cell_0225_macrophage	-10.4223	-0.201699	mouse1_lib3.final_cell_0225_macrophage	6.46171	-1.48684		eRglc_793	-9.44551	-3.7225	eRglc_793	-2.22133	5.42799	eRglc_793	-0.806786	-5.83903	eRglc_793	-3.69023	1.86206
mouse1_lib3.final_cell_0226_beta	1.35364	-6.22777	mouse1_lib3.final_cell_0226_beta	-1.96407	-2.18011	mouse1_lib3.final_cell_0226_beta	3.30187	-3.46288	mouse1_lib3.final_cell_0226_beta	-0.951641	-4.31308		eRglc_794	-10.1353	-2.65224	eRglc_794	-1.19187	5.01029	eRglc_794	-0.506826	-5.40611	eRglc_794	-2.97507	0.622077
mouse1_lib3.final_cell_0227_beta	-0.24071	-8.8911	mouse1_lib3.final_cell_0227_beta	-0.240744	-2.88799	mouse1_lib3.final_cell_0227_beta	2.19267	-3.97919	mouse1_lib3.final_cell_0227_beta	-3.31161	-4.64212		eRglc_795	-10.2563	-2.53918	eRglc_795	-1.22702	5.09879	eRglc_795	-0.447595	-5.58401	eRglc_795	-4.37299	1.35129
mouse1_lib3.final_cell_0228_ductal	-0.58791	18.3	mouse1_lib3.final_cell_0228_ductal	-4.43999	0.388588	mouse1_lib3.final_cell_0228_ductal	-9.62978	5.49977	mouse1_lib3.final_cell_0228_ductal	4.93808	1.79792		eRglc_796	-10.5929	-2.38648	eRglc_796	-1.17553	5.14036	eRglc_796	-0.105066	-5.13517	eRglc_796	-4.08348	1.13437
mouse1_lib3.final_cell_0229_ductal	-3.72944	15.9149	mouse1_lib3.final_cell_0229_ductal	-4.03339	0.726081	mouse1_lib3.final_cell_0229_ductal	-7.51374	7.08057	mouse1_lib3.final_cell_0229_ductal	3.9188	1.81043		eRglc_797	-10.5298	-2.33612	eRglc_797	-0.985733	5.49063	eRglc_797	-0.766153	-4.98242	eRglc_797	-3.76516	0.747767
mouse1_lib3.final_cell_0230_T_cell	-21.5865	4.13552	mouse1_lib3.final_cell_0230_T_cell	-2.02347	2.74695	mouse1_lib3.final_cell_0230_T_cell	-11.2785	1.33899	mouse1_lib3.final_cell_0230_T_cell	3.28145	-0.433948		eRglc_798	-9.23004	-3.72371	eRglc_798	-2.17605	5.49107	eRglc_798	0.69793	-5.3983	eRglc_798	-3.73733	1.5107
mouse1_lib3.final_cell_0231_ductal	-2.76783	16.2225	mouse1_lib3.final_cell_0231_ductal	-4.56608	-0.0157812	mouse1_lib3.final_cell_0231_ductal	-9.13151	6.13779	mouse1_lib3.final_cell_0231_ductal	4.78924	1.87141		eRglc_799	-10.7617	-2.45737	eRglc_799	-1.29507	5.66186	eRglc_799	-0.644623	-5.07873	eRglc_799	-4.42011	1.70716
mouse1_lib3.final_cell_0232_ductal	-2.98111	15.8533	mouse1_lib3.final_cell_0232_ductal	-3.32727	0.204135	mouse1_lib3.final_cell_0232_ductal	-9.58527	7.34043	mouse1_lib3.final_cell_0232_ductal	4.48759	0.968992		eRglc_800	-9.14443	-3.68127	eRglc_800	-3.05697	4.98831	eRglc_800	1.14848	-4.49195	eRglc_800	-3.2822	2.3176
mouse1_lib3.final_cell_0233_beta	1.26382	-5.78174	mouse1_lib3.final_cell_0233_beta	1.16644	2.20836	mouse1_lib3.final_cell_0233_beta	8.80509	-6.55949	mouse1_lib3.final_cell_0233_beta	-0.0336485	-2.63776		eRglc_801	-10.201	-1.86985	eRglc_801	-2.15541	5.05379	eRglc_801	-0.924949	-4.749	eRglc_801	-2.6287	1.59574
mouse1_lib3.final_cell_0234_ductal	0.617154	17.6456	mouse1_lib3.final_cell_0234_ductal	-4.3734	0.609498	mouse1_lib3.final_cell_0234_ductal	-10.523	5.802	mouse1_lib3.final_cell_0234_ductal	5.13226	1.24125		eRglc_802	-8.59627	0.0770859	eRglc_802	-4.07967	5.44031	eRglc_802	0.399131	-7.25288	eRglc_802	-2.43261	0.345072
mouse1_lib3.final_cell_0235_ductal	0.252556	17.1379	mouse1_lib3.final_cell_0235_ductal	-3.93717	0.673506	mouse1_lib3.final_cell_0235_ductal	-10.4973	6.8781	mouse1_lib3.final_cell_0235_ductal	5.44704	0.507709		eRglc_803	-10.7373	-2.47656	eRglc_803	-1.47437	5.47599	eRglc_803	-0.639382	-4.86701	eRglc_803	-4.06376	1.94698
mouse1_lib3.final_cell_0236_ductal	-0.388577	16.9703	mouse1_lib3.final_cell_0236_ductal	-3.50956	0.333251	mouse1_lib3.final_cell_0236_ductal	-10.0378	6.89989	mouse1_lib3.final_cell_0236_ductal	4.84882	0.888941		eRglc_804	-10.4556	-2.33711	eRglc_804	-1.42579	5.06096	eRglc_804	-0.709388	-5.14423	eRglc_804	-3.72533	1.40991
mouse1_lib3.final_cell_0237_ductal	-1.63465	17.2746	mouse1_lib3.final_cell_0237_ductal	-3.89765	1.58513	mouse1_lib3.final_cell_0237_ductal	-10.5727	7.88232	mouse1_lib3.final_cell_0237_ductal	4.2366	0.0686446		eRglc_805	-10.7165	-2.43474	eRglc_805	-1.81893	5.72735	eRglc_805	-0.33743	-5.56786	eRglc_805	-4.07775	2.18592
mouse1_lib3.final_cell_0238_beta	-1.35167	-7.7386	mouse1_lib3.final_cell_0238_beta	-0.700792	-1.64674	mouse1_lib3.final_cell_0238_beta	3.97656	-3.97595	mouse1_lib3.final_cell_0238_beta	-0.863828	-3.62863		eRglc_806	-10.3434	-2.18717	eRglc_806	-2.13735	5.64558	eRglc_806	0.0209833	-5.3533	eRglc_806	-3.80471	1.1533
mouse1_lib3.final_cell_0239_ductal	-0.889013	18.2555	mouse1_lib3.final_cell_0239_ductal	-4.4591	0.501134	mouse1_lib3.final_cell_0239_ductal	-10.0016	5.64757	mouse1_lib3.final_cell_0239_ductal	3.16912	1.05324		eRglc_807	-10.5935	-2.53457	eRglc_807	-1.67033	5.63308	eRglc_807	-0.629383	-6.02856	eRglc_807	-4.20567	1.62049
mouse1_lib3.final_cell_0240_ductal	-3.17804	16.3497	mouse1_lib3.final_cell_0240_ductal	-4.48256	-0.0936809	mouse1_lib3.final_cell_0240_ductal	-8.52361	6.21442	mouse1_lib3.final_cell_0240_ductal	3.23199	1.15798		eRglc_808	-8.72256	0.125093	eRglc_808	-4.61247	4.34424	eRglc_808	0.612645	-8.16611	eRglc_808	-1.96687	3.62555
mouse1_lib3.final_cell_0241_ductal	-0.0122896	17.2965	mouse1_lib3.final_cell_0241_ductal	-4.00608	1.4987	mouse1_lib3.final_cell_0241_ductal	-10.5086	7.72645	mouse1_lib3.final_cell_0241_ductal	5.47028	0.289079		eRglc_809	-10.4631	-2.20606	eRglc_809	-1.32514	5.11143	eRglc_809	-0.350584	-5.28415	eRglc_809	-4.09728	1.82139
mouse1_lib3.final_cell_0242_beta	1.45609	-7.07454	mouse1_lib3.final_cell_0242_beta	0.438141	-4.0243	mouse1_lib3.final_cell_0242_beta	2.36528	-3.85706	mouse1_lib3.final_cell_0242_beta	-0.701743	-3.91244		eRglc_810	-8.76551	0.0304481	eRglc_810	-2.06111	5.07101	eRglc_810	0.447406	-7.35358	eRglc_810	-3.17525	0.513933
mouse1_lib3.final_cell_0243_ductal	0.509747	17.5986	mouse1_lib3.final_cell_0243_ductal	-4.67449	0.831963	mouse1_lib3.final_cell_0243_ductal	-10.5448	6.25815	mouse1_lib3.final_cell_0243_ductal	5.68121	0.751544		eRglc_811	-9.19615	-3.92085	eRglc_811	-2.98602	4.34747	eRglc_811	1.8559	-4.94782	eRglc_811	-3.53368	0.824201
mouse1_lib3.final_cell_0244_ductal	-3.13404	15.3465	mouse1_lib3.final_cell_0244_ductal	-3.51036	1.3169	mouse1_lib3.final_cell_0244_ductal	-9.40527	6.92805	mouse1_lib3.final_cell_0244_ductal	4.64215	0.992969		eRglc_812	-9.92247	-2.467	eRglc_812	-2.38817	5.7123	eRglc_812	0.304709	-5.49452	eRglc_812	-3.47958	2.57501
mouse1_lib3.final_cell_0245_delta	11.6282	-4.89609	mouse1_lib3.final_cell_0245_delta	0.688509	-2.72465	mouse1_lib3.final_cell_0245_delta	2.77075	0.140754	mouse1_lib3.final_cell_0245_delta	-0.395351	0.426877		eRglc_813	-9.40904	-3.46972	eRglc_813	-3.17539	4.58243	eRglc_813	1.69801	-5.09888	eRglc_813	-4.0615	1.32366
mouse1_lib3.final_cell_0246_delta	12.3559	-3.89286	mouse1_lib3.final_cell_0246_delta	-1.97908	-1.42095	mouse1_lib3.final_cell_0246_delta	2.26039	-0.0507538	mouse1_lib3.final_cell_0246_delta	-1.27399	-3.53289		eRglc_814	-9.81756	-2.55867	eRglc_814	-1.55273	5.38252	eRglc_814	0.0728698	-5.47172	eRglc_814	-3.37017	0.980368
mouse1_lib3.final_cell_0247_ductal	-0.303844	17.0039	mouse1_lib3.final_cell_0247_ductal	-4.13862	1.51481	mouse1_lib3.final_cell_0247_ductal	-10.503	7.60622	mouse1_lib3.final_cell_0247_ductal	5.02323	1.15916		eRglc_815	-9.92151	-2.79072	eRglc_815	-1.31328	4.92831	eRglc_815	-0.990659	-5.16403	eRglc_815	-3.45138	0.255064
mouse1_lib3.final_cell_0248_endothelial	-9.39299	3.58051	mouse1_lib3.final_cell_0248_endothelial	-3.54226	-0.340951	mouse1_lib3.final_cell_0248_endothelial	-12.7681	3.15967	mouse1_lib3.final_cell_0248_endothelial	-1.31004	-3.81642		eRglc_816	-9.90868	-2.95601	eRglc_816	-1.37599	4.68206	eRglc_816	-0.872796	-4.70822	eRglc_816	-3.30859	1.35694
mouse1_lib3.final_cell_0249_ductal	0.431597	17.3589	mouse1_lib3.final_cell_0249_ductal	-3.94917	0.733394	mouse1_lib3.final_cell_0249_ductal	-10.4011	6.29869	mouse1_lib3.final_cell_0249_ductal	4.68195	1.14836		eRglc_817	-8.87696	-0.0605094	eRglc_817	-1.58023	4.34267	eRglc_817	0.896253	-8.73337	eRglc_817	-2.86329	0.0122996
mouse1_lib3.final_cell_0250_T_cell	-21.6108	4.1198	mouse1_lib3.final_cell_0250_T_cell	-3.78181	3.09128	mouse1_lib3.final_cell_0250_T_cell	-11.4727	1.56485	mouse1_lib3.final_cell_0250_T_cell	3.65728	-0.588324		eRglc_818	-9.88887	-2.31605	eRglc_818	-4.83132	3.72871	eRglc_818	-0.372642	-6.18731	eRglc_818	-2.28129	2.03065
mouse1_lib3.final_cell_0251_ductal	-1.63714	17.2717	mouse1_lib3.final_cell_0251_ductal	-3.52294	0.464724	mouse1_lib3.final_cell_0251_ductal	-9.9218	6.89235	mouse1_lib3.final_cell_0251_ductal	4.88178	0.786219		eRglc_819	-10.1685	-2.56829	eRglc_819	-1.22605	4.59684	eRglc_819	-0.83952	-5.49081	eRglc_819	-3.93648	1.15569
mouse1_lib3.final_cell_0252_ductal	0.542299	17.8509	mouse1_lib3.final_cell_0252_ductal	-4.05999	2.34265	mouse1_lib3.final_cell_0252_ductal	-10.9152	6.64291	mouse1_lib3.final_cell_0252_ductal	5.26785	0.509837		eRglc_820	-9.63748	-2.1204	eRglc_820	-2.64275	6.19212	eRglc_820	0.0445383	-5.97467	eRglc_820	-4.061	2.25876
mouse1_lib3.final_cell_0253_endothelial	-10.952	5.02617	mouse1_lib3.final_cell_0253_endothelial	-2.35392	-1.65533	mouse1_lib3.final_cell_0253_endothelial	-12.7747	2.25975	mouse1_lib3.final_cell_0253_endothelial	-1.08244	-4.25688		eRglc_821	-9.57854	-2.40734	eRglc_821	-2.30418	5.73664	eRglc_821	0.26201	-5.61323	eRglc_821	-4.22465	1.97007
mouse1_lib3.final_cell_0254_ductal	0.429018	18.3556	mouse1_lib3.final_cell_0254_ductal	-4.47149	1.5549	mouse1_lib3.final_cell_0254_ductal	-10.7643	5.97276	mouse1_lib3.final_cell_0254_ductal	4.65862	1.18904		eRglc_822	-8.24165	-4.05319	eRglc_822	-1.78653	4.94744	eRglc_822	-1.17643	-5.38193	eRglc_822	-4.24844	1.52938
mouse2_lib1.final_cell_0001_beta	-1.05316	-7.81522	mouse2_lib1.final_cell_0001_beta	5.93352	-0.271198	mouse2_lib1.final_cell_0001_beta	4.73329	-6.21811	mouse2_lib1.final_cell_0001_beta	-6.32738	-0.00160374		eRglc_823	-9.58031	-2.41084	eRglc_823	-2.84781	6.07765	eRglc_823	1.19905	-5.88297	eRglc_823	-3.07864	3.74068
mouse2_lib1.final_cell_0002_beta	-2.0372	-6.80341	mouse2_lib1.final_cell_0002_beta	2.15563	0.882018	mouse2_lib1.final_cell_0002_beta	6.84693	-5.47612	mouse2_lib1.final_cell_0002_beta	-2.73236	-0.0468825		eRglc_824	-9.34098	-2.45402	eRglc_824	-1.84661	5.08525	eRglc_824	0.137844	-5.67001	eRglc_824	-3.23267	0.012456
mouse2_lib1.final_cell_0003_beta	-1.02144	-9.53345	mouse2_lib1.final_cell_0003_beta	6.0523	-0.428208	mouse2_lib1.final_cell_0003_beta	2.86157	-4.74718	mouse2_lib1.final_cell_0003_beta	-4.98981	1.81393		eRglc_825	-9.47138	-2.66012	eRglc_825	-1.42326	4.52697	eRglc_825	0.504662	-5.74401	eRglc_825	-3.94185	0.935022
mouse2_lib1.final_cell_0004_ductal	-1.21714	17.8233	mouse2_lib1.final_cell_0004_ductal	-5.171	0.634776	mouse2_lib1.final_cell_0004_ductal	-9.73193	5.14769	mouse2_lib1.final_cell_0004_ductal	5.07539	3.01653		eRglc_826	-8.7909	-0.580421	eRglc_826	-3.29328	5.16453	eRglc_826	0.994413	-6.34034	eRglc_826	-3.37157	2.78263
mouse2_lib1.final_cell_0005_beta	-1.66946	-7.83582	mouse2_lib1.final_cell_0005_beta	4.65586	1.29703	mouse2_lib1.final_cell_0005_beta	4.93272	-3.95254	mouse2_lib1.final_cell_0005_beta	-5.0339	-0.321485		eRglc_827	-9.9006	-2.92175	eRglc_827	-3.05824	5.23568	eRglc_827	-1.12994	-5.08178	eRglc_827	-3.44445	0.881377
mouse2_lib1.final_cell_0006_beta	-0.200515	-8.04765	mouse2_lib1.final_cell_0006_beta	5.74084	-0.0356472	mouse2_lib1.final_cell_0006_beta	3.37676	-4.90775	mouse2_lib1.final_cell_0006_beta	-5.72778	1.72634		eRglc_828	-7.51331	-3.69106	eRglc_828	-3.41145	4.80009	eRglc_828	1.63261	-4.98869	eRglc_828	-3.01817	2.61807
mouse2_lib1.final_cell_0007_beta	0.826999	-7.28756	mouse2_lib1.final_cell_0007_beta	4.41968	1.08428	mouse2_lib1.final_cell_0007_beta	5.80471	-5.75564	mouse2_lib1.final_cell_0007_beta	-6.07005	0.120769		eRglc_829	-9.23682	-1.95721	eRglc_829	-3.60969	5.26628	eRglc_829	0.479391	-5.9544	eRglc_829	-2.74227	1.19258
mouse2_lib1.final_cell_0008_beta	-0.0454741	-9.66421	mouse2_lib1.final_cell_0008_beta	4.26536	1.03704	mouse2_lib1.final_cell_0008_beta	4.99184	-5.24618	mouse2_lib1.final_cell_0008_beta	-4.44867	0.0791741		eRglc_830	-9.9873	-2.58051	eRglc_830	-0.897749	5.40141	eRglc_830	-0.158556	-5.13802	eRglc_830	-3.24606	-0.221596
mouse2_lib1.final_cell_0009_delta	12.0438	-5.35729	mouse2_lib1.final_cell_0009_delta	3.1771	-1.39496	mouse2_lib1.final_cell_0009_delta	4.74993	0.843467	mouse2_lib1.final_cell_0009_delta	-0.643328	3.59029		eRglc_831	-7.39709	-3.68371	eRglc_831	-2.10008	3.29148	eRglc_831	1.63662	-4.52903	eRglc_831	-3.31942	0.307039
mouse2_lib1.final_cell_0010_beta	1.89726	-8.19795	mouse2_lib1.final_cell_0010_beta	4.32218	0.602193	mouse2_lib1.final_cell_0010_beta	4.86285	-6.05201	mouse2_lib1.final_cell_0010_beta	-4.87626	0.843107		eRglc_832	-8.96011	-1.76271	eRglc_832	-2.62959	5.54658	eRglc_832	0.556952	-6.16565	eRglc_832	-2.79606	-1.00796
mouse2_lib1.final_cell_0011_beta	-0.555682	-6.70682	mouse2_lib1.final_cell_0011_beta	5.07838	0.604321	mouse2_lib1.final_cell_0011_beta	5.96843	-4.88738	mouse2_lib1.final_cell_0011_beta	-5.51597	0.0125152		eRglc_833	-8.30868	-3.70391	eRglc_833	-2.61954	5.34752	eRglc_833	1.85412	-5.22112	eRglc_833	-3.1574	0.576517
mouse2_lib1.final_cell_0012_beta	-1.09143	-8.29779	mouse2_lib1.final_cell_0012_beta	5.71293	-0.736821	mouse2_lib1.final_cell_0012_beta	4.9592	-3.52343	mouse2_lib1.final_cell_0012_beta	-5.19209	1.88575		eRglc_834	-9.75536	-2.82633	eRglc_834	-1.1053	5.42966	eRglc_834	-0.364913	-5.65269	eRglc_834	-3.30992	0.521827
mouse2_lib1.final_cell_0013_alpha	6.21392	5.46346	mouse2_lib1.final_cell_0013_alpha	1.70486	-0.927512	mouse2_lib1.final_cell_0013_alpha	5.33239	4.10518	mouse2_lib1.final_cell_0013_alpha	-0.0696521	2.33731		eRglc_835	-8.19127	-3.90593	eRglc_835	-2.76644	4.27654	eRglc_835	1.30574	-4.90329	eRglc_835	-3.17111	1.73592
mouse2_lib1.final_cell_0014_delta	13.1376	-4.31799	mouse2_lib1.final_cell_0014_delta	2.9313	-1.44133	mouse2_lib1.final_cell_0014_delta	4.46135	1.23628	mouse2_lib1.final_cell_0014_delta	-0.420602	3.19165		eRglc_836	-9.51748	-2.62247	eRglc_836	-2.58223	5.41989	eRglc_836	0.707809	-5.4267	eRglc_836	-3.61517	2.21695
mouse2_lib1.final_cell_0015_beta	0.566669	-9.35039	mouse2_lib1.final_cell_0015_beta	4.52198	1.04124	mouse2_lib1.final_cell_0015_beta	4.34142	-5.48217	mouse2_lib1.final_cell_0015_beta	-6.20201	-0.176346		eRglc_837	-9.57162	-2.75034	eRglc_837	-1.42866	5.67674	eRglc_837	-0.71349	-6.05123	eRglc_837	-4.09753	2.37965
mouse2_lib1.final_cell_0016_beta	-0.247071	-9.56969	mouse2_lib1.final_cell_0016_beta	6.37777	-0.618479	mouse2_lib1.final_cell_0016_beta	4.6906	-5.20532	mouse2_lib1.final_cell_0016_beta	-6.21565	0.655054		eRglc_838	-8.39298	-2.99923	eRglc_838	-3.56564	0.0569672	eRglc_838	3.5834	-6.16192	eRglc_838	-0.521611	1.71768
mouse2_lib1.final_cell_0017_beta	0.00425115	-9.07437	mouse2_lib1.final_cell_0017_beta	5.59901	-0.192722	mouse2_lib1.final_cell_0017_beta	5.87595	-5.95686	mouse2_lib1.final_cell_0017_beta	-6.04529	1.10638		eRglc_839	-10.5655	-1.97328	eRglc_839	-2.1587	5.59151	eRglc_839	0.0206965	-5.32234	eRglc_839	-3.50992	2.02311
mouse2_lib1.final_cell_0018_beta	-0.300854	-10.253	mouse2_lib1.final_cell_0018_beta	4.18125	1.60315	mouse2_lib1.final_cell_0018_beta	4.45251	-6.30759	mouse2_lib1.final_cell_0018_beta	-6.09831	-0.468512		eRglc_840	-9.65518	-2.59841	eRglc_840	-2.96175	5.09446	eRglc_840	0.742448	-5.41984	eRglc_840	-3.17828	0.872229
mouse2_lib1.final_cell_0019_beta	-0.710355	-9.36475	mouse2_lib1.final_cell_0019_beta	5.81464	0.675415	mouse2_lib1.final_cell_0019_beta	2.49543	-4.4224	mouse2_lib1.final_cell_0019_beta	-6.34718	0.710026		eRgld_841	-10.4482	-1.92365	eRgld_841	-1.9427	4.6058	eRgld_841	1.10416	-6.60607	eRgld_841	0.645919	2.56073
mouse2_lib1.final_cell_0020_beta	-0.48262	-8.34264	mouse2_lib1.final_cell_0020_beta	5.68636	0.470965	mouse2_lib1.final_cell_0020_beta	4.27336	-5.36873	mouse2_lib1.final_cell_0020_beta	-6.25242	0.739936		eRgld_842	-10.5244	-2.00868	eRgld_842	-1.44503	5.78178	eRgld_842	-0.204956	-4.59848	eRgld_842	-3.8114	2.17627
mouse2_lib1.final_cell_0021_beta	-1.27186	-8.87554	mouse2_lib1.final_cell_0021_beta	5.67497	0.723388	mouse2_lib1.final_cell_0021_beta	3.83563	-4.87059	mouse2_lib1.final_cell_0021_beta	-5.90986	0.351649		eRgld_843	-10.1158	-1.95132	eRgld_843	-1.37363	5.33919	eRgld_843	0.0717419	-5.02254	eRgld_843	-4.25624	1.27934
mouse2_lib1.final_cell_0022_beta	-1.54047	-8.3562	mouse2_lib1.final_cell_0022_beta	2.64558	1.60685	mouse2_lib1.final_cell_0022_beta	5.7419	-4.70349	mouse2_lib1.final_cell_0022_beta	-4.67241	-0.401407		eRgld_844	-10.1088	-2.03132	eRgld_844	-1.97219	2.92301	eRgld_844	-0.684247	-4.46559	eRgld_844	-2.92805	3.31255
mouse2_lib1.final_cell_0023_beta	1.04297	-6.96813	mouse2_lib1.final_cell_0023_beta	6.25736	-0.0272454	mouse2_lib1.final_cell_0023_beta	4.2011	-4.76847	mouse2_lib1.final_cell_0023_beta	-5.88445	1.68481		eRgld_845	-10.8958	-2.86507	eRgld_845	-0.993736	4.57764	eRgld_845	-0.0993596	-4.48692	eRgld_845	-4.06664	0.752448
mouse2_lib1.final_cell_0024_alpha	6.16271	4.45257	mouse2_lib1.final_cell_0024_alpha	1.04287	0.627744	mouse2_lib1.final_cell_0024_alpha	5.31075	5.16369	mouse2_lib1.final_cell_0024_alpha	1.5357	2.39938		eRgld_846	-10.8209	-2.84098	eRgld_846	-1.63625	5.35612	eRgld_846	-0.68334	-5.44618	eRgld_846	-3.86495	1.84444
mouse2_lib1.final_cell_0025_beta	1.11716	-8.07197	mouse2_lib1.final_cell_0025_beta	4.71942	0.186083	mouse2_lib1.final_cell_0025_beta	5.06998	-5.24569	mouse2_lib1.final_cell_0025_beta	-4.8953	0.713279		eRgld_847	-9.67283	-2.81052	eRgld_847	-3.25294	5.71645	eRgld_847	1.39049	-5.91995	eRgld_847	-2.79444	3.76547
mouse2_lib1.final_cell_0026_beta	-1.48866	-7.49432	mouse2_lib1.final_cell_0026_beta	6.29078	-0.496539	mouse2_lib1.final_cell_0026_beta	3.99139	-4.23297	mouse2_lib1.final_cell_0026_beta	-5.91519	0.906344		eRgld_848	-10.2105	-2.06323	eRgld_848	-1.78286	5.85489	eRgld_848	-0.349668	-4.61124	eRgld_848	-2.8793	1.59005
mouse2_lib1.final_cell_0027_beta	-0.17563	-9.22353	mouse2_lib1.final_cell_0027_beta	6.29479	-0.0117344	mouse2_lib1.final_cell_0027_beta	2.89361	-5.22917	mouse2_lib1.final_cell_0027_beta	-5.60289	0.798905		eRgld_849	-9.86428	-2.40314	eRgld_849	-2.73188	4.84936	eRgld_849	0.346246	-5.26946	eRgld_849	-2.77474	1.78786
mouse2_lib1.final_cell_0028_beta	1.75727	-8.61147	mouse2_lib1.final_cell_0028_beta	4.9944	-0.692449	mouse2_lib1.final_cell_0028_beta	5.52725	-6.00876	mouse2_lib1.final_cell_0028_beta	-4.54211	1.39773		eRgld_850	-10.3649	-2.06656	eRgld_850	-1.05832	4.4485	eRgld_850	-0.408446	-5.69026	eRgld_850	-3.47233	0.255641
mouse2_lib1.final_cell_0029_beta	-0.208452	-10.1763	mouse2_lib1.final_cell_0029_beta	4.32949	1.8316	mouse2_lib1.final_cell_0029_beta	4.07686	-5.46602	mouse2_lib1.final_cell_0029_beta	-4.7289	0.335664		eRgld_851	-6.79922	-3.56377	eRgld_851	-3.60685	3.23734	eRgld_851	4.99109	-5.30995	eRgld_851	-2.2251	2.07712
mouse2_lib1.final_cell_0030_ductal	-1.85023	17.6487	mouse2_lib1.final_cell_0030_ductal	-5.3286	1.3538	mouse2_lib1.final_cell_0030_ductal	-9.79648	6.10646	mouse2_lib1.final_cell_0030_ductal	4.34082	3.52234		eRgld_852	-9.67589	-4.11073	eRgld_852	-0.981511	5.27176	eRgld_852	0.0783103	-4.18863	eRgld_852	-3.57762	1.79818
mouse2_lib1.final_cell_0031_beta	-0.164268	-7.47788	mouse2_lib1.final_cell_0031_beta	6.19207	-0.865973	mouse2_lib1.final_cell_0031_beta	0.972257	-2.70264	mouse2_lib1.final_cell_0031_beta	-5.22987	2.1287		eRgld_853	-5.31891	0.285156	eRgld_853	-4.95214	4.64538	eRgld_853	0.771608	-7.45995	eRgld_853	-1.21574	2.60942
mouse2_lib1.final_cell_0032_beta	0.894729	-8.34326	mouse2_lib1.final_cell_0032_beta	4.8922	0.509629	mouse2_lib1.final_cell_0032_beta	5.58131	-5.99987	mouse2_lib1.final_cell_0032_beta	-5.74396	0.546256		eRgld_854	-8.83215	-0.855046	eRgld_854	-1.03943	5.2619	eRgld_854	0.225234	-5.87222	eRgld_854	-3.20493	0.0934739
mouse2_lib1.final_cell_0033_delta	12.0383	-4.62915	mouse2_lib1.final_cell_0033_delta	3.47088	-1.32578	mouse2_lib1.final_cell_0033_delta	4.7789	1.30475	mouse2_lib1.final_cell_0033_delta	-0.0874951	3.08003		eRgld_855	-8.54167	-0.186033	eRgld_855	-2.79055	5.50504	eRgld_855	0.285273	-7.27462	eRgld_855	-2.59073	0.852038
mouse2_lib1.final_cell_0034_delta	12.2697	-5.49285	mouse2_lib1.final_cell_0034_delta	1.45222	0.00549589	mouse2_lib1.final_cell_0034_delta	5.20713	1.41367	mouse2_lib1.final_cell_0034_delta	1.07117	2.42101		eRgld_856	-8.73224	-3.66212	eRgld_856	-2.15103	4.26646	eRgld_856	0.339992	-4.33152	eRgld_856	-2.78596	2.40904
mouse2_lib1.final_cell_0035_alpha	5.56206	5.1504	mouse2_lib1.final_cell_0035_alpha	3.55694	-2.34082	mouse2_lib1.final_cell_0035_alpha	4.3554	4.11388	mouse2_lib1.final_cell_0035_alpha	-1.06412	3.34063		eRgld_857	-9.38353	-0.939238	eRgld_857	-4.95578	3.62797	eRgld_857	0.229533	-6.97805	eRgld_857	-4.05951	1.08762
mouse2_lib1.final_cell_0036_beta	0.0758678	-9.10095	mouse2_lib1.final_cell_0036_beta	6.21374	-0.34011	mouse2_lib1.final_cell_0036_beta	3.62126	-5.37762	mouse2_lib1.final_cell_0036_beta	-5.417	1.74375		eRgld_858	-9.16687	-4.07547	eRgld_858	-1.26564	4.92389	eRgld_858	0.345763	-4.19899	eRgld_858	-1.31156	1.68173
mouse2_lib1.final_cell_0037_alpha	5.66925	4.66377	mouse2_lib1.final_cell_0037_alpha	3.58572	-2.4029	mouse2_lib1.final_cell_0037_alpha	5.00963	4.75729	mouse2_lib1.final_cell_0037_alpha	-1.01235	3.0272		eRgld_859	-8.05669	-3.96207	eRgld_859	-3.67781	4.40427	eRgld_859	1.54248	-4.95459	eRgld_859	-2.92245	2.36258
mouse2_lib1.final_cell_0038_beta	1.51774	-7.95566	mouse2_lib1.final_cell_0038_beta	5.40196	-1.66411	mouse2_lib1.final_cell_0038_beta	4.63391	-6.27379	mouse2_lib1.final_cell_0038_beta	-5.75001	1.92212		eRgld_860	-8.47462	0.0148097	eRgld_860	-3.83657	5.12569	eRgld_860	0.397503	-7.11674	eRgld_860	-3.05599	2.53739
mouse2_lib1.final_cell_0039_gamma	6.0274	6.01653	mouse2_lib1.final_cell_0039_gamma	1.6308	-0.485547	mouse2_lib1.final_cell_0039_gamma	4.18106	1.44562	mouse2_lib1.final_cell_0039_gamma	1.05151	3.44123		eRgld_861	-10.0252	-2.17143	eRgld_861	-3.03198	6.03916	eRgld_861	-0.348512	-5.8428	eRgld_861	-2.79311	3.03934
mouse2_lib1.final_cell_0040_delta	13.2111	-4.0211	mouse2_lib1.final_cell_0040_delta	4.70555	-2.0397	mouse2_lib1.final_cell_0040_delta	4.987	2.55054	mouse2_lib1.final_cell_0040_delta	3.12178	3.88086		eRgld_862	-10.8558	-2.62586	eRgld_862	-1.93617	5.21411	eRgld_862	-0.633745	-5.44571	eRgld_862	-3.91072	2.14526
mouse2_lib1.final_cell_0041_beta	0.870891	-4.65072	mouse2_lib1.final_cell_0041_beta	5.42911	-0.238181	mouse2_lib1.final_cell_0041_beta	5.90239	-4.21779	mouse2_lib1.final_cell_0041_beta	-5.952	1.46473		eRgld_863	-11.2043	-3.95709	eRgld_863	-1.5229	5.06408	eRgld_863	-0.998271	-4.65786	eRgld_863	-4.32256	1.50788
mouse2_lib1.final_cell_0042_delta	12.8195	-4.99947	mouse2_lib1.final_cell_0042_delta	4.13481	-1.36728	mouse2_lib1.final_cell_0042_delta	5.62075	1.57394	mouse2_lib1.final_cell_0042_delta	-0.101977	3.49753		eRgld_864	-11.2387	-3.8786	eRgld_864	-0.977425	4.66598	eRgld_864	-1.4278	-5.04581	eRgld_864	-3.91328	1.25692
mouse2_lib1.final_cell_0043_beta	-0.998752	-8.6988	mouse2_lib1.final_cell_0043_beta	5.42821	0.968731	mouse2_lib1.final_cell_0043_beta	5.38169	-3.58396	mouse2_lib1.final_cell_0043_beta	-5.73076	0.649815		eRgld_865	-11.0657	-4.24134	eRgld_865	-1.04565	4.54079	eRgld_865	-1.40297	-4.70546	eRgld_865	-3.66357	1.41001
mouse2_lib1.final_cell_0044_delta	12.0747	-5.22168	mouse2_lib1.final_cell_0044_delta	2.32666	-1.44175	mouse2_lib1.final_cell_0044_delta	5.05169	1.23871	mouse2_lib1.final_cell_0044_delta	0.0150733	3.32275		eRgld_866	-11.135	-4.22974	eRgld_866	-0.797834	4.58189	eRgld_866	-1.34715	-4.59627	eRgld_866	-3.88521	0.52114
mouse2_lib1.final_cell_0045_delta	12.2135	-5.01707	mouse2_lib1.final_cell_0045_delta	3.06241	-1.78861	mouse2_lib1.final_cell_0045_delta	5.22272	1.88659	mouse2_lib1.final_cell_0045_delta	-1.50849	3.12722		eRgld_867	-11.0858	-4.13925	eRgld_867	-0.839144	4.11538	eRgld_867	-1.18101	-4.49974	eRgld_867	-3.4863	1.33625
mouse2_lib1.final_cell_0046_beta	2.29785	-7.77976	mouse2_lib1.final_cell_0046_beta	3.52304	0.879849	mouse2_lib1.final_cell_0046_beta	6.11633	-5.53865	mouse2_lib1.final_cell_0046_beta	-4.31281	0.145775		eRgld_868	-11.1186	-4.06262	eRgld_868	-0.646921	4.35457	eRgld_868	-1.37258	-4.62804	eRgld_868	-3.5322	1.28553
mouse2_lib1.final_cell_0047_beta	1.50618	-8.476	mouse2_lib1.final_cell_0047_beta	4.10779	-0.063371	mouse2_lib1.final_cell_0047_beta	5.15746	-5.20733	mouse2_lib1.final_cell_0047_beta	-5.43526	1.40671		eRgld_869	-11.159	-3.90916	eRgld_869	-0.926452	4.38693	eRgld_869	-1.37089	-4.74566	eRgld_869	-4.034	0.893351
mouse2_lib1.final_cell_0048_alpha	6.51927	4.8471	mouse2_lib1.final_cell_0048_alpha	3.35951	-2.01868	mouse2_lib1.final_cell_0048_alpha	5.45567	4.55214	mouse2_lib1.final_cell_0048_alpha	-0.572103	2.89715		eRgld_870	-11.0597	-4.00093	eRgld_870	-0.999522	4.65627	eRgld_870	-1.25307	-5.04047	eRgld_870	-2.4562	1.89646
mouse2_lib1.final_cell_0049_beta	-0.279318	-9.97742	mouse2_lib1.final_cell_0049_beta	5.11699	1.07419	mouse2_lib1.final_cell_0049_beta	3.50191	-5.10743	mouse2_lib1.final_cell_0049_beta	-6.02529	1.16756		eRgld_871	-11.1928	-4.16639	eRgld_871	-5.13488	4.18253	eRgld_871	-0.880523	-4.53573	eRgld_871	-0.734423	2.53129
mouse2_lib1.final_cell_0050_beta	1.37654	-6.84482	mouse2_lib1.final_cell_0050_beta	4.38835	0.0115496	mouse2_lib1.final_cell_0050_beta	4.90631	-5.00635	mouse2_lib1.final_cell_0050_beta	-5.34938	1.75763		eRgld_872	-11.2686	-3.88198	eRgld_872	-1.88445	2.81478	eRgld_872	-0.873186	-5.21634	eRgld_872	-3.27427	0.586307
mouse2_lib1.final_cell_0051_beta	1.45597	-6.7979	mouse2_lib1.final_cell_0051_beta	5.41151	-0.273185	mouse2_lib1.final_cell_0051_beta	4.75763	-4.35847	mouse2_lib1.final_cell_0051_beta	-5.74017	1.27762		eRgld_873	-11.1604	-3.80046	eRgld_873	-1.07511	4.2496	eRgld_873	-1.29822	-5.1515	eRgld_873	-2.90683	-1.78261
mouse2_lib1.final_cell_0052_beta	1.68165	-8.6302	mouse2_lib1.final_cell_0052_beta	4.79963	-0.274761	mouse2_lib1.final_cell_0052_beta	4.3917	-5.55691	mouse2_lib1.final_cell_0052_beta	-5.24419	2.26159		eRgld_874	-11.1533	-3.64928	eRgld_874	-0.929495	4.9089	eRgld_874	-1.34868	-4.76912	eRgld_874	-3.28053	1.48201
mouse2_lib1.final_cell_0053_alpha	6.06585	4.69743	mouse2_lib1.final_cell_0053_alpha	1.78216	-1.20884	mouse2_lib1.final_cell_0053_alpha	5.03178	4.17709	mouse2_lib1.final_cell_0053_alpha	0.154379	2.34816		eRgld_875	-10.6573	-2.69307	eRgld_875	-1.23864	5.5554	eRgld_875	-1.16251	-5.19248	eRgld_875	-4.39804	1.38139
mouse2_lib1.final_cell_0054_beta	1.57629	-7.6377	mouse2_lib1.final_cell_0054_beta	5.64001	-1.56789	mouse2_lib1.final_cell_0054_beta	2.44791	-3.88406	mouse2_lib1.final_cell_0054_beta	-4.88087	1.84685		eRgld_876	-10.4437	-2.35525	eRgld_876	-2.50073	6.05623	eRgld_876	0.852833	-5.7595	eRgld_876	-3.82985	2.76515
mouse2_lib1.final_cell_0055_beta	0.919308	-9.1607	mouse2_lib1.final_cell_0055_beta	4.07219	0.809849	mouse2_lib1.final_cell_0055_beta	4.26369	-5.18542	mouse2_lib1.final_cell_0055_beta	-5.66335	0.329077		eRgld_877	-9.87168	-4.00921	eRgld_877	-1.30594	5.26813	eRgld_877	-1.44553	-5.22891	eRgld_877	-3.55435	1.56175
mouse2_lib1.final_cell_0056_alpha	7.07278	4.89614	mouse2_lib1.final_cell_0056_alpha	1.92184	-0.988461	mouse2_lib1.final_cell_0056_alpha	4.88034	3.92578	mouse2_lib1.final_cell_0056_alpha	0.710554	2.8917		eRgld_878	-11.2017	-3.86847	eRgld_878	-1.45237	4.74392	eRgld_878	-0.120058	-4.69806	eRgld_878	-4.24691	1.13788
mouse2_lib1.final_cell_0057_beta	-1.13857	-5.80877	mouse2_lib1.final_cell_0057_beta	4.85896	1.58453	mouse2_lib1.final_cell_0057_beta	6.689	-4.51293	mouse2_lib1.final_cell_0057_beta	-5.50719	-0.0257338		eRgld_879	-11.1126	-4.15051	eRgld_879	-1.9188	4.69847	eRgld_879	-1.25028	-5.38826	eRgld_879	-4.08984	1.37152
mouse2_lib1.final_cell_0058_beta	0.702121	-9.16987	mouse2_lib1.final_cell_0058_beta	5.35152	-0.0964394	mouse2_lib1.final_cell_0058_beta	3.54536	-4.78636	mouse2_lib1.final_cell_0058_beta	-5.30337	2.26747		eRgld_880	-10.158	-4.06325	eRgld_880	-2.4273	4.17514	eRgld_880	-1.36628	-5.21987	eRgld_880	0.834374	2.20959
mouse2_lib1.final_cell_0059_delta	12.6975	-4.91575	mouse2_lib1.final_cell_0059_delta	2.23148	-1.07388	mouse2_lib1.final_cell_0059_delta	4.76649	0.679804	mouse2_lib1.final_cell_0059_delta	0.228734	2.39848		eRgld_881	-5.71446	-2.45603	eRgld_881	-3.03042	3.64995	eRgld_881	1.85692	-5.9377	eRgld_881	-1.54295	2.46666
mouse2_lib1.final_cell_0060_delta	12.7491	-3.74424	mouse2_lib1.final_cell_0060_delta	3.05946	-1.42363	mouse2_lib1.final_cell_0060_delta	5.63621	0.953364	mouse2_lib1.final_cell_0060_delta	-0.610629	3.42803		eRgld_882	-10.9841	-4.11009	eRgld_882	-1.667	4.40544	eRgld_882	0.638727	-4.9547	eRgld_882	-2.35839	1.94128
mouse2_lib1.final_cell_0061_beta	-1.09626	-4.26503	mouse2_lib1.final_cell_0061_beta	2.81932	1.58403	mouse2_lib1.final_cell_0061_beta	6.74094	-4.34039	mouse2_lib1.final_cell_0061_beta	-1.87153	-1.466		eRgld_883	-10.9212	-4.02522	eRgld_883	-1.7626	4.71044	eRgld_883	-0.571894	-5.65709	eRgld_883	1.32242	1.94679
mouse2_lib1.final_cell_0062_alpha	7.14324	5.26843	mouse2_lib1.final_cell_0062_alpha	3.62473	-1.70584	mouse2_lib1.final_cell_0062_alpha	4.45801	3.93255	mouse2_lib1.final_cell_0062_alpha	1.67642	2.37034		eRgld_884	-11.0281	-3.89463	eRgld_884	-1.36263	5.26207	eRgld_884	-0.925336	-5.61146	eRgld_884	-4.2389	1.59835
mouse2_lib1.final_cell_0063_ductal	-2.60894	16.4743	mouse2_lib1.final_cell_0063_ductal	-5.97878	1.18124	mouse2_lib1.final_cell_0063_ductal	-7.90859	6.87465	mouse2_lib1.final_cell_0063_ductal	3.4488	3.61919		eRgld_885	-11.1403	-4.16851	eRgld_885	-4.69053	4.80923	eRgld_885	0.861894	-7.82248	eRgld_885	-1.06579	4.19373
mouse2_lib1.final_cell_0064_delta	12.3816	-5.26337	mouse2_lib1.final_cell_0064_delta	1.75275	-0.742419	mouse2_lib1.final_cell_0064_delta	5.2979	1.41029	mouse2_lib1.final_cell_0064_delta	0.702262	3.35254		eRgld_886	-11.0618	-4.02397	eRgld_886	-1.11059	4.91568	eRgld_886	-1.40762	-5.22011	eRgld_886	-3.88049	1.59437
mouse2_lib1.final_cell_0065_beta	1.63413	-7.90073	mouse2_lib1.final_cell_0065_beta	5.20581	-1.1646	mouse2_lib1.final_cell_0065_beta	5.26562	-5.17555	mouse2_lib1.final_cell_0065_beta	-4.517	1.26383		eRgld_887	-10.9691	-3.70534	eRgld_887	-1.05572	5.19532	eRgld_887	-1.33014	-4.98644	eRgld_887	-3.93782	1.21008
mouse2_lib1.final_cell_0066_beta	-1.48988	-6.7537	mouse2_lib1.final_cell_0066_beta	6.14696	-0.966885	mouse2_lib1.final_cell_0066_beta	4.06374	-5.21417	mouse2_lib1.final_cell_0066_beta	-4.76832	1.49863		eProg1b_888	9.18066	-0.171717	eProg1b_888	-0.207336	-8.8473	eProg1b_888	5.06332	5.31447	eProg1b_888	1.75386	-2.26451
mouse2_lib1.final_cell_0067_alpha	5.00931	4.82853	mouse2_lib1.final_cell_0067_alpha	3.25138	-2.49946	mouse2_lib1.final_cell_0067_alpha	5.0304	4.56412	mouse2_lib1.final_cell_0067_alpha	-1.03365	2.97603		eProg1b_889	9.03503	-0.191047	eProg1b_889	0.0340111	-8.05194	eProg1b_889	4.50821	4.88715	eProg1b_889	2.47142	0.775054
mouse2_lib1.final_cell_0068_alpha	6.74803	4.69799	mouse2_lib1.final_cell_0068_alpha	2.01837	-0.0979545	mouse2_lib1.final_cell_0068_alpha	4.48841	4.64003	mouse2_lib1.final_cell_0068_alpha	1.7696	1.73825		eProg1b_890	8.264	0.388717	eProg1b_890	-0.158684	-8.87248	eProg1b_890	4.24707	4.96226	eProg1b_890	0.653784	-3.70799
mouse2_lib1.final_cell_0069_beta	-0.426322	-6.92476	mouse2_lib1.final_cell_0069_beta	3.6507	1.32181	mouse2_lib1.final_cell_0069_beta	5.74363	-4.728	mouse2_lib1.final_cell_0069_beta	-4.1841	-0.254259		eProg1b_891	9.38208	-2.54621	eProg1b_891	-0.406307	-9.77198	eProg1b_891	2.74051	6.22547	eProg1b_891	-1.10636	-2.54007
mouse2_lib1.final_cell_0070_alpha	7.18305	5.32328	mouse2_lib1.final_cell_0070_alpha	2.61786	-0.632275	mouse2_lib1.final_cell_0070_alpha	5.62275	3.81757	mouse2_lib1.final_cell_0070_alpha	0.0837086	3.20916		eProg1b_892	7.10861	-0.857335	eProg1b_892	0.0394079	-8.14342	eProg1b_892	4.48844	5.17203	eProg1b_892	1.42035	-3.48365
mouse2_lib1.final_cell_0071_alpha	5.66792	4.84208	mouse2_lib1.final_cell_0071_alpha	3.56997	-2.57449	mouse2_lib1.final_cell_0071_alpha	4.85238	4.15941	mouse2_lib1.final_cell_0071_alpha	-1.11097	3.2976		eProg1b_893	8.9988	-0.572502	eProg1b_893	-0.0129541	-9.23408	eProg1b_893	4.39695	4.96194	eProg1b_893	2.26052	0.348358
mouse2_lib1.final_cell_0072_alpha	6.51789	5.82096	mouse2_lib1.final_cell_0072_alpha	1.47414	-0.695665	mouse2_lib1.final_cell_0072_alpha	4.60073	4.23617	mouse2_lib1.final_cell_0072_alpha	0.959245	2.22631		eProg1b_894	9.34405	-2.40831	eProg1b_894	-1.048	-7.9357	eProg1b_894	4.18527	5.07399	eProg1b_894	2.19308	-1.35705
mouse2_lib1.final_cell_0073_beta	0.413504	-9.07108	mouse2_lib1.final_cell_0073_beta	4.64102	0.701055	mouse2_lib1.final_cell_0073_beta	4.16556	-3.69648	mouse2_lib1.final_cell_0073_beta	-4.48123	1.12026		eProg1b_895	8.18502	-0.675732	eProg1b_895	-0.0855897	-8.38959	eProg1b_895	4.95529	5.08559	eProg1b_895	-0.228553	-4.78621
mouse2_lib1.final_cell_0074_beta	0.426704	-7.19753	mouse2_lib1.final_cell_0074_beta	5.87322	-0.676384	mouse2_lib1.final_cell_0074_beta	4.29884	-5.27214	mouse2_lib1.final_cell_0074_beta	-5.67133	1.67851		eProg1b_896	9.5365	-2.47273	eProg1b_896	-0.66366	-9.51491	eProg1b_896	4.08252	5.56359	eProg1b_896	-1.18536	-2.13131
mouse2_lib1.final_cell_0075_beta	0.762223	-5.05726	mouse2_lib1.final_cell_0075_beta	5.05555	0.401791	mouse2_lib1.final_cell_0075_beta	5.83926	-3.55833	mouse2_lib1.final_cell_0075_beta	-4.94795	0.0260359		eProg1b_897	9.45748	-1.69922	eProg1b_897	0.427784	-8.68627	eProg1b_897	4.57796	4.90461	eProg1b_897	0.526262	-3.78946
mouse2_lib1.final_cell_0076_alpha	6.25728	3.86504	mouse2_lib1.final_cell_0076_alpha	2.55693	-0.331475	mouse2_lib1.final_cell_0076_alpha	3.98877	4.91851	mouse2_lib1.final_cell_0076_alpha	1.53867	2.48065		eProg1b_898	9.34658	-2.66299	eProg1b_898	0.838056	-9.19417	eProg1b_898	3.00165	5.5284	eProg1b_898	-0.00413595	-4.41712
mouse2_lib1.final_cell_0077_beta	-0.7548	-8.29305	mouse2_lib1.final_cell_0077_beta	4.69523	1.50507	mouse2_lib1.final_cell_0077_beta	2.61379	-4.37223	mouse2_lib1.final_cell_0077_beta	-6.47018	0.998759		eProg1b_899	9.56153	-1.32954	eProg1b_899	0.250078	-8.51564	eProg1b_899	3.50104	6.17983	eProg1b_899	0.966242	-4.07199
mouse2_lib1.final_cell_0078_endothelial	-9.94245	3.88554	mouse2_lib1.final_cell_0078_endothelial	-5.76325	4.61492	mouse2_lib1.final_cell_0078_endothelial	-13.0958	3.44317	mouse2_lib1.final_cell_0078_endothelial	7.943	2.93708		eProg1b_900	9.76581	-0.874341	eProg1b_900	-1.72177	-9.56599	eProg1b_900	5.26054	5.57459	eProg1b_900	-0.716026	-1.97429
mouse2_lib1.final_cell_0079_beta	-0.0847095	-3.8338	mouse2_lib1.final_cell_0079_beta	5.77731	0.29386	mouse2_lib1.final_cell_0079_beta	5.12462	-2.46478	mouse2_lib1.final_cell_0079_beta	-3.2266	-0.139569		eProg1b_901	8.26478	1.08525	eProg1b_901	-0.573857	-7.61535	eProg1b_901	5.21956	7.05363	eProg1b_901	2.12988	-1.60594
mouse2_lib1.final_cell_0080_beta	2.20256	-7.55869	mouse2_lib1.final_cell_0080_beta	4.18383	-0.142822	mouse2_lib1.final_cell_0080_beta	5.35659	-4.33894	mouse2_lib1.final_cell_0080_beta	-4.27931	0.567523		eProg1b_902	9.2554	-2.40765	eProg1b_902	0.253179	-9.82158	eProg1b_902	2.82501	5.47613	eProg1b_902	-1.24447	-3.05962
mouse2_lib1.final_cell_0081_beta	0.360244	-5.24284	mouse2_lib1.final_cell_0081_beta	6.24081	-0.523748	mouse2_lib1.final_cell_0081_beta	7.40005	-5.92265	mouse2_lib1.final_cell_0081_beta	-5.65198	-0.229817		eProg1b_903	9.24284	-2.65605	eProg1b_903	-0.0071562	-9.40283	eProg1b_903	2.39052	5.87437	eProg1b_903	0.494139	-4.13648
mouse2_lib1.final_cell_0082_delta	12.5516	-5.01754	mouse2_lib1.final_cell_0082_delta	2.14792	-1.15149	mouse2_lib1.final_cell_0082_delta	4.7666	1.263	mouse2_lib1.final_cell_0082_delta	0.349166	2.6632		eProg1b_904	8.59776	-2.6105	eProg1b_904	0.594593	-8.31979	eProg1b_904	2.30956	5.84229	eProg1b_904	0.160851	-3.01434
mouse2_lib1.final_cell_0083_B_cell	-21.4341	4.31287	mouse2_lib1.final_cell_0083_B_cell	-1.90823	3.34632	mouse2_lib1.final_cell_0083_B_cell	-11.0968	0.915829	mouse2_lib1.final_cell_0083_B_cell	5.4299	-1.24728		eProg1b_905	7.20303	0.890487	eProg1b_905	0.538882	-7.79698	eProg1b_905	5.24432	7.2468	eProg1b_905	1.52403	-3.5504
mouse2_lib1.final_cell_0084_alpha	6.71149	5.56503	mouse2_lib1.final_cell_0084_alpha	1.97352	-0.447337	mouse2_lib1.final_cell_0084_alpha	5.46218	3.93346	mouse2_lib1.final_cell_0084_alpha	0.95524	2.32525		eProg1b_906	9.18754	-2.65861	eProg1b_906	0.972215	-8.40164	eProg1b_906	3.12684	7.64402	eProg1b_906	2.45609	-2.88325
mouse2_lib1.final_cell_0085_alpha	4.78105	4.70092	mouse2_lib1.final_cell_0085_alpha	0.495858	-0.0085757	mouse2_lib1.final_cell_0085_alpha	4.76176	5.40197	mouse2_lib1.final_cell_0085_alpha	2.15088	1.41675		eProg1b_907	9.78176	-1.02418	eProg1b_907	-0.669823	-8.05606	eProg1b_907	4.57394	5.83197	eProg1b_907	1.82821	-3.29999
mouse2_lib1.final_cell_0086_ductal	-3.13277	16.1773	mouse2_lib1.final_cell_0086_ductal	-6.80627	0.383162	mouse2_lib1.final_cell_0086_ductal	-7.05328	6.91775	mouse2_lib1.final_cell_0086_ductal	4.00755	3.24707		eProg1b_908	9.12996	-1.83209	eProg1b_908	-2.20456	-7.7707	eProg1b_908	4.76237	5.71541	eProg1b_908	0.0640329	-2.09681
mouse2_lib1.final_cell_0087_beta	0.707116	-7.10786	mouse2_lib1.final_cell_0087_beta	6.26692	-0.808041	mouse2_lib1.final_cell_0087_beta	4.53256	-4.86281	mouse2_lib1.final_cell_0087_beta	-6.32803	0.343479		eProg1b_909	9.58161	-1.27047	eProg1b_909	-1.39652	-8.08509	eProg1b_909	6.10484	5.13476	eProg1b_909	1.87477	-1.70104
mouse2_lib1.final_cell_0088_beta	1.49695	-8.78607	mouse2_lib1.final_cell_0088_beta	5.64167	-0.39752	mouse2_lib1.final_cell_0088_beta	3.91752	-4.20983	mouse2_lib1.final_cell_0088_beta	-5.14147	0.944867		eProg1b_910	9.86288	-1.17246	eProg1b_910	-1.7365	-7.84212	eProg1b_910	3.73634	6.24615	eProg1b_910	1.47601	-2.98072
mouse2_lib1.final_cell_0089_beta	0.462768	-8.85358	mouse2_lib1.final_cell_0089_beta	5.18973	-0.266395	mouse2_lib1.final_cell_0089_beta	2.98034	-5.25241	mouse2_lib1.final_cell_0089_beta	-5.10052	2.18604		eProg1b_911	9.81923	-1.30343	eProg1b_911	0.361026	-8.52178	eProg1b_911	3.04235	5.93504	eProg1b_911	-1.37112	-3.28803
mouse2_lib1.final_cell_0090_beta	2.17155	-7.04606	mouse2_lib1.final_cell_0090_beta	4.60295	0.338356	mouse2_lib1.final_cell_0090_beta	4.25379	-4.66898	mouse2_lib1.final_cell_0090_beta	-4.61356	0.996526		eProg1b_912	9.25309	-2.54165	eProg1b_912	0.612611	-9.63546	eProg1b_912	2.57959	5.59389	eProg1b_912	0.399243	-3.45275
mouse2_lib1.final_cell_0091_delta	12.4154	-4.9822	mouse2_lib1.final_cell_0091_delta	2.05874	-2.58595	mouse2_lib1.final_cell_0091_delta	3.67969	0.567631	mouse2_lib1.final_cell_0091_delta	-1.49387	3.23094		eProg1b_913	9.23858	-2.33452	eProg1b_913	-1.05591	-7.54584	eProg1b_913	4.30553	4.93697	eProg1b_913	2.30098	0.394289
mouse2_lib1.final_cell_0092_alpha	5.34043	3.23717	mouse2_lib1.final_cell_0092_alpha	2.77595	-0.655874	mouse2_lib1.final_cell_0092_alpha	4.6625	4.97536	mouse2_lib1.final_cell_0092_alpha	1.39016	2.72217		eProg1b_914	8.86541	-1.21031	eProg1b_914	0.0132272	-8.15681	eProg1b_914	5.08412	6.21031	eProg1b_914	2.81856	-0.598056
mouse2_lib1.final_cell_0093_beta	-1.06291	-9.71741	mouse2_lib1.final_cell_0093_beta	3.84862	1.0135	mouse2_lib1.final_cell_0093_beta	3.2841	-5.33175	mouse2_lib1.final_cell_0093_beta	-1.5907	-1.26275		eProg1b_915	9.28303	-2.02506	eProg1b_915	-0.491638	-10.0731	eProg1b_915	3.56059	5.44828	eProg1b_915	0.673921	-3.63012
mouse2_lib1.final_cell_0094_beta	0.252181	-3.55219	mouse2_lib1.final_cell_0094_beta	-5.79646	0.651638	mouse2_lib1.final_cell_0094_beta	3.4146	1.10399	mouse2_lib1.final_cell_0094_beta	3.75135	3.91394		eProg1b_916	8.52749	-0.10885	eProg1b_916	-1.87578	-8.00143	eProg1b_916	6.58698	5.81518	eProg1b_916	1.84455	-1.45155
mouse2_lib1.final_cell_0095_beta	2.23081	-6.96876	mouse2_lib1.final_cell_0095_beta	4.90522	-0.81629	mouse2_lib1.final_cell_0095_beta	5.48036	-5.20382	mouse2_lib1.final_cell_0095_beta	-5.232	2.19254		eProg1b_917	9.03149	0.53549	eProg1b_917	-3.79794	5.32329	eProg1b_917	5.42742	7.14589	eProg1b_917	-2.62859	3.16477
mouse2_lib1.final_cell_0096_beta	1.09381	-7.22807	mouse2_lib1.final_cell_0096_beta	5.4759	-1.01087	mouse2_lib1.final_cell_0096_beta	4.57823	-4.26641	mouse2_lib1.final_cell_0096_beta	-5.56475	1.96149		eProg1b_918	9.88955	-1.02331	eProg1b_918	-0.79361	-9.18165	eProg1b_918	3.9061	5.78141	eProg1b_918	-0.480225	-3.12952
mouse2_lib1.final_cell_0097_delta	12.1428	-4.84782	mouse2_lib1.final_cell_0097_delta	3.11108	-1.89445	mouse2_lib1.final_cell_0097_delta	5.13477	1.15237	mouse2_lib1.final_cell_0097_delta	0.805371	3.53		eProg1b_919	9.16359	-2.27117	eProg1b_919	0.310815	-9.90934	eProg1b_919	3.68752	6.23662	eProg1b_919	-1.50701	-2.85182
mouse2_lib1.final_cell_0098_delta	13.4438	-2.75709	mouse2_lib1.final_cell_0098_delta	2.67889	-2.32379	mouse2_lib1.final_cell_0098_delta	4.73723	1.77052	mouse2_lib1.final_cell_0098_delta	-1.44177	2.28093		eProg1b_920	9.66495	-0.746602	eProg1b_920	-1.52077	-7.72503	eProg1b_920	5.61658	4.82397	eProg1b_920	1.11487	-3.23392
mouse2_lib1.final_cell_0099_delta	12.6586	-3.96583	mouse2_lib1.final_cell_0099_delta	3.20879	-1.4348	mouse2_lib1.final_cell_0099_delta	5.33646	1.71601	mouse2_lib1.final_cell_0099_delta	-0.413232	3.50052		eProg1b_921	8.52811	-2.49556	eProg1b_921	-0.207722	-8.87659	eProg1b_921	2.16155	6.53073	eProg1b_921	0.0721132	-3.48971
mouse2_lib1.final_cell_0100_delta	13.2974	-3.15342	mouse2_lib1.final_cell_0100_delta	4.41546	1.24952	mouse2_lib1.final_cell_0100_delta	5.31321	2.28175	mouse2_lib1.final_cell_0100_delta	4.40375	3.38792		eProg1b_922	9.51025	-1.8558	eProg1b_922	-0.743692	-7.28046	eProg1b_922	5.91953	5.40714	eProg1b_922	1.65604	-2.73411
mouse2_lib1.final_cell_0101_beta	2.30615	-7.06525	mouse2_lib1.final_cell_0101_beta	4.91002	-1.23165	mouse2_lib1.final_cell_0101_beta	4.30091	-5.07228	mouse2_lib1.final_cell_0101_beta	-4.54841	1.5798		eProg1b_923	7.71738	1.05578	eProg1b_923	-2.27273	-8.66737	eProg1b_923	5.46738	6.50755	eProg1b_923	-0.633296	-2.92172
mouse2_lib1.final_cell_0102_beta	2.47254	-5.94929	mouse2_lib1.final_cell_0102_beta	5.73122	0.613904	mouse2_lib1.final_cell_0102_beta	3.82572	-2.88822	mouse2_lib1.final_cell_0102_beta	-5.00699	0.095409		eProg1b_924	9.61162	-2.42929	eProg1b_924	0.0863077	-9.06186	eProg1b_924	3.20798	6.38629	eProg1b_924	-1.46007	-3.16289
mouse2_lib1.final_cell_0103_beta	1.32005	-8.86002	mouse2_lib1.final_cell_0103_beta	3.80681	0.556658	mouse2_lib1.final_cell_0103_beta	4.8876	-5.65655	mouse2_lib1.final_cell_0103_beta	-4.42681	0.294722		eProg1b_925	8.88548	-0.105391	eProg1b_925	-1.49014	-7.53814	eProg1b_925	6.38527	4.56454	eProg1b_925	1.07708	-2.29835
mouse2_lib1.final_cell_0104_delta	12.6849	-4.14856	mouse2_lib1.final_cell_0104_delta	3.22174	-1.58342	mouse2_lib1.final_cell_0104_delta	4.53679	1.18612	mouse2_lib1.final_cell_0104_delta	-0.578977	3.1666		eProg1b_926	9.6491	-2.21917	eProg1b_926	-0.647558	-8.1507	eProg1b_926	4.97154	5.03517	eProg1b_926	0.29775	-2.68705
mouse2_lib1.final_cell_0105_beta	-0.590334	-5.75241	mouse2_lib1.final_cell_0105_beta	2.17096	1.9211	mouse2_lib1.final_cell_0105_beta	7.0709	-4.48466	mouse2_lib1.final_cell_0105_beta	-0.810499	-1.58918		eProg1b_927	9.4461	-1.54442	eProg1b_927	-1.49359	-9.01586	eProg1b_927	4.04766	5.3923	eProg1b_927	-0.194187	-2.17272
mouse2_lib1.final_cell_0106_beta	-0.324074	-8.94991	mouse2_lib1.final_cell_0106_beta	4.68052	0.958897	mouse2_lib1.final_cell_0106_beta	3.80843	-4.83896	mouse2_lib1.final_cell_0106_beta	-4.45347	0.0136255		eProg1b_928	9.59031	-1.97714	eProg1b_928	-1.82905	-8.30932	eProg1b_928	5.14654	5.16355	eProg1b_928	0.511685	-3.04811
mouse2_lib1.final_cell_0107_alpha	5.70748	4.35065	mouse2_lib1.final_cell_0107_alpha	2.21712	-1.44488	mouse2_lib1.final_cell_0107_alpha	4.74084	4.85326	mouse2_lib1.final_cell_0107_alpha	0.886619	3.15521		eProg1b_929	9.12611	-2.60224	eProg1b_929	1.10775	-9.06972	eProg1b_929	2.7069	5.95526	eProg1b_929	-0.376434	-4.81736
mouse2_lib1.final_cell_0108_beta	0.920375	-8.54729	mouse2_lib1.final_cell_0108_beta	5.36774	-0.57765	mouse2_lib1.final_cell_0108_beta	5.19065	-5.76945	mouse2_lib1.final_cell_0108_beta	-4.40995	1.49626		eProg1b_930	9.41638	-0.679961	eProg1b_930	-1.90073	-8.37317	eProg1b_930	6.47769	4.55612	eProg1b_930	1.77699	-1.89698
mouse2_lib1.final_cell_0109_delta	12.8666	-5.1695	mouse2_lib1.final_cell_0109_delta	3.7302	-2.27465	mouse2_lib1.final_cell_0109_delta	4.97982	1.99613	mouse2_lib1.final_cell_0109_delta	-1.10615	3.51044		eProg1b_931	9.61261	-1.78488	eProg1b_931	-1.04219	-8.67541	eProg1b_931	3.17731	5.98196	eProg1b_931	-1.72182	-2.47215
mouse2_lib1.final_cell_0110_gamma	4.71397	4.83726	mouse2_lib1.final_cell_0110_gamma	2.55082	-2.36103	mouse2_lib1.final_cell_0110_gamma	4.09159	1.93617	mouse2_lib1.final_cell_0110_gamma	-1.68798	2.57531		eProg1b_932	9.78609	-1.03503	eProg1b_932	-1.25579	-7.53896	eProg1b_932	5.6983	4.64935	eProg1b_932	1.22718	-3.15267
mouse2_lib1.final_cell_0111_beta	-0.909289	-9.51065	mouse2_lib1.final_cell_0111_beta	5.96096	0.462589	mouse2_lib1.final_cell_0111_beta	3.19278	-4.34347	mouse2_lib1.final_cell_0111_beta	-6.47342	1.08847		eProg1b_933	8.91622	0.657685	eProg1b_933	-0.636949	-7.63844	eProg1b_933	6.61598	5.14742	eProg1b_933	2.24731	-2.47365
mouse2_lib1.final_cell_0112_delta	13.0646	-2.45418	mouse2_lib1.final_cell_0112_delta	2.85066	-2.35245	mouse2_lib1.final_cell_0112_delta	4.39249	1.65602	mouse2_lib1.final_cell_0112_delta	-1.36006	2.56793		eProg1b_934	7.65483	0.60765	eProg1b_934	-1.08722	-7.10496	eProg1b_934	5.67519	6.49662	eProg1b_934	2.28808	-2.5673
mouse2_lib1.final_cell_0113_beta	-0.0306078	-3.51353	mouse2_lib1.final_cell_0113_beta	4.97811	0.518308	mouse2_lib1.final_cell_0113_beta	6.40526	-3.71162	mouse2_lib1.final_cell_0113_beta	-4.3242	-0.327831		eProg1b_935	9.40694	-1.16314	eProg1b_935	-1.50586	-8.68305	eProg1b_935	4.95986	5.13502	eProg1b_935	0.909627	-2.45486
mouse2_lib1.final_cell_0114_beta	1.64075	-7.26111	mouse2_lib1.final_cell_0114_beta	4.70204	-1.43663	mouse2_lib1.final_cell_0114_beta	4.31935	-3.55767	mouse2_lib1.final_cell_0114_beta	-4.36863	-0.216564		eProg1b_936	9.12061	-2.74346	eProg1b_936	-0.202275	-10.6359	eProg1b_936	2.68356	7.34455	eProg1b_936	-2.25726	-2.58353
mouse2_lib1.final_cell_0115_beta	1.64329	-6.69845	mouse2_lib1.final_cell_0115_beta	6.29367	-0.642402	mouse2_lib1.final_cell_0115_beta	4.47025	-3.56508	mouse2_lib1.final_cell_0115_beta	-6.17431	1.40012		eProg1b_937	8.6517	-2.13839	eProg1b_937	-1.15358	-8.53776	eProg1b_937	2.80199	5.46916	eProg1b_937	-1.10327	-2.53793
mouse2_lib1.final_cell_0116_delta	12.2578	-5.01345	mouse2_lib1.final_cell_0116_delta	2.81377	-1.51878	mouse2_lib1.final_cell_0116_delta	4.56232	1.75004	mouse2_lib1.final_cell_0116_delta	-0.635368	3.3081		eProg1b_938	9.41805	-2.47838	eProg1b_938	0.487703	-9.06534	eProg1b_938	2.52254	5.77154	eProg1b_938	-0.379605	-3.47915
mouse2_lib1.final_cell_0117_beta	-0.927541	-3.91251	mouse2_lib1.final_cell_0117_beta	3.08474	1.74629	mouse2_lib1.final_cell_0117_beta	6.55411	-3.36109	mouse2_lib1.final_cell_0117_beta	-1.59847	-1.33384		eProg1b_939	9.91216	-1.38729	eProg1b_939	0.0105187	-10.0485	eProg1b_939	5.27165	5.86159	eProg1b_939	-1.71535	-2.6654
mouse2_lib1.final_cell_0118_gamma	4.76118	5.44134	mouse2_lib1.final_cell_0118_gamma	3.17453	-2.48366	mouse2_lib1.final_cell_0118_gamma	3.87229	2.06715	mouse2_lib1.final_cell_0118_gamma	3.59885	3.86776		eProg1b_940	9.69217	-1.12335	eProg1b_940	-1.21211	-8.1516	eProg1b_940	5.00959	4.76681	eProg1b_940	0.0597578	-2.74332
mouse2_lib1.final_cell_0119_gamma	4.57204	4.82849	mouse2_lib1.final_cell_0119_gamma	0.750547	0.3807	mouse2_lib1.final_cell_0119_gamma	3.85526	1.87383	mouse2_lib1.final_cell_0119_gamma	-1.73033	2.42281		eProg1b_941	9.25524	-0.810848	eProg1b_941	-2.2726	-8.20348	eProg1b_941	6.36763	5.60558	eProg1b_941	1.18041	-2.51972
mouse2_lib1.final_cell_0120_ductal	-1.54573	17.1337	mouse2_lib1.final_cell_0120_ductal	-5.71312	0.806172	mouse2_lib1.final_cell_0120_ductal	-9.23937	5.71425	mouse2_lib1.final_cell_0120_ductal	4.01648	3.02302		eProg1b_942	9.41104	-2.08448	eProg1b_942	-0.63717	-9.1157	eProg1b_942	4.43013	5.88892	eProg1b_942	0.943336	-2.825
mouse2_lib1.final_cell_0121_beta	0.176338	-5.15477	mouse2_lib1.final_cell_0121_beta	6.20642	-1.23529	mouse2_lib1.final_cell_0121_beta	5.78406	-4.21272	mouse2_lib1.final_cell_0121_beta	-4.70296	0.548237		eProg1b_943	9.43112	-0.293874	eProg1b_943	-1.26756	-7.06382	eProg1b_943	5.89193	4.89356	eProg1b_943	1.94263	-2.27027
mouse2_lib1.final_cell_0122_beta	-0.578022	-4.10449	mouse2_lib1.final_cell_0122_beta	4.80162	1.65347	mouse2_lib1.final_cell_0122_beta	5.20722	-3.30395	mouse2_lib1.final_cell_0122_beta	-1.70043	-1.78201		eProg1b_944	8.50458	-2.41131	eProg1b_944	1.3094	-8.56291	eProg1b_944	3.62362	6.51907	eProg1b_944	1.43539	-3.16848
mouse2_lib1.final_cell_0123_beta	-0.0234574	-1.95528	mouse2_lib1.final_cell_0123_beta	0.936304	0.591139	mouse2_lib1.final_cell_0123_beta	6.23228	-2.95965	mouse2_lib1.final_cell_0123_beta	-1.9679	-0.442854		eProg1b_945	9.43459	-0.223173	eProg1b_945	-0.666998	-9.27527	eProg1b_945	4.85674	6.04227	eProg1b_945	-0.122028	-2.85359
mouse2_lib1.final_cell_0124_beta	1.95512	-7.37866	mouse2_lib1.final_cell_0124_beta	3.40119	0.772927	mouse2_lib1.final_cell_0124_beta	5.97398	-5.82758	mouse2_lib1.final_cell_0124_beta	-4.35801	0.285406		eProg1b_946	9.37544	-2.37992	eProg1b_946	-0.131793	-9.50087	eProg1b_946	2.95601	5.60406	eProg1b_946	0.92669	-3.45714
mouse2_lib1.final_cell_0125_beta	1.59149	-7.82413	mouse2_lib1.final_cell_0125_beta	4.17729	-0.283114	mouse2_lib1.final_cell_0125_beta	5.46298	-4.85011	mouse2_lib1.final_cell_0125_beta	-4.60376	1.19844		eProg1b_947	7.7353	-0.0615278	eProg1b_947	-1.85422	-9.1918	eProg1b_947	5.65277	5.37326	eProg1b_947	-0.332939	-2.40437
mouse2_lib1.final_cell_0126_beta	1.73149	-7.23099	mouse2_lib1.final_cell_0126_beta	4.78425	0.330182	mouse2_lib1.final_cell_0126_beta	4.57298	-4.87201	mouse2_lib1.final_cell_0126_beta	-5.64243	-0.676576		eProg1b_948	8.15715	0.948595	eProg1b_948	-1.39814	-9.48086	eProg1b_948	5.4959	6.41404	eProg1b_948	0.591695	-3.33567
mouse2_lib1.final_cell_0127_alpha	6.67263	5.49018	mouse2_lib1.final_cell_0127_alpha	3.24305	-1.68278	mouse2_lib1.final_cell_0127_alpha	5.56489	4.65493	mouse2_lib1.final_cell_0127_alpha	0.174549	2.50307		eProg1b_949	8.37322	0.737317	eProg1b_949	-1.79257	-8.59754	eProg1b_949	5.63	5.96926	eProg1b_949	1.42279	-2.0226
mouse2_lib1.final_cell_0128_alpha	6.62139	5.0284	mouse2_lib1.final_cell_0128_alpha	0.551768	0.16143	mouse2_lib1.final_cell_0128_alpha	5.19418	5.3578	mouse2_lib1.final_cell_0128_alpha	2.48875	1.92613		eProg1b_950	9.34369	-0.737397	eProg1b_950	-0.656109	-8.00447	eProg1b_950	5.31087	4.96554	eProg1b_950	1.66701	-2.91449
mouse2_lib1.final_cell_0129_endothelial	-10.3238	6.30947	mouse2_lib1.final_cell_0129_endothelial	-5.39765	3.80109	mouse2_lib1.final_cell_0129_endothelial	-12.0593	2.4134	mouse2_lib1.final_cell_0129_endothelial	6.72763	2.71993		eProg1b_951	8.69312	-0.353371	eProg1b_951	-0.639222	-8.56976	eProg1b_951	6.82334	4.79003	eProg1b_951	-2.0332	-2.05774
mouse2_lib1.final_cell_0130_beta	-0.51255	-9.87348	mouse2_lib1.final_cell_0130_beta	4.9134	1.29966	mouse2_lib1.final_cell_0130_beta	4.09316	-5.19866	mouse2_lib1.final_cell_0130_beta	-5.40041	-0.789147		eProg1b_952	8.48392	0.0413485	eProg1b_952	-0.698108	-10.2783	eProg1b_952	4.97745	5.17616	eProg1b_952	-1.29095	-2.59096
mouse2_lib1.final_cell_0131_beta	0.926742	-8.19612	mouse2_lib1.final_cell_0131_beta	4.33745	0.221486	mouse2_lib1.final_cell_0131_beta	6.07142	-4.49987	mouse2_lib1.final_cell_0131_beta	-4.33796	0.819899		eProg1b_953	9.37775	0.264192	eProg1b_953	-0.750442	-10.1526	eProg1b_953	5.60656	5.58901	eProg1b_953	-2.59316	-1.90386
mouse2_lib1.final_cell_0132_beta	-0.913846	-9.01057	mouse2_lib1.final_cell_0132_beta	6.0701	0.344641	mouse2_lib1.final_cell_0132_beta	4.38388	-3.95589	mouse2_lib1.final_cell_0132_beta	-5.90017	-0.534202		eProg1b_954	8.51895	-0.837006	eProg1b_954	-1.19836	-7.10282	eProg1b_954	6.21691	4.61442	eProg1b_954	2.10961	-2.56671
mouse2_lib1.final_cell_0133_beta	1.6025	-8.17786	mouse2_lib1.final_cell_0133_beta	5.21443	-0.658346	mouse2_lib1.final_cell_0133_beta	3.30339	-4.539	mouse2_lib1.final_cell_0133_beta	-6.09663	1.23444		eProg1b_955	7.70125	0.929331	eProg1b_955	-2.35782	-8.42789	eProg1b_955	5.86541	6.64848	eProg1b_955	0.391481	-2.30466
mouse2_lib1.final_cell_0134_beta	2.24839	-7.11869	mouse2_lib1.final_cell_0134_beta	4.87201	-1.22136	mouse2_lib1.final_cell_0134_beta	5.22145	-4.82405	mouse2_lib1.final_cell_0134_beta	-4.17176	0.62115		eProg1b_956	9.56113	-1.61751	eProg1b_956	-2.19035	-8.64996	eProg1b_956	6.58721	5.5653	eProg1b_956	2.2912	-0.386342
mouse2_lib1.final_cell_0135_beta	1.6288	-8.28031	mouse2_lib1.final_cell_0135_beta	5.3576	-0.32157	mouse2_lib1.final_cell_0135_beta	3.63808	-3.97215	mouse2_lib1.final_cell_0135_beta	-4.33172	1.39025		eProg1b_957	8.98414	-1.65881	eProg1b_957	-1.97685	-9.19428	eProg1b_957	6.3592	4.67226	eProg1b_957	-0.767372	-2.21502
mouse2_lib1.final_cell_0136_beta	0.274755	-6.29265	mouse2_lib1.final_cell_0136_beta	4.64245	-0.16489	mouse2_lib1.final_cell_0136_beta	4.83909	-4.48424	mouse2_lib1.final_cell_0136_beta	-4.04731	-0.0579149		eProg1b_958	9.61207	-1.98854	eProg1b_958	0.449759	-8.43133	eProg1b_958	2.69123	6.45305	eProg1b_958	0.741334	-4.36864
mouse2_lib1.final_cell_0137_beta	-0.0785855	-2.43311	mouse2_lib1.final_cell_0137_beta	5.29384	-0.93163	mouse2_lib1.final_cell_0137_beta	5.39239	-3.74072	mouse2_lib1.final_cell_0137_beta	-2.88231	-0.214182		eProg1b_959	9.10512	0.369498	eProg1b_959	-1.18332	-9.54639	eProg1b_959	4.65104	7.06907	eProg1b_959	-0.00885092	-2.99578
mouse2_lib1.final_cell_0138_alpha	6.10793	4.45143	mouse2_lib1.final_cell_0138_alpha	0.877076	-0.0673876	mouse2_lib1.final_cell_0138_alpha	5.0965	4.33518	mouse2_lib1.final_cell_0138_alpha	1.28122	1.98986		eProg1b_960	9.51462	-2.09447	eProg1b_960	-0.560781	-8.93617	eProg1b_960	3.9745	6.17817	eProg1b_960	0.455583	-3.3018
mouse2_lib1.final_cell_0139_beta	-0.174545	-2.00664	mouse2_lib1.final_cell_0139_beta	2.33715	0.831882	mouse2_lib1.final_cell_0139_beta	5.78246	-2.97612	mouse2_lib1.final_cell_0139_beta	-1.95637	-0.0961431		eProg1b_961	7.71421	1.02665	eProg1b_961	-1.25727	-8.41158	eProg1b_961	5.41048	6.86371	eProg1b_961	1.25669	-2.67005
mouse2_lib1.final_cell_0140_beta	2.05647	-7.23291	mouse2_lib1.final_cell_0140_beta	4.13435	-0.420437	mouse2_lib1.final_cell_0140_beta	6.34435	-5.49894	mouse2_lib1.final_cell_0140_beta	-4.52942	1.10174		eProg1b_962	8.90966	-1.82825	eProg1b_962	-1.60616	-7.95807	eProg1b_962	6.28028	5.55447	eProg1b_962	0.821975	-2.61718
mouse2_lib1.final_cell_0141_ductal	-0.114831	17.0908	mouse2_lib1.final_cell_0141_ductal	-4.98192	1.89595	mouse2_lib1.final_cell_0141_ductal	-10.2792	6.02138	mouse2_lib1.final_cell_0141_ductal	5.55802	1.73208		eProg1b_963	9.24333	0.417649	eProg1b_963	-2.05129	-8.82905	eProg1b_963	5.64227	6.35711	eProg1b_963	-0.256336	-2.11487
[truncated: 923 more rows]

## Sheet: Fig 2D and S7 Fig
Dataset	sapGNN (average ARI)	pagoda2 (average ARI)	Aucell (average ARI)	Unipath (average ARI)	Genes (average ARI)	ssgsea (average ARI)	gsva (average ARI)
GSE75748 (cell lines)	0.664	0.544	0.406	0.437	0.574	0.3	0.37
GSE75748 (timeseries)	0.61	0.461	0.214	0.317	0.503	0.156	0.262
GSE87375	0.316	0.231	0.137	0.114	0.33	0.067	0.169
[truncated: 47 more rows]

[truncated: 1 more sheets: S2 Fig]
