# Supplementary material for: scapGNN: A graph neural network–based framework for active pathway and gene module inference from single-cell multi-omics data
Source: PLoS Biol. 2023 Nov 13;21(11):e3002369. doi: 10.1371/journal.pbio.3002369 (PMC10681325; doi:10.1371/journal.pbio.3002369)
Supplement: S2 Data — (XLSX) [file pbio.3002369.s045.xlsx]

## Sheet: Fig 3A
K562 (K562 dataset)
	AUCell	Pagoda2	UniPath	scapGNN
Top 1	0	0.131	0.154	0.96
Top 2	0.023	0.192	0.538	0.96
Top 3	0.054	0.262	0.654	0.96
Top 4	0.092	0.3	0.7	0.96
Top 5	0.131	0.338	0.738	0.96
A549 (A549 dataset)
	AUCell	Pagoda2	UniPath	scapGNN
Top 1	0	0	0.062	1
Top 2	0	0.015	0.131	1
Top 3	0	0.015	0.2	1
Top 4	0	0.023	0.3	1
Top 5	0	0.046	0.438	1
GM12878 (GM12878 dataset)
	AUCell	Pagoda2	UniPath	scapGNN
Top 1	0	0.131	0.154	1
Top 2	0.023	0.192	0.538	1
Top 3	0.054	0.262	0.662	1
Top 4	0.092	0.3	0.7	1
Top 5	0.131	0.338	0.738	1
ESC (ESC dataset)
	AUCell	Pagoda2	UniPath	scapGNN
Top 1	0	0	0.159	0.882
Top 2	0	0	0.542	0.882
Top 3	0	0	0.72	0.882
Top 4	0	0	0.86	0.882
Top 5	0	0	0.981	0.882

## Sheet: Fig 3B
Method	Proportion in top 5	Dataset
scapGNN	0.68	B cell (Heterogenous)
Pagoda2	0.4	B cell (Heterogenous)
AUCell	0	B cell (Heterogenous)
UniPath	0.2	B cell (Heterogenous)
scapGNN	1	T cell (Heterogenous)
Pagoda2	0.692	T cell (Heterogenous)
AUCell	0	T cell (Heterogenous)
UniPath	0.308	T cell (Heterogenous)
scapGNN	0.95	B cell (Homogenous)
Pagoda2	0.106	B cell (Homogenous)
AUCell	0	B cell (Homogenous)
UniPath	0.141	B cell (Homogenous)
scapGNN	0.77	T cell (Homogenous)
Pagoda2	0.032	T cell (Homogenous)
AUCell	0	T cell (Homogenous)
UniPath	0.004	T cell (Homogenous)

## Sheet: Fig 3C and S15 Fig
T cell receptor signaling pathway
Method	AUC
scapGNN, heterogeneous	0.74
scapGNN, homogeneous	0.73
genomap, heterogeneous	0.56
B cell receptor signaling pathway
Method	AUC
scapGNN, heterogeneous	0.81
scapGNN, homogeneous	0.66
genomap, heterogeneous	0.64
Marker gene-set
Method	AUC
ESC, scapGNN, heterogeneous	0.82
A549, scapGNN, homogeneous	0.74
ESC, genomap, heterogeneous	0.77
Marker gene-set (drop-out noise, S15 Fig)
Method	AUC
scapGNN (ESC, 5%)	0.86
scapGNN (ESC, 10%)	0.86
scapGNN (ESC, 15%)	0.85
scapGNN (ESC, 20%)	0.82
Genomap (ESC, 5%)	0.79
Genomap (ESC, 10%)	0.73
Genomap (ESC, 15%)	0.75
Genomap (ESC, 20%)	0.71

## Sheet: S14 Fig
The proportion of T cells with T cell receptor signaling pathway or B cells with B cell receptor signaling pathway appeared in the top 5 enriched terms when T cells or B cells were grouped with epithelial cells in the T cell and B cell dataset.
Cell type	Proportion in top 5
B cell (untreated)	0.68
B cell (B cell + Epithelial cell)	0.68
B cell (B cell + T cell)	0.76
T cell (untreated)	1
T cell (B cell + T cell)	0.923
The proportion of T cells with T cell receptor signaling pathway or B cells with B cell receptor signaling pathway appeared in the top 5 enriched terms when T cells or B cells were grouped with multiple cell types in the scRNA-seq data of the PBMC multi-omics dataset.
Cell type	Proportion in top 5
B cell (untreated)	0.99
B cell (B cell + Monocyte)	0.96
B cell (B cell + Monocyte +NK+DC)	0.96
T cell (untreated)	0.98
T cell (T cell + Monocyte)	0.98
T cell (T cell + Monocyte +NK+DC)	0.99
