# Supplementary material for: scapGNN: A graph neural network–based framework for active pathway and gene module inference from single-cell multi-omics data
Source: PLoS Biol. 2023 Nov 13;21(11):e3002369. doi: 10.1371/journal.pbio.3002369 (PMC10681325; doi:10.1371/journal.pbio.3002369)
Supplement: S3 Data — (XLSX) [file pbio.3002369.s046.xlsx]

## Sheet: Fig 4
Cell subtype dataset (drop-out noise)					UMAP localisation of cell subtype dataset with drop-out noise.
Method	Cell clustering indicator	AUC			Dropout rate 5%			Dropout rate 5%			Dropout rate 15%			Dropout rate 20%
scapGNN	average ARI	0.718				UMAP_1	UMAP_2		UMAP_1	UMAP_2		UMAP_1	UMAP_2		UMAP_1	UMAP_2
scapGNN	average NMI	0.745			eNb1_1	8.62153	-0.704301	eNb1_1	7.08894	2.52558	eNb1_1	-6.68959	0.998478	eNb1_1	-5.57842	-1.65792
scapGNN	Purity	0.744			eNb1_2	8.11554	-0.988725	eNb1_2	6.05056	2.46306	eNb1_2	-5.89848	0.75073	eNb1_2	-4.80324	-1.34905
scapGNN	average SW	0.21			eNb1_3	7.79392	-0.301018	eNb1_3	5.51224	3.45493	eNb1_3	-5.86225	-1.21931	eNb1_3	-4.4849	-1.13266
AUCell	average ARI	0.522			eNb1_4	7.07231	-0.178092	eNb1_4	7.23584	3.59559	eNb1_4	-7.16203	-0.456812	eNb1_4	-5.3267	-0.794209
AUCell	average NMI	0.553			eNb1_5	7.4123	-0.558284	eNb1_5	6.84586	3.04584	eNb1_5	-6.17607	0.611218	eNb1_5	-5.28957	-1.2728
AUCell	Purity	0.612			eNb1_6	8.24608	-0.547608	eNb1_6	6.9533	2.6563	eNb1_6	-6.46672	0.801947	eNb1_6	-5.27179	-1.58615
AUCell	average SW	-0.003			eNb1_7	8.44514	-0.709474	eNb1_7	6.95519	2.49756	eNb1_7	-6.37054	0.694911	eNb1_7	-5.22429	-1.5265
Pagoda2	average ARI	0.605			eNb1_8	8.50818	-1.25499	eNb1_8	6.42235	2.32082	eNb1_8	-6.06379	0.863456	eNb1_8	-4.83199	-1.50705
Pagoda2	average NMI	0.657			eNb1_9	7.73583	0.705959	eNb1_9	5.08041	4.18694	eNb1_9	-5.97942	-1.47931	eNb1_9	-3.69915	0.574975
Pagoda2	Purity	0.74			eNb1_10	8.04617	-0.615942	eNb1_10	6.87023	2.77756	eNb1_10	-6.2852	0.851971	eNb1_10	-4.78626	-1.45301
Pagoda2	average SW	0.077			eNb1_11	6.26895	0.169823	eNb1_11	7.46413	4.16887	eNb1_11	-7.55842	-0.639343	eNb1_11	-5.8131	-0.396827
UniPath	average ARI	0.476			eNb1_12	7.53706	-0.426312	eNb1_12	6.2013	3.26438	eNb1_12	-6.37949	0.231649	eNb1_12	-4.90347	-0.768833
UniPath	average NMI	0.482			eNb1_13	8.04526	-0.543212	eNb1_13	7.02527	2.65052	eNb1_13	-6.56685	1.04886	eNb1_13	-5.30891	-1.44844
UniPath	Purity	0.562			eNb1_14	8.23649	-0.636393	eNb1_14	6.90586	2.77547	eNb1_14	-6.52466	0.753289	eNb1_14	-5.03591	-1.1492
UniPath	average SW	0.001			eNb1_15	8.86018	-0.985391	eNb1_15	6.95059	2.43876	eNb1_15	-6.30382	1.09499	eNb1_15	-5.43748	-1.65165
					eNb1_16	6.49433	-0.00775874	eNb1_16	7.75619	4.13437	eNb1_16	-7.37565	-0.429865	eNb1_16	-6.04096	-0.601981
					eNb1_17	8.31041	-1.37156	eNb1_17	5.65216	2.85628	eNb1_17	-5.7106	0.144339	eNb1_17	-4.52268	-0.711543
Cell subtype dataset (Gaussian noise)					eNb1_18	6.46364	-0.201019	eNb1_18	6.97916	4.38138	eNb1_18	-6.88686	-0.620149	eNb1_18	-6.17683	0.18429
Method	Cell clustering indicator	AUC			eNb1_19	7.29198	-0.671098	eNb1_19	5.53571	3.37936	eNb1_19	-5.94012	-0.309633	eNb1_19	-4.76264	-0.00927241
scapGNN	average ARI	0.706			eNb1_20	7.97553	0.492551	eNb1_20	6.65878	4.11653	eNb1_20	-7.25211	-0.309111	eNb1_20	-6.18054	0.639953
scapGNN	average NMI	0.736			eNb1_21	8.1257	1.35259	eNb1_21	5.73305	4.75178	eNb1_21	-6.40576	-1.2428	eNb1_21	-5.24057	0.741782
scapGNN	Purity	0.74			eNb1_22	8.86146	-0.460225	eNb1_22	7.14954	2.90299	eNb1_22	-6.86444	0.84644	eNb1_22	-5.66589	-1.47549
scapGNN	average SW	0.244			eNb1_23	8.06684	0.965174	eNb1_23	5.71389	4.50593	eNb1_23	-6.71532	0.208699	eNb1_23	-5.8033	0.104719
AUCell	average ARI	0.584			eNb1_24	8.83474	-0.52448	eNb1_24	7.15896	3.21562	eNb1_24	-6.86916	0.618314	eNb1_24	-5.79243	-1.18513
AUCell	average NMI	0.615			eNb1_25	8.80563	-0.747193	eNb1_25	7.13486	2.86955	eNb1_25	-6.64229	1.01728	eNb1_25	-5.58187	-1.5305
AUCell	Purity	0.7			eNb1_26	8.8193	-0.592695	eNb1_26	7.131	2.95089	eNb1_26	-6.77863	0.930814	eNb1_26	-5.46776	-1.35269
AUCell	average SW	0.002			eNb1_27	8.92302	-0.99682	eNb1_27	7.15625	2.70511	eNb1_27	-6.51847	1.16833	eNb1_27	-5.60842	-1.5508
Pagoda2	average ARI	0.668			eNb1_28	8.37323	0.415445	eNb1_28	6.79018	4.05867	eNb1_28	-7.07433	0.116064	eNb1_28	-5.93109	0.377013
Pagoda2	average NMI	0.701			eNb1_29	8.67915	-0.0371213	eNb1_29	7.03821	3.47839	eNb1_29	-7.16588	0.57674	eNb1_29	-6.01876	-0.211223
Pagoda2	Purity	0.78			eNb1_30	7.50342	0.719184	eNb1_30	6.93658	4.58004	eNb1_30	-7.61797	-0.733549	eNb1_30	-6.59702	0.805566
Pagoda2	average SW	0.12			eNb1_31	8.80291	-1.15046	eNb1_31	7.08324	2.63089	eNb1_31	-6.50153	1.06878	eNb1_31	-5.45185	-1.51047
UniPath	average ARI	0.474			eNb1_32	8.04013	0.363746	eNb1_32	6.49375	4.08265	eNb1_32	-6.54568	-0.00303358	eNb1_32	-5.53572	0.516906
UniPath	average NMI	0.47			eNb1_33	6.3301	0.0391644	eNb1_33	7.54884	4.43631	eNb1_33	-7.68129	-0.83899	eNb1_33	-6.6379	0.0345343
UniPath	Purity	0.59			eNb1_34	8.33542	-0.39508	eNb1_34	6.85259	2.93603	eNb1_34	-6.69912	0.766809	eNb1_34	-5.57723	-1.03473
UniPath	average SW	0.044			eNb1_35	7.95347	-0.222383	eNb1_35	6.11338	3.33226	eNb1_35	-6.20889	0.334444	eNb1_35	-4.68414	-1.06212
					eNb1_36	7.99667	1.42084	eNb1_36	5.16712	4.66493	eNb1_36	-6.17148	-1.99674	eNb1_36	-4.56691	1.14698
					eNb1_37	7.72475	0.708543	eNb1_37	5.13797	4.25302	eNb1_37	-5.82613	-1.21921	eNb1_37	-4.36485	0.648649
EC dataset					eNb1_38	8.05193	0.516403	eNb1_38	6.46852	4.39617	eNb1_38	-6.57313	-0.0833303	eNb1_38	-5.84404	0.916074
Method	drop-out noise	Proportion of correct detection	Rank		eNb1_39	7.80061	-0.600583	eNb1_39	6.67849	3.18249	eNb1_39	-6.59798	0.594279	eNb1_39	-5.13934	-0.962898
scapGNN	Normal	0.981	Top 1		eNb1_40	7.38922	-0.927356	eNb1_40	5.42682	3.24883	eNb1_40	-5.60459	-0.17068	eNb1_40	-4.42583	-0.243927
scapGNN	Normal	0.981	Top 2		eNb1_41	7.70959	-0.841424	eNb1_41	5.842	3.6583	eNb1_41	-5.83066	-0.247338	eNb1_41	-4.61171	-0.728125
scapGNN	Normal	0.981	Top 3		eNb1_42	8.29558	0.238795	eNb1_42	7.04318	3.84195	eNb1_42	-7.35657	0.128042	eNb1_42	-6.14326	-0.0208566
scapGNN	Normal	0.981	Top 4		eNb1_43	8.0891	1.10432	eNb1_43	5.41144	4.49105	eNb1_43	-6.18422	-1.41858	eNb1_43	-4.71144	0.907712
scapGNN	Normal	0.981	Top 5		eNb1_44	7.67887	0.308861	eNb1_44	6.0672	3.7146	eNb1_44	-6.48927	-0.394509	eNb1_44	-4.98232	-0.369405
scapGNN	Dropout rate 5%	0.99	Top 1		eNb1_45	7.4672	-1.39083	eNb1_45	5.48061	2.8399	eNb1_45	-5.31515	-0.280076	eNb1_45	-4.16754	-0.480474
scapGNN	Dropout rate 5%	0.99	Top 2		eNb1_46	7.39543	0.498518	eNb1_46	6.55402	3.99058	eNb1_46	-7.05765	-0.745163	eNb1_46	-5.77769	-0.236181
scapGNN	Dropout rate 5%	0.99	Top 3		eNb1_47	8.48234	-1.33108	eNb1_47	6.43369	2.56085	eNb1_47	-6.07303	0.672304	eNb1_47	-4.90214	-1.35582
scapGNN	Dropout rate 5%	0.99	Top 4		eNb1_48	7.54695	-0.490332	eNb1_48	6.09709	2.79282	eNb1_48	-6.76918	-0.410802	eNb1_48	-5.02142	-1.27961
scapGNN	Dropout rate 5%	0.99	Top 5		eNb1_49	7.23669	0.167943	eNb1_49	6.22317	3.58552	eNb1_49	-6.92402	-0.715373	eNb1_49	-5.47866	-0.305808
scapGNN	Dropout rate 10%	0.99	Top 1		eNb1_50	6.92244	-0.0814999	eNb1_50	7.49851	3.95589	eNb1_50	-7.3503	-0.254311	eNb1_50	-5.53128	-0.937348
scapGNN	Dropout rate 10%	0.99	Top 2		eNb1_51	7.49407	0.225126	eNb1_51	5.27383	4.00734	eNb1_51	-6.34969	-1.45714	eNb1_51	-4.46351	0.322111
scapGNN	Dropout rate 10%	0.99	Top 3		eNb1_52	6.20827	0.36078	eNb1_52	7.53805	4.53962	eNb1_52	-7.97736	-0.933685	eNb1_52	-6.59728	0.0876098
scapGNN	Dropout rate 10%	0.99	Top 4		eNb1_53	8.67699	-1.27918	eNb1_53	6.52684	2.34392	eNb1_53	-5.92254	0.867181	eNb1_53	-4.83397	-1.59436
scapGNN	Dropout rate 10%	0.99	Top 5		eNb1_54	8.78691	-0.756562	eNb1_54	6.93589	3.02343	eNb1_54	-7.06747	0.130444	eNb1_54	-4.91612	-1.58391
scapGNN	Dropout rate 15%	0.99	Top 1		eNb1_55	6.35505	0.32625	eNb1_55	7.65884	4.74019	eNb1_55	-7.88621	-1.07332	eNb1_55	-6.38654	-0.0583954
scapGNN	Dropout rate 15%	0.99	Top 2		eNb1_56	8.72543	-1.35993	eNb1_56	6.65023	2.26598	eNb1_56	-5.9865	0.983047	eNb1_56	-4.81862	-1.67049
scapGNN	Dropout rate 15%	0.99	Top 3		eNb1_57	6.66977	0.112629	eNb1_57	7.4775	4.33864	eNb1_57	-7.52881	-0.839176	eNb1_57	-4.97309	-0.52575
scapGNN	Dropout rate 15%	0.99	Top 4		eNb1_58	8.71771	-0.306462	eNb1_58	7.16203	3.02629	eNb1_58	-6.88899	0.781552	eNb1_58	-5.59255	-1.2162
scapGNN	Dropout rate 15%	0.99	Top 5		eNb1_59	6.42099	0.0222884	eNb1_59	7.38032	4.35964	eNb1_59	-7.30963	-0.736584	eNb1_59	-5.45823	-0.278706
scapGNN	Dropout rate 20%	0.99	Top 1		eNb1_60	6.90263	2.00006	eNb1_60	6.33751	5.32487	eNb1_60	-7.47453	-2.52879	eNb1_60	-6.33306	1.71271
scapGNN	Dropout rate 20%	0.99	Top 2		eNb1_61	8.53776	-1.22512	eNb1_61	6.38743	2.38259	eNb1_61	-6.06835	0.94276	eNb1_61	-4.71962	-1.50617
scapGNN	Dropout rate 20%	0.99	Top 3		eNb1_62	7.61979	-0.849135	eNb1_62	5.85153	3.22739	eNb1_62	-6.10961	-0.541352	eNb1_62	-4.38113	-0.4028
scapGNN	Dropout rate 20%	0.99	Top 4		eNb1_63	8.84989	-0.505257	eNb1_63	6.91757	2.88639	eNb1_63	-6.64188	0.890301	eNb1_63	-5.45357	-1.5406
scapGNN	Dropout rate 20%	0.99	Top 5		eNb1_64	7.54422	1.25668	eNb1_64	5.07253	4.58723	eNb1_64	-6.36253	-1.80879	eNb1_64	-4.21384	0.961269
AUCell	Normal	0	Top 1		eNb1_65	8.3955	-1.16713	eNb1_65	6.09092	2.59427	eNb1_65	-5.92493	0.106364	eNb1_65	-4.64534	-0.80852
AUCell	Normal	0	Top 2		eNb1_66	7.85032	0.00923586	eNb1_66	5.99878	3.53576	eNb1_66	-6.37382	0.0569883	eNb1_66	-4.9122	-1.02044
AUCell	Normal	0	Top 3		eNb1_67	6.06344	0.304724	eNb1_67	7.85288	4.36374	eNb1_67	-7.93939	-0.65525	eNb1_67	-6.67381	-0.31219
AUCell	Normal	0	Top 4		eNb1_68	5.93224	0.348655	eNb1_68	7.81206	4.82563	eNb1_68	-8.08823	-0.865852	eNb1_68	-6.84181	-0.107097
AUCell	Normal	0	Top 5		eNb1_69	7.81656	-1.13345	eNb1_69	5.7868	2.63366	eNb1_69	-5.99725	-0.493876	eNb1_69	-4.39897	-0.859403
AUCell	Dropout rate 5%	0	Top 1		eNb1_70	6.57301	-0.0539348	eNb1_70	7.26607	4.71585	eNb1_70	-7.5552	-0.985362	eNb1_70	-6.54367	0.357055
AUCell	Dropout rate 5%	0	Top 2		eNb1_71	7.48262	-1.50443	eNb1_71	5.36429	3.3652	eNb1_71	-5.48109	-0.264857	eNb1_71	-4.40971	-0.341451
AUCell	Dropout rate 5%	0	Top 3		eNb1_72	8.01848	-1.12038	eNb1_72	5.98693	2.46478	eNb1_72	-5.79983	0.755035	eNb1_72	-4.74756	-1.51515
AUCell	Dropout rate 5%	0	Top 4		eNb1_73	6.31734	0.0836774	eNb1_73	7.41995	4.23516	eNb1_73	-7.46964	-0.644404	eNb1_73	-6.43012	0.0624428
AUCell	Dropout rate 5%	0	Top 5		eNb1_74	7.28094	-0.187524	eNb1_74	7.77175	4.13888	eNb1_74	-7.03604	-0.464649	eNb1_74	-5.09086	-0.729143
AUCell	Dropout rate 10%	0	Top 1		eNb1_75	7.97559	-0.995213	eNb1_75	6.25789	2.43471	eNb1_75	-5.78281	0.761629	eNb1_75	-4.70204	-1.46833
AUCell	Dropout rate 10%	0	Top 2		eNb1_76	7.28679	-1.22936	eNb1_76	5.35703	3.56414	eNb1_76	-5.94062	-0.588733	eNb1_76	-4.75548	-0.0694588
AUCell	Dropout rate 10%	0	Top 3		eNb1_77	7.92066	-1.02809	eNb1_77	5.74139	2.69594	eNb1_77	-6.01943	-0.227295	eNb1_77	-4.35753	-0.712985
AUCell	Dropout rate 10%	0	Top 4		eNb1_78	7.84495	1.09141	eNb1_78	4.92228	4.28019	eNb1_78	-5.74532	-1.43793	eNb1_78	-3.72171	0.715671
AUCell	Dropout rate 10%	0	Top 5		eNb1_79	7.12557	0.273821	eNb1_79	6.45007	3.84464	eNb1_79	-7.14217	-1.01737	eNb1_79	-6.09696	0.175933
AUCell	Dropout rate 15%	0	Top 1		eNb1_80	7.88112	0.902462	eNb1_80	5.04735	4.28238	eNb1_80	-5.79398	-1.59171	eNb1_80	-4.13075	0.791927
AUCell	Dropout rate 15%	0	Top 2		eNb1_81	7.32159	-0.392481	eNb1_81	7.52858	4.23325	eNb1_81	-7.22302	-0.743485	eNb1_81	-6.15787	0.104023
AUCell	Dropout rate 15%	0	Top 3		eNb1_82	7.07386	0.249454	eNb1_82	6.28326	4.67825	eNb1_82	-6.88338	-1.19982	eNb1_82	-5.72668	0.630156
AUCell	Dropout rate 15%	0	Top 4		eNb1_83	7.54945	-0.127769	eNb1_83	5.75089	3.4789	eNb1_83	-7.18544	-0.363124	eNb1_83	-5.14534	-0.690519
AUCell	Dropout rate 15%	0	Top 5		eNb1_84	6.68101	-0.189922	eNb1_84	6.89322	4.59278	eNb1_84	-6.82545	-0.869725	eNb1_84	-5.81243	0.210037
AUCell	Dropout rate 20%	0	Top 1		eNb1_85	7.7657	0.179009	eNb1_85	5.20194	4.1303	eNb1_85	-5.90711	-1.3765	eNb1_85	-4.37651	0.653186
AUCell	Dropout rate 20%	0	Top 2		eNb1_86	8.79466	-1.35413	eNb1_86	6.58627	2.35646	eNb1_86	-6.06436	1.04436	eNb1_86	-4.72113	-1.39045
AUCell	Dropout rate 20%	0	Top 3		eNb1_87	7.31004	-0.270015	eNb1_87	6.14446	2.98272	eNb1_87	-6.75401	-0.532472	eNb1_87	-5.16558	-0.458746
AUCell	Dropout rate 20%	0	Top 4		eNb1_88	6.4484	0.04579	eNb1_88	7.81799	4.43319	eNb1_88	-7.65813	-0.522165	eNb1_88	-6.61253	-0.248056
AUCell	Dropout rate 20%	0	Top 5		eNb1_89	7.66238	-0.476526	eNb1_89	5.79896	3.71911	eNb1_89	-6.00687	-0.276977	eNb1_89	-4.54202	-0.286224
Pagoda2	Normal	0.105	Top 1		eNb1_90	7.94031	1.24054	eNb1_90	5.82298	4.03719	eNb1_90	-5.88581	-1.14968	eNb1_90	-3.40973	0.465468
Pagoda2	Normal	0.629	Top 2		eNb1_91	8.1926	-1.18001	eNb1_91	6.10489	2.54162	eNb1_91	-5.94777	0.789341	eNb1_91	-4.6217	-0.970848
Pagoda2	Normal	0.848	Top 3		eNb1_92	7.18032	0.117055	eNb1_92	6.04461	3.02649	eNb1_92	-6.99339	-0.860496	eNb1_92	-5.50248	-0.263307
Pagoda2	Normal	0.905	Top 4		eNb1_93	7.89273	1.03185	eNb1_93	5.02307	4.52326	eNb1_93	-5.9468	-1.71689	eNb1_93	-4.31628	0.944588
Pagoda2	Normal	0.924	Top 5		eNb1_94	8.5143	-1.36366	eNb1_94	6.07773	2.65537	eNb1_94	-5.96794	0.956933	eNb1_94	-4.5269	-0.842843
Pagoda2	Dropout rate 5%	0.105	Top 1		eNb1_95	7.75874	-0.679036	eNb1_95	5.6625	2.99962	eNb1_95	-5.84289	-0.821195	eNb1_95	-4.33698	0.406674
Pagoda2	Dropout rate 5%	0.657	Top 2		eNb1_96	6.52205	0.240724	eNb1_96	7.50556	4.84424	eNb1_96	-7.36078	-1.21682	eNb1_96	-6.15837	0.643545
Pagoda2	Dropout rate 5%	0.848	Top 3		eNb1_97	6.41858	0.123268	eNb1_97	7.56958	4.35696	eNb1_97	-7.85935	-0.646123	eNb1_97	-6.55775	0.0162094
Pagoda2	Dropout rate 5%	0.886	Top 4		eNb1_98	7.61559	0.324612	eNb1_98	6.22292	3.83877	eNb1_98	-6.57465	-0.0284951	eNb1_98	-4.94468	-0.655923
Pagoda2	Dropout rate 5%	0.914	Top 5		eNb1_99	5.81189	0.928912	eNb1_99	7.55673	5.241	eNb1_99	-7.94813	-1.16121	eNb1_99	-7.13337	0.964105
Pagoda2	Dropout rate 10%	0.133	Top 1		eNb1_100	7.42972	-0.275575	eNb1_100	6.02084	3.14947	eNb1_100	-6.67215	-0.596576	eNb1_100	-5.03518	-0.647722
Pagoda2	Dropout rate 10%	0.648	Top 2		eNb1_101	7.17879	-0.0877286	eNb1_101	5.90055	2.7261	eNb1_101	-6.85961	-0.804869	eNb1_101	-5.06471	-0.68381
Pagoda2	Dropout rate 10%	0.857	Top 3		eNb1_102	7.03729	-0.82527	eNb1_102	5.90047	3.30659	eNb1_102	-6.35734	-0.575945	eNb1_102	-5.78968	0.0711503
Pagoda2	Dropout rate 10%	0.905	Top 4		eNb1_103	6.83991	0.321587	eNb1_103	7.46622	4.5758	eNb1_103	-7.24193	-0.853023	eNb1_103	-6.58161	-0.0816555
Pagoda2	Dropout rate 10%	0.924	Top 5		eNb1_104	8.64542	-1.39254	eNb1_104	5.93889	2.63647	eNb1_104	-5.84328	0.306601	eNb1_104	-4.83703	-0.18141
Pagoda2	Dropout rate 15%	0.114	Top 1		eNb1_105	6.72905	-0.270786	eNb1_105	7.38274	4.10919	eNb1_105	-6.78408	-0.714272	eNb1_105	-5.2374	-0.233207
Pagoda2	Dropout rate 15%	0.562	Top 2		eNb1_106	7.96131	0.226922	eNb1_106	6.16625	3.65271	eNb1_106	-6.29062	0.0860277	eNb1_106	-4.92603	-0.886813
Pagoda2	Dropout rate 15%	0.8	Top 3		eNb1_107	7.18536	-0.432753	eNb1_107	7.77738	4.51092	eNb1_107	-7.99271	-0.709626	eNb1_107	-6.86629	-0.109515
Pagoda2	Dropout rate 15%	0.867	Top 4		eNb1_108	8.59123	-0.645805	eNb1_108	7.0305	3.07513	eNb1_108	-6.66442	0.997826	eNb1_108	-5.73447	-0.284986
Pagoda2	Dropout rate 15%	0.924	Top 5		eNb1_109	6.16816	0.735921	eNb1_109	7.32442	5.00976	eNb1_109	-7.64688	-0.797382	eNb1_109	-6.89953	0.739522
Pagoda2	Dropout rate 20%	0.124	Top 1		eNb1_110	8.7438	-1.32109	eNb1_110	6.52303	2.40328	eNb1_110	-6.06046	0.949716	eNb1_110	-4.84776	-1.55523
Pagoda2	Dropout rate 20%	0.533	Top 2		eNb1_111	5.34883	0.749163	eNb1_111	8.09814	5.41289	eNb1_111	-8.56136	-1.25821	eNb1_111	-7.63419	0.663368
Pagoda2	Dropout rate 20%	0.8	Top 3		eNb1_112	6.7495	0.246891	eNb1_112	7.15319	4.75257	eNb1_112	-7.40519	-0.881686	eNb1_112	-6.13506	0.241209
Pagoda2	Dropout rate 20%	0.829	Top 4		eNb1_113	7.92049	0.107741	eNb1_113	6.13105	3.93892	eNb1_113	-6.25246	-0.20047	eNb1_113	-5.14282	0.239208
Pagoda2	Dropout rate 20%	0.857	Top 5		eNb1_114	5.91228	0.567151	eNb1_114	7.80391	4.89073	eNb1_114	-8.09098	-1.05941	eNb1_114	-6.89883	0.0683607
UniPath	Normal	0.219	Top 1		eNb1_115	6.63641	0.195719	eNb1_115	7.64773	4.79943	eNb1_115	-7.78593	-0.884614	eNb1_115	-6.57184	0.270947
UniPath	Normal	0.429	Top 2		eNb1_116	7.66285	-0.29121	eNb1_116	6.01959	3.8462	eNb1_116	-6.33443	-0.21572	eNb1_116	-4.76148	-0.648389
UniPath	Normal	0.59	Top 3		eNb1_117	7.82354	-0.775694	eNb1_117	5.9616	2.84225	eNb1_117	-6.52325	-0.446907	eNb1_117	-4.86909	-0.665179
UniPath	Normal	0.648	Top 4		eNb1_118	6.63247	-0.050055	eNb1_118	7.46267	3.98938	eNb1_118	-7.38671	-0.437894	eNb1_118	-5.55724	-0.656381
UniPath	Normal	0.724	Top 5		eNb1_119	7.61581	0.941399	eNb1_119	5.06904	4.33059	eNb1_119	-6.00589	-1.53941	eNb1_119	-4.02615	0.559013
UniPath	Dropout rate 5%	0.248	Top 1		eNb1_120	7.36393	-1.29231	eNb1_120	5.51966	2.99366	eNb1_120	-5.31576	-0.258235	eNb1_120	-4.26427	-0.577102
UniPath	Dropout rate 5%	0.429	Top 2		eNb1_121	7.1323	-0.129449	eNb1_121	6.02071	3.38066	eNb1_121	-6.90466	-0.686712	eNb1_121	-5.54595	-0.148959
UniPath	Dropout rate 5%	0.581	Top 3		eNb4_122	-2.78301	-1.14671	eNb4_122	3.31869	-2.09688	eNb4_122	-0.716274	-1.63669	eNb4_122	-1.03316	0.440667
UniPath	Dropout rate 5%	0.676	Top 4		eNb4_123	-2.94669	-0.961486	eNb4_123	3.33059	-2.12711	eNb4_123	-0.736618	-1.76366	eNb4_123	-1.09134	0.453229
UniPath	Dropout rate 5%	0.752	Top 5		eNb4_124	-2.8865	-0.822416	eNb4_124	3.19448	-2.41319	eNb4_124	-0.517854	-1.83221	eNb4_124	-0.789464	0.549487
UniPath	Dropout rate 10%	0.21	Top 1		eNb4_125	-3.99521	-0.00334442	eNb4_125	2.15746	-2.61459	eNb4_125	0.108804	-1.4639	eNb4_125	-0.341669	0.512113
UniPath	Dropout rate 10%	0.438	Top 2		eNb4_126	-2.93118	-0.58192	eNb4_126	3.09605	-2.15891	eNb4_126	-0.246078	-1.70418	eNb4_126	-0.719344	0.686082
UniPath	Dropout rate 10%	0.61	Top 3		eNb4_127	-3.38638	-1.05075	eNb4_127	2.64037	-2.4426	eNb4_127	-0.3552	-1.34993	eNb4_127	-0.304623	0.333122
UniPath	Dropout rate 10%	0.714	Top 4		eNb4_128	-2.83143	-1.02174	eNb4_128	3.18417	-2.29394	eNb4_128	-0.223643	-1.73	eNb4_128	-0.671949	0.649996
UniPath	Dropout rate 10%	0.733	Top 5		eNb4_129	5.68035	-1.24909	eNb4_129	4.20493	3.5201	eNb4_129	-3.85284	-1.61381	eNb4_129	-3.70805	0.778095
UniPath	Dropout rate 15%	0.19	Top 1		eNb4_130	5.66468	-1.2366	eNb4_130	0.445065	7.14849	eNb4_130	-2.408	-5.18935	eNb4_130	-3.41726	0.849509
UniPath	Dropout rate 15%	0.467	Top 2		eNb4_131	5.64476	-1.41429	eNb4_131	4.10922	3.03785	eNb4_131	-3.96823	-1.5211	eNb4_131	-3.67847	0.787195
UniPath	Dropout rate 15%	0.61	Top 3		eNb4_132	5.13264	-1.53703	eNb4_132	3.49871	2.58801	eNb4_132	-2.59145	-1.60591	eNb4_132	-2.63929	0.696502
UniPath	Dropout rate 15%	0.724	Top 4		eNb4_133	-2.38367	-1.62411	eNb4_133	3.51828	-1.48705	eNb4_133	-1.64082	-1.23726	eNb4_133	-1.90608	0.346525
UniPath	Dropout rate 15%	0.752	Top 5		eNb4_134	-2.98058	-0.947039	eNb4_134	3.25325	-2.27249	eNb4_134	-0.514484	-1.76281	eNb4_134	-0.682979	0.60389
UniPath	Dropout rate 20%	0.19	Top 1		eNb4_135	-3.73789	-0.669878	eNb4_135	2.59855	-2.54315	eNb4_135	-0.398309	-1.50121	eNb4_135	-0.574968	0.273223
UniPath	Dropout rate 20%	0.448	Top 2		eNb4_136	5.08988	-1.38328	eNb4_136	3.60768	2.9242	eNb4_136	-2.24154	-1.49201	eNb4_136	-3.90578	1.52491
UniPath	Dropout rate 20%	0.59	Top 3		eNb4_137	-2.46219	-1.4826	eNb4_137	3.38236	-1.7486	eNb4_137	-1.87389	-1.3366	eNb4_137	-1.73408	0.308955
UniPath	Dropout rate 20%	0.676	Top 4		eNb4_138	-3.49766	-0.716048	eNb4_138	2.84225	-2.79328	eNb4_138	-0.336535	-1.63525	eNb4_138	-0.42496	0.462174
UniPath	Dropout rate 20%	0.752	Top 5		eNb4_139	-3.77028	-0.678975	eNb4_139	2.29784	-2.48436	eNb4_139	-0.614167	-1.26084	eNb4_139	-0.346641	0.156195
					eNb4_140	-2.62804	-1.42044	eNb4_140	3.41029	-1.56934	eNb4_140	-1.70202	-1.39723	eNb4_140	-1.58636	0.21646
					eNb4_141	5.93947	-1.89634	eNb4_141	4.41428	2.495	eNb4_141	-3.96184	-0.797855	eNb4_141	-3.33749	-0.0156114
					eNb4_142	-2.98518	-0.896811	eNb4_142	3.39281	-2.25067	eNb4_142	-0.619694	-1.89413	eNb4_142	-0.777628	0.540114
					eNb4_143	-2.67381	-1.29066	eNb4_143	3.36325	-1.84461	eNb4_143	-1.29765	-1.45484	eNb4_143	-1.29918	0.219506
					eNb4_144	7.52473	-1.34946	eNb4_144	5.4921	2.78897	eNb4_144	-4.89104	-0.421749	eNb4_144	-4.22518	-0.420724
					eNb4_145	-3.48657	-0.855353	eNb4_145	2.79409	-2.67921	eNb4_145	-0.326386	-1.49964	eNb4_145	-0.448324	0.286689
					eNb4_146	-2.39331	-1.53151	eNb4_146	3.50046	-1.55908	eNb4_146	-1.67973	-1.25497	eNb4_146	-2.087	0.321004
					eNb4_147	-3.3525	-0.770258	eNb4_147	2.96983	-2.56649	eNb4_147	-0.101411	-1.62206	eNb4_147	-0.490666	0.559805
					eNb4_148	-2.99149	-0.852563	eNb4_148	2.95048	-2.57323	eNb4_148	-0.314143	-1.83546	eNb4_148	-0.476663	0.681147
					eNb4_149	-3.23749	-0.789124	eNb4_149	2.98531	-2.36384	eNb4_149	-0.380295	-1.69308	eNb4_149	-0.557765	0.489539
					eNb4_150	-3.62535	-0.779209	eNb4_150	2.87609	-2.58861	eNb4_150	-0.580978	-1.50332	eNb4_150	-0.535067	0.199893
					eNb4_151	-4.27712	-0.517359	eNb4_151	1.49612	-2.50119	eNb4_151	-0.270954	-1.12173	eNb4_151	-0.400989	-0.116537
					eNb4_152	-3.38569	-1.15359	eNb4_152	2.5506	-2.37303	eNb4_152	-0.468416	-1.2272	eNb4_152	-0.309487	0.299805
					eNb4_153	-3.12351	-0.766148	eNb4_153	2.87154	-2.60385	eNb4_153	0.0584923	-1.64215	eNb4_153	-0.166225	0.842929
					eNb4_154	-3.47365	-0.703993	eNb4_154	2.43639	-2.57437	eNb4_154	-0.15178	-1.28218	eNb4_154	-0.289627	0.200392
					eNb4_155	5.13029	-1.18385	eNb4_155	-0.0795833	7.07309	eNb4_155	-2.75613	-2.34548	eNb4_155	-2.20333	5.65959
					eNb4_156	-4.33938	-0.659524	eNb4_156	2.45608	-2.3671	eNb4_156	-0.38251	-1.14227	eNb4_156	-0.73452	-0.136081
					eNb4_157	5.07321	-1.44164	eNb4_157	3.57594	2.53364	eNb4_157	-2.63229	-1.61228	eNb4_157	-2.65736	0.746885
					eNb4_158	-2.48437	-1.52406	eNb4_158	3.41422	-1.59054	eNb4_158	-1.71721	-1.3157	eNb4_158	-1.92748	0.384585
					eNb4_159	-2.47127	-1.50923	eNb4_159	3.44596	-1.58013	eNb4_159	-1.65129	-1.4102	eNb4_159	-1.66247	0.167535
					eNb4_160	-3.10616	-0.709593	eNb4_160	2.77526	-2.53505	eNb4_160	0.108166	-1.8801	eNb4_160	-0.248108	0.936904
					eNb4_161	-3.62276	-0.523881	eNb4_161	2.52927	-2.67642	eNb4_161	0.0572927	-1.4158	eNb4_161	-0.10552	0.465657
					eNb4_162	-3.61314	-0.532086	eNb4_162	2.49574	-2.60372	eNb4_162	-0.0965543	-1.44149	eNb4_162	-0.334798	0.521915
					eNb4_163	-3.53953	-0.582303	eNb4_163	2.6265	-2.70286	eNb4_163	0.00823721	-1.55684	eNb4_163	-0.222739	0.378109
					eNb4_164	-3.05499	-0.824728	eNb4_164	3.02303	-2.46588	eNb4_164	-0.36443	-1.72836	eNb4_164	-0.565348	0.464202
					eNb4_165	-3.79997	-0.711042	eNb4_165	2.67987	-2.76139	eNb4_165	-0.290821	-1.4717	eNb4_165	-0.366294	0.304776
					eNb4_166	-2.9883	-0.907984	eNb4_166	3.22647	-2.48447	eNb4_166	-0.559373	-1.83169	eNb4_166	-0.71219	0.522827
					eNb3_167	5.85227	-1.95919	eNb3_167	4.08598	2.29549	eNb3_167	-2.08231	-1.25867	eNb3_167	-2.42346	0.297194
					eNb3_168	6.15407	1.18899	eNb3_168	6.98104	8.69897	eNb3_168	-7.46881	-1.33005	eNb3_168	-6.43249	1.43499
					eNb3_169	5.52378	-1.68615	eNb3_169	4.00405	2.70414	eNb3_169	-3.57162	-1.20627	eNb3_169	-3.08149	0.552555
					eNb3_170	5.5856	-1.70961	eNb3_170	4.19684	2.84393	eNb3_170	-3.84727	-1.27604	eNb3_170	-3.24508	0.518208
					eNb3_171	6.41561	-1.66262	eNb3_171	4.62128	2.66422	eNb3_171	-4.55588	-0.610522	eNb3_171	-3.42204	-0.0108258
					eNb3_172	6.49249	-1.88538	eNb3_172	4.56789	2.59626	eNb3_172	-4.40659	-0.559244	eNb3_172	-3.36966	-0.094696
					eNb3_173	5.81467	-1.56882	eNb3_173	4.24299	2.75154	eNb3_173	-3.82093	-1.01863	eNb3_173	-3.33508	0.221734
					eNb3_174	-3.45112	-0.906667	eNb3_174	3.03952	-2.59323	eNb3_174	-0.474379	-1.59368	eNb3_174	-0.676029	0.222176
					eNb3_175	-3.53752	-0.901306	eNb3_175	3.05178	-2.57433	eNb3_175	-0.747371	-1.49878	eNb3_175	-0.70198	0.163578
					eNb3_176	7.43424	-1.46911	eNb3_176	5.15466	2.87528	eNb3_176	-4.93668	-0.375965	eNb3_176	-4.04665	-0.431578
					eNb3_177	6.67934	-1.71503	eNb3_177	5.17801	2.55133	eNb3_177	-4.68468	-0.431958	eNb3_177	-3.77301	-0.361705
					eNb3_178	5.87605	-1.47653	eNb3_178	4.2565	2.8644	eNb3_178	-3.97499	-1.06812	eNb3_178	-3.4596	0.294648
					eNb3_179	6.34961	-1.85261	eNb3_179	4.61433	2.57452	eNb3_179	-4.16611	-0.633189	eNb3_179	-3.27935	-0.00184081
					eNb3_180	-3.42757	-0.832617	eNb3_180	3.02195	-2.60485	eNb3_180	-0.755624	-1.4403	eNb3_180	-0.81341	0.271607
					eNb3_181	5.43435	-1.6209	eNb3_181	3.69317	2.62794	eNb3_181	-2.96701	-1.60621	eNb3_181	-2.90622	0.604232
					eNb3_182	-3.67137	-0.682813	eNb3_182	3.04071	-2.56469	eNb3_182	-0.46509	-1.59992	eNb3_182	-0.644834	0.294099
					eNb3_183	6.15568	-1.97494	eNb3_183	4.5098	2.50692	eNb3_183	-3.8534	-0.78669	eNb3_183	-2.97565	0.0150141
					eNb3_184	-3.42197	-1.0249	eNb3_184	2.98261	-2.11653	eNb3_184	-1.01401	-1.27273	eNb3_184	-1.05919	-0.0258059
					eNb3_185	-3.93239	-0.488442	eNb3_185	2.02518	-2.27306	eNb3_185	0.129418	-1.64966	eNb3_185	-0.236298	0.356266
					eNb3_186	-3.76053	-0.745901	eNb3_186	3.00726	-2.38605	eNb3_186	-0.814207	-1.31737	eNb3_186	-0.970819	0.10473
					eNb3_187	-2.61644	-1.44509	eNb3_187	3.36141	-1.63398	eNb3_187	-1.37615	-1.26257	eNb3_187	-1.50604	0.11843
					eNb3_188	-3.02036	-1.26211	eNb3_188	3.16411	-2.03649	eNb3_188	-0.997605	-1.41867	eNb3_188	-1.24371	0.245032
					eNb3_189	-3.46955	-0.509227	eNb3_189	2.93926	-2.5268	eNb3_189	0.462505	-1.69764	eNb3_189	-0.329128	0.141192
					eNb3_190	-2.33765	-1.48613	eNb3_190	3.5206	-1.3735	eNb3_190	-1.87262	-1.31326	eNb3_190	-2.28074	0.316141
					eNb3_191	-3.03311	-1.14672	eNb3_191	3.09172	-2.29294	eNb3_191	-0.756472	-1.42685	eNb3_191	-0.855472	0.323199
					eNb3_192	6.47396	-1.87644	eNb3_192	4.82676	2.47217	eNb3_192	-4.06166	-0.677881	eNb3_192	-3.47985	-0.188758
					eNb3_193	5.64433	-1.78155	eNb3_193	3.93441	2.51505	eNb3_193	-3.21114	-1.31304	eNb3_193	-2.832	0.446277
					eNb3_194	5.77009	-1.97695	eNb3_194	4.00055	2.41285	eNb3_194	-3.59344	-1.03606	eNb3_194	-2.90125	0.347278
					eNb3_195	5.81662	-1.86039	eNb3_195	4.0879	2.53468	eNb3_195	-3.65601	-0.974907	eNb3_195	-3.08358	0.222166
					eNb3_196	6.07317	-1.93887	eNb3_196	4.35676	2.36915	eNb3_196	-3.89789	-0.838625	eNb3_196	-3.16565	0.140771
					eNb3_197	-2.47213	-1.56988	eNb3_197	3.40366	-1.63886	eNb3_197	-1.78668	-1.36231	eNb3_197	-2.03659	0.282586
					eNb3_198	5.90886	-1.87172	eNb3_198	4.23058	2.40302	eNb3_198	-3.72759	-0.887196	eNb3_198	-2.94023	0.270439
					eNb3_199	5.66458	-1.71147	eNb3_199	4.05242	2.6665	eNb3_199	-3.5744	-1.08693	eNb3_199	-3.03554	0.35502
					eNb3_200	5.68811	-1.66804	eNb3_200	4.02033	2.51811	eNb3_200	-3.16173	-1.35281	eNb3_200	-2.90196	0.394174
					eNb3_201	-2.56167	-1.43726	eNb3_201	3.31462	-1.60767	eNb3_201	-1.77524	-1.35826	eNb3_201	-1.8484	0.382313
					eNb3_202	6.25242	-1.96147	eNb3_202	4.69195	2.52594	eNb3_202	-4.23671	-0.648513	eNb3_202	-3.34762	-0.06367
					eNb3_203	-2.39689	-1.51426	eNb3_203	3.48286	-1.54833	eNb3_203	-1.74076	-1.28642	eNb3_203	-2.01239	0.277289
					eNb3_204	5.29946	-1.65669	eNb3_204	3.79417	2.54814	eNb3_204	-2.72785	-1.52615	eNb3_204	-2.59723	0.55485
					eNb3_205	5.91179	-1.76078	eNb3_205	4.21069	2.51002	eNb3_205	-3.74845	-0.975951	eNb3_205	-3.05783	0.245256
					eNb3_206	5.67607	-1.81281	eNb3_206	3.97014	2.53811	eNb3_206	-3.49135	-1.14849	eNb3_206	-3.08788	0.501154
					eNb3_207	6.07052	-1.85749	eNb3_207	4.39051	2.49798	eNb3_207	-3.87221	-0.840919	eNb3_207	-3.14221	0.0572564
					eNb3_208	6.28627	-1.91916	eNb3_208	4.50329	2.49879	eNb3_208	-3.99574	-0.737415	eNb3_208	-3.20918	0.011895
					eRglf_209	7.68712	2.55336	eRglf_209	4.99834	5.90612	eRglf_209	-6.4355	-2.73963	eRglf_209	-5.15659	2.22227
					eRglf_210	7.62136	3.09107	eRglf_210	5.24573	6.1988	eRglf_210	-6.52674	-3.53213	eRglf_210	-5.34132	2.84784
					eRglf_211	7.43027	3.03028	eRglf_211	5.50882	7.24191	eRglf_211	-7.28243	-3.65153	eRglf_211	-5.45783	2.30316
					eRglf_212	4.47699	7.6202	eRglf_212	5.98078	4.82156	eRglf_212	-0.039876	-1.9735	eRglf_212	-0.643366	1.27173
					eRglf_213	6.7411	0.562033	eRglf_213	6.74948	5.01507	eRglf_213	-7.86353	-1.47793	eRglf_213	-6.7291	0.854039
					eRglf_214	7.04734	2.44427	eRglf_214	5.94423	5.63612	eRglf_214	-7.11487	-2.93105	eRglf_214	-5.82177	2.4387
					eRglf_215	8.04527	1.96085	eRglf_215	4.85033	5.21248	eRglf_215	-5.89273	-2.04058	eRglf_215	-4.56983	1.56732
					eRglf_216	8.07166	2.06565	eRglf_216	4.69131	5.44734	eRglf_216	-5.61886	-2.34066	eRglf_216	-4.55485	1.84333
					eRglf_217	8.06211	2.14379	eRglf_217	4.67356	5.41455	eRglf_217	-5.59035	-1.82678	eRglf_217	-4.49402	1.61424
					eRglf_218	7.9451	2.94131	eRglf_218	4.58354	6.1607	eRglf_218	-6.10063	-3.28743	eRglf_218	-4.80502	2.82669
					eRglf_219	7.89726	2.01465	eRglf_219	4.72116	5.57891	eRglf_219	-5.72053	-2.4151	eRglf_219	-4.40908	2.04609
					eRglf_220	7.49067	-0.378927	eRglf_220	5.9901	2.6751	eRglf_220	-6.52091	-0.455994	eRglf_220	-4.84958	-1.42058
					eRglf_221	6.92267	2.33146	eRglf_221	6.30956	5.73875	eRglf_221	-7.66536	-2.64913	eRglf_221	-5.97879	1.90566
					eRglf_222	6.85741	2.47287	eRglf_222	6.24267	5.83086	eRglf_222	-7.39496	-2.86899	eRglf_222	-6.09788	2.25942
					eRglf_223	7.55396	2.84803	eRglf_223	5.3498	5.76657	eRglf_223	-6.65491	-3.15425	eRglf_223	-5.54764	2.81647
					eRglf_224	8.07621	2.49037	eRglf_224	4.94883	5.39852	eRglf_224	-5.92026	-2.08066	eRglf_224	-4.80076	1.72869
					eRglf_225	7.50588	-0.956699	eRglf_225	5.86495	2.98035	eRglf_225	-6.01554	-0.452483	eRglf_225	-4.42028	-0.537873
					eRglf_226	8.10936	2.37465	eRglf_226	4.68806	5.57303	eRglf_226	-5.82877	-2.72673	eRglf_226	-4.65138	2.06708
					eRglf_227	8.05945	2.56002	eRglf_227	4.6274	5.84048	eRglf_227	-5.95749	-2.99028	eRglf_227	-4.68654	2.41924
					eRglf_228	6.83226	2.17377	eRglf_228	6.41801	5.90011	eRglf_228	-7.81401	-2.66977	eRglf_228	-6.21532	2.16379
					eRglf_229	7.54721	2.97098	eRglf_229	5.64211	5.86164	eRglf_229	-6.87799	-3.30837	eRglf_229	-6.01246	2.89804
					eRglf_230	7.98273	1.4622	eRglf_230	5.1278	4.77113	eRglf_230	-5.92483	-1.896	eRglf_230	-4.54124	1.18673
					eRglf_231	7.8206	1.95052	eRglf_231	4.79006	5.62282	eRglf_231	-5.74632	-2.41242	eRglf_231	-4.53671	1.92717
					eRglf_232	7.97245	2.4956	eRglf_232	4.785	5.83594	eRglf_232	-6.03794	-2.60829	eRglf_232	-4.94468	2.16359
					eRglf_233	8.15928	2.42794	eRglf_233	4.7099	5.66079	eRglf_233	-5.85685	-2.48696	eRglf_233	-4.73618	1.97678
					eRglf_234	7.84605	2.24115	eRglf_234	5.46943	5.16778	eRglf_234	-6.18007	-1.66964	eRglf_234	-5.08695	1.49875
					eRglf_235	6.8106	0.832314	eRglf_235	6.68864	5.10051	eRglf_235	-7.48833	-1.85755	eRglf_235	-5.46985	1.88539
					eRglf_236	8.10592	2.61309	eRglf_236	4.62137	5.88118	eRglf_236	-5.95579	-2.98665	eRglf_236	-4.69536	2.25573
					eRglf_237	6.99831	3.52985	eRglf_237	5.68901	7.11064	eRglf_237	-7.0991	-3.85027	eRglf_237	-6.51654	3.4314
					eRglf_238	-3.17415	-0.942664	eRglf_238	3.16942	-2.39092	eRglf_238	-0.40865	-1.69169	eRglf_238	-0.394054	0.609032
					eRglf_239	6.65895	2.52294	eRglf_239	6.29295	5.97097	eRglf_239	-7.47135	-2.86057	eRglf_239	-6.37725	2.08807
					eRglf_240	-3.87044	-1.01969	eRglf_240	2.67752	-2.10579	eRglf_240	-1.09578	-1.20216	eRglf_240	-0.919511	-0.133013
					eRglf_241	8.59305	-1.42145	eRglf_241	6.25557	2.46934	eRglf_241	-5.95291	0.78726	eRglf_241	-4.7565	-0.682853
					eRglf_242	-3.71124	-0.755542	eRglf_242	2.64143	-2.75477	eRglf_242	-0.204475	-1.46201	eRglf_242	-0.332823	0.445312
					eRglf_243	6.75013	2.40662	eRglf_243	6.35585	5.89477	eRglf_243	-7.56237	-2.81491	eRglf_243	-6.31208	1.93712
					eRglf_244	7.3316	3.02195	eRglf_244	5.55493	6.16314	eRglf_244	-6.69767	-3.36521	eRglf_244	-5.35758	2.64408
					eRglf_245	6.91591	2.8749	eRglf_245	6.11038	6.26366	eRglf_245	-7.26497	-3.31016	eRglf_245	-6.19232	2.56089
					eRglf_246	7.56234	0.0725186	eRglf_246	6.01909	3.76093	eRglf_246	-6.62353	-1.00053	eRglf_246	-5.1501	-0.175295
					eRglf_247	8.03921	2.72445	eRglf_247	4.72457	5.91138	eRglf_247	-6.17804	-3.24615	eRglf_247	-4.93656	2.73501
					eRglf_248	7.97659	1.42245	eRglf_248	4.98255	4.61348	eRglf_248	-5.96699	-1.98824	eRglf_248	-4.41453	1.33959
					eRglf_249	8.11988	2.20581	eRglf_249	4.65768	5.65168	eRglf_249	-5.93846	-2.94461	eRglf_249	-4.60644	2.10828
					eRglf_250	7.71096	3.40139	eRglf_250	4.75114	6.58261	eRglf_250	-6.39375	-3.69056	eRglf_250	-4.90932	2.90849
					eRglf_251	7.34258	3.09058	eRglf_251	5.6165	6.28271	eRglf_251	-6.84252	-3.37219	eRglf_251	-5.68393	2.99952
					eRglf_252	6.6747	2.70351	eRglf_252	6.15583	6.02639	eRglf_252	-7.38431	-3.01125	eRglf_252	-6.25764	2.39509
					eRglf_253	7.74346	0.958027	eRglf_253	5.78179	3.97424	eRglf_253	-6.59353	-1.15143	eRglf_253	-4.86862	-0.109863
					eRglf_254	7.36472	3.35087	eRglf_254	5.43901	6.41349	eRglf_254	-6.62465	-3.51237	eRglf_254	-5.61869	3.09988
					eRglf_255	7.24645	3.25258	eRglf_255	5.55951	6.34039	eRglf_255	-6.87889	-3.56606	eRglf_255	-5.63992	3.11623
					eRglf_256	6.56487	2.82654	eRglf_256	5.96068	6.55297	eRglf_256	-7.28457	-3.53667	eRglf_256	-6.40728	2.99939
					eRglf_257	8.06594	2.01834	eRglf_257	4.81452	5.33922	eRglf_257	-5.75399	-2.28801	eRglf_257	-4.63607	1.78498
					eRglf_258	7.98407	3.00943	eRglf_258	4.54558	6.2305	eRglf_258	-6.0704	-3.39817	eRglf_258	-4.74238	2.7579
					eRglf_259	7.22336	4.02281	eRglf_259	4.66241	6.77231	eRglf_259	-6.56736	-3.84864	eRglf_259	-5.04374	2.95015
					eRglf_260	7.66787	3.49019	eRglf_260	4.6605	6.50883	eRglf_260	-6.3276	-3.7102	eRglf_260	-4.79179	3.09893
					eRglf_261	7.63088	3.31615	eRglf_261	5.23591	6.42319	eRglf_261	-6.52708	-3.54465	eRglf_261	-5.42135	3.05334
					eRglf_262	8.0031	3.04555	eRglf_262	4.63679	6.18742	eRglf_262	-6.15301	-3.47049	eRglf_262	-4.74897	2.79266
					eRglf_263	8.08911	2.04918	eRglf_263	4.70845	5.27291	eRglf_263	-5.96691	-2.58049	eRglf_263	-4.56536	1.8653
					eRglf_264	7.97601	2.82355	eRglf_264	4.70998	5.93243	eRglf_264	-5.99338	-3.04867	eRglf_264	-4.76461	2.57735
					eRglf_265	7.40994	3.65993	eRglf_265	5.40384	6.6951	eRglf_265	-6.4257	-3.69678	eRglf_265	-5.38643	3.15974
					eRglf_266	7.25153	3.26261	eRglf_266	5.61973	6.45102	eRglf_266	-6.88804	-3.41403	eRglf_266	-5.7917	3.39287
					eRglf_267	7.89315	2.69337	eRglf_267	4.7915	5.62756	eRglf_267	-6.08654	-2.51966	eRglf_267	-4.94973	2.31752
					eRglf_268	7.80738	1.42656	eRglf_268	5.99935	5.21875	eRglf_268	-6.40664	-1.98157	eRglf_268	-5.46282	1.1529
					eRglf_269	6.68541	1.4682	eRglf_269	5.83354	5.47755	eRglf_269	-6.79195	-1.80047	eRglf_269	-5.37727	1.25097
					eRglf_270	8.05343	1.57302	eRglf_270	5.15264	4.86962	eRglf_270	-6.15425	-2.04262	eRglf_270	-4.68338	1.35018
					eRglf_271	7.53795	1.7754	eRglf_271	5.31166	5.36461	eRglf_271	-6.67424	-2.75165	eRglf_271	-5.03556	1.72728
					eRglf_272	7.03844	4.09669	eRglf_272	4.87424	7.0044	eRglf_272	-6.87043	-4.33902	eRglf_272	-4.21189	7.10891
					eRglf_273	7.26474	3.35516	eRglf_273	5.48729	6.55696	eRglf_273	-6.77678	-3.4623	eRglf_273	-5.90632	3.13623
					eRglf_274	6.70194	2.6661	eRglf_274	6.14043	6.12079	eRglf_274	-7.3674	-3.09281	eRglf_274	-6.39828	2.42749
					eRglf_275	6.51505	2.59356	eRglf_275	6.10327	6.50017	eRglf_275	-7.68496	-3.42109	eRglf_275	-6.51603	2.76361
					eRglf_276	7.41628	3.21299	eRglf_276	5.57078	6.38581	eRglf_276	-6.76943	-3.35962	eRglf_276	-5.8401	2.99919
					eRglf_277	7.33632	3.36051	eRglf_277	5.70057	6.52315	eRglf_277	-6.90488	-3.40444	eRglf_277	-5.97558	3.07831
					eNb2_278	6.25865	-1.00429	eNb2_278	4.51149	3.10848	eNb2_278	-4.38372	-0.858782	eNb2_278	-3.72878	0.225169
					eNb2_279	7.88755	0.134003	eNb2_279	6.20909	3.8336	eNb2_279	-6.44595	-0.0956538	eNb2_279	-5.31128	-0.0361257
					eNb2_280	8.5786	-1.42145	eNb2_280	5.88531	2.7055	eNb2_280	-5.88443	0.19866	eNb2_280	-4.93473	-0.37082
					eNb2_281	8.40983	-1.41031	eNb2_281	5.85659	2.75388	eNb2_281	-5.84375	-0.249227	eNb2_281	-4.84477	-0.255916
					eNb2_282	6.80721	2.36635	eNb2_282	6.33165	5.49299	eNb2_282	-7.47638	-2.71984	eNb2_282	-6.08167	1.70527
					eNb2_283	5.11081	7.22464	eNb2_283	0.212924	7.38654	eNb2_283	-2.51472	-5.6504	eNb2_283	-3.28348	5.33647
					eNb2_284	5.18494	7.1257	eNb2_284	0.0956644	7.27112	eNb2_284	-2.72697	-5.32131	eNb2_284	-2.39013	5.82016
					eNb2_285	5.68702	2.99995	eNb2_285	5.80155	7.23664	eNb2_285	-7.14312	-2.19423	eNb2_285	-5.72642	1.54248
					eNb2_286	6.61507	0.275365	eNb2_286	7.07258	4.83406	eNb2_286	-7.0858	-1.13104	eNb2_286	-6.03605	0.522612
					eNb2_287	7.44775	0.987016	eNb2_287	5.56247	4.68051	eNb2_287	-6.27204	-1.63791	eNb2_287	-4.9293	1.00541
					eNb2_288	5.0729	-1.35803	eNb2_288	0.118477	7.08266	eNb2_288	-2.72625	-2.04189	eNb2_288	-2.17968	5.47005
					eNb2_289	6.83131	0.249791	eNb2_289	6.78742	4.81205	eNb2_289	-7.07519	-1.14214	eNb2_289	-6.04851	0.455485
					eNb2_290	7.41462	1.56782	eNb2_290	5.61739	5.40221	eNb2_290	-6.63569	-1.93105	eNb2_290	-5.22716	1.47341
					eNb2_291	5.52851	0.843958	eNb2_291	7.74128	5.57202	eNb2_291	-8.53195	-1.61499	eNb2_291	-7.62616	1.00546
					eNb2_292	7.02515	1.12631	eNb2_292	6.15194	4.75266	eNb2_292	-6.41138	-1.63895	eNb2_292	-5.5435	1.09499
					eNb2_293	6.93435	2.78888	eNb2_293	6.18161	6.16301	eNb2_293	-7.25167	-2.26047	eNb2_293	-6.37553	1.16992
					eNb2_294	6.43879	0.540115	eNb2_294	7.64782	5.68937	eNb2_294	-8.39343	-1.70951	eNb2_294	-6.88607	0.835254
					eNb2_295	6.78977	0.0378503	eNb2_295	6.45588	4.721	eNb2_295	-6.74867	-1.13586	eNb2_295	-5.83823	0.545648
					eNb2_296	7.0501	1.43281	eNb2_296	4.91512	5.64859	eNb2_296	-6.00664	-2.26527	eNb2_296	-5.57507	1.40524
					eNb2_297	7.35127	-1.44135	eNb2_297	5.33701	3.34433	eNb2_297	-5.53128	-0.180207	eNb2_297	-4.49161	-0.519779
					eNb2_298	7.31701	-0.82064	eNb2_298	5.73116	4.1974	eNb2_298	-6.15772	-0.567821	eNb2_298	-5.35244	0.618491
					eNb2_299	7.28915	1.83726	eNb2_299	5.00199	6.07611	eNb2_299	-6.25952	-2.47508	eNb2_299	-5.2408	2.02829
					eNb2_300	6.62005	1.86869	eNb2_300	5.55907	7.33122	eNb2_300	-6.82813	-2.13186	eNb2_300	-5.38109	1.51343
					eNb2_301	5.75591	0.616919	eNb2_301	7.41338	5.27653	eNb2_301	-7.7925	-1.35575	eNb2_301	-6.60203	0.591746
					eNb2_302	7.12766	-1.35698	eNb2_302	5.24777	3.74118	eNb2_302	-5.52152	-0.757888	eNb2_302	-4.82447	0.297243
					eNb2_303	7.07784	-1.11846	eNb2_303	5.367	3.92309	eNb2_303	-5.59891	-0.894038	eNb2_303	-4.89048	0.489398
					eNb2_304	8.20262	0.419617	eNb2_304	6.7316	4.23405	eNb2_304	-6.81149	0.0338547	eNb2_304	-5.86854	0.898661
					eNb2_305	7.12379	-0.919264	eNb2_305	5.19853	4.18404	eNb2_305	-5.50827	-1.11566	eNb2_305	-4.74476	1.1038
					eNb2_306	6.78552	-0.576788	eNb2_306	6.39611	4.62468	eNb2_306	-6.34846	-0.904872	eNb2_306	-5.69167	0.452025
					eNb2_307	5.40487	3.25419	eNb2_307	5.99373	8.03311	eNb2_307	-8.71442	-4.09929	eNb2_307	-7.80386	3.77328
					eNb2_308	7.04739	-1.47455	eNb2_308	5.1117	3.71113	eNb2_308	-5.5152	-0.759465	eNb2_308	-4.54087	0.293698
					eNb2_309	7.67365	1.39104	eNb2_309	4.88114	4.43915	eNb2_309	-5.54055	-2.23893	eNb2_309	-4.09933	1.08253
					eNb2_310	8.23513	-1.42212	eNb2_310	5.30654	3.25878	eNb2_310	-5.5433	-0.252653	eNb2_310	-4.62883	-0.262754
					eNb2_311	8.08791	1.77059	eNb2_311	4.76324	5.18349	eNb2_311	-5.757	-2.21649	eNb2_311	-4.53399	1.57489
					eNb2_312	8.4861	-0.194738	eNb2_312	6.52109	4.31489	eNb2_312	-6.87797	0.24575	eNb2_312	-5.52799	0.137908
					eNb2_313	7.27648	-1.52699	eNb2_313	5.15778	3.55477	eNb2_313	-5.56307	-0.543626	eNb2_313	-4.78804	-0.0492743
					eNb2_314	6.979	-0.912794	eNb2_314	5.80218	4.20326	eNb2_314	-6.0144	-0.785024	eNb2_314	-5.29686	0.33386
					eNb2_315	7.19903	-1.60008	eNb2_315	5.06903	3.54251	eNb2_315	-5.3685	-0.499113	eNb2_315	-4.60145	-0.156232
					eNb2_316	7.47922	-1.18659	eNb2_316	5.71919	3.09058	eNb2_316	-5.82863	-0.364424	eNb2_316	-4.73073	-0.0396158
					eNb2_317	6.69387	-0.271761	eNb2_317	6.91749	4.83981	eNb2_317	-6.57999	-0.94121	eNb2_317	-5.59355	0.469918
					eNb2_318	8.34797	-0.221289	eNb2_318	7.07631	3.60355	eNb2_318	-7.09994	0.517479	eNb2_318	-5.94198	-0.121066
					eNb2_319	7.13269	-1.29957	eNb2_319	5.35027	3.69486	eNb2_319	-5.43472	-0.398649	eNb2_319	-4.4439	0.091348
					eNb2_320	7.33124	-1.32229	eNb2_320	5.34707	3.43667	eNb2_320	-5.59454	-0.655166	eNb2_320	-4.87637	0.0962136
					eNb2_321	7.75427	0.412679	eNb2_321	6.22202	4.27256	eNb2_321	-6.48711	-0.118299	eNb2_321	-5.62926	0.905511
					eNb2_322	8.65728	-0.278626	eNb2_322	6.91234	3.2675	eNb2_322	-6.72422	0.463328	eNb2_322	-5.68663	-0.525877
					eNb2_323	8.77798	-0.405641	eNb2_323	7.13445	3.26992	eNb2_323	-6.84885	0.651726	eNb2_323	-5.70136	-0.806774
					eNb2_324	7.37447	-1.23235	eNb2_324	5.47956	3.53677	eNb2_324	-5.49582	-0.433481	eNb2_324	-4.54063	0.0541881
					eNb2_325	8.42477	0.0970933	eNb2_325	7.08153	3.76663	eNb2_325	-7.14392	0.190104	eNb2_325	-6.03247	0.0897892
					eNb2_326	8.66065	-0.0971655	eNb2_326	7.02151	3.35341	eNb2_326	-6.85968	0.504906	eNb2_326	-5.68499	-0.0504407
					eNb2_327	7.08492	-1.33089	eNb2_327	5.15705	3.6779	eNb2_327	-5.39055	-0.716313	eNb2_327	-4.70237	0.221705
					eNb2_328	7.31061	-1.51265	eNb2_328	5.24222	3.34217	eNb2_328	-5.44482	-0.298129	eNb2_328	-4.52237	-0.0737145
					eNb2_329	8.26716	0.235248	eNb2_329	7.1368	4.06083	eNb2_329	-7.53936	-0.16545	eNb2_329	-6.40367	0.551755
					eNb2_330	6.52781	0.335015	eNb2_330	6.97292	4.84545	eNb2_330	-7.34505	-0.81632	eNb2_330	-6.36031	0.537665
					eNb2_331	7.25446	-0.674759	eNb2_331	6.00655	4.15985	eNb2_331	-5.82394	-0.759777	eNb2_331	-5.1346	0.372022
					eNb2_332	7.36565	-1.22923	eNb2_332	5.40021	3.27774	eNb2_332	-5.58347	-0.388655	eNb2_332	-4.47277	-0.579963
					eNb2_333	7.22028	-0.928914	eNb2_333	5.3448	3.89745	eNb2_333	-5.57761	-0.913372	eNb2_333	-4.82965	0.540856
					eNb2_334	7.73023	1.72639	eNb2_334	5.41924	5.32106	eNb2_334	-6.6807	-2.56123	eNb2_334	-5.31209	1.95654
					eNb2_335	8.19879	0.378627	eNb2_335	6.49475	4.2229	eNb2_335	-6.77723	0.00996262	eNb2_335	-5.84231	0.955257
					eNb2_336	8.2893	0.356904	eNb2_336	6.55812	4.35978	eNb2_336	-6.81379	0.0409135	eNb2_336	-5.93705	0.961735
					eNb2_337	6.32607	1.22323	eNb2_337	6.47999	5.49424	eNb2_337	-7.14908	-1.79155	eNb2_337	-6.42363	1.44657
					eNb2_338	7.19749	-1.22264	eNb2_338	5.26354	3.6437	eNb2_338	-5.39344	-0.612795	eNb2_338	-4.65481	0.196898
					eNb2_339	7.11331	-1.44035	eNb2_339	5.21316	3.57293	eNb2_339	-5.46742	-0.624585	eNb2_339	-4.72657	0.0279893
					eNb2_340	7.94042	-0.951721	eNb2_340	6.40742	3.41423	eNb2_340	-6.29903	0.0636917	eNb2_340	-5.49804	-0.483937
					eNb2_341	8.14222	2.11895	eNb2_341	4.80507	5.24901	eNb2_341	-5.6957	-2.21711	eNb2_341	-4.69026	1.66771
					eNb2_342	7.11332	-0.77236	eNb2_342	5.90341	4.23459	eNb2_342	-6.04567	-0.82989	eNb2_342	-5.57716	0.310605
					eNb2_343	8.77152	-0.362075	eNb2_343	7.03328	3.23773	eNb2_343	-6.89285	0.540037	eNb2_343	-5.68226	-0.983786
					eNb2_344	8.39396	0.338138	eNb2_344	6.74626	4.02987	eNb2_344	-6.88018	0.178705	eNb2_344	-6.00054	0.954188
					eNb2_345	8.56691	-0.0306956	eNb2_345	7.09278	3.52375	eNb2_345	-7.17584	0.418216	eNb2_345	-5.95859	-0.236405
					eNb2_346	8.7083	-0.492392	eNb2_346	6.94767	3.27187	eNb2_346	-6.82082	0.611272	eNb2_346	-5.7433	-1.04509
					eNb2_347	7.3744	-1.02377	eNb2_347	5.5369	3.84285	eNb2_347	-5.78779	-0.542637	eNb2_347	-5.16068	0.204142
					eNb2_348	7.19563	-0.636845	eNb2_348	5.5448	4.08946	eNb2_348	-5.70562	-0.746054	eNb2_348	-5.02279	0.625406
					eNb2_349	7.35058	-1.4152	eNb2_349	5.41969	3.33677	eNb2_349	-5.70105	-0.325764	eNb2_349	-4.57188	-0.433631
					eNb2_350	8.61677	-0.623845	eNb2_350	6.7726	3.3232	eNb2_350	-6.83585	0.509385	eNb2_350	-5.68818	-0.871992
					eNb2_351	8.02361	0.30741	eNb2_351	6.22692	3.9442	eNb2_351	-6.40047	-0.136432	eNb2_351	-5.68855	0.658771
					eNb2_352	7.03665	-0.213802	eNb2_352	6.20517	4.49732	eNb2_352	-6.33097	-1.07121	eNb2_352	-5.04328	1.5956
					eNb2_353	7.28918	-1.45872	eNb2_353	5.20764	3.39706	eNb2_353	-5.52145	-0.265714	eNb2_353	-4.34406	-0.45053
					eNb2_354	8.61239	-0.122765	eNb2_354	7.12349	3.58658	eNb2_354	-7.14178	0.476289	eNb2_354	-6.18484	-0.0496257
					eNb2_355	7.18234	-1.40469	eNb2_355	5.26545	3.70649	eNb2_355	-5.45052	-0.787134	eNb2_355	-4.79553	0.2479
					eNb2_356	7.22143	-1.577	eNb2_356	5.09458	3.49988	eNb2_356	-5.45794	-0.717734	eNb2_356	-4.64327	-0.0893622
					eNb2_357	7.87674	0.592463	eNb2_357	7.12397	4.40982	eNb2_357	-7.5316	-0.282139	eNb2_357	-6.46498	0.658724
					eNb2_358	8.04834	1.65673	eNb2_358	4.98614	4.79442	eNb2_358	-5.89143	-1.85696	eNb2_358	-4.67821	1.38158
					eNb2_359	8.0812	1.89345	eNb2_359	4.7995	5.09653	eNb2_359	-5.71854	-2.24236	eNb2_359	-4.52443	1.79743
					eNb2_360	5.94696	0.179985	eNb2_360	8.11053	5.98959	eNb2_360	-6.91985	-0.99123	eNb2_360	-6.09084	0.111122
					eNb2_361	6.68759	-0.350266	eNb2_361	6.68077	4.75507	eNb2_361	-6.34387	-0.954441	eNb2_361	-6.11678	0.391499
					eProg2b_362	4.0323	8.15709	eProg2b_362	-1.10821	7.70582	eProg2b_362	-1.24288	-6.48017	eProg2b_362	-2.71566	5.32045
					eProg2b_363	4.85917	8.83568	eProg2b_363	7.62358	7.20733	eProg2b_363	-1.84253	-7.60726	eProg2b_363	-7.81658	2.23076
					eProg2b_364	4.07159	7.5018	eProg2b_364	-0.885466	7.68957	eProg2b_364	-1.39293	-6.0563	eProg2b_364	-2.53858	5.96011
					eProg2b_365	5.32496	8.33677	eProg2b_365	-0.159472	8.65764	eProg2b_365	-2.4758	-7.02949	eProg2b_365	-3.76423	5.79842
					eProg2b_366	4.68655	7.50289	eProg2b_366	-0.684131	8.26835	eProg2b_366	-1.93225	-5.91677	eProg2b_366	-2.0301	6.32456
					eProg2b_367	4.17154	7.86283	eProg2b_367	-0.895514	7.53321	eProg2b_367	-1.26681	-6.20627	eProg2b_367	-2.79751	5.37285
					eProg2b_368	4.0789	7.59996	eProg2b_368	-0.97315	8.32447	eProg2b_368	-1.39127	-6.18849	eProg2b_368	-2.63512	6.09459
					eProg2b_369	6.99533	8.2298	eProg2b_369	1.43209	9.76662	eProg2b_369	-3.63651	-7.36501	eProg2b_369	-4.53831	7.53967
					eProg2b_370	6.64543	7.54082	eProg2b_370	1.34	9.23003	eProg2b_370	-3.49288	-7.196	eProg2b_370	-4.06624	7.2053
					eProg2b_371	4.89922	8.22023	eProg2b_371	-0.683505	8.6389	eProg2b_371	-1.8645	-6.60301	eProg2b_371	-3.42347	6.17366
					eProg2b_372	4.74278	7.69979	eProg2b_372	-0.53635	8.73046	eProg2b_372	-1.77843	-6.67145	eProg2b_372	-3.12124	6.34655
					eProg2b_373	4.1808	7.33257	eProg2b_373	-0.681755	7.45833	eProg2b_373	-1.89313	-5.63397	eProg2b_373	-2.10241	6.23637
					eProg2b_374	5.65435	7.97279	eProg2b_374	0.0500693	8.97809	eProg2b_374	-2.3539	-6.82813	eProg2b_374	-3.7077	6.67748
					eProg2b_375	4.68849	7.64383	eProg2b_375	-0.577692	8.19526	eProg2b_375	-2.30427	-6.20819	eProg2b_375	-2.73576	6.41841
					eProg2b_376	4.94323	8.60183	eProg2b_376	-0.348266	9.50253	eProg2b_376	-2.24202	-7.59543	eProg2b_376	-3.88531	5.919
					eProg2b_377	4.30325	7.56462	eProg2b_377	-0.923498	8.00932	eProg2b_377	-1.52385	-6.19558	eProg2b_377	-2.71811	5.93431
					eProg2b_378	5.55954	7.15318	eProg2b_378	-0.147844	8.18507	eProg2b_378	-2.4901	-5.97889	eProg2b_378	-2.98554	7.29063
					eProg2b_379	4.68696	8.88941	eProg2b_379	-0.361953	9.5252	eProg2b_379	-1.89236	-7.6769	eProg2b_379	-4.12099	5.76362
					eProg2b_380	6.39412	8.2035	eProg2b_380	0.668934	9.88755	eProg2b_380	-2.85122	-7.57648	eProg2b_380	-4.88712	7.27667
					eProg2b_381	4.17474	8.09024	eProg2b_381	-0.858126	8.76463	eProg2b_381	-1.59304	-6.87201	eProg2b_381	-3.14673	5.94423
					eProg2b_382	5.05725	8.41622	eProg2b_382	-0.431065	8.97596	eProg2b_382	-2.13058	-7.27176	eProg2b_382	-3.93626	6.10937
					eProg2b_383	4.64555	8.38644	eProg2b_383	-0.601102	8.68811	eProg2b_383	-1.94657	-7.01915	eProg2b_383	-3.47754	6.34562
					eProg2b_384	5.98188	7.82664	eProg2b_384	0.315532	8.63487	eProg2b_384	-3.01994	-6.87535	eProg2b_384	-3.71619	6.60429
					eProg2b_385	5.97976	8.00557	eProg2b_385	0.715636	9.12833	eProg2b_385	-2.75521	-7.20435	eProg2b_385	-3.97684	7.0455
					eProg2b_386	4.23733	8.28905	eProg2b_386	-0.85325	8.94817	eProg2b_386	-1.46324	-6.94491	eProg2b_386	-3.33104	5.54075
					eProg2b_387	4.64674	8.69047	eProg2b_387	-0.637532	9.27991	eProg2b_387	-1.77581	-7.39243	eProg2b_387	-3.90837	5.65717
					eProg2b_388	4.73625	8.7974	eProg2b_388	-0.548148	9.39702	eProg2b_388	-1.80298	-7.51409	eProg2b_388	-4.01285	5.82194
					eProg2b_389	4.13819	7.95351	eProg2b_389	-0.964698	8.43718	eProg2b_389	-1.48294	-6.51357	eProg2b_389	-3.10595	6.0743
					eProg2b_390	4.78654	8.76993	eProg2b_390	-0.351349	9.42128	eProg2b_390	-1.77389	-7.51063	eProg2b_390	-4.26296	5.86413
					eProg2b_391	4.1579	8.28096	eProg2b_391	-1.13008	8.21132	eProg2b_391	-1.19208	-6.52172	eProg2b_391	-3.04455	5.802
					eProg2b_392	6.64881	7.20588	eProg2b_392	0.709738	9.00395	eProg2b_392	-2.76111	-6.53112	eProg2b_392	-3.64649	7.29378
					eProg2b_393	4.22817	7.11173	eProg2b_393	-0.540067	7.7217	eProg2b_393	-1.89359	-5.62909	eProg2b_393	-2.23378	6.42358
					eProg2b_394	4.57667	7.30362	eProg2b_394	-0.146248	7.81356	eProg2b_394	-2.02361	-5.94252	eProg2b_394	-2.38971	6.63287
					eProg2b_395	4.05399	8.1583	eProg2b_395	-1.23013	8.20055	eProg2b_395	-1.41099	-6.62865	eProg2b_395	-2.86738	5.8273
					eProg2b_396	4.48769	7.51955	eProg2b_396	-0.813201	7.87439	eProg2b_396	-1.70642	-5.92804	eProg2b_396	-2.72771	6.18572
					eProg2b_397	5.33572	6.86556	eProg2b_397	0.574508	7.93331	eProg2b_397	-3.09176	-5.78771	eProg2b_397	-2.32703	7.04185
					eProg2b_398	4.43829	8.23746	eProg2b_398	-0.877963	8.24522	eProg2b_398	-1.91866	-6.37115	eProg2b_398	-2.97568	6.03411
					eProg2b_399	5.04968	8.1574	eProg2b_399	-0.49082	8.65041	eProg2b_399	-1.80711	-6.80384	eProg2b_399	-3.68997	6.33616
					eProg2b_400	4.44653	7.91468	eProg2b_400	-0.679874	8.57573	eProg2b_400	-1.41629	-6.58875	eProg2b_400	-3.17635	5.90167
					eProg2b_401	4.34877	8.43896	eProg2b_401	-0.813475	8.92778	eProg2b_401	-1.36307	-6.64271	eProg2b_401	-3.37887	5.72244
					eProg2b_402	5.58354	7.33019	eProg2b_402	0.429206	7.84579	eProg2b_402	-2.88632	-5.88782	eProg2b_402	-2.30099	7.11968
					eProg2b_403	5.47617	7.38189	eProg2b_403	-0.103457	8.03326	eProg2b_403	-2.80338	-5.93649	eProg2b_403	-2.27026	6.38872
					eProg2b_404	5.16057	6.9352	eProg2b_404	0.0820803	7.5917	eProg2b_404	-2.26753	-5.58956	eProg2b_404	-2.2357	6.59864
					eProg2b_405	4.87972	6.89809	eProg2b_405	0.726488	7.59682	eProg2b_405	-3.13356	-5.41576	eProg2b_405	-2.30817	7.2287
					eProg2b_406	5.81172	6.87893	eProg2b_406	0.2956	7.69524	eProg2b_406	-3.13861	-5.62163	eProg2b_406	-2.56743	6.54252
					eProg2b_407	5.51137	7.64149	eProg2b_407	-0.302519	8.34785	eProg2b_407	-2.68432	-6.73442	eProg2b_407	-3.31352	6.68487
					eProg2b_408	4.91369	7.4315	eProg2b_408	-0.592075	8.37934	eProg2b_408	-1.79433	-5.95341	eProg2b_408	-2.48462	6.51601
					eProg2b_409	4.14246	7.6199	eProg2b_409	-0.999519	7.92116	eProg2b_409	-1.48024	-5.98095	eProg2b_409	-2.19964	6.34957
					eProg2b_410	4.4471	8.06491	eProg2b_410	-0.594875	8.43152	eProg2b_410	-1.62923	-6.84684	eProg2b_410	-3.23909	6.18541
					eProg2b_411	5.21486	8.2139	eProg2b_411	-0.443742	8.90106	eProg2b_411	-1.81355	-7.04786	eProg2b_411	-3.60426	6.16527
					eProg2b_412	4.59115	8.68219	eProg2b_412	-0.633925	9.0917	eProg2b_412	-1.66506	-7.22898	eProg2b_412	-3.66548	5.83165
					eProg2b_413	6.14951	7.99156	eProg2b_413	0.289748	8.95462	eProg2b_413	-2.53761	-7.11239	eProg2b_413	-3.74139	6.77358
					eProg2b_414	5.79279	8.23928	eProg2b_414	0.0281205	8.8825	eProg2b_414	-2.40191	-7.22093	eProg2b_414	-3.87904	6.39154
					eProg2b_415	4.46853	6.93207	eProg2b_415	-0.555749	7.84375	eProg2b_415	-1.82313	-5.79022	eProg2b_415	-2.13251	6.59757
					eProg2b_416	4.58221	8.78289	eProg2b_416	-0.508672	9.36724	eProg2b_416	-1.8545	-7.40625	eProg2b_416	-3.89132	5.77876
					eProg2b_417	4.33649	8.44207	eProg2b_417	-1.13579	8.0846	eProg2b_417	-1.56956	-7.05733	eProg2b_417	-3.48377	5.92311
					eProg2b_418	4.34795	7.19044	eProg2b_418	-0.755057	7.50931	eProg2b_418	-1.78257	-5.54955	eProg2b_418	-2.09244	6.32097
					eProg2b_419	4.05068	8.19287	eProg2b_419	-1.11685	8.06398	eProg2b_419	-1.60483	-6.79852	eProg2b_419	-3.0772	5.97832
					eProg2b_420	5.47414	8.19964	eProg2b_420	-0.181565	8.77702	eProg2b_420	-2.55703	-6.97107	eProg2b_420	-3.91402	6.56725
					eProg2b_421	5.10951	7.83011	eProg2b_421	-0.322879	8.16867	eProg2b_421	-2.26268	-6.13466	eProg2b_421	-2.37925	6.4454
					eProg2b_422	4.20271	7.26067	eProg2b_422	-0.836421	7.6275	eProg2b_422	-1.648	-5.69333	eProg2b_422	-2.3128	6.10066
					eProg2b_423	4.44459	7.80952	eProg2b_423	-0.986536	8.04719	eProg2b_423	-1.72174	-6.41395	eProg2b_423	-2.23552	6.24276
					eProg2b_424	4.83082	7.14127	eProg2b_424	0.15656	7.3257	eProg2b_424	-2.70179	-5.45527	eProg2b_424	-2.56128	5.54043
					eProg2b_425	5.84127	7.70485	eProg2b_425	0.808697	9.18981	eProg2b_425	-3.233	-6.62385	eProg2b_425	-4.04481	7.37631
					eProg2b_426	4.95979	8.30911	eProg2b_426	-0.722049	8.97239	eProg2b_426	-1.83233	-6.87368	eProg2b_426	-3.69321	6.12849
					eProg2b_427	4.16869	7.67553	eProg2b_427	-1.05875	7.85379	eProg2b_427	-1.60023	-6.24915	eProg2b_427	-2.82726	5.9427
					eProg2b_428	5.36283	7.5141	eProg2b_428	-0.195062	8.15396	eProg2b_428	-2.42808	-6.04955	eProg2b_428	-3.11466	6.66815
					eProg2b_429	4.15369	8.23995	eProg2b_429	-1.02463	8.10745	eProg2b_429	-1.56494	-6.57122	eProg2b_429	-2.82923	5.96692
					eProg2b_430	4.04848	7.78713	eProg2b_430	-1.08323	8.00707	eProg2b_430	-1.31251	-6.30303	eProg2b_430	-2.62525	6.03824
					eProg2b_431	-8.8493	4.83736	eProg2b_431	-3.8219	-3.54968	eProg2b_431	-2.55169	-5.81165	eProg2b_431	5.64691	1.50425
					eProg2b_432	-8.87379	4.98592	eProg2b_432	-4.11158	-3.47585	eProg2b_432	6.589	-0.866371	eProg2b_432	5.72339	1.5034
					eProg2b_433	5.64772	7.56995	eProg2b_433	0.0463464	7.83866	eProg2b_433	-2.43143	-6.50179	eProg2b_433	-3.32927	5.44332
					eProg2b_434	5.90801	5.63663	eProg2b_434	4.47314	7.39498	eProg2b_434	-8.49592	-5.28318	eProg2b_434	-7.45924	5.08258
					eProg2b_435	4.64296	7.07153	eProg2b_435	-0.280689	7.34125	eProg2b_435	-2.3203	-5.59308	eProg2b_435	-2.18135	6.15085
					eProg2b_436	5.31623	7.6471	eProg2b_436	-0.208805	7.97579	eProg2b_436	-2.33879	-6.06953	eProg2b_436	-3.18404	6.27892
					eProg2b_437	4.76259	7.60851	eProg2b_437	-0.396367	7.72294	eProg2b_437	-1.78201	-6.31919	eProg2b_437	-2.55996	5.87554
					eProg2b_438	-7.35714	6.04407	eProg2b_438	-4.3487	-0.653374	eProg2b_438	6.8813	-4.09017	eProg2b_438	5.09165	2.9753
					eProg2b_439	4.1836	8.41639	eProg2b_439	-0.841597	8.9634	eProg2b_439	-1.50625	-7.02866	eProg2b_439	-3.50653	5.67938
					eProg2b_440	6.4474	7.3522	eProg2b_440	1.33521	9.15617	eProg2b_440	-4.07098	-7.07054	eProg2b_440	-4.27667	6.53847
					eProg2b_441	4.97535	6.79297	eProg2b_441	-0.142785	7.31496	eProg2b_441	-2.68179	-5.28894	eProg2b_441	-2.3568	5.53239
					eProg2b_442	4.10035	7.76957	eProg2b_442	-0.986205	7.73588	eProg2b_442	-1.20696	-6.28231	eProg2b_442	-2.90575	5.29106
					eProg2b_443	5.84029	7.89179	eProg2b_443	0.14326	8.15254	eProg2b_443	-2.5996	-6.53645	eProg2b_443	-3.68629	5.83858
					eProg2b_444	7.22154	0.537883	eProg2b_444	6.10693	4.80852	eProg2b_444	-7.37776	-2.06441	eProg2b_444	-5.48101	1.83497
					eProg2b_445	4.06402	7.5655	eProg2b_445	-0.926353	7.47045	eProg2b_445	-1.39506	-5.96993	eProg2b_445	-2.6812	5.37851
					eProg2b_446	4.14006	7.68565	eProg2b_446	-0.768331	7.45412	eProg2b_446	-1.38743	-6.17368	eProg2b_446	-2.71289	5.34764
					eProg2b_447	4.07222	7.29087	eProg2b_447	-0.826956	7.4687	eProg2b_447	-1.53767	-5.77532	eProg2b_447	-2.54966	5.51156
					eProg2b_448	4.53666	7.90006	eProg2b_448	-0.22347	8.66166	eProg2b_448	-2.12715	-6.65898	eProg2b_448	-3.29107	5.36902
					eProg2b_449	4.14494	7.50204	eProg2b_449	-0.874274	7.49139	eProg2b_449	-1.57718	-5.90585	eProg2b_449	-2.71938	5.45377
					eProg2b_450	5.10143	7.8885	eProg2b_450	-0.39671	8.00225	eProg2b_450	-2.28357	-5.77756	eProg2b_450	-2.36025	6.37261
					eProg2b_451	6.53594	3.65245	eProg2b_451	5.86194	7.56859	eProg2b_451	-7.4434	-4.14592	eProg2b_451	-6.79582	3.81202
					eProg2b_452	4.9866	8.66385	eProg2b_452	-0.0352699	9.6324	eProg2b_452	-2.05638	-7.47697	eProg2b_452	-4.42407	6.26542
					eProg2b_453	4.46607	7.02917	eProg2b_453	-0.666577	7.63594	eProg2b_453	-1.88627	-5.69377	eProg2b_453	-2.08387	6.66631
					eProg2b_454	6.01123	7.42098	eProg2b_454	0.072027	8.49858	eProg2b_454	-4.11271	-6.89838	eProg2b_454	-3.91405	6.91457
					eProg2b_455	4.37112	8.54314	eProg2b_455	-0.713864	9.03032	eProg2b_455	-1.52816	-7.0837	eProg2b_455	-3.55668	5.80702
					eProg2b_456	4.80131	8.0634	eProg2b_456	-0.545121	8.90341	eProg2b_456	-1.71962	-6.72528	eProg2b_456	-3.22448	5.90967
					eProg2b_457	5.03844	7.60833	eProg2b_457	-0.0800183	7.8624	eProg2b_457	-2.2907	-5.92154	eProg2b_457	-2.51809	6.21228
					eProg2b_458	5.07924	8.29104	eProg2b_458	-0.427215	8.72709	eProg2b_458	-2.21473	-6.86257	eProg2b_458	-3.55339	5.49935
					eProg2b_459	5.29879	7.74163	eProg2b_459	-0.165158	8.27331	eProg2b_459	-2.66935	-6.31248	eProg2b_459	-3.21634	7.03134
					eProg2b_460	4.02275	7.97509	eProg2b_460	-1.08629	8.17435	eProg2b_460	-1.16805	-6.41078	eProg2b_460	-3.0141	5.46099
					eProg2b_461	4.45793	8.45193	eProg2b_461	-0.83376	8.47832	eProg2b_461	-1.74686	-6.91092	eProg2b_461	-3.34363	6.09221
					eProg2b_462	4.65453	8.73402	eProg2b_462	-0.538828	9.21177	eProg2b_462	-1.99605	-7.3491	eProg2b_462	-4.0683	6.00782
					eProg2b_463	4.23862	8.1671	eProg2b_463	-0.976925	8.29091	eProg2b_463	-1.62123	-6.89416	eProg2b_463	-3.17986	5.9579
					eProg2b_464	4.56861	7.04566	eProg2b_464	-0.346686	7.51277	eProg2b_464	-2.09716	-5.91942	eProg2b_464	-2.26657	6.21193
					eProg2b_465	5.04869	6.96943	eProg2b_465	0.220622	7.67244	eProg2b_465	-2.78409	-5.39639	eProg2b_465	-2.2393	6.81781
					eProg2b_466	-6.13721	-0.555273	eProg2b_466	-0.365238	-4.03777	eProg2b_466	3.85147	-0.498934	eProg2b_466	4.85944	-0.418949
					eProg2b_467	-6.73317	5.90337	eProg2b_467	-3.86566	-0.202721	eProg2b_467	6.71248	-4.12245	eProg2b_467	4.46508	4.43626
					eProg2b_468	4.27484	8.06133	eProg2b_468	-0.892249	8.68353	eProg2b_468	-1.40118	-6.48933	eProg2b_468	-3.09308	5.68778
					eProg2b_469	5.43619	7.60721	eProg2b_469	0.0188236	7.99581	eProg2b_469	-2.6038	-5.91341	eProg2b_469	-2.68589	6.83881
					eProg2b_470	4.2898	8.24907	eProg2b_470	-0.728737	8.78815	eProg2b_470	-1.43233	-6.78426	eProg2b_470	-3.352	5.77583
					eProg2b_471	6.06605	7.95953	eProg2b_471	0.760492	8.97148	eProg2b_471	-2.86063	-7.10694	eProg2b_471	-4.132	6.51137
					eProg2b_472	1.6175	1.78765	eProg2b_472	8.97492	9.80952	eProg2b_472	-12.101	-4.21314	eProg2b_472	2.57472	1.94056
					eProg2b_473	5.03851	1.82008	eProg2b_473	7.86	6.58652	eProg2b_473	-8.91766	-2.36682	eProg2b_473	-7.764	1.72772
					eProg2b_474	6.30088	7.67031	eProg2b_474	0.872605	9.08356	eProg2b_474	-4.11374	-7.03911	eProg2b_474	-4.3814	6.64674
					eProg2b_475	5.02657	8.2127	eProg2b_475	-0.522151	8.47945	eProg2b_475	-1.64577	-6.94762	eProg2b_475	-3.49628	6.06976
					eProg2b_476	5.10934	7.44858	eProg2b_476	-0.389434	8.58115	eProg2b_476	-2.20983	-6.43077	eProg2b_476	-2.85639	6.16601
					eProg2b_477	4.1353	8.28706	eProg2b_477	-0.81567	8.2052	eProg2b_477	-1.50225	-6.7903	eProg2b_477	-3.34991	5.97517
					eProg2b_478	4.42965	8.52209	eProg2b_478	-0.707191	9.03619	eProg2b_478	-1.73946	-7.15128	eProg2b_478	-3.5252	5.91416
					eProg2b_479	5.04882	8.4368	eProg2b_479	-0.619365	9.15372	eProg2b_479	-1.77574	-7.33138	eProg2b_479	-3.81541	5.90086
					eProg2a_480	6.71409	7.20419	eProg2a_480	0.553574	9.27891	eProg2a_480	-2.90055	-6.7381	eProg2a_480	-3.50934	7.08798
					eProg2a_481	7.13006	7.83834	eProg2a_481	1.3534	9.68766	eProg2a_481	-3.72371	-7.37571	eProg2a_481	-4.48414	7.67361
					eProg2a_482	6.86855	7.06266	eProg2a_482	0.602546	9.34755	eProg2a_482	-3.09297	-6.6886	eProg2a_482	-3.8008	7.53652
					eProg2a_483	6.97132	7.7133	eProg2a_483	1.22551	9.77999	eProg2a_483	-3.62084	-7.62957	eProg2a_483	-4.69928	7.56316
					eProg2a_484	6.92684	7.28475	eProg2a_484	1.16472	9.03344	eProg2a_484	-3.45243	-6.77659	eProg2a_484	-4.26074	7.33948
					eProg2a_485	6.60776	6.70853	eProg2a_485	1.1759	8.9226	eProg2a_485	-3.53168	-6.36438	eProg2a_485	-3.2822	7.38238
					eProg2a_486	5.91685	7.9551	eProg2a_486	0.935843	9.15047	eProg2a_486	-3.53392	-6.82102	eProg2a_486	-4.12623	7.36986
					eProg2a_487	7.03986	7.56495	eProg2a_487	1.28129	9.76348	eProg2a_487	-3.62874	-7.46519	eProg2a_487	-4.515	7.7538
					eProg2a_488	6.38014	6.60111	eProg2a_488	1.12574	8.29565	eProg2a_488	-3.37494	-6.01831	eProg2a_488	-2.96822	7.66556
					eProg2a_489	7.0683	7.93956	eProg2a_489	1.37027	9.40609	eProg2a_489	-3.5184	-7.40641	eProg2a_489	-4.46558	7.34831
					eProg2a_490	7.1564	7.98075	eProg2a_490	1.52321	9.68559	eProg2a_490	-3.80359	-7.51331	eProg2a_490	-4.58015	7.64417
					eProg2a_491	7.23609	7.72583	eProg2a_491	1.53806	9.77938	eProg2a_491	-3.79308	-7.57848	eProg2a_491	-4.58329	7.62989
					eProg2a_492	6.23702	7.76182	eProg2a_492	0.971845	9.17214	eProg2a_492	-2.86357	-6.94462	eProg2a_492	-3.99083	6.70725
					eProg2a_493	6.99285	7.72702	eProg2a_493	1.00725	9.74906	eProg2a_493	-3.5402	-7.4561	eProg2a_493	-4.60701	7.49756
					eProg2a_494	6.6618	8.03909	eProg2a_494	0.604777	9.81785	eProg2a_494	-2.97007	-7.48555	eProg2a_494	-4.87555	7.34748
					eProg2a_495	6.57565	6.87172	eProg2a_495	1.21589	8.56972	eProg2a_495	-3.42825	-6.05083	eProg2a_495	-3.06972	7.19891
					eProg2a_496	7.12146	7.72118	eProg2a_496	1.47092	9.88307	eProg2a_496	-3.79157	-7.59823	eProg2a_496	-4.69667	7.31755
					eProg2a_497	5.9351	6.46007	eProg2a_497	1.17881	8.51405	eProg2a_497	-3.54198	-5.53071	eProg2a_497	-2.93855	7.57003
					eProg2a_498	6.58414	8.16474	eProg2a_498	0.715625	9.88496	eProg2a_498	-3.12166	-7.60316	eProg2a_498	-4.93489	7.38821
					eProg2a_499	5.10448	7.46846	eProg2a_499	0.304839	9.16247	eProg2a_499	-2.42292	-6.61858	eProg2a_499	-3.60199	6.85523
					eProg2a_500	6.23509	6.33703	eProg2a_500	1.54324	8.07924	eProg2a_500	-3.69816	-5.88744	eProg2a_500	-3.1436	7.7909
					eProg2a_501	5.92532	7.42294	eProg2a_501	1.15345	8.84125	eProg2a_501	-3.04168	-6.28627	eProg2a_501	-3.21316	7.18872
					eProg2a_502	7.03324	8.01403	eProg2a_502	1.40118	9.3946	eProg2a_502	-3.69618	-7.45779	eProg2a_502	-4.25034	7.80883
					eProg2a_503	6.29293	7.22341	eProg2a_503	1.08435	8.09376	eProg2a_503	-3.17012	-5.90743	eProg2a_503	-2.7139	7.33242
					eProg2a_504	5.18319	7.71947	eProg2a_504	0.00931746	8.91132	eProg2a_504	-2.54937	-6.30672	eProg2a_504	-3.46927	7.08783
					eProg2a_505	6.89992	7.0314	eProg2a_505	1.36296	8.8778	eProg2a_505	-3.84081	-6.58325	eProg2a_505	-3.31079	7.68687
					eProg2a_506	6.76206	7.03794	eProg2a_506	0.726016	9.34576	eProg2a_506	-3.29055	-6.70924	eProg2a_506	-4.19825	7.22256
					eProg2a_507	6.97311	7.87475	eProg2a_507	1.01884	9.72956	eProg2a_507	-3.50073	-7.5383	eProg2a_507	-4.5339	7.50727
					eProg2a_508	6.95955	8.05404	eProg2a_508	1.08675	9.99514	eProg2a_508	-3.71842	-7.69493	eProg2a_508	-4.79717	7.61235
					eProg2a_509	6.58788	7.42594	eProg2a_509	0.924828	9.49839	eProg2a_509	-3.24867	-6.84674	eProg2a_509	-4.27963	7.19997
					eProg2a_510	5.66	6.7738	eProg2a_510	0.28454	7.96256	eProg2a_510	-2.46317	-5.95545	eProg2a_510	-2.78086	7.04422
					eProg2a_511	6.46145	8.21354	eProg2a_511	0.763524	9.46557	eProg2a_511	-3.31756	-7.38463	eProg2a_511	-4.84695	7.42346
					eProg2a_512	6.79394	6.94393	eProg2a_512	1.24527	8.92299	eProg2a_512	-3.57654	-6.48345	eProg2a_512	-3.39231	7.51367
					eProg2a_513	6.44621	2.32293	eProg2a_513	6.51808	6.53714	eProg2a_513	-7.84523	-2.87283	eProg2a_513	-6.66934	2.68573
					eProg2a_514	6.97086	8.19419	eProg2a_514	1.26681	9.64361	eProg2a_514	-3.71329	-7.39494	eProg2a_514	-4.62497	7.74034
					eProg2a_515	7.21294	7.85824	eProg2a_515	1.55358	9.64294	eProg2a_515	-3.75999	-7.60983	eProg2a_515	-4.63271	7.70859
					eProg2a_516	7.31251	7.99643	eProg2a_516	1.41654	9.85199	eProg2a_516	-3.73181	-7.73115	eProg2a_516	-4.7994	7.75888
					eProg2a_517	6.73875	6.73713	eProg2a_517	1.51822	8.49332	eProg2a_517	-3.42883	-6.31262	eProg2a_517	-3.03427	7.36431
					eProg2a_518	6.7411	6.98824	eProg2a_518	1.56517	9.11025	eProg2a_518	-3.86654	-6.69013	eProg2a_518	-4.19626	7.93328
					eProg2a_519	7.39044	3.78037	eProg2a_519	4.89809	6.87407	eProg2a_519	-6.66618	-4.00102	eProg2a_519	-5.20628	3.67154
					eProg2a_520	6.90309	6.78397	eProg2a_520	1.46961	8.94608	eProg2a_520	-3.72164	-6.51647	eProg2a_520	-3.94896	7.70016
					eProg2a_521	7.08816	8.16273	eProg2a_521	1.30438	9.92121	eProg2a_521	-3.64629	-7.67961	eProg2a_521	-4.75284	7.66838
					eProg2a_522	6.3096	4.9634	eProg2a_522	4.60411	7.04592	eProg2a_522	-4.10638	-5.54244	eProg2a_522	-2.40014	7.43159
					eProg2a_523	6.66678	3.01791	eProg2a_523	6.02051	6.22	eProg2a_523	-7.42842	-3.28589	eProg2a_523	-6.16516	2.8333
					eProg2a_524	-7.35189	6.19431	eProg2a_524	-4.63447	-0.844946	eProg2a_524	6.90464	-3.48464	eProg2a_524	4.85692	4.4737
					eProg2a_525	6.4152	5.11972	eProg2a_525	4.39264	7.35532	eProg2a_525	-3.96512	-5.87749	eProg2a_525	-2.87039	7.56742
					eProg2a_526	6.67126	6.62496	eProg2a_526	1.74851	8.46767	eProg2a_526	-3.77336	-6.4012	eProg2a_526	-4.04422	8.14394
					eProg2a_527	5.41261	4.25249	eProg2a_527	6.5458	7.87817	eProg2a_527	-8.19509	-5.01798	eProg2a_527	-7.20115	4.26503
					eProg2a_528	6.40839	4.87822	eProg2a_528	4.79858	7.1577	eProg2a_528	-6.87743	-4.7981	eProg2a_528	-2.87585	7.42
					eProg2a_529	6.46686	6.37781	eProg2a_529	1.59105	8.29213	eProg2a_529	-3.83321	-6.08002	eProg2a_529	-3.13607	7.86355
					eProg2a_530	5.88267	6.24852	eProg2a_530	1.11877	7.73904	eProg2a_530	-3.46342	-5.47308	eProg2a_530	-2.39432	7.5874
					eProg2a_531	6.49989	6.73339	eProg2a_531	1.71244	8.26233	eProg2a_531	-3.79306	-6.00404	eProg2a_531	-3.93596	8.11258
					eProg2a_532	6.55024	6.6208	eProg2a_532	1.62881	8.49466	eProg2a_532	-3.83189	-6.59237	eProg2a_532	-4.09303	7.97092
					eProg2a_533	6.96042	7.30017	eProg2a_533	1.80896	8.63088	eProg2a_533	-4.17973	-6.47022	eProg2a_533	-3.84481	7.9538
					eProg2a_534	6.10493	6.37557	eProg2a_534	1.43155	7.91175	eProg2a_534	-3.74178	-5.64818	eProg2a_534	-2.49742	7.53842
					eProg2a_535	7.20897	8.17342	eProg2a_535	1.33506	9.95062	eProg2a_535	-3.7402	-7.71756	eProg2a_535	-4.76431	7.58474
					eProg2a_536	6.11978	6.30516	eProg2a_536	1.05127	7.9296	eProg2a_536	-3.45678	-5.8392	eProg2a_536	-2.67673	7.58142
					eProg2a_537	6.59994	6.81402	eProg2a_537	1.4234	8.73152	eProg2a_537	-3.76028	-6.36117	eProg2a_537	-3.41704	7.59836
					eProg2a_538	6.33955	6.56069	eProg2a_538	1.39042	8.24019	eProg2a_538	-3.39275	-6.03796	eProg2a_538	-3.10641	7.15725
					eProg2a_539	5.91118	7.05505	eProg2a_539	0.963054	7.99758	eProg2a_539	-3.43636	-6.02669	eProg2a_539	-2.49048	7.68385
					eProg2a_540	6.30054	6.27367	eProg2a_540	1.38851	8.1134	eProg2a_540	-3.63135	-5.7847	eProg2a_540	-2.6673	7.69322
					eProg2a_541	6.73307	6.78625	eProg2a_541	1.58183	8.83853	eProg2a_541	-3.71716	-6.59467	eProg2a_541	-3.90344	7.91352
					eProg2a_542	7.25192	7.87847	eProg2a_542	1.46017	9.76677	eProg2a_542	-3.66332	-7.57434	eProg2a_542	-4.61391	7.7798
					eProg2a_543	7.32141	7.89868	eProg2a_543	1.54409	9.71847	eProg2a_543	-3.87615	-7.60519	eProg2a_543	-4.66204	7.89789
					eProg2a_544	7.17795	7.93902	eProg2a_544	1.37445	9.99761	eProg2a_544	-4.03623	-7.58665	eProg2a_544	-4.90479	7.48695
					eProg2a_545	6.60952	6.93773	eProg2a_545	1.3692	8.89927	eProg2a_545	-3.35577	-5.97176	eProg2a_545	-3.44677	7.4899
					eProg2a_546	6.75203	6.77873	eProg2a_546	1.78102	9.1308	eProg2a_546	-4.18582	-6.95791	eProg2a_546	-4.58279	6.7359
					eProg2a_547	6.81508	6.51202	eProg2a_547	1.74422	9.06834	eProg2a_547	-4.32535	-6.7864	eProg2a_547	-4.57507	6.79818
					eProg2a_548	5.80287	6.33359	eProg2a_548	1.32243	7.85343	eProg2a_548	-4.09999	-5.81735	eProg2a_548	-2.56194	7.82655
					eProg2a_549	6.33703	7.56244	eProg2a_549	1.1673	9.25394	eProg2a_549	-3.93714	-6.89918	eProg2a_549	-4.33486	7.36495
					eProg2a_550	6.76214	5.89177	eProg2a_550	1.93469	8.8316	eProg2a_550	-4.40305	-6.38756	eProg2a_550	-3.88736	7.70794
					eProg2a_551	6.26763	7.33819	eProg2a_551	1.3545	9.1024	eProg2a_551	-4.16349	-6.89256	eProg2a_551	-3.77258	7.71038
					eProg2a_552	5.96423	7.07145	eProg2a_552	0.413177	7.97982	eProg2a_552	-3.24758	-6.26554	eProg2a_552	-3.73219	7.24777
					eProg2a_553	5.64967	6.44076	eProg2a_553	1.12209	7.78631	eProg2a_553	-3.88198	-5.66017	eProg2a_553	-2.8314	7.89519
					eProg2a_554	6.8163	8.12514	eProg2a_554	1.08862	9.2851	eProg2a_554	-4.00382	-7.17026	eProg2a_554	-4.35029	7.49523
					eProg2a_555	5.81162	6.66921	eProg2a_555	1.20016	7.88721	eProg2a_555	-4.05847	-5.79906	eProg2a_555	-3.17247	7.73953
					eProg2a_556	6.97259	3.19502	eProg2a_556	5.72154	6.37201	eProg2a_556	-6.98088	-3.57454	eProg2a_556	-6.03297	3.35911
					eProg2a_557	5.80515	7.39533	eProg2a_557	0.739906	8.07443	eProg2a_557	-3.40379	-6.0103	eProg2a_557	-3.41397	7.87732
					eProg2a_558	7.10087	3.00725	eProg2a_558	5.98824	5.92332	eProg2a_558	-6.85543	-2.98363	eProg2a_558	-5.92585	1.08124
					eProg2a_559	5.73951	6.47945	eProg2a_559	1.01961	7.86069	eProg2a_559	-4.14838	-6.01241	eProg2a_559	-3.31722	8.12402
					eProg2a_560	6.18837	1.99377	eProg2a_560	6.6114	6.20168	eProg2a_560	-8.14701	-2.87731	eProg2a_560	-6.64079	2.39998
					eProg2a_561	5.64768	6.72637	eProg2a_561	0.895087	7.95739	eProg2a_561	-3.52081	-5.54944	eProg2a_561	-2.97777	7.679
					eProg2a_562	5.9856	6.23741	eProg2a_562	1.35064	8.06593	eProg2a_562	-3.84374	-5.67444	eProg2a_562	-2.66095	7.78648
					eProg2a_563	6.14526	7.18062	eProg2a_563	1.04517	9.02706	eProg2a_563	-3.90042	-6.86297	eProg2a_563	-3.89293	7.11415
					eProg2a_564	6.64546	6.72879	eProg2a_564	1.54908	8.99461	eProg2a_564	-3.73614	-6.46455	eProg2a_564	-3.72274	7.88636
					eProg2a_565	6.49964	7.72876	eProg2a_565	1.08457	8.53836	eProg2a_565	-4.03664	-6.52941	eProg2a_565	-3.68299	7.90318
					eProg2a_566	5.48757	7.10895	eProg2a_566	0.953128	7.81827	eProg2a_566	-3.18579	-5.66793	eProg2a_566	-2.39112	6.93031
					eProg2a_567	5.55921	6.47009	eProg2a_567	1.09434	7.79298	eProg2a_567	-4.02645	-5.79231	eProg2a_567	-2.64066	7.75646
					eProg2a_568	5.87633	6.48036	eProg2a_568	1.1778	7.8871	eProg2a_568	-4.20882	-5.91542	eProg2a_568	-3.18459	8.01618
					eProg2a_569	6.8541	4.23329	eProg2a_569	4.62873	6.63153	eProg2a_569	-7.03167	-4.29269	eProg2a_569	-4.8775	3.01682
					eProg2a_570	6.09317	6.61052	eProg2a_570	1.15545	7.89646	eProg2a_570	-4.18038	-6.30752	eProg2a_570	-3.23981	7.91675
					eProg2a_571	5.38457	6.63599	eProg2a_571	0.811386	7.61368	eProg2a_571	-3.00166	-5.49644	eProg2a_571	-2.24482	6.93471
					eProg2a_572	5.92943	6.49072	eProg2a_572	1.07333	7.87111	eProg2a_572	-3.36153	-5.48742	eProg2a_572	-3.09066	7.65952
					eProg2a_573	5.65204	6.63803	eProg2a_573	1.16923	7.8825	eProg2a_573	-3.52778	-5.73691	eProg2a_573	-2.75687	7.73875
					eProg2a_574	6.38581	6.88504	eProg2a_574	1.42123	9.07123	eProg2a_574	-3.98559	-6.71562	eProg2a_574	-3.94446	7.63589
					eProg2a_575	6.71024	6.52026	eProg2a_575	1.88944	8.94271	eProg2a_575	-4.3381	-6.53975	eProg2a_575	-4.29086	7.07892
					eProg2a_576	6.29668	4.18455	eProg2a_576	5.70227	6.85326	eProg2a_576	-7.41376	-4.35155	eProg2a_576	-6.26388	3.55394
					eProg2a_577	6.72885	7.58219	eProg2a_577	1.14246	9.36691	eProg2a_577	-3.71258	-7.05376	eProg2a_577	-4.2005	7.57463
					eProg2a_578	6.20558	8.03376	eProg2a_578	0.870149	8.74282	eProg2a_578	-3.38157	-6.93207	eProg2a_578	-4.20442	7.42934
					eProg2a_579	6.33736	6.51139	eProg2a_579	1.6318	8.14053	eProg2a_579	-3.74661	-6.00161	eProg2a_579	-3.66399	8.10367
					eProg2a_580	6.0024	7.90155	eProg2a_580	0.720329	8.4012	eProg2a_580	-3.1864	-6.67732	eProg2a_580	-3.98465	7.33274
					eProg2a_581	6.89165	5.59253	eProg2a_581	1.88339	9.01599	eProg2a_581	-4.35382	-6.78918	eProg2a_581	-4.45232	7.02172
					eProg2a_582	5.52543	6.8279	eProg2a_582	0.852982	7.93158	eProg2a_582	-3.64825	-5.71453	eProg2a_582	-3.35882	7.63474
					eProg2a_583	6.76117	7.12216	eProg2a_583	1.25654	8.72313	eProg2a_583	-3.26393	-6.15526	eProg2a_583	-3.45842	7.43774
					eProg2a_584	6.4403	8.07189	eProg2a_584	0.797686	9.7134	eProg2a_584	-3.41861	-7.26367	eProg2a_584	-4.76558	7.36813
					eProg2a_585	5.24375	6.98356	eProg2a_585	0.563584	7.66427	eProg2a_585	-3.01295	-5.46706	eProg2a_585	-2.36897	7.3592
					eProg2a_586	6.69568	6.90113	eProg2a_586	1.36763	8.70604	eProg2a_586	-3.54067	-6.27729	eProg2a_586	-3.32039	7.57397
					eProg2a_587	5.35372	7.43012	eProg2a_587	0.240831	7.85589	eProg2a_587	-2.81535	-5.93653	eProg2a_587	-2.61313	6.92228
					eProg2a_588	5.54205	7.50255	eProg2a_588	0.624594	8.09783	eProg2a_588	-2.98345	-5.8743	eProg2a_588	-2.48965	6.73255
					eProg2a_589	6.07788	8.00776	eProg2a_589	0.603553	8.67273	eProg2a_589	-3.59765	-6.93918	eProg2a_589	-3.83892	7.44075
					eProg2a_590	6.28368	6.62835	eProg2a_590	1.62468	8.21682	eProg2a_590	-4.13105	-6.24311	eProg2a_590	-3.82912	8.07829
					eProg2a_591	5.73292	6.8138	eProg2a_591	0.913976	8.0569	eProg2a_591	-3.76178	-6.30408	eProg2a_591	-2.80168	7.99837
					eProg2a_592	6.05322	7.11515	eProg2a_592	0.835536	8.14382	eProg2a_592	-3.16595	-6.16166	eProg2a_592	-3.00631	7.20771
					eProg2a_593	6.19393	8.07342	eProg2a_593	0.811531	9.22799	eProg2a_593	-3.62649	-6.95729	eProg2a_593	-4.13105	7.61317
					eProg2a_594	5.77894	6.60178	eProg2a_594	1.03056	7.8663	eProg2a_594	-3.94882	-5.74077	eProg2a_594	-2.72541	7.81974
					eProg2a_595	5.97187	7.60649	eProg2a_595	0.802473	8.30213	eProg2a_595	-3.54294	-6.55188	eProg2a_595	-3.47379	7.91123
					eProg2a_596	5.88927	7.84297	eProg2a_596	0.887226	8.79223	eProg2a_596	-3.57666	-6.93434	eProg2a_596	-3.63863	7.73137
					eProg2a_597	6.11494	7.96953	eProg2a_597	0.831074	8.94558	eProg2a_597	-3.42286	-6.8219	eProg2a_597	-4.05084	7.43217
					eProg2a_598	5.12923	7.35526	eProg2a_598	0.0210237	7.68009	eProg2a_598	-2.14634	-5.5649	eProg2a_598	-2.19326	6.47911
					eProg2a_599	6.45834	6.67647	eProg2a_599	1.57936	8.33425	eProg2a_599	-3.6149	-6.30619	eProg2a_599	-3.1467	7.41553
					eProg2a_600	6.75452	7.05138	eProg2a_600	1.54818	9.17241	eProg2a_600	-3.78255	-7.21951	eProg2a_600	-4.16154	7.93078
					eProg2a_601	6.80602	7.97823	eProg2a_601	0.950526	9.88884	eProg2a_601	-3.45392	-7.53098	eProg2a_601	-4.85223	7.41992
					eProg2a_602	6.18658	6.76321	eProg2a_602	1.64119	8.28938	eProg2a_602	-4.13851	-6.13391	eProg2a_602	-3.56443	7.88808
					eProg2a_603	5.00318	7.16205	eProg2a_603	-0.276258	8.1756	eProg2a_603	-2.53383	-5.77651	eProg2a_603	-2.79708	6.90641
					eProg2a_604	6.13686	6.5033	eProg2a_604	1.70225	8.38739	eProg2a_604	-4.22262	-6.22355	eProg2a_604	-3.89011	8.06232
					eProg2a_605	6.69875	5.93232	eProg2a_605	1.84939	8.70434	eProg2a_605	-4.45704	-6.1823	eProg2a_605	-3.8529	7.90562
					eRglb_606	4.96078	2.10553	eRglb_606	8.03784	7.07775	eRglb_606	-9.22875	-3.1018	eRglb_606	-7.97741	2.22279
					eRglb_607	5.54337	3.45896	eRglb_607	6.0174	8.09481	eRglb_607	-8.30859	-4.03827	eRglb_607	-7.23	3.85946
					eRglb_608	5.422	3.48224	eRglb_608	6.31414	8.29387	eRglb_608	-8.3443	-4.04164	eRglb_608	-7.4672	3.37637
					eRglb_609	5.19152	1.99357	eRglb_609	7.84842	6.93883	eRglb_609	-8.77109	-2.53376	eRglb_609	-8.17917	2.16674
					eRglb_610	6.963	0.857172	eRglb_610	7.49506	5.52921	eRglb_610	-7.86783	-1.22744	eRglb_610	-6.89359	0.937939
					eRglb_611	5.75981	3.52045	eRglb_611	6.45014	7.85913	eRglb_611	-8.16435	-3.90342	eRglb_611	-7.4282	2.96991
					eRglb_612	5.48246	2.57106	eRglb_612	7.17306	7.07269	eRglb_612	-8.51123	-3.00459	eRglb_612	-7.7851	2.53419
					eRglb_613	4.48673	4.27311	eRglb_613	6.94961	8.23255	eRglb_613	-8.4185	-4.93371	eRglb_613	-8.05216	3.6553
					eRglb_614	6.42244	1.24104	eRglb_614	7.1768	6.10479	eRglb_614	-7.88799	-1.55119	eRglb_614	-7.03268	1.89995
					eRglb_615	6.28061	3.51813	eRglb_615	6.11376	7.85488	eRglb_615	-7.80231	-3.91436	eRglb_615	-7.19758	3.29972
					eRglb_616	6.26825	3.68068	eRglb_616	6.14709	7.79455	eRglb_616	-7.57104	-4.10594	eRglb_616	-7.00157	3.75329
					eRglb_617	6.48107	3.67774	eRglb_617	5.87291	7.54393	eRglb_617	-7.48765	-3.9365	eRglb_617	-6.83635	3.41658
					eRglb_618	6.48845	3.73386	eRglb_618	5.90971	7.51509	eRglb_618	-7.31465	-3.99511	eRglb_618	-6.72896	3.66768
					eRglb_619	4.74875	1.84897	eRglb_619	8.18392	7.05513	eRglb_619	-9.56945	-2.62992	eRglb_619	-8.41884	1.68123
					eRglb_620	4.21595	1.77328	eRglb_620	7.40873	7.08812	eRglb_620	-9.95142	-3.36439	eRglb_620	-8.56954	2.45285
					eRglb_621	5.25025	1.15041	eRglb_621	8.26863	6.32445	eRglb_621	-8.90142	-1.87388	eRglb_621	-7.63092	1.2271
					eRglb_622	4.43322	3.25064	eRglb_622	7.25708	8.59235	eRglb_622	-9.42218	-3.98121	eRglb_622	-8.61725	3.62903
					eRglb_623	3.5584	1.5921	eRglb_623	9.10092	7.59206	eRglb_623	-10.6122	-2.77025	eRglb_623	-9.61793	2.38941
					eRglb_624	5.23626	1.19733	eRglb_624	8.12752	6.17474	eRglb_624	-9.01899	-2.02031	eRglb_624	-7.84025	1.24455
					eRglb_625	4.9765	1.88233	eRglb_625	8.20589	6.91791	eRglb_625	-9.36378	-2.51874	eRglb_625	-8.08622	1.99083
					eRglb_626	6.40059	3.81316	eRglb_626	5.94251	7.70955	eRglb_626	-7.60655	-4.24167	eRglb_626	-6.89626	3.73013
					eRglb_627	4.9644	3.75647	eRglb_627	5.61143	8.39653	eRglb_627	-8.70538	-5.05539	eRglb_627	-7.69248	4.84899
					eRglb_628	5.83201	2.815	eRglb_628	7.24631	7.02574	eRglb_628	-8.1108	-3.59655	eRglb_628	-7.8753	2.23557
					eRglb_629	3.93015	2.19225	eRglb_629	8.23643	7.1957	eRglb_629	-9.97102	-2.92109	eRglb_629	-8.63153	1.96416
					eRglb_630	5.24302	1.00012	eRglb_630	8.14989	6.59367	eRglb_630	-8.88669	-2.01812	eRglb_630	-8.37904	1.58901
					eRglb_631	5.24357	2.25541	eRglb_631	7.7916	7.16981	eRglb_631	-9.19273	-2.99261	eRglb_631	-8.06928	2.31246
					eRglb_632	5.45216	0.81483	eRglb_632	8.04145	5.72969	eRglb_632	-8.11451	-1.40244	eRglb_632	-7.861	0.963179
					eRglb_633	4.63713	1.6753	eRglb_633	8.53824	7.01408	eRglb_633	-9.9965	-2.61364	eRglb_633	-8.38381	1.82918
					eRglb_634	3.82584	1.63058	eRglb_634	8.77424	7.81651	eRglb_634	-10.6109	-3.0204	eRglb_634	-9.43798	2.60974
					eRglb_635	3.84834	1.69547	eRglb_635	8.75091	7.88364	eRglb_635	-10.3509	-3.20397	eRglb_635	-9.22104	2.66038
					eRglb_636	4.07902	3.43662	eRglb_636	7.40558	9.095	eRglb_636	-9.61497	-4.49598	eRglb_636	-8.78886	4.24507
					eRglb_637	4.44266	3.21789	eRglb_637	8.29352	8.03579	eRglb_637	-9.48593	-3.68425	eRglb_637	-8.68607	3.26195
					eRglb_638	4.83489	3.6829	eRglb_638	6.68389	8.73005	eRglb_638	-8.92633	-4.41529	eRglb_638	-7.69544	4.18877
					eRglb_639	4.95679	1.82259	eRglb_639	8.04804	6.7618	eRglb_639	-9.2591	-2.70347	eRglb_639	-8.16112	2.04921
					eRglb_640	5.1197	2.22229	eRglb_640	7.88012	7.06279	eRglb_640	-9.22297	-2.8733	eRglb_640	-8.03686	2.28609
					eRglb_641	4.86092	1.76985	eRglb_641	8.04913	6.69052	eRglb_641	-9.34807	-2.501	eRglb_641	-8.17402	2.02446
					eRglb_642	4.63733	1.38237	eRglb_642	8.66508	7.03999	eRglb_642	-9.65294	-2.25797	eRglb_642	-8.15361	1.25986
					eRglb_643	5.23045	3.72712	eRglb_643	6.32449	8.4102	eRglb_643	-8.659	-4.22473	eRglb_643	-7.41111	3.6367
					eRglb_644	5.39377	1.98726	eRglb_644	7.36103	6.91573	eRglb_644	-8.72224	-3.14772	eRglb_644	-7.36698	2.36261
					eRglb_645	4.79482	1.86038	eRglb_645	8.20266	6.8187	eRglb_645	-9.21255	-2.72022	eRglb_645	-8.06602	1.95852
					eRglb_646	5.17201	3.7395	eRglb_646	8.46119	7.79224	eRglb_646	-8.20412	-3.83752	eRglb_646	-8.29112	3.01336
					eRglb_647	3.99342	1.86938	eRglb_647	8.68617	7.34297	eRglb_647	-9.87351	-2.82083	eRglb_647	-8.67342	1.86456
					eRglb_648	4.9726	1.58798	eRglb_648	8.36275	6.62658	eRglb_648	-9.71901	-2.53578	eRglb_648	-8.27131	1.88705
					eRglb_649	3.84201	2.00048	eRglb_649	8.98485	7.74593	eRglb_649	-10.3605	-2.92736	eRglb_649	-9.49953	2.53824
					eRglb_650	6.32543	3.80211	eRglb_650	5.67617	7.64214	eRglb_650	-7.48836	-4.15351	eRglb_650	-6.8443	3.88024
					eRglb_651	4.07565	3.6203	eRglb_651	7.51351	9.04995	eRglb_651	-9.72061	-4.60562	eRglb_651	-8.86025	4.15354
					eRglb_652	3.68632	1.47651	eRglb_652	8.84764	7.31805	eRglb_652	-10.6272	-2.81884	eRglb_652	-9.5217	2.39062
					eRglb_653	5.67027	3.12482	eRglb_653	5.70748	7.64378	eRglb_653	-7.26803	-2.40831	eRglb_653	-7.48477	4.02467
					eRglb_654	6.06972	0.805051	eRglb_654	7.63789	5.07877	eRglb_654	-7.83308	-1.12338	eRglb_654	-6.60168	0.326553
					eRglb_655	3.79032	2.8128	eRglb_655	8.10132	7.65158	eRglb_655	-9.75155	-3.57281	eRglb_655	-8.23769	2.9886
					eRglb_656	4.54619	1.50281	eRglb_656	8.61312	6.968	eRglb_656	-9.91056	-2.59047	eRglb_656	-8.51465	1.92146
					eRglb_657	4.88611	1.33376	eRglb_657	8.60815	6.68784	eRglb_657	-9.54809	-2.29518	eRglb_657	-8.01716	1.54857
					eRglb_658	3.95801	1.87954	eRglb_658	8.95184	7.45417	eRglb_658	-10.4033	-2.9738	eRglb_658	-9.34185	2.68513
					eRglb_659	4.63486	1.82181	eRglb_659	8.26738	7.21624	eRglb_659	-9.36072	-2.63642	eRglb_659	-8.56863	1.72768
					eRglb_660	5.207	1.08648	eRglb_660	8.19988	6.22927	eRglb_660	-8.52649	-1.64151	eRglb_660	-7.33634	1.03813
					eRglb_661	3.91299	1.70927	eRglb_661	8.68035	7.72537	eRglb_661	-10.2409	-3.06955	eRglb_661	-9.16696	2.59714
					eRglb_662	4.02732	1.56708	eRglb_662	8.66578	7.02001	eRglb_662	-10.1479	-2.57435	eRglb_662	-9.03808	2.07897
					eRglb_663	5.44116	2.14029	eRglb_663	7.3001	7.01835	eRglb_663	-8.76849	-3.13202	eRglb_663	-7.55477	2.31117
					eRglb_664	4.60738	1.92316	eRglb_664	7.24749	7.29194	eRglb_664	-9.15807	-3.25972	eRglb_664	-7.6684	2.42803
					eRglb_665	6.1282	3.60357	eRglb_665	5.84499	7.81611	eRglb_665	-7.90542	-3.99021	eRglb_665	-7.16895	3.99083
					eRglb_666	4.66767	3.47713	eRglb_666	6.73223	8.65087	eRglb_666	-9.14994	-3.97235	eRglb_666	-7.924	4.02256
					eRglb_667	5.03408	4.24499	eRglb_667	6.856	7.99045	eRglb_667	-8.57121	-4.70745	eRglb_667	-7.8209	3.96137
					eRglb_668	4.53522	3.07506	eRglb_668	6.99662	8.65006	eRglb_668	-9.31873	-3.70878	eRglb_668	-8.1842	3.67499
					eRglb_669	4.08473	1.57705	eRglb_669	8.79509	7.71436	eRglb_669	-10.1752	-2.8712	eRglb_669	-8.87432	2.31165
					eRglb_670	4.71389	1.45596	eRglb_670	8.47839	6.75772	eRglb_670	-9.77988	-2.63555	eRglb_670	-8.44379	1.89136
					eRglb_671	4.27185	1.57424	eRglb_671	8.62727	7.62227	eRglb_671	-9.85791	-3.08177	eRglb_671	-8.67234	2.79711
					eRglb_672	4.57541	1.22205	eRglb_672	8.65974	7.18562	eRglb_672	-9.27477	-1.99328	eRglb_672	-8.12825	1.17815
					eRglb_673	5.18314	3.47121	eRglb_673	5.9076	8.19429	eRglb_673	-8.54708	-4.27403	eRglb_673	-7.6151	4.41835
					eRgla_674	4.83425	3.907	eRgla_674	6.24206	8.47468	eRgla_674	-8.75959	-4.73844	eRgla_674	-8.03739	4.32768
					eRgla_675	5.93656	2.75435	eRgla_675	7.01129	6.33715	eRgla_675	-7.88473	-3.0187	eRgla_675	-7.37415	2.55999
					eRgla_676	6.66229	3.42344	eRgla_676	5.66203	6.30327	eRgla_676	-7.14007	-3.50685	eRgla_676	-5.68283	2.56963
					eRgla_677	6.72336	3.53523	eRgla_677	6.10174	7.44487	eRgla_677	-7.68364	-3.94594	eRgla_677	-6.92833	3.33013
					eRgla_678	5.8825	2.64536	eRgla_678	7.12537	6.71706	eRgla_678	-7.94346	-3.17007	eRgla_678	-7.46769	2.52216
					eRgla_679	4.04138	2.24074	eRgla_679	8.35587	7.57804	eRgla_679	-10.1443	-3.03854	eRgla_679	-8.74562	2.30349
					eRgla_680	5.52349	3.57341	eRgla_680	6.36492	8.07792	eRgla_680	-8.38844	-4.07137	eRgla_680	-7.32565	3.1008
					eRgla_681	6.37777	0.407097	eRgla_681	7.56806	4.74291	eRgla_681	-8.26303	-1.57533	eRgla_681	-7.2514	0.809695
					eRgla_682	5.05075	3.59166	eRgla_682	5.54625	8.09561	eRgla_682	-8.7699	-5.02884	eRgla_682	-7.76644	4.8344
					eRgla_683	5.20911	4.19014	eRgla_683	6.45971	8.24062	eRgla_683	-8.28679	-4.66133	eRgla_683	-7.49991	3.96112
					eRgla_684	6.13679	3.72358	eRgla_684	5.88352	7.75925	eRgla_684	-7.70985	-4.01231	eRgla_684	-6.89345	3.83642
					eRgla_685	4.95756	2.02508	eRgla_685	8.05178	6.84934	eRgla_685	-9.08621	-2.67413	eRgla_685	-8.07489	1.93794
					eRgla_686	5.53995	2.54738	eRgla_686	7.3335	6.41004	eRgla_686	-8.64365	-2.64156	eRgla_686	-7.79179	1.7124
					eRgla_687	6.53115	2.86668	eRgla_687	6.83092	5.76283	eRgla_687	-7.98912	-2.19596	eRgla_687	-7.49041	1.7125
					eRgla_688	6.13558	3.45529	eRgla_688	5.95903	7.64776	eRgla_688	-7.55302	-3.9345	eRgla_688	-7.0913	3.24248
					eRgla_689	6.10649	4.36971	eRgla_689	6.25298	7.68917	eRgla_689	-7.96168	-4.72787	eRgla_689	-7.29557	3.8874
					eRgla_690	5.72977	0.496656	eRgla_690	7.92301	4.9396	eRgla_690	-8.19296	-0.915889	eRgla_690	-6.88212	0.0517176
					eRgla_691	6.04544	2.58685	eRgla_691	7.13988	6.49104	eRgla_691	-8.5785	-2.86218	eRgla_691	-7.56098	2.47532
					eRgla_692	5.50124	2.3107	eRgla_692	7.42798	6.23936	eRgla_692	-8.80703	-2.33122	eRgla_692	-7.65075	1.49537
					eRgla_693	3.458	1.58014	eRgla_693	8.23727	7.30871	eRgla_693	-9.41876	-2.67173	eRgla_693	-8.89249	2.00124
					eRgla_694	5.6386	2.18036	eRgla_694	7.64437	6.04697	eRgla_694	-8.48539	-2.44202	eRgla_694	-7.84063	1.25197
					eRgla_695	5.13584	2.3247	eRgla_695	7.58075	6.58901	eRgla_695	-8.83529	-2.55273	eRgla_695	-7.85523	1.90826
					eRgla_696	6.32336	3.88721	eRgla_696	5.93388	7.70813	eRgla_696	-7.528	-4.31618	eRgla_696	-6.80757	3.88487
					eRgla_697	5.04778	3.67106	eRgla_697	5.66535	8.27215	eRgla_697	-8.71268	-4.9302	eRgla_697	-7.81132	4.78963
					eRgla_698	6.35989	3.89748	eRgla_698	5.65185	7.55548	eRgla_698	-7.32215	-4.28421	eRgla_698	-6.92205	3.95244
					eRgla_699	3.5369	1.50529	eRgla_699	8.62521	7.82586	eRgla_699	-9.63584	-2.77833	eRgla_699	-8.74042	1.83867
					eRgla_700	3.90128	3.12332	eRgla_700	7.71944	8.9986	eRgla_700	-9.71361	-4.67131	eRgla_700	-8.94789	3.80868
					eRgla_701	4.40863	3.5784	eRgla_701	7.05046	8.85175	eRgla_701	-9.30341	-4.39813	eRgla_701	-8.32757	3.95612
					eRgla_702	4.92495	3.73465	eRgla_702	6.2172	8.10708	eRgla_702	-7.7792	-4.34299	eRgla_702	-7.91728	4.45913
					eRgla_703	4.22535	3.51455	eRgla_703	7.20716	9.05443	eRgla_703	-9.44818	-4.44353	eRgla_703	-8.41922	4.26738
					eRgla_704	5.02968	2.3242	eRgla_704	7.71291	6.84615	eRgla_704	-8.77716	-2.75733	eRgla_704	-8.35806	1.69873
					eRgla_705	3.28465	1.67988	eRgla_705	9.11604	8.08373	eRgla_705	-10.7925	-2.87837	eRgla_705	-9.79113	2.82588
					eRgla_706	4.75812	1.86311	eRgla_706	8.20064	6.91294	eRgla_706	-9.34963	-3.03741	eRgla_706	-8.06993	2.17297
					eRgla_707	4.68818	1.80441	eRgla_707	8.26929	7.04222	eRgla_707	-9.19883	-2.78812	eRgla_707	-8.13438	1.77257
					eRgla_708	5.61611	3.30109	eRgla_708	5.57975	7.97114	eRgla_708	-8.50344	-4.83976	eRgla_708	-7.52195	4.79071
					eRgla_709	3.77209	1.65847	eRgla_709	8.91228	7.64207	eRgla_709	-10.3954	-2.86721	eRgla_709	-9.27951	2.61881
					eRgla_710	4.55812	3.66957	eRgla_710	6.77942	8.71987	eRgla_710	-8.97495	-4.10146	eRgla_710	-7.89319	4.03727
					eRgla_711	4.79301	2.17531	eRgla_711	7.90646	7.30736	eRgla_711	-9.5051	-3.27561	eRgla_711	-8.00906	2.41646
					eRgla_712	4.34886	3.81772	eRgla_712	7.58295	9.03272	eRgla_712	-9.43979	-5.00186	eRgla_712	-8.74009	4.16989
					eRgla_713	5.64851	2.08746	eRgla_713	7.19637	6.76593	eRgla_713	-8.96343	-3.02667	eRgla_713	-7.72226	2.18598
					eRgla_714	5.66639	2.3504	eRgla_714	7.44412	6.89499	eRgla_714	-8.81227	-2.99541	eRgla_714	-7.96834	2.3428
					eRgla_715	4.13119	3.45118	eRgla_715	7.18001	9.03558	eRgla_715	-9.46185	-4.64558	eRgla_715	-8.2525	4.50459
					eRgla_716	4.51526	2.0655	eRgla_716	8.13458	7.09288	eRgla_716	-9.58661	-2.93711	eRgla_716	-8.45597	2.3642
					eRgla_717	4.56097	3.62718	eRgla_717	6.47468	8.56724	eRgla_717	-9.02156	-4.28394	eRgla_717	-8.04893	4.15234
					eRgla_718	6.62274	3.57775	eRgla_718	5.61253	7.6094	eRgla_718	-7.50182	-4.0485	eRgla_718	-6.73336	3.78312
					eRgla_719	5.02754	3.7025	eRgla_719	5.90762	8.46447	eRgla_719	-8.75208	-4.90696	eRgla_719	-7.77051	4.58403
					eRgla_720	5.7799	0.71147	eRgla_720	7.82189	5.14641	eRgla_720	-8.31668	-1.0768	eRgla_720	-7.11697	0.337555
					eRgla_721	5.80634	0.965384	eRgla_721	7.59224	5.32674	eRgla_721	-8.05186	-1.28634	eRgla_721	-7.22691	0.983347
					eRgla_722	5.24704	3.67543	eRgla_722	6.03407	8.29266	eRgla_722	-8.46187	-4.28984	eRgla_722	-7.67446	4.45187
					eRgla_723	3.47151	1.49506	eRgla_723	8.90322	7.5993	eRgla_723	-10.5605	-2.74345	eRgla_723	-9.29838	2.17413
					eRgla_724	4.59061	3.62522	eRgla_724	6.83205	8.8639	eRgla_724	-8.97252	-4.9277	eRgla_724	-7.88858	4.58224
					eRgla_725	4.89388	3.61308	eRgla_725	6.14268	8.35078	eRgla_725	-8.63206	-4.37508	eRgla_725	-7.82434	4.42233
					eRgla_726	4.52906	3.70347	eRgla_726	7.05266	8.86862	eRgla_726	-8.78744	-4.52388	eRgla_726	-8.09256	4.23297
					eRgla_727	4.8094	3.81859	eRgla_727	6.53979	8.40525	eRgla_727	-8.33918	-4.4909	eRgla_727	-7.6427	4.13964
					eRgla_728	4.70226	3.78038	eRgla_728	7.07637	8.80623	eRgla_728	-9.17243	-4.57292	eRgla_728	-8.21047	4.19827
					eRgla_729	4.93632	3.74803	eRgla_729	6.20863	8.36697	eRgla_729	-8.78635	-4.81426	eRgla_729	-7.92739	4.25558
					eRgla_730	5.95174	3.7057	eRgla_730	6.46845	7.78444	eRgla_730	-7.94181	-4.28081	eRgla_730	-7.26421	3.11539
					eRgla_731	4.40661	3.64422	eRgla_731	7.07393	8.94991	eRgla_731	-9.16414	-4.66413	eRgla_731	-7.93327	4.45572
					eRgla_732	5.19714	1.84545	eRgla_732	7.74929	6.37363	eRgla_732	-9.06641	-2.33017	eRgla_732	-7.74833	1.83415
					eRgla_733	6.74107	3.60253	eRgla_733	5.8585	7.20004	eRgla_733	-7.30999	-3.89315	eRgla_733	-6.54912	3.49263
					eRgla_734	6.963	3.43494	eRgla_734	5.83316	6.99897	eRgla_734	-7.27563	-3.67271	eRgla_734	-6.56017	3.30364
					eRgla_735	4.09948	1.78966	eRgla_735	8.75968	7.667	eRgla_735	-9.97303	-2.94828	eRgla_735	-9.28214	2.59349
					eRgla_736	4.35837	1.66252	eRgla_736	8.41803	7.37131	eRgla_736	-9.53861	-2.69157	eRgla_736	-8.43145	1.80176
					eRgla_737	4.2017	3.54891	eRgla_737	7.23625	9.04728	eRgla_737	-9.50977	-4.50537	eRgla_737	-8.34823	4.28503
					eRgla_738	4.42782	3.46944	eRgla_738	7.03374	8.91156	eRgla_738	-9.27914	-4.21024	eRgla_738	-8.21601	3.95049
					eRgla_739	4.56638	4.10363	eRgla_739	6.88698	8.40162	eRgla_739	-9.2039	-4.46886	eRgla_739	-8.20248	4.04188
					eRgla_740	6.12712	2.29218	eRgla_740	6.86204	6.63865	eRgla_740	-8.15286	-2.89022	eRgla_740	-7.1077	2.44643
					eRgle_741	6.0774	2.15638	eRgle_741	6.72154	6.53023	eRgle_741	-8.23176	-2.85994	eRgle_741	-6.79777	2.41918
					eRgle_742	5.92173	2.51833	eRgle_742	7.07848	6.92476	eRgle_742	-8.3326	-3.10232	eRgle_742	-7.27249	2.37635
					eRgle_743	6.39914	2.53882	eRgle_743	6.46829	6.24371	eRgle_743	-7.7006	-2.95125	eRgle_743	-6.50479	2.18526
					eRgle_744	6.13013	2.32035	eRgle_744	6.60305	6.5073	eRgle_744	-8.09092	-2.88886	eRgle_744	-6.83919	2.37611
					eRgle_745	5.99501	2.43922	eRgle_745	6.61257	6.70195	eRgle_745	-8.41769	-3.03208	eRgle_745	-7.0379	2.51812
					eRgle_746	5.84119	3.9795	eRgle_746	6.7002	7.77522	eRgle_746	-8.05091	-4.48238	eRgle_746	-7.4617	3.50569
					eRgle_747	6.259	2.44083	eRgle_747	6.48431	6.28628	eRgle_747	-7.90575	-3.14411	eRgle_747	-6.67564	2.5404
					eRgle_748	6.12854	2.09628	eRgle_748	6.67133	6.3261	eRgle_748	-8.0309	-2.83573	eRgle_748	-6.6575	2.48879
					eRgle_749	6.0767	2.48867	eRgle_749	6.71341	6.62044	eRgle_749	-8.14527	-3.05141	eRgle_749	-6.90084	2.34493
					eRgle_750	6.26402	2.02651	eRgle_750	6.64418	6.24378	eRgle_750	-7.98921	-2.9436	eRgle_750	-6.74863	2.51111
					eRgle_751	5.80727	2.49987	eRgle_751	7.1029	6.82639	eRgle_751	-8.61682	-3.13219	eRgle_751	-7.28952	2.38164
					eRgle_752	6.14462	4.43747	eRgle_752	5.31391	7.22602	eRgle_752	-7.73261	-4.80976	eRgle_752	-6.98265	3.88926
					eRgle_753	5.56509	2.81371	eRgle_753	6.60836	6.76803	eRgle_753	-8.16736	-3.12153	eRgle_753	-6.95999	2.33406
					eRgle_754	6.06604	2.08221	eRgle_754	6.74652	6.34069	eRgle_754	-8.06624	-2.75172	eRgle_754	-6.76359	2.41956
					eRgle_755	6.1908	2.66846	eRgle_755	6.73501	6.81867	eRgle_755	-8.04303	-3.92059	eRgle_755	-7.00423	2.84021
					eRgle_756	5.84278	4.03008	eRgle_756	6.54193	7.97663	eRgle_756	-7.90667	-4.52135	eRgle_756	-7.18362	3.82408
					eRgle_757	4.21451	1.94039	eRgle_757	8.13745	7.48068	eRgle_757	-9.85963	-3.17172	eRgle_757	-9.40204	2.40694
					eRgle_758	7.68831	3.15694	eRgle_758	4.82643	6.53041	eRgle_758	-6.39239	-3.76157	eRgle_758	-5.14528	3.03923
					eRgle_759	4.87134	4.37553	eRgle_759	6.99265	8.07438	eRgle_759	-8.36548	-5.04132	eRgle_759	-7.74497	3.91453
					eRgle_760	5.67153	2.6896	eRgle_760	6.96462	6.85282	eRgle_760	-8.74204	-3.21022	eRgle_760	-8.06086	2.7915
					eRgle_761	6.23707	2.63421	eRgle_761	6.56707	6.77223	eRgle_761	-7.85045	-3.35889	eRgle_761	-6.69916	2.71683
					eRgle_762	5.82671	4.32752	eRgle_762	6.35177	7.50982	eRgle_762	-7.98204	-4.80906	eRgle_762	-7.07098	3.5303
					eRgle_763	4.68772	4.39107	eRgle_763	6.72673	8.08515	eRgle_763	-8.30763	-5.04288	eRgle_763	-7.399	4.16324
					eRgle_764	4.24645	1.72131	eRgle_764	7.57237	7.10464	eRgle_764	-9.95418	-3.31213	eRgle_764	-9.05965	2.34422
					eRgle_765	7.22138	0.880335	eRgle_765	6.02371	4.70605	eRgle_765	-6.31903	-1.61272	eRgle_765	-4.80872	1.01877
					eRgle_766	6.05461	2.12116	eRgle_766	6.70376	6.4668	eRgle_766	-8.03126	-2.82275	eRgle_766	-6.74293	2.34841
					eRgle_767	3.40151	1.7807	eRgle_767	8.31869	7.55475	eRgle_767	-10.4684	-3.27338	eRgle_767	-9.32786	2.54764
					eRgle_768	6.23353	2.22142	eRgle_768	6.75717	6.41879	eRgle_768	-7.9835	-2.88879	eRgle_768	-6.84516	2.29499
					eRgle_769	6.16765	1.9774	eRgle_769	6.72652	6.36673	eRgle_769	-7.98916	-2.84976	eRgle_769	-6.74264	2.43621
					eRgle_770	5.75372	4.32786	eRgle_770	6.51721	7.80891	eRgle_770	-7.81102	-4.91911	eRgle_770	-7.13506	4.06864
					eRgle_771	4.80216	3.82266	eRgle_771	6.01703	8.48696	eRgle_771	-8.82716	-4.88037	eRgle_771	-7.81957	4.72674
					eRgle_772	6.38048	4.53098	eRgle_772	4.94731	6.97033	eRgle_772	-7.3845	-4.48532	eRgle_772	-5.28799	3.3044
					eRgle_773	5.38474	2.84077	eRgle_773	7.55124	7.32861	eRgle_773	-9.00717	-3.06197	eRgle_773	-8.26165	2.77677
					eRgle_774	3.99259	3.53963	eRgle_774	7.57025	8.98021	eRgle_774	-9.08672	-5.02733	eRgle_774	-8.88649	4.41721
					eRgle_775	4.80477	4.43213	eRgle_775	6.67766	8.19496	eRgle_775	-8.04189	-4.94882	eRgle_775	-7.44062	3.92043
					eRgle_776	5.37561	2.70744	eRgle_776	7.23164	6.64617	eRgle_776	-8.64588	-2.87139	eRgle_776	-7.8696	2.51409
					eRgle_777	4.94583	4.3854	eRgle_777	6.75036	8.10248	eRgle_777	-8.28269	-4.9291	eRgle_777	-7.46532	4.01963
					eRgle_778	4.59115	4.31846	eRgle_778	6.75322	8.12059	eRgle_778	-8.28025	-4.99382	eRgle_778	-7.55449	4.04831
					eRgle_779	6.16117	4.62223	eRgle_779	5.02195	7.2642	eRgle_779	-7.44561	-4.73608	eRgle_779	-7.11361	3.9958
					eRgle_780	5.57828	2.71953	eRgle_780	6.87466	7.56235	eRgle_780	-8.52185	-3.68885	eRgle_780	-7.6091	3.05828
					eRgle_781	6.38459	2.49558	eRgle_781	6.46737	6.34882	eRgle_781	-7.86836	-3.02091	eRgle_781	-6.53181	2.32442
					eRgle_782	5.96373	4.47622	eRgle_782	6.42777	7.68235	eRgle_782	-8	-4.90915	eRgle_782	-7.26206	3.7901
					eRgle_783	5.29063	3.21413	eRgle_783	6.86949	6.90771	eRgle_783	-8.9429	-3.31615	eRgle_783	-7.86262	3.0955
					eRgle_784	6.14465	2.32224	eRgle_784	6.61746	6.42313	eRgle_784	-8.08319	-2.93412	eRgle_784	-6.83034	2.31405
					eRgle_785	5.80416	2.4704	eRgle_785	6.93665	6.69812	eRgle_785	-8.80956	-3.06453	eRgle_785	-7.31266	2.38928
					eRglc_786	5.04896	1.0119	eRglc_786	8.26157	6.35053	eRglc_786	-9.46715	-2.29725	eRglc_786	-8.4259	1.40351
					eRglc_787	4.11157	3.97388	eRglc_787	7.35034	8.46097	eRglc_787	-9.45746	-4.57418	eRglc_787	-8.6785	4.03525
					eRglc_788	3.52496	2.18303	eRglc_788	8.25756	8.13385	eRglc_788	-9.78695	-3.10213	eRglc_788	-9.12693	2.5394
					eRglc_789	3.41605	2.6919	eRglc_789	8.00027	7.97643	eRglc_789	-10.3392	-3.66974	eRglc_789	-8.90356	2.76048
					eRglc_790	3.26059	2.12333	eRglc_790	8.65226	8.24591	eRglc_790	-10.011	-3.2773	eRglc_790	-9.24761	2.42012
					eRglc_791	3.29542	2.15563	eRglc_791	8.71036	8.39043	eRglc_791	-10.5791	-3.51202	eRglc_791	-9.43217	3.0185
					eRglc_792	3.74691	3.90889	eRglc_792	7.6298	8.65634	eRglc_792	-9.27705	-4.88223	eRglc_792	-8.93256	4.14189
					eRglc_793	3.96092	3.87737	eRglc_793	7.49795	8.32281	eRglc_793	-9.53467	-4.4897	eRglc_793	-8.58749	3.67544
					eRglc_794	3.65589	2.59301	eRglc_794	8.07501	7.83185	eRglc_794	-10.0177	-3.26763	eRglc_794	-8.79745	2.70636
					eRglc_795	3.08699	2.44715	eRglc_795	8.05957	8.05338	eRglc_795	-10.153	-3.68237	eRglc_795	-9.1335	2.73852
					eRglc_796	3.76785	1.96218	eRglc_796	8.66084	7.66363	eRglc_796	-10.0802	-2.96413	eRglc_796	-8.82284	2.07648
					eRglc_797	3.73073	1.85568	eRglc_797	8.9329	7.82435	eRglc_797	-10.6471	-2.9809	eRglc_797	-9.57488	2.73444
					eRglc_798	4.38602	3.57607	eRglc_798	7.23359	8.68953	eRglc_798	-9.22212	-4.13341	eRglc_798	-8.30189	3.96529
					eRglc_799	3.50195	1.97575	eRglc_799	8.93782	8.08778	eRglc_799	-10.4806	-3.11771	eRglc_799	-9.45701	2.6713
					eRglc_800	4.36673	3.3284	eRglc_800	7.31673	8.79581	eRglc_800	-9.28588	-4.0937	eRglc_800	-8.52975	3.85601
					eRglc_801	5.59122	0.489413	eRglc_801	8.03511	5.12343	eRglc_801	-8.35463	-0.987876	eRglc_801	-6.79871	-0.201715
					eRglc_802	6.26513	-0.0605805	eRglc_802	7.52908	4.25477	eRglc_802	-6.67373	-0.0862062	eRglc_802	-6.00737	-0.701563
					eRglc_803	3.12446	1.82179	eRglc_803	8.99169	8.23779	eRglc_803	-10.897	-3.16827	eRglc_803	-9.84576	3.1045
					eRglc_804	3.86037	1.93325	eRglc_804	8.56826	7.79889	eRglc_804	-9.74519	-3.50132	eRglc_804	-8.84333	2.34058
					eRglc_805	3.41798	1.90438	eRglc_805	8.93732	8.02436	eRglc_805	-10.5384	-3.08993	eRglc_805	-9.56284	2.64543
					eRglc_806	3.26757	1.66384	eRglc_806	8.73134	8.15738	eRglc_806	-10.5111	-2.87001	eRglc_806	-9.56826	2.69344
					eRglc_807	3.35999	2.06075	eRglc_807	8.67165	8.1606	eRglc_807	-10.3538	-3.45108	eRglc_807	-9.18339	2.9305
					eRglc_808	6.0986	0.222069	eRglc_808	7.86415	4.60342	eRglc_808	-8.02925	-0.752975	eRglc_808	-6.76882	-0.223462
					eRglc_809	3.61699	2.16788	eRglc_809	8.26082	7.87513	eRglc_809	-10.0505	-3.36756	eRglc_809	-8.96608	2.60325
					eRglc_810	5.9707	0.303162	eRglc_810	7.83183	4.62621	eRglc_810	-8.06026	-0.86346	eRglc_810	-6.87889	-0.0991105
					eRglc_811	4.44044	4.01223	eRglc_811	6.67097	8.40953	eRglc_811	-8.82219	-4.92394	eRglc_811	-7.68593	4.05208
					eRglc_812	3.69112	2.47339	eRglc_812	7.96576	7.76146	eRglc_812	-9.81131	-3.16248	eRglc_812	-8.62933	2.47067
					eRglc_813	4.32603	4.0253	eRglc_813	7.51829	8.16574	eRglc_813	-9.42263	-4.50964	eRglc_813	-8.28387	3.91688
					eRglc_814	3.6295	2.80133	eRglc_814	7.88477	7.85235	eRglc_814	-9.91206	-3.65853	eRglc_814	-8.61519	2.77638
					eRglc_815	3.41175	2.75078	eRglc_815	7.86426	7.8819	eRglc_815	-10.1023	-3.73043	eRglc_815	-8.6936	2.76819
					eRglc_816	3.4923	2.64904	eRglc_816	7.96872	8.12851	eRglc_816	-10.0017	-3.97005	eRglc_816	-8.74915	3.06011
					eRglc_817	5.76438	0.445589	eRglc_817	7.71438	4.75027	eRglc_817	-8.12373	-0.866612	eRglc_817	-6.75097	0.176423
					eRglc_818	4.51099	2.45553	eRglc_818	7.69329	7.55707	eRglc_818	-8.21875	-2.55523	eRglc_818	-7.99192	1.43619
					eRglc_819	3.48352	2.64371	eRglc_819	7.94958	7.70837	eRglc_819	-10.2858	-3.7121	eRglc_819	-8.80631	2.79498
					eRglc_820	3.69428	2.50129	eRglc_820	8.21082	7.77507	eRglc_820	-9.91751	-3.33069	eRglc_820	-8.64546	2.31889
					eRglc_821	3.38555	2.84749	eRglc_821	7.91047	7.83195	eRglc_821	-10.1008	-3.7352	eRglc_821	-8.52703	2.84634
					eRglc_822	4.21499	4.12886	eRglc_822	7.19575	8.16498	eRglc_822	-8.86088	-5.03258	eRglc_822	-8.41656	3.8992
					eRglc_823	3.48707	2.79658	eRglc_823	7.90568	7.88665	eRglc_823	-10.0576	-3.58139	eRglc_823	-8.42476	2.57832
					eRglc_824	3.33021	2.76461	eRglc_824	7.86086	7.84684	eRglc_824	-10.2627	-3.81097	eRglc_824	-8.62876	2.88435
					eRglc_825	3.07529	2.46611	eRglc_825	8.15251	8.24966	eRglc_825	-10.4378	-3.75852	eRglc_825	-8.52108	2.72351
					eRglc_826	5.65183	0.897302	eRglc_826	7.73914	5.53321	eRglc_826	-8.13519	-1.37846	eRglc_826	-7.36762	1.0177
					eRglc_827	2.95317	2.30038	eRglc_827	8.67778	8.57542	eRglc_827	-10.5022	-3.63465	eRglc_827	-9.3019	2.87166
					eRglc_828	4.64676	3.95929	eRglc_828	6.36854	8.44245	eRglc_828	-8.82245	-4.63032	eRglc_828	-7.67666	4.19114
					eRglc_829	4.93397	2.24937	eRglc_829	7.69376	7.12701	eRglc_829	-9.17643	-2.76088	eRglc_829	-7.85252	2.12035
					eRglc_830	3.49962	2.79714	eRglc_830	7.96873	7.74054	eRglc_830	-10.188	-3.19502	eRglc_830	-8.71229	2.72358
					eRglc_831	4.65369	4.1979	eRglc_831	6.91166	8.18087	eRglc_831	-9.23489	-4.49488	eRglc_831	-7.86758	4.11264
					eRglc_832	5.00271	2.11955	eRglc_832	7.59511	6.41711	eRglc_832	-9.19573	-2.59473	eRglc_832	-7.79786	1.65634
					eRglc_833	4.76358	4.325	eRglc_833	7.0532	8.02295	eRglc_833	-8.87197	-4.56801	eRglc_833	-8.04087	3.8246
					eRglc_834	3.42598	2.92305	eRglc_834	7.78643	8.02614	eRglc_834	-9.98243	-3.84435	eRglc_834	-8.87002	2.64068
					eRglc_835	4.59511	4.24512	eRglc_835	6.96264	8.16514	eRglc_835	-9.0538	-4.76032	eRglc_835	-7.99144	4.17824
					eRglc_836	3.60333	2.89065	eRglc_836	7.7442	7.98009	eRglc_836	-9.86241	-3.6356	eRglc_836	-8.43048	2.89539
					eRglc_837	3.3971	2.77253	eRglc_837	7.99608	7.90566	eRglc_837	-10.2378	-3.7545	eRglc_837	-8.6213	3.00505
					eRglc_838	6.01611	3.90127	eRglc_838	6.40896	7.52631	eRglc_838	-7.44843	-4.08385	eRglc_838	-7.79992	3.50281
					eRglc_839	3.7869	2.38813	eRglc_839	8.473	8.01034	eRglc_839	-10.2557	-3.43941	eRglc_839	-9.05357	2.81651
					eRglc_840	3.51328	2.89122	eRglc_840	7.69876	7.95467	eRglc_840	-10.0133	-3.78352	eRglc_840	-8.47594	3.17085
					eRgld_841	4.27983	2.30614	eRgld_841	8.07894	7.54513	eRgld_841	-9.56996	-3.56013	eRgld_841	-8.4969	3.05144
					eRgld_842	3.67885	1.79841	eRgld_842	8.7639	7.78913	eRgld_842	-10.7307	-2.95307	eRgld_842	-9.43239	2.66792
					eRgld_843	3.81009	1.86987	eRgld_843	8.79061	7.8627	eRgld_843	-10.2048	-2.79607	eRgld_843	-9.56933	2.80463
					eRgld_844	3.41957	1.64226	eRgld_844	9.12807	7.66067	eRgld_844	-10.8438	-2.87884	eRgld_844	-9.69699	2.5337
					eRgld_845	2.47317	1.88683	eRgld_845	9.05345	8.85902	eRgld_845	-11.6209	-3.87087	eRgld_845	-10.1709	3.6215
					eRgld_846	2.83002	2.18084	eRgld_846	8.87369	8.55199	eRgld_846	-10.9252	-3.40313	eRgld_846	-9.84661	3.27107
					eRgld_847	3.04529	2.41764	eRgld_847	8.19484	8.44001	eRgld_847	-10.4077	-3.97758	eRgld_847	-9.16927	3.33103
					eRgld_848	3.49171	1.58765	eRgld_848	9.07741	7.82928	eRgld_848	-10.6551	-2.95284	eRgld_848	-9.81567	2.80722
					eRgld_849	4.03889	2.3465	eRgld_849	8.28575	8.15153	eRgld_849	-9.34425	-3.57744	eRgld_849	-9.12144	2.83514
					eRgld_850	3.2132	1.79663	eRgld_850	8.97208	8.2865	eRgld_850	-10.785	-2.98431	eRgld_850	-9.61812	2.73347
					eRgld_851	6.48277	3.80843	eRgld_851	6.13985	7.56329	eRgld_851	-7.37097	-4.3504	eRgld_851	-6.47154	3.7285
					eRgld_852	3.73216	3.67128	eRgld_852	7.91825	8.87515	eRgld_852	-9.7632	-4.83005	eRgld_852	-9.06909	4.29832
					eRgld_853	1.75876	1.62947	eRgld_853	6.34059	2.50058	eRgld_853	-12.2156	-4.2709	eRgld_853	-10.4978	4.17854
					eRgld_854	5.43865	1.19573	eRgld_854	7.75879	6.21589	eRgld_854	-8.64804	-1.99127	eRgld_854	-7.65552	1.34472
					eRgld_855	6.916	0.289167	eRgld_855	7.66504	4.34909	eRgld_855	-8.01027	-1.25327	eRgld_855	-6.78623	0.00905028
					eRgld_856	4.51442	3.86949	eRgld_856	7.33999	8.76716	eRgld_856	-9.19746	-4.52228	eRgld_856	-8.50991	3.99956
					eRgld_857	5.88265	0.41951	eRgld_857	7.9744	4.45973	eRgld_857	-7.79155	-0.810768	eRgld_857	-6.62935	-0.219507
					eRgld_858	4.03977	3.67911	eRgld_858	7.66532	9.08273	eRgld_858	-9.71476	-4.83788	eRgld_858	-8.90297	4.3058
					eRgld_859	4.25328	3.97436	eRgld_859	7.33167	8.86013	eRgld_859	-9.55018	-4.83481	eRgld_859	-8.79267	4.35295
					eRgld_860	6.82337	-0.0869592	eRgld_860	7.7004	4.20521	eRgld_860	-7.31245	-0.54691	eRgld_860	-6.37977	-0.369298
					eRgld_861	3.41673	1.74099	eRgld_861	8.61912	7.77081	eRgld_861	-10.8303	-2.81392	eRgld_861	-9.59659	2.80516
					eRgld_862	3.11513	2.45468	eRgld_862	8.62666	8.48609	eRgld_862	-10.5606	-3.6259	eRgld_862	-9.24892	2.98656
					eRgld_863	1.67008	1.79191	eRgld_863	9.13972	9.5828	eRgld_863	-12.1309	-4.02752	eRgld_863	-10.481	4.00862
					eRgld_864	1.74711	1.8417	eRgld_864	9.22967	9.52487	eRgld_864	-12.0371	-4.12917	eRgld_864	-10.6569	4.08087
					eRgld_865	1.64807	1.76688	eRgld_865	9.14617	9.68922	eRgld_865	-12.1276	-4.19786	eRgld_865	-10.595	4.11267
					eRgld_866	1.67038	1.77914	eRgld_866	9.18424	9.66064	eRgld_866	-12.1498	-4.05766	eRgld_866	-10.6603	4.09326
					eRgld_867	1.71502	1.7428	eRgld_867	9.25838	9.68558	eRgld_867	-12.0899	-4.12657	eRgld_867	-10.6727	4.16857
					eRgld_868	1.68287	1.69876	eRgld_868	9.17177	9.61173	eRgld_868	-12.0216	-4.13321	eRgld_868	-10.6904	4.22641
					eRgld_869	1.75275	1.80964	eRgld_869	9.24768	9.54616	eRgld_869	-12.1003	-4.1576	eRgld_869	-10.7185	4.18512
					eRgld_870	1.81849	1.74717	eRgld_870	9.12932	9.67223	eRgld_870	-12.0444	-4.15777	eRgld_870	-10.5791	4.11587
					eRgld_871	1.74429	1.68593	eRgld_871	9.14182	9.71623	eRgld_871	-12.173	-4.19925	eRgld_871	-10.5979	4.12377
					eRgld_872	1.70963	1.85158	eRgld_872	9.22546	9.5958	eRgld_872	-12.0307	-4.09849	eRgld_872	-10.4342	3.94123
					eRgld_873	2.00642	1.90043	eRgld_873	9.11807	9.49569	eRgld_873	-11.9786	-4.08538	eRgld_873	-10.5657	3.99484
					eRgld_874	1.90116	1.84969	eRgld_874	9.1191	9.34492	eRgld_874	-11.9479	-4.09328	eRgld_874	-10.5445	4.00657
					eRgld_875	2.88476	2.02714	eRgld_875	8.80827	8.37596	eRgld_875	-10.7809	-3.41725	eRgld_875	-9.76266	3.11693
					eRgld_876	3.0677	2.02725	eRgld_876	8.71117	8.29831	eRgld_876	-10.547	-3.63016	eRgld_876	-9.34486	2.90433
					eRgld_877	3.5579	3.44274	eRgld_877	8.30601	8.96882	eRgld_877	-9.80316	-4.48428	eRgld_877	-9.41304	3.94552
					eRgld_878	1.69378	1.90384	eRgld_878	9.0399	9.59818	eRgld_878	-11.8501	-4.01404	eRgld_878	-10.2582	3.97554
					eRgld_879	1.64435	1.814	eRgld_879	9.02977	9.75775	eRgld_879	-12.0835	-4.18302	eRgld_879	-10.4996	4.13388
					eRgld_880	3.19905	3.08279	eRgld_880	8.28137	9.03595	eRgld_880	-10.3564	-4.48436	eRgld_880	-9.57689	4.12187
					eRgld_881	1.71334	1.69875	eRgld_881	8.99664	9.71979	eRgld_881	-11.9069	-4.29354	eRgld_881	-10.0476	4.28985
					eRgld_882	1.6468	1.80316	eRgld_882	8.99799	9.76782	eRgld_882	-12.0413	-4.27914	eRgld_882	-10.4878	4.17102
					eRgld_883	1.76704	1.90529	eRgld_883	8.90219	9.55945	eRgld_883	-11.8297	-4.17365	eRgld_883	-10.0143	3.95809
					eRgld_884	2.43855	2.09191	eRgld_884	8.8123	9.14085	eRgld_884	-11.6352	-4.01256	eRgld_884	-10.2328	3.84851
					eRgld_885	1.67513	1.72387	eRgld_885	9.05254	9.77033	eRgld_885	-12.1787	-4.24099	eRgld_885	-10.4943	4.1108
					eRgld_886	1.80233	1.88805	eRgld_886	9.04407	9.56637	eRgld_886	-11.9164	-4.12804	eRgld_886	-10.4096	3.97449
					eRgld_887	2.2668	2.03562	eRgld_887	8.88183	9.26399	eRgld_887	-11.6334	-4.0247	eRgld_887	-10.1565	3.85806
					eProg1b_888	-8.65228	6.56739	eProg1b_888	-4.61488	-1.49717	eProg1b_888	7.84529	-2.86895	eProg1b_888	6.22456	3.23145
					eProg1b_889	-8.37765	6.23387	eProg1b_889	-5.1364	-1.09499	eProg1b_889	7.87114	-3.60289	eProg1b_889	6.21496	4.14595
					eProg1b_890	-9.22444	5.56748	eProg1b_890	-5.08478	-2.41708	eProg1b_890	8.05649	-1.12482	eProg1b_890	5.81018	2.13433
					eProg1b_891	-6.82305	6.13208	eProg1b_891	-4.05154	-0.0474795	eProg1b_891	6.7918	-4.07842	eProg1b_891	4.6914	4.23439
					eProg1b_892	-7.92333	5.00728	eProg1b_892	-1.45125	-2.42151	eProg1b_892	3.0104	-1.61216	eProg1b_892	4.15137	0.930823
					eProg1b_893	-7.73863	6.22331	eProg1b_893	-4.80749	-1.24426	eProg1b_893	7.27436	-3.44345	eProg1b_893	4.9302	4.21226
					eProg1b_894	-7.14689	6.29072	eProg1b_894	-4.49699	-0.246484	eProg1b_894	7.24515	-4.02442	eProg1b_894	5.16361	4.63134
					eProg1b_895	-8.28369	4.81048	eProg1b_895	-3.66059	-1.66815	eProg1b_895	6.7323	-2.96321	eProg1b_895	5.188	2.89948
					eProg1b_896	-6.90494	6.26252	eProg1b_896	-4.10631	-0.125376	eProg1b_896	6.92841	-3.97048	eProg1b_896	4.88479	4.59178
					eProg1b_897	-8.16191	6.1061	eProg1b_897	-4.53194	-0.424849	eProg1b_897	7.69719	-4.07619	eProg1b_897	5.09806	3.14316
					eProg1b_898	-7.51632	6.27998	eProg1b_898	-4.34792	-0.166669	eProg1b_898	7.3506	-4.23248	eProg1b_898	5.01252	4.6745
					eProg1b_899	-8.53049	6.19938	eProg1b_899	-5.03496	-0.992845	eProg1b_899	7.85091	-3.73314	eProg1b_899	6.24208	3.98839
					eProg1b_900	-8.98732	6.74033	eProg1b_900	-5.29414	-1.43462	eProg1b_900	8.05569	-2.90694	eProg1b_900	6.07824	4.04253
					eProg1b_901	-10.2828	5.40631	eProg1b_901	-5.29547	-3.05254	eProg1b_901	7.63045	-0.472886	eProg1b_901	7.00289	1.57111
					eProg1b_902	-7.29725	6.22405	eProg1b_902	-3.76261	-0.643896	eProg1b_902	6.89927	-3.55167	eProg1b_902	4.65088	4.42585
					eProg1b_903	-6.69676	6.15978	eProg1b_903	-3.79219	-0.226734	eProg1b_903	6.65099	-4.20889	eProg1b_903	4.39873	4.30403
					eProg1b_904	-7.10104	4.93783	eProg1b_904	-0.400072	-0.683093	eProg1b_904	5.88317	-3.36142	eProg1b_904	1.77755	0.307086
					eProg1b_905	-10.3539	5.35083	eProg1b_905	-4.86129	-3.77421	eProg1b_905	7.3075	-0.138676	eProg1b_905	6.63837	0.910383
					eProg1b_906	-6.9078	5.99468	eProg1b_906	-3.87273	-0.172298	eProg1b_906	6.48052	-4.10607	eProg1b_906	4.54144	4.41792
					eProg1b_907	-8.44072	6.93747	eProg1b_907	-4.8689	-1.54543	eProg1b_907	7.89892	-2.01132	eProg1b_907	6.47609	3.4724
					eProg1b_908	-7.29109	6.0506	eProg1b_908	-4.64208	-0.52273	eProg1b_908	7.37209	-4.02354	eProg1b_908	4.5869	4.44796
					eProg1b_909	-7.59425	6.70247	eProg1b_909	-4.53271	-0.761498	eProg1b_909	7.6188	-3.51149	eProg1b_909	5.5582	4.52699
					eProg1b_910	-8.6462	6.7576	eProg1b_910	-5.16552	-1.19082	eProg1b_910	7.61335	-3.44932	eProg1b_910	6.09203	4.121
					eProg1b_911	-8.31764	6.81441	eProg1b_911	-5.00879	-1.18223	eProg1b_911	7.71819	-3.09958	eProg1b_911	5.91844	3.71125
					eProg1b_912	-6.98718	6.06548	eProg1b_912	-4.24073	-0.145254	eProg1b_912	7.00509	-4.20591	eProg1b_912	4.78189	4.5578
					eProg1b_913	-7.45649	5.57686	eProg1b_913	-4.37765	-0.442442	eProg1b_913	7.25368	-3.62809	eProg1b_913	5.60539	3.73242
					eProg1b_914	-8.16409	5.48215	eProg1b_914	-4.87648	-1.61098	eProg1b_914	7.25471	-1.45606	eProg1b_914	5.34346	3.04255
					eProg1b_915	-6.86247	6.4532	eProg1b_915	-4.15517	-0.907295	eProg1b_915	6.34305	-3.81465	eProg1b_915	4.85301	3.95071
					eProg1b_916	-9.28029	5.82514	eProg1b_916	-5.29355	-2.43717	eProg1b_916	7.63985	-1.0285	eProg1b_916	6.50333	2.29658
					eProg1b_917	-9.10125	6.01324	eProg1b_917	-5.0087	-0.708517	eProg1b_917	7.87024	-3.97879	eProg1b_917	6.76374	3.14578
					eProg1b_918	-8.41465	6.512	eProg1b_918	-5.09273	-1.31416	eProg1b_918	7.81448	-3.80983	eProg1b_918	6.1301	4.04842
					eProg1b_919	-6.81091	6.42788	eProg1b_919	-4.00806	-0.521355	eProg1b_919	6.87966	-3.95385	eProg1b_919	4.5877	4.39186
					eProg1b_920	-8.01014	6.69053	eProg1b_920	-4.69468	-1.44398	eProg1b_920	7.74149	-3.3198	eProg1b_920	5.55259	4.5051
					eProg1b_921	-7.07824	4.96611	eProg1b_921	-3.18816	-0.90919	eProg1b_921	6.10564	-3.17735	eProg1b_921	4.18987	3.84832
					eProg1b_922	-7.37058	6.53157	eProg1b_922	-4.35707	-0.569594	eProg1b_922	7.19265	-3.80029	eProg1b_922	4.89493	4.6276
					eProg1b_923	-10.3263	5.46455	eProg1b_923	-4.74693	-3.56718	eProg1b_923	7.44384	-0.152975	eProg1b_923	6.97601	1.60872
					eProg1b_924	-6.93219	6.32525	eProg1b_924	-4.13888	-0.157459	eProg1b_924	6.74286	-3.8081	eProg1b_924	4.83665	4.57894
					eProg1b_925	-9.29052	6.34591	eProg1b_925	-4.45243	-2.23076	eProg1b_925	7.4141	-1.8603	eProg1b_925	6.29474	3.15857
					eProg1b_926	-7.03391	6.6379	eProg1b_926	-4.15232	-0.25027	eProg1b_926	7.22913	-3.94127	eProg1b_926	5.2222	4.63484
					eProg1b_927	-7.62071	6.54817	eProg1b_927	-3.87071	-1.54054	eProg1b_927	7.06246	-3.24065	eProg1b_927	5.09448	3.83294
					eProg1b_928	-7.07807	6.44436	eProg1b_928	-4.10408	-0.357062	eProg1b_928	6.98462	-3.88318	eProg1b_928	5.02145	4.36368
					eProg1b_929	-6.75757	6.22131	eProg1b_929	-3.74289	-0.367265	eProg1b_929	6.41807	-3.97825	eProg1b_929	4.31073	4.23523
					eProg1b_930	-7.99869	6.62311	eProg1b_930	-4.58215	-0.925363	eProg1b_930	7.53171	-3.18051	eProg1b_930	5.58915	3.54711
					eProg1b_931	-8.21446	6.71918	eProg1b_931	-4.60774	-1.24622	eProg1b_931	7.78414	-2.93158	eProg1b_931	5.4329	3.39375
					eProg1b_932	-7.94519	6.81743	eProg1b_932	-4.9427	-0.750019	eProg1b_932	7.75231	-4.00183	eProg1b_932	5.61941	4.50556
					eProg1b_933	-9.66631	6.10724	eProg1b_933	-5.21509	-2.52809	eProg1b_933	7.90271	-0.833491	eProg1b_933	6.66402	2.24358
					eProg1b_934	-9.93737	5.12044	eProg1b_934	-5.20892	-2.99864	eProg1b_934	6.98143	-0.419481	eProg1b_934	6.38668	1.25543
					eProg1b_935	-7.72837	6.15611	eProg1b_935	-4.32232	-0.749106	eProg1b_935	7.14186	-3.37095	eProg1b_935	5.22958	3.67173
					eProg1b_936	-6.68726	6.24892	eProg1b_936	-3.77792	-0.235675	eProg1b_936	6.73512	-4.21139	eProg1b_936	4.5234	4.49831
					eProg1b_937	-7.6156	4.85918	eProg1b_937	-3.30885	-1.92547	eProg1b_937	6.33605	-2.89704	eProg1b_937	4.91611	3.09725
					eProg1b_938	-6.74525	6.34678	eProg1b_938	-4.18632	-0.307798	eProg1b_938	6.89168	-4.15385	eProg1b_938	4.69418	4.49569
					eProg1b_939	-8.41186	6.89521	eProg1b_939	-4.82001	-0.491863	eProg1b_939	7.78993	-3.94837	eProg1b_939	6.14893	4.01038
					eProg1b_940	-8.58603	6.66573	eProg1b_940	-4.81152	-0.952137	eProg1b_940	7.52504	-3.74175	eProg1b_940	5.52611	4.58086
					eProg1b_941	-8.15722	6.23899	eProg1b_941	-4.89771	-1.48674	eProg1b_941	7.86502	-3.16512	eProg1b_941	5.79315	4.21362
					eProg1b_942	-7.23142	6.5377	eProg1b_942	-4.38327	-0.473892	eProg1b_942	7.00691	-3.51887	eProg1b_942	5.11042	4.20911
					eProg1b_943	-9.17445	6.62293	eProg1b_943	-5.0415	-2.14026	eProg1b_943	7.96916	-2.84277	eProg1b_943	6.05246	4.3111
					eProg1b_944	-7.05284	4.898	eProg1b_944	-3.26755	-0.833107	eProg1b_944	6.22387	-3.39185	eProg1b_944	4.23573	3.82646
					eProg1b_945	-9.27189	5.58945	eProg1b_945	-4.60832	-2.88813	eProg1b_945	8.07871	-1.2148	eProg1b_945	6.21752	2.27909
					eProg1b_946	-7.0846	5.94974	eProg1b_946	-3.84352	-0.450372	eProg1b_946	6.62352	-3.86006	eProg1b_946	4.49609	4.05033
					eProg1b_947	-9.21439	4.57015	eProg1b_947	-4.95159	-2.97721	eProg1b_947	7.3395	-0.645462	eProg1b_947	6.36924	1.92745
					eProg1b_948	-9.72564	5.56928	eProg1b_948	-5.28724	-2.83311	eProg1b_948	7.79606	-0.679618	eProg1b_948	6.93409	2.47436
					eProg1b_949	-9.95944	5.78177	eProg1b_949	-4.98524	-2.99952	eProg1b_949	8.03103	-1.0135	eProg1b_949	6.84898	2.68628
					eProg1b_950	-8.37939	6.91305	eProg1b_950	-5.05249	-1.11691	eProg1b_950	7.92089	-2.57899	eProg1b_950	6.3953	3.58385
					eProg1b_951	-8.25956	6.98763	eProg1b_951	-4.27162	-1.96663	eProg1b_951	7.0445	-2.45215	eProg1b_951	5.30623	3.61103
					eProg1b_952	-8.43716	5.4165	eProg1b_952	-4.09171	-2.43876	eProg1b_952	6.81464	-2.45255	eProg1b_952	4.32882	0.0529979
					eProg1b_953	-9.30619	6.59534	eProg1b_953	-5.39666	-1.9051	eProg1b_953	8.23253	-1.16575	eProg1b_953	6.7014	3.2313
					eProg1b_954	-8.37468	6.95031	eProg1b_954	-4.19973	-1.64352	eProg1b_954	7.65638	-2.44773	eProg1b_954	5.29677	3.61441
					eProg1b_955	-9.95712	4.9596	eProg1b_955	-5.10941	-3.22778	eProg1b_955	7.17521	-0.290536	eProg1b_955	6.69701	1.46918
					eProg1b_956	-7.86841	6.25148	eProg1b_956	-4.67613	-0.739659	eProg1b_956	7.78533	-3.71506	eProg1b_956	5.51886	4.39465
					eProg1b_957	-7.71423	6.46292	eProg1b_957	-4.21817	-1.15597	eProg1b_957	7.08916	-2.88981	eProg1b_957	5.25379	3.82921
					eProg1b_958	-7.01323	6.50149	eProg1b_958	-4.03282	-0.61668	eProg1b_958	7.08213	-3.84539	eProg1b_958	4.66782	4.37843
					eProg1b_959	-9.65052	6.07588	eProg1b_959	-5.24742	-2.11376	eProg1b_959	8.04712	-1.32245	eProg1b_959	6.81084	2.91596
					eProg1b_960	-7.09244	6.40843	eProg1b_960	-4.25035	-0.450142	eProg1b_960	7.0701	-3.91805	eProg1b_960	5.16389	3.87858
					eProg1b_961	-10.1318	5.27868	eProg1b_961	-4.82871	-3.5846	eProg1b_961	7.45826	-0.274795	eProg1b_961	6.83941	1.29741
					eProg1b_962	-7.17015	6.28076	eProg1b_962	-4.25393	-0.678643	eProg1b_962	7.39592	-3.45393	eProg1b_962	5.39221	4.06843
					eProg1b_963	-9.58391	6.08748	eProg1b_963	-5.37504	-2.47692	eProg1b_963	7.90687	-0.89301	eProg1b_963	6.91933	2.76188
					eProg1b_964	-6.98624	5.47434	eProg1b_964	-4.02347	-0.714725	eProg1b_964	6.46731	-3.28867	eProg1b_964	4.27605	4.00682
					eProg1b_965	-6.90622	6.35504	eProg1b_965	-4.15244	-0.986163	eProg1b_965	7.03792	-3.57099	eProg1b_965	5.00233	4.11208
					eProg1b_966	-7.15492	5.85505	eProg1b_966	-3.94604	-0.929782	eProg1b_966	6.64996	-3.89936	eProg1b_966	3.96302	2.79377
					eProg1b_967	-9.94623	5.91807	eProg1b_967	-5.08272	-2.71983	eProg1b_967	7.70372	-0.794005	eProg1b_967	6.87306	2.87275
					eProg1b_968	-8.94658	6.64917	eProg1b_968	-5.32014	-1.73169	eProg1b_968	8.2569	-2.14557	eProg1b_968	6.40796	3.6635
					eProg1b_969	-9.72625	6.34541	eProg1b_969	-4.36964	-2.84352	eProg1b_969	7.94838	-1.87488	eProg1b_969	5.85061	2.56014
					eProg1b_970	-9.13018	4.94996	eProg1b_970	-4.547	-3.41807	eProg1b_970	6.89121	-0.71485	eProg1b_970	5.72481	1.4831
					eProg1b_971	-7.73404	5.51185	eProg1b_971	-4.22458	-1.42104	eProg1b_971	7.03275	-2.8994	eProg1b_971	5.29878	3.99294
					eProg1b_972	-8.19417	6.70779	eProg1b_972	-4.87702	-1.18126	eProg1b_972	8.1472	-2.51009	eProg1b_972	6.01701	4.24597
					eProg1b_973	-7.93216	6.78048	eProg1b_973	-4.48356	-1.34863	eProg1b_973	7.48004	-3.39757	eProg1b_973	5.66146	4.18982
					eProg1b_974	-9.41028	6.40939	eProg1b_974	-4.46795	-2.6364	eProg1b_974	7.88392	-1.87378	eProg1b_974	5.97474	3.05927
					eProg1b_975	-8.45554	5.09437	eProg1b_975	-4.26214	-2.92901	eProg1b_975	6.6813	-1.35493	eProg1b_975	5.92734	1.62504
					eProg1b_976	-8.49386	5.21107	eProg1b_976	-4.01217	-2.99046	eProg1b_976	7.26992	-1.27588	eProg1b_976	5.28251	1.95253
					eProg1b_977	-9.81281	5.82798	eProg1b_977	-5.09861	-2.90312	eProg1b_977	7.50874	-0.71468	eProg1b_977	6.57792	1.94398
					eProg1b_978	-8.32739	6.8474	eProg1b_978	-4.95858	-1.53123	eProg1b_978	7.94347	-3.25842	eProg1b_978	5.89993	4.06893
					eProg1b_979	-8.24294	4.72061	eProg1b_979	-3.61099	-1.75613	eProg1b_979	6.12333	-2.30469	eProg1b_979	5.13495	2.62926
					eProg1b_980	-6.59413	0.946178	eProg1b_980	-0.817136	-3.75826	eProg1b_980	4.05362	-0.608312	eProg1b_980	4.60448	-0.15683
					eProg1b_981	-9.3939	5.5306	eProg1b_981	-5.0663	-2.61867	eProg1b_981	8.00124	-1.05781	eProg1b_981	5.93001	1.94967
					eProg1b_982	-9.21515	4.13041	eProg1b_982	-2.59651	-3.48851	eProg1b_982	5.73053	-0.517125	eProg1b_982	5.11767	0.455518
					eProg1b_983	-7.0541	4.52336	eProg1b_983	-2.58068	-1.39652	eProg1b_983	5.45281	-2.84755	eProg1b_983	3.26083	1.99121
					eProg1b_984	-7.42439	5.99353	eProg1b_984	-4.15336	-1.12461	eProg1b_984	6.75603	-3.07792	eProg1b_984	5.02145	3.28339
					eProg1b_985	-5.7758	0.843662	eProg1b_985	0.0789815	-2.8137	eProg1b_985	3.20567	-1.77381	eProg1b_985	3.12167	0.172261
					eProg1b_986	-8.33178	6.25163	eProg1b_986	-3.91801	-1.51333	eProg1b_986	7.02954	-3.34092	eProg1b_986	5.38313	3.54635
					eProg1b_987	-9.20537	6.17138	eProg1b_987	-4.18764	-2.48991	eProg1b_987	7.73007	-2.20575	eProg1b_987	5.52188	2.78185
					eProg1b_988	-7.40316	5.32878	eProg1b_988	-3.38176	-1.07218	eProg1b_988	6.06801	-3.23452	eProg1b_988	4.77189	2.68855
					eProg1b_989	-7.37312	5.52549	eProg1b_989	-3.93388	-1.92365	eProg1b_989	6.26399	-3.28095	eProg1b_989	4.62248	3.50118
					eProg1b_990	-6.99861	6.4591	eProg1b_990	-4.06893	-1.21056	eProg1b_990	6.65846	-3.5587	eProg1b_990	4.89749	4.05214
					eProg1b_991	-7.56584	6.76302	eProg1b_991	-4.46087	-0.468493	eProg1b_991	7.22873	-3.42738	eProg1b_991	5.57551	4.13787
					eProg1b_992	-6.78487	6.4644	eProg1b_992	-4.06386	-0.352468	eProg1b_992	6.77319	-3.91642	eProg1b_992	4.88521	4.41222
					eProg1b_993	-7.12586	5.21236	eProg1b_993	-2.90155	-1.14342	eProg1b_993	5.96398	-3.12319	eProg1b_993	4.28818	3.02577
					eProg1b_994	-10.1599	5.13181	eProg1b_994	-4.55522	-3.8798	eProg1b_994	7.13845	-0.343179	eProg1b_994	6.64526	0.960238
					eProg1b_995	-7.10335	6.59956	eProg1b_995	-4.06461	-1.38703	eProg1b_995	6.81393	-3.38534	eProg1b_995	5.26875	3.63437
					eProg1b_996	-10.1032	5.65753	eProg1b_996	-4.58512	-3.16693	eProg1b_996	7.63184	-0.875041	eProg1b_996	6.92993	2.08353
					eProg1b_997	-7.44499	4.91461	eProg1b_997	-3.85946	-1.68235	eProg1b_997	6.60285	-2.77938	eProg1b_997	5.06974	2.76002
					eProg1b_998	-6.95551	6.42726	eProg1b_998	-3.67436	-0.535638	eProg1b_998	6.73956	-3.67062	eProg1b_998	4.45329	4.19235
					eProg1b_999	-4.59373	0.992839	eProg1b_999	1.05439	-2.11235	eProg1b_999	1.98925	-2.54164	eProg1b_999	1.91618	-0.108466
					eProg1b_1000	-3.08675	-0.420029	eProg1b_1000	2.74372	-2.31223	eProg1b_1000	0.477767	-1.84366	eProg1b_1000	-0.165307	1.05749
					eProg1b_1001	-9.03599	6.61904	eProg1b_1001	-4.91976	-1.87932	eProg1b_1001	8.09827	-1.46852	eProg1b_1001	5.51268	3.34282
					eProg1b_1002	-6.90971	6.45782	eProg1b_1002	-3.98962	-0.796639	eProg1b_1002	6.95154	-3.63079	eProg1b_1002	5.17544	3.30341
					eProg1b_1003	-7.27186	5.8939	eProg1b_1003	-3.99879	-1.3083	eProg1b_1003	6.6955	-3.38391	eProg1b_1003	5.07833	3.86895
					eProg1b_1004	-9.34221	4.87097	eProg1b_1004	-4.16678	-3.62714	eProg1b_1004	6.97032	-0.632056	eProg1b_1004	6.30448	1.10001
					eProg1b_1005	-10.3674	5.47085	eProg1b_1005	-4.61588	-3.80886	eProg1b_1005	7.41274	-0.107237	eProg1b_1005	6.93163	1.35316
					eProg1b_1006	-9.29516	4.72519	eProg1b_1006	-5.2047	-2.81386	eProg1b_1006	6.94469	-0.564866	eProg1b_1006	6.33558	1.62987
					eProg1b_1007	-10.1693	5.45909	eProg1b_1007	-5.18324	-3.12151	eProg1b_1007	7.61524	-0.250711	eProg1b_1007	7.07631	1.50721
					eProg1b_1008	-8.42487	6.09548	eProg1b_1008	-5.13997	-1.29784	eProg1b_1008	7.92029	-3.57828	eProg1b_1008	6.25146	3.90098
					eProg1b_1009	-7.9879	6.8934	eProg1b_1009	-4.74661	-1.14908	eProg1b_1009	7.87777	-3.01357	eProg1b_1009	5.70859	4.29196
					eProg1b_1010	-8.72551	6.78874	eProg1b_1010	-4.97195	-1.58168	eProg1b_1010	8.0179	-3.25476	eProg1b_1010	6.04845	3.99529
					eProg1b_1011	-8.32043	5.57336	eProg1b_1011	-4.33229	-1.83706	eProg1b_1011	7.29159	-2.72315	eProg1b_1011	5.03134	3.81277
					eProg1b_1012	-9.94398	6.33788	eProg1b_1012	-4.2531	-2.94626	eProg1b_1012	7.84526	-1.66554	eProg1b_1012	6.32551	2.23646
					eProg1b_1013	-8.28203	5.61565	eProg1b_1013	-4.17776	-2.13194	eProg1b_1013	7.29376	-2.10632	eProg1b_1013	5.76454	3.47865
					eProg1b_1014	-8.79209	4.91357	eProg1b_1014	-3.89925	-3.2875	eProg1b_1014	6.86095	-1.4945	eProg1b_1014	5.65003	2.4649
					eProg1b_1015	-9.41842	6.05626	eProg1b_1015	-5.30158	-1.9733	eProg1b_1015	8.12487	-1.61921	eProg1b_1015	6.66267	2.72685
					eProg1b_1016	-9.7575	4.974	eProg1b_1016	-4.33508	-3.79403	eProg1b_1016	7.21782	-0.53594	eProg1b_1016	6.46856	1.4491
					eProg1b_1017	-10.4422	5.19736	eProg1b_1017	-4.49008	-3.84951	eProg1b_1017	7.37535	-0.278319	eProg1b_1017	6.7617	1.2111
					eProg1b_1018	-9.46826	4.89428	eProg1b_1018	-4.04898	-3.46233	eProg1b_1018	6.8867	-0.816947	eProg1b_1018	6.32412	1.2185
					eProg1b_1019	-9.00322	6.71266	eProg1b_1019	-4.9146	-2.04375	eProg1b_1019	8.19944	-1.81135	eProg1b_1019	6.36559	3.43419
					eProg1b_1020	-10.1796	5.6893	eProg1b_1020	-4.99467	-3.16976	eProg1b_1020	8.00018	-0.948927	eProg1b_1020	6.84669	2.98935
					eProg1b_1021	-9.58168	6.46041	eProg1b_1021	-5.09576	-2.28401	eProg1b_1021	8.05261	-1.98131	eProg1b_1021	5.83539	2.71452
					eProg1b_1022	-10.0525	5.41351	eProg1b_1022	-5.14875	-3.24537	eProg1b_1022	7.58904	-0.352411	eProg1b_1022	6.93955	1.69246
					eProg1b_1023	-10.2307	5.15474	eProg1b_1023	-4.45839	-3.89858	eProg1b_1023	7.31858	-0.120557	eProg1b_1023	6.80271	1.16995
					eProg1b_1024	-8.43422	6.78456	eProg1b_1024	-4.77759	-1.6773	eProg1b_1024	7.96915	-2.70011	eProg1b_1024	5.63388	3.47595
					eProg1b_1025	-6.4064	-0.353522	eProg1b_1025	-0.343561	-3.05022	eProg1b_1025	4.10257	-1.10372	eProg1b_1025	3.9615	0.243185
					eProg1b_1026	-9.79006	6.28002	eProg1b_1026	-4.34232	-3.09829	eProg1b_1026	7.73031	-1.53582	eProg1b_1026	5.90113	2.19662
					eProg1b_1027	-10.4059	5.45382	eProg1b_1027	-4.74493	-3.66265	eProg1b_1027	7.80847	-0.420994	eProg1b_1027	6.72201	1.1993
					eProg1b_1028	-10.1337	5.49559	eProg1b_1028	-5.05201	-3.28132	eProg1b_1028	7.7863	-0.585099	eProg1b_1028	6.85809	2.36745
					eProg1b_1029	-9.23291	6.27094	eProg1b_1029	-4.3176	-2.56185	eProg1b_1029	7.80481	-1.99028	eProg1b_1029	6.04804	3.12975
					eProg1b_1030	-9.64694	6.01382	eProg1b_1030	-4.66476	-2.80529	eProg1b_1030	8.01482	-1.32075	eProg1b_1030	6.24673	3.24355
					eProg1b_1031	-9.46832	6.36234	eProg1b_1031	-4.19915	-2.46253	eProg1b_1031	7.80203	-2.02607	eProg1b_1031	6.10525	2.79239
					eProg1b_1032	-8.5748	5.60205	eProg1b_1032	-3.99176	-1.97179	eProg1b_1032	7.08572	-2.52454	eProg1b_1032	5.45399	3.23303
					eProg1b_1033	-7.92142	6.13454	eProg1b_1033	-4.37723	-1.40637	eProg1b_1033	7.4924	-3.14443	eProg1b_1033	5.27827	2.86918
					eProg1b_1034	-8.24474	6.77288	eProg1b_1034	-4.68128	-1.83611	eProg1b_1034	7.72656	-2.22277	eProg1b_1034	5.81817	3.27679
					eProg1b_1035	-7.97903	6.04286	eProg1b_1035	-4.78103	-1.10179	eProg1b_1035	7.68163	-3.37237	eProg1b_1035	5.6302	3.95823
					eProg1b_1036	-10.1339	5.27472	eProg1b_1036	-4.65792	-3.88589	eProg1b_1036	7.28141	-0.337955	eProg1b_1036	6.58138	1.19709
					eProg1b_1037	-9.07328	4.71736	eProg1b_1037	-3.70059	-3.21222	eProg1b_1037	7.19682	-0.668491	eProg1b_1037	6.23432	1.84412
					eProg1b_1038	-7.04382	4.14296	eProg1b_1038	-2.24774	-1.66353	eProg1b_1038	5.13781	-3.06068	eProg1b_1038	3.29391	2.0339
					eProg1b_1039	-9.33885	4.16461	eProg1b_1039	-3.30438	-3.42506	eProg1b_1039	6.09837	-0.557898	eProg1b_1039	5.84338	0.79421
					eProg1b_1040	-9.36769	6.58909	eProg1b_1040	-5.18262	-2.28415	eProg1b_1040	8.06385	-1.29349	eProg1b_1040	6.39741	3.12244
					eProg1b_1041	-7.99657	6.56948	eProg1b_1041	-4.40298	-1.01936	eProg1b_1041	7.165	-3.61338	eProg1b_1041	5.27618	4.17517
					eProg1b_1042	-8.79477	6.23975	eProg1b_1042	-5.09854	-1.37768	eProg1b_1042	7.79145	-2.99599	eProg1b_1042	5.80544	3.78088
					eProg1b_1043	-8.0457	6.4623	eProg1b_1043	-4.47107	-1.11033	eProg1b_1043	7.52709	-3.46357	eProg1b_1043	5.64508	4.25794
					eProg1b_1044	-8.04663	5.78162	eProg1b_1044	-4.03005	-1.64925	eProg1b_1044	7.44061	-2.73748	eProg1b_1044	5.24697	3.26314
					eProg1b_1045	-9.86916	6.47774	eProg1b_1045	-4.41522	-2.83021	eProg1b_1045	7.78919	-1.71928	eProg1b_1045	6.02259	2.62675
					eProg1b_1046	-9.22371	6.34129	eProg1b_1046	-4.74957	-2.23088	eProg1b_1046	7.9719	-1.9021	eProg1b_1046	5.77326	2.56802
					eProg1b_1047	-8.53662	4.76696	eProg1b_1047	-3.46237	-2.6772	eProg1b_1047	6.5978	-1.84338	eProg1b_1047	5.82511	2.02107
					eProg1b_1048	-8.83743	5.36486	eProg1b_1048	-5.22053	-1.6303	eProg1b_1048	7.00834	-0.895772	eProg1b_1048	-3.06941	7.91231
					eProg1b_1049	-10.3223	5.23658	eProg1b_1049	-4.32089	-3.83913	eProg1b_1049	7.0773	-0.399211	eProg1b_1049	6.81086	1.50185
					eProg1b_1050	-8.48583	6.82508	eProg1b_1050	-4.3601	-1.8292	eProg1b_1050	7.81422	-2.78578	eProg1b_1050	5.52148	3.83493
					eProg1b_1051	-8.32348	4.8653	eProg1b_1051	-1.38952	-3.6861	eProg1b_1051	4.09758	-0.817616	eProg1b_1051	5.06317	1.56117
					eProg1b_1052	-8.11871	4.87011	eProg1b_1052	-3.55072	-1.98629	eProg1b_1052	6.56269	-2.34081	eProg1b_1052	5.14402	2.19491
					eProg1b_1053	-9.04781	4.59785	eProg1b_1053	-3.44045	-3.54883	eProg1b_1053	-2.53074	-5.51685	eProg1b_1053	5.62365	1.29363
					eProg1b_1054	-8.39098	4.37576	eProg1b_1054	-3.27341	-2.69144	eProg1b_1054	6.13714	-1.67669	eProg1b_1054	5.12426	1.1452
					eProg1b_1055	-9.63349	6.34954	eProg1b_1055	-4.9391	-2.39482	eProg1b_1055	7.97821	-1.46649	eProg1b_1055	6.59989	2.68146
					eProg1b_1056	-8.51792	5.25471	eProg1b_1056	-3.96603	-2.70093	eProg1b_1056	7.15949	-1.79141	eProg1b_1056	5.67638	2.31066
					eProg1b_1057	-9.13591	6.5285	eProg1b_1057	-4.77943	-2.26306	eProg1b_1057	8.05829	-2.10963	eProg1b_1057	5.83705	2.62313
					eProg1b_1058	-9.16023	5.67155	eProg1b_1058	-4.77583	-2.76376	eProg1b_1058	7.84829	-1.561	eProg1b_1058	6.2303	2.40551
					eProg1b_1059	-9.78818	5.72379	eProg1b_1059	-5.22181	-2.08931	eProg1b_1059	7.84258	-1.28612	eProg1b_1059	6.72627	3.06321
					eProg1b_1060	-8.4145	6.40591	eProg1b_1060	-4.4995	-2.19716	eProg1b_1060	7.58558	-2.49447	eProg1b_1060	5.37483	3.77132
					eProg1b_1061	-10.059	5.65605	eProg1b_1061	-4.77773	-3.37532	eProg1b_1061	7.85686	-0.655874	eProg1b_1061	6.95654	1.69548
					eProg1b_1062	-8.18004	6.88379	eProg1b_1062	-4.73323	-1.42831	eProg1b_1062	7.84197	-2.93193	eProg1b_1062	5.59764	3.96194
					eProg1b_1063	-9.46125	6.02681	eProg1b_1063	-4.22289	-2.79014	eProg1b_1063	7.49714	-1.93159	eProg1b_1063	5.80285	2.52263
					eProg1b_1064	-9.01156	6.10475	eProg1b_1064	-4.14021	-2.72986	eProg1b_1064	7.7697	-2.24841	eProg1b_1064	6.07397	2.65261
					eProg1b_1065	-8.01356	6.40885	eProg1b_1065	-4.93608	-1.03023	eProg1b_1065	7.80619	-3.03008	eProg1b_1065	5.95873	3.93234
					eProg1b_1066	-7.91979	6.71148	eProg1b_1066	-4.6881	-0.901934	eProg1b_1066	7.87775	-3.28101	eProg1b_1066	5.59532	4.38125
					eProg1b_1067	-8.28681	5.4833	eProg1b_1067	-3.53908	-2.73111	eProg1b_1067	6.91172	-2.03471	eProg1b_1067	5.80889	2.52746
					eProg1b_1068	-9.777	6.02489	eProg1b_1068	-5.05254	-2.73755	eProg1b_1068	7.86224	-1.05719	eProg1b_1068	6.78089	2.76635
					eProg1b_1069	-9.50891	5.51557	eProg1b_1069	-4.69599	-2.982	eProg1b_1069	7.74682	-1.1558	eProg1b_1069	6.83846	2.69592
					eProg1b_1070	-8.71756	5.26367	eProg1b_1070	-4.13016	-3.06614	eProg1b_1070	6.8609	-1.70264	eProg1b_1070	5.69823	2.56436
					eProg1b_1071	-7.56421	6.46274	eProg1b_1071	-4.37517	-0.402782	eProg1b_1071	7.48408	-3.85029	eProg1b_1071	5.39198	4.50788
					eProg1b_1072	-9.72279	5.66186	eProg1b_1072	-5.2902	-2.22112	eProg1b_1072	7.90692	-1.30574	eProg1b_1072	6.5897	3.0232
					eProg1b_1073	-8.79517	6.06058	eProg1b_1073	-4.584	-1.71045	eProg1b_1073	7.60746	-2.35343	eProg1b_1073	5.5624	2.63996
					eProg1b_1074	-7.56945	6.08239	eProg1b_1074	-4.21482	-1.36601	eProg1b_1074	7.31997	-3.61547	eProg1b_1074	5.00131	2.89994
					eProg1b_1075	-9.53985	6.25724	eProg1b_1075	-4.45043	-2.78556	eProg1b_1075	7.77382	-1.71248	eProg1b_1075	6.56235	2.7415
					eProg1b_1076	-9.06449	5.17346	eProg1b_1076	-3.66053	-2.82427	eProg1b_1076	6.60181	-1.64835	eProg1b_1076	5.6364	1.96624
					eProg1b_1077	-8.34874	4.00382	eProg1b_1077	-2.74666	-2.82679	eProg1b_1077	5.81659	-1.53725	eProg1b_1077	5.10055	1.13148
					eProg1b_1078	-8.9814	5.76562	eProg1b_1078	-4.90529	-2.08791	eProg1b_1078	8.01658	-2.72338	eProg1b_1078	5.93147	2.44275
					eProg1b_1079	-9.89418	5.3126	eProg1b_1079	-4.37773	-3.23387	eProg1b_1079	7.32143	-0.632686	eProg1b_1079	6.49188	1.62564
					eProg1b_1080	-9.79818	6.19572	eProg1b_1080	-4.29221	-2.8284	eProg1b_1080	7.46094	-1.84286	eProg1b_1080	6.13921	2.36804
					eProg1b_1081	-9.10493	5.63772	eProg1b_1081	-4.33502	-2.7985	eProg1b_1081	8.04781	-1.90679	eProg1b_1081	5.84726	2.80022
					eProg1b_1082	-9.43761	5.94104	eProg1b_1082	-4.17203	-2.83985	eProg1b_1082	7.08966	-1.349	eProg1b_1082	6.22751	2.36722
					eProg1b_1083	-8.67774	4.56742	eProg1b_1083	-3.12487	-2.76023	eProg1b_1083	6.17781	-1.10565	eProg1b_1083	5.37619	1.77127
					eProg1b_1084	-9.65116	6.19136	eProg1b_1084	-4.25657	-2.84386	eProg1b_1084	7.44093	-1.31013	eProg1b_1084	6.23527	2.1631
					eProg1b_1085	-9.28367	5.45854	eProg1b_1085	-4.47109	-2.96897	eProg1b_1085	7.31957	-1.00407	eProg1b_1085	6.15261	2.15011
					eProg1b_1086	-9.79118	5.40702	eProg1b_1086	-4.74354	-3.21877	eProg1b_1086	7.54465	-0.868769	eProg1b_1086	6.41866	1.95945
					eProg1b_1087	-8.41308	6.393	eProg1b_1087	-4.95942	-1.12772	eProg1b_1087	7.44663	-3.51597	eProg1b_1087	5.21683	4.37708
					eProg1b_1088	-9.52771	6.1044	eProg1b_1088	-4.2977	-2.87657	eProg1b_1088	7.67363	-1.8696	eProg1b_1088	5.46563	2.02162
					eProg1b_1089	-8.09861	4.99314	eProg1b_1089	-3.68759	-1.92419	eProg1b_1089	6.42221	-2.12364	eProg1b_1089	5.27032	2.14039
					eProg1b_1090	-8.16982	5.75416	eProg1b_1090	-4.58745	-0.789234	eProg1b_1090	7.26892	-3.32424	eProg1b_1090	6.0442	3.91842
					eProg1b_1091	-9.71879	5.03651	eProg1b_1091	-4.50561	-3.70148	eProg1b_1091	6.77457	-0.651093	eProg1b_1091	6.45819	1.27371
					eProg1b_1092	-10.3053	5.29607	eProg1b_1092	-4.62388	-3.64411	eProg1b_1092	7.62871	-0.418569	eProg1b_1092	6.64255	1.13095
					eProg1b_1093	-8.14199	5.42022	eProg1b_1093	-3.40453	-1.91065	eProg1b_1093	6.63993	-2.58146	eProg1b_1093	5.17415	2.6731
					eProg1b_1094	-9.69289	6.23699	eProg1b_1094	-4.92454	-2.45453	eProg1b_1094	7.81759	-1.47054	eProg1b_1094	6.55888	2.51066
					eProg1b_1095	-9.06982	6.69045	eProg1b_1095	-5.21721	-1.83948	eProg1b_1095	8.07883	-2.12889	eProg1b_1095	6.44233	3.1943
					eProg1b_1096	-9.59473	6.30237	eProg1b_1096	-4.70115	-2.33007	eProg1b_1096	7.83298	-1.77819	eProg1b_1096	6.24264	2.64177
					eProg1b_1097	-9.5358	6.26131	eProg1b_1097	-4.18846	-2.74217	eProg1b_1097	7.65119	-1.75602	eProg1b_1097	6.29541	2.38126
					eProg1b_1098	-8.65157	6.56889	eProg1b_1098	-4.35974	-1.82759	eProg1b_1098	7.83745	-2.69791	eProg1b_1098	5.56166	3.78186
					eProg1b_1099	-9.47428	4.79519	eProg1b_1099	-4.06841	-3.6659	eProg1b_1099	6.74649	-0.658985	eProg1b_1099	6.1658	1.05744
					eProg1b_1100	-8.49154	6.00141	eProg1b_1100	-4.37828	-1.45235	eProg1b_1100	6.9335	-2.53297	eProg1b_1100	5.55407	3.39513
					eProg1b_1101	-8.01688	4.25893	eProg1b_1101	-2.96009	-2.51991	eProg1b_1101	5.81214	-2.16211	eProg1b_1101	4.82283	2.07981
					eProg1b_1102	-8.09397	4.85587	eProg1b_1102	-3.01542	-2.41033	eProg1b_1102	6.02693	-2.0092	eProg1b_1102	4.94939	1.6726
					eProg1b_1103	-7.07051	4.68927	eProg1b_1103	-2.70603	-1.81259	eProg1b_1103	5.66075	-2.64279	eProg1b_1103	4.21395	2.56198
					eProg1b_1104	-9.67086	6.24778	eProg1b_1104	-4.18291	-2.96124	eProg1b_1104	7.45534	-1.68106	eProg1b_1104	6.4421	2.70419
					eProg1b_1105	-9.30481	4.06957	eProg1b_1105	-3.1132	-3.61618	eProg1b_1105	5.95093	-0.492295	eProg1b_1105	5.76862	0.719736
					eProg1b_1106	-8.44428	4.75552	eProg1b_1106	-3.30723	-2.26274	eProg1b_1106	6.77367	-1.87766	eProg1b_1106	5.20102	2.87783
					eProg1b_1107	-7.76607	4.77115	eProg1b_1107	-3.17241	-1.99668	eProg1b_1107	6.40238	-2.42796	eProg1b_1107	4.72393	1.30184
					eProg1b_1108	-8.25985	4.13545	eProg1b_1108	-2.69463	-2.79166	eProg1b_1108	5.99387	-1.52724	eProg1b_1108	5.07555	1.31006
					eProg1b_1109	-8.77217	4.02134	eProg1b_1109	-2.9458	-2.99496	eProg1b_1109	6.13674	-1.1281	eProg1b_1109	5.22573	1.21796
					eProg1b_1110	-9.24028	4.14634	eProg1b_1110	-2.51735	-3.69118	eProg1b_1110	4.59083	-0.19227	eProg1b_1110	5.31295	0.669228
					eProg1b_1111	-8.8065	4.78858	eProg1b_1111	-3.277	-3.02165	eProg1b_1111	6.60795	-1.27483	eProg1b_1111	5.2235	1.61611
					eProg1b_1112	-5.67831	0.480667	eProg1b_1112	-0.00765785	-2.95664	eProg1b_1112	3.06553	-1.52801	eProg1b_1112	3.77308	-0.10696
					eProg1b_1113	-9.01814	3.94058	eProg1b_1113	-2.82451	-3.36344	eProg1b_1113	5.93364	-0.639211	eProg1b_1113	5.48453	0.868859
					eProg1b_1114	-8.50663	3.93583	eProg1b_1114	-1.75765	-3.47597	eProg1b_1114	5.64581	-0.742857	eProg1b_1114	4.9156	0.58163
					eProg1b_1115	-6.51659	1.02413	eProg1b_1115	-0.824585	-2.85337	eProg1b_1115	4.24239	-1.6953	eProg1b_1115	4.21031	0.500597
					eProg1b_1116	-8.30654	4.43046	eProg1b_1116	-2.63263	-2.70494	eProg1b_1116	6.06291	-2.25629	eProg1b_1116	4.91846	1.38032
					eProg1b_1117	-8.29159	4.11848	eProg1b_1117	-3.417	-2.98936	eProg1b_1117	6.18634	-1.4147	eProg1b_1117	5.03041	1.27088
					eProg1b_1118	-6.78463	0.534121	eProg1b_1118	-1.32956	-3.63873	eProg1b_1118	4.30392	-1.19446	eProg1b_1118	4.87284	1.11094
					eProg1b_1119	-8.37111	4.0727	eProg1b_1119	-2.46677	-3.1477	eProg1b_1119	5.93339	-1.42763	eProg1b_1119	4.979	1.19371
					eProg1b_1120	-7.2777	4.21725	eProg1b_1120	-2.50715	-2.2483	eProg1b_1120	5.45984	-2.36112	eProg1b_1120	3.65454	1.97256
					eProg1b_1121	-9.44376	5.06316	eProg1b_1121	-4.28466	-3.6947	eProg1b_1121	6.78913	-0.575487	eProg1b_1121	6.22026	1.46831
					eProg1b_1122	-7.90734	5.32276	eProg1b_1122	-3.70527	-1.73474	eProg1b_1122	6.47813	-2.71111	eProg1b_1122	4.87487	3.21825
					eProg1b_1123	-7.70012	5.12981	eProg1b_1123	-3.26892	-1.81387	eProg1b_1123	5.81016	-2.73942	eProg1b_1123	5.09869	3.46707
					eProg1b_1124	-7.93161	4.7508	eProg1b_1124	-2.90066	-1.9637	eProg1b_1124	5.79523	-2.12554	eProg1b_1124	4.54958	1.43174
					eProg1b_1125	-7.07911	4.15274	eProg1b_1125	-2.40629	-1.68148	eProg1b_1125	5.41676	-2.771	eProg1b_1125	3.25751	1.94625
					eProg1b_1126	-10.0105	6.04518	eProg1b_1126	-4.46958	-2.91736	eProg1b_1126	8.04747	-1.03511	eProg1b_1126	5.95389	2.11653
					eProg1b_1127	-9.2333	4.26367	eProg1b_1127	-3.48704	-3.49172	eProg1b_1127	6.10509	-0.579828	eProg1b_1127	6.25118	1.07872
					eProg1b_1128	-9.15242	4.22982	eProg1b_1128	-3.42408	-3.14897	eProg1b_1128	6.25853	-0.989444	eProg1b_1128	6.02334	1.43556
					eProg1b_1129	-9.10905	5.73039	eProg1b_1129	-5.07833	-2.38467	eProg1b_1129	6.95383	-0.936345	eProg1b_1129	6.04268	1.62143
					eProg1b_1130	-7.03751	4.51779	eProg1b_1130	-2.67326	-1.34458	eProg1b_1130	5.6157	-2.99838	eProg1b_1130	3.57348	2.38485
					eProg1b_1131	-9.19254	4.02611	eProg1b_1131	-2.88872	-3.52998	eProg1b_1131	5.82443	-0.598588	eProg1b_1131	5.70088	0.867147
					eProg1b_1132	-9.27022	4.24981	eProg1b_1132	-3.35376	-3.59931	eProg1b_1132	6.47703	-0.670448	eProg1b_1132	6.01292	0.707112
					eProg1b_1133	-9.00929	3.99956	eProg1b_1133	-2.74997	-3.38779	eProg1b_1133	5.71031	-0.821028	eProg1b_1133	5.22489	0.857802
					eProg1b_1134	-9.74339	6.46688	eProg1b_1134	-4.34697	-2.50613	eProg1b_1134	7.56999	-2.18734	eProg1b_1134	5.74435	2.71161
					eProg1b_1135	-8.38044	4.77833	eProg1b_1135	-3.42041	-2.08889	eProg1b_1135	6.76444	-2.49283	eProg1b_1135	5.31144	2.24806
					eProg1b_1136	-10.1866	5.29631	eProg1b_1136	-4.70566	-3.61972	eProg1b_1136	7.51854	-0.514281	eProg1b_1136	6.95136	1.88563
					eProg1b_1137	-9.33324	4.54234	eProg1b_1137	-3.41643	-3.37994	eProg1b_1137	6.6295	-0.720226	eProg1b_1137	6.24064	1.34175
					eProg1b_1138	-8.13084	4.2448	eProg1b_1138	-2.72623	-2.76072	eProg1b_1138	5.92486	-1.74251	eProg1b_1138	5.00935	1.51315
					eProg1b_1139	-8.90458	3.81139	eProg1b_1139	-1.72151	-3.68026	eProg1b_1139	5.4954	-0.605785	eProg1b_1139	5.47814	0.626122
					eProg1b_1140	-8.05185	6.14188	eProg1b_1140	-4.4717	-0.657	eProg1b_1140	7.71967	-4.04602	eProg1b_1140	5.08096	3.2195
					eProg1b_1141	-8.30139	5.86704	eProg1b_1141	-4.36932	-1.04763	eProg1b_1141	7.78667	-3.18494	eProg1b_1141	5.68113	2.70165
					eProg1b_1142	-8.24058	4.51573	eProg1b_1142	-2.77381	-2.62232	eProg1b_1142	5.76827	-1.88543	eProg1b_1142	5.04002	1.57088
					eProg1b_1143	-9.99169	4.99124	eProg1b_1143	-4.5156	-3.78934	eProg1b_1143	7.4335	-0.213704	eProg1b_1143	6.68077	1.29593
					eProg1b_1144	-8.68466	5.06155	eProg1b_1144	-3.74813	-2.64724	eProg1b_1144	7.16068	-1.96889	eProg1b_1144	5.61359	1.93065
					eProg1b_1145	-9.28304	4.1944	eProg1b_1145	-3.19254	-3.34966	eProg1b_1145	6.19854	-0.819136	eProg1b_1145	5.84669	1.14723
					eProg1b_1146	-7.79795	5.1173	eProg1b_1146	-4.34658	-1.90105	eProg1b_1146	6.6914	-2.08419	eProg1b_1146	5.14632	2.60144
					eProg1b_1147	-8.38597	4.26866	eProg1b_1147	-3.21438	-2.29545	eProg1b_1147	5.85835	-2.20274	eProg1b_1147	4.77655	1.84332
					eProg1b_1148	-7.30212	4.08751	eProg1b_1148	-2.35532	-1.84004	eProg1b_1148	5.12662	-2.59955	eProg1b_1148	3.46292	1.99522
					eProg1b_1149	-7.23288	4.88072	eProg1b_1149	-0.114422	-0.756862	eProg1b_1149	5.70224	-3.25973	eProg1b_1149	2.94126	1.48867
					eProg1b_1150	-9.54895	6.24257	eProg1b_1150	-4.88418	-2.10586	eProg1b_1150	7.77202	-1.49969	eProg1b_1150	6.39927	2.35647
					eProg1a_1151	-6.95918	4.6263	eProg1a_1151	-2.49919	-1.42529	eProg1a_1151	5.7114	-3.0545	eProg1a_1151	3.22733	2.30792
					eProg1a_1152	-9.1889	3.98423	eProg1a_1152	-3.00256	-3.46808	eProg1a_1152	5.62516	-0.593316	eProg1a_1152	5.52044	0.573249
					eProg1a_1153	-9.9713	4.88547	eProg1a_1153	-4.9842	-3.28294	eProg1a_1153	7.23662	-0.282826	eProg1a_1153	6.35456	1.44076
					eProg1a_1154	-8.41142	4.11587	eProg1a_1154	-2.43645	-3.14254	eProg1a_1154	5.75657	-1.63418	eProg1a_1154	4.64275	1.28013
					eProg1a_1155	-6.78445	3.88734	eProg1a_1155	-1.96277	-1.52477	eProg1a_1155	4.70388	-2.99532	eProg1a_1155	3.01788	1.96347
					eProg1a_1156	-9.10327	3.95257	eProg1a_1156	-2.90744	-3.45132	eProg1a_1156	5.80351	-0.635933	eProg1a_1156	5.5602	0.927532
					eProg1a_1157	-6.99669	4.08863	eProg1a_1157	-2.36839	-1.80247	eProg1a_1157	5.04932	-2.97728	eProg1a_1157	3.26507	2.00325
					eProg1a_1158	-6.93722	4.00916	eProg1a_1158	-2.17725	-1.78604	eProg1a_1158	5.10698	-2.75406	eProg1a_1158	3.13665	1.74675
					eProg1a_1159	-8.18132	4.10272	eProg1a_1159	-2.47946	-2.7274	eProg1a_1159	5.82546	-2.04041	eProg1a_1159	4.8964	1.41819
					eProg1a_1160	-9.27951	4.0517	eProg1a_1160	-3.18473	-3.5947	eProg1a_1160	5.98634	-0.390659	eProg1a_1160	6.06828	0.643851
					eProg1a_1161	-9.14596	4.17232	eProg1a_1161	-3.11158	-3.37162	eProg1a_1161	6.03028	-0.615993	eProg1a_1161	5.52291	0.881896
					eProg1a_1162	-9.12789	3.98313	eProg1a_1162	-2.90285	-3.56833	eProg1a_1162	6.10712	-0.454651	eProg1a_1162	5.60098	0.632147
					eProg1a_1163	-5.00184	2.1315	eProg1a_1163	0.191158	-1.07299	eProg1a_1163	3.1331	-2.93737	eProg1a_1163	1.87113	0.490495
					eProg1a_1164	-5.42652	2.52757	eProg1a_1164	-0.723559	-1.54437	eProg1a_1164	3.54988	-3.07093	eProg1a_1164	2.1018	1.42605
					eProg1a_1165	-6.12027	1.10965	eProg1a_1165	-0.453591	-2.93402	eProg1a_1165	3.92864	-1.64968	eProg1a_1165	3.80297	0.495742
					eProg1a_1166	-6.95547	4.07168	eProg1a_1166	-1.97365	-1.58435	eProg1a_1166	5.07959	-2.95524	eProg1a_1166	2.99906	1.75685
					eProg1a_1167	-4.71725	2.02085	eProg1a_1167	0.234279	-0.733074	eProg1a_1167	2.24263	-3.22625	eProg1a_1167	1.73774	0.612882
					eProg1a_1168	-4.46814	0.613211	eProg1a_1168	1.10173	-2.51892	eProg1a_1168	1.70761	-2.08035	eProg1a_1168	1.05992	0.487425
					eProg1a_1169	-6.70983	0.0475298	eProg1a_1169	-1.43086	-3.52306	eProg1a_1169	4.65163	-0.82473	eProg1a_1169	4.91617	0.465863
					eProg1a_1170	-6.3245	-0.117087	eProg1a_1170	-0.109964	-2.9031	eProg1a_1170	3.89846	-0.788054	eProg1a_1170	4.06668	0.111906
					eProg1a_1171	-6.58873	0.705677	eProg1a_1171	-1.07299	-3.58661	eProg1a_1171	4.44233	-0.611748	eProg1a_1171	4.84328	0.307397
					eProg1a_1172	-5.90631	0.292246	eProg1a_1172	0.113118	-3.27054	eProg1a_1172	3.4618	-1.20071	eProg1a_1172	3.23429	0.115181
					eProg1a_1173	-4.43603	2.08452	eProg1a_1173	0.243332	-1.21113	eProg1a_1173	3.03273	-2.96929	eProg1a_1173	2.17349	0.833782
					eProg1a_1174	-6.03148	1.02931	eProg1a_1174	-0.623035	-2.92314	eProg1a_1174	3.73091	-1.68785	eProg1a_1174	2.37538	1.12895
					eProg1a_1175	-5.44589	2.43715	eProg1a_1175	-0.104547	-1.78942	eProg1a_1175	3.02434	-3.16492	eProg1a_1175	1.94081	1.19879
					eProg1a_1176	-6.55085	-0.899011	eProg1a_1176	-0.742895	-4.3915	eProg1a_1176	4.2951	0.0498918	eProg1a_1176	5.40443	-0.115929
					eProg1a_1177	-6.1528	1.29168	eProg1a_1177	-0.63357	-2.79204	eProg1a_1177	3.92913	-1.71414	eProg1a_1177	3.32358	0.662199
					eProg1a_1178	-5.41264	2.71892	eProg1a_1178	-0.774327	-1.24732	eProg1a_1178	3.56293	-3.43267	eProg1a_1178	2.23401	1.61868
					eProg1a_1179	-7.04319	4.69072	eProg1a_1179	-2.72378	-1.53821	eProg1a_1179	5.66035	-3.01414	eProg1a_1179	4.09223	3.5086
					eProg1a_1180	-4.81769	1.90359	eProg1a_1180	0.083433	-1.67059	eProg1a_1180	2.85954	-2.72814	eProg1a_1180	2.13867	0.444564
					eProg1a_1181	-5.83863	1.05118	eProg1a_1181	-0.293764	-1.94811	eProg1a_1181	3.22843	-2.71112	eProg1a_1181	2.98526	0.735794
					eProg1a_1182	-5.64767	2.80345	eProg1a_1182	-1.24116	-1.39507	eProg1a_1182	3.74189	-3.22668	eProg1a_1182	2.18875	1.65288
					eProg1a_1183	-5.40007	2.17506	eProg1a_1183	-0.435211	-1.66093	eProg1a_1183	3.19382	-2.80205	eProg1a_1183	2.12412	1.31692
					eProg1a_1184	-5.10558	-0.182047	eProg1a_1184	1.80603	-2.81891	eProg1a_1184	3.40063	-0.58523	eProg1a_1184	3.57651	-0.261675
					eProg1a_1185	-5.42411	2.64324	eProg1a_1185	-0.651331	-1.47643	eProg1a_1185	3.83573	-3.33753	eProg1a_1185	2.33285	1.45329
					eProg1a_1186	-5.54949	2.79801	eProg1a_1186	-0.936466	-1.44078	eProg1a_1186	4.05404	-3.30281	eProg1a_1186	2.33299	1.72095
					eProg1a_1187	-6.90685	3.95649	eProg1a_1187	-2.19112	-1.71517	eProg1a_1187	5.01309	-2.89129	eProg1a_1187	2.81001	1.87166
					eProg1a_1188	-5.24508	1.66233	eProg1a_1188	-0.437082	-1.44868	eProg1a_1188	3.21748	-2.90579	eProg1a_1188	2.57679	0.924177
					eProg1a_1189	-4.73836	0.90272	eProg1a_1189	0.915548	-2.13477	eProg1a_1189	2.26859	-2.25667	eProg1a_1189	1.5922	0.668368
					eProg1a_1190	-6.3189	0.822871	eProg1a_1190	-0.638565	-3.26197	eProg1a_1190	3.8562	-1.54672	eProg1a_1190	3.84514	0.0558581
					eProg1a_1191	-7.38	4.97828	eProg1a_1191	-3.50216	-2.21379	eProg1a_1191	6.40216	-2.83893	eProg1a_1191	4.99799	3.09304
					eProg1a_1192	-6.23647	0.889705	eProg1a_1192	-0.595933	-3.24743	eProg1a_1192	3.7866	-1.39595	eProg1a_1192	4.2865	0.105635
					eProg1a_1193	-4.83614	1.93684	eProg1a_1193	0.359708	-1.14871	eProg1a_1193	2.62077	-3.1043	eProg1a_1193	1.99895	0.568475
					eProg1a_1194	-5.45248	1.76934	eProg1a_1194	0.031383	-1.91267	eProg1a_1194	3.25125	-2.64162	eProg1a_1194	2.64604	0.670794
					eProg1a_1195	-4.97065	1.61287	eProg1a_1195	0.229296	-1.50047	eProg1a_1195	2.82025	-2.99667	eProg1a_1195	2.04221	0.684008
					eProg1a_1196	-6.00372	1.34191	eProg1a_1196	-0.738802	-3.12133	eProg1a_1196	4.01615	-1.58781	eProg1a_1196	3.45842	0.782804
					eProg1a_1197	-5.40432	1.55378	eProg1a_1197	-0.173006	-1.79085	eProg1a_1197	2.37949	-2.39096	eProg1a_1197	2.49411	0.682862
					eProg1a_1198	-7.19355	4.58122	eProg1a_1198	-2.55816	-1.80253	eProg1a_1198	5.12228	-2.63291	eProg1a_1198	4.43997	1.25272
					eProg1a_1199	-7.07794	4.0151	eProg1a_1199	-2.33125	-2.11394	eProg1a_1199	5.08557	-2.55118	eProg1a_1199	4.56424	0.735058
					eProg1a_1200	-6.45589	0.697667	eProg1a_1200	-0.736592	-3.27032	eProg1a_1200	4.06509	-1.48502	eProg1a_1200	4.10533	0.251229
					eProg1a_1201	-5.50123	2.59997	eProg1a_1201	-0.779724	-1.40222	eProg1a_1201	3.74269	-3.35138	eProg1a_1201	2.14593	1.54086
					eProg1a_1202	-6.37663	0.910461	eProg1a_1202	-0.804702	-2.87483	eProg1a_1202	4.09091	-1.38972	eProg1a_1202	3.72723	0.539501
					eProg1a_1203	-6.11628	1.38315	eProg1a_1203	-0.803979	-2.90166	eProg1a_1203	4.12103	-1.64971	eProg1a_1203	3.1758	0.801194
					eProg1a_1204	-5.92002	3.19538	eProg1a_1204	-1.40114	-1.67781	eProg1a_1204	4.82026	-3.142	eProg1a_1204	2.99188	1.95988
					eProg1a_1205	-6.58748	-0.157762	eProg1a_1205	-0.622045	-3.46349	eProg1a_1205	4.3519	-0.922043	eProg1a_1205	4.62616	0.294402
					eProg1a_1206	-6.4984	0.793357	eProg1a_1206	-0.936994	-3.38157	eProg1a_1206	4.22187	-0.732516	eProg1a_1206	4.35543	0.228682
					eProg1a_1207	-5.30626	2.25591	eProg1a_1207	-0.466647	-1.58738	eProg1a_1207	3.24235	-3.02272	eProg1a_1207	2.82666	0.720486
					eProg1a_1208	-4.57269	2.16186	eProg1a_1208	0.18334	-1.00777	eProg1a_1208	2.50712	-3.07947	eProg1a_1208	1.79971	0.589489
					eProg1a_1209	-6.63942	0.257237	eProg1a_1209	-0.929687	-3.38135	eProg1a_1209	4.15582	-1.05907	eProg1a_1209	4.32956	0.536428
					eProg1a_1210	-6.06626	-0.224325	eProg1a_1210	0.0450194	-3.82703	eProg1a_1210	3.93212	-0.934092	eProg1a_1210	3.69655	0.023215
					eProg1a_1211	-6.45519	0.63909	eProg1a_1211	-0.863515	-3.71367	eProg1a_1211	4.00859	-0.696027	eProg1a_1211	4.55111	-0.199748
					eProg1a_1212	-5.47748	2.76486	eProg1a_1212	-0.640547	-1.51657	eProg1a_1212	3.67389	-3.39677	eProg1a_1212	2.30335	1.61648
					eProg1a_1213	-6.20924	-0.0124798	eProg1a_1213	-0.437952	-3.32867	eProg1a_1213	3.65314	-1.65741	eProg1a_1213	3.48577	0.232898
					eProg1a_1214	-5.28489	2.34241	eProg1a_1214	-0.823785	-1.36836	eProg1a_1214	3.48254	-3.36666	eProg1a_1214	2.11924	1.71437
					eProg1a_1215	-5.45318	0.388436	eProg1a_1215	-0.0202761	-2.25304	eProg1a_1215	3.23492	-2.03599	eProg1a_1215	2.96035	0.276623
					eProg1a_1216	-6.49717	-0.0152353	eProg1a_1216	-0.321864	-3.16181	eProg1a_1216	4.24203	-1.26147	eProg1a_1216	4.45134	-0.115811
					eProg1a_1217	-6.42935	-0.342431	eProg1a_1217	-0.719498	-3.72734	eProg1a_1217	3.95108	-0.574241	eProg1a_1217	4.71802	-0.0633155
					eProg1a_1218	-6.39867	0.0222414	eProg1a_1218	0.0400541	-3.54063	eProg1a_1218	3.89473	-1.32674	eProg1a_1218	3.73463	-0.0280823
					eProg1a_1219	-6.54714	0.512241	eProg1a_1219	-0.722708	-3.61709	eProg1a_1219	4.25472	-1.01717	eProg1a_1219	4.58254	0.103991
					eProg1a_1220	-4.87635	2.0668	eProg1a_1220	0.147246	-1.58263	eProg1a_1220	3.02363	-3.34908	eProg1a_1220	2.09815	1.12371
					eProg1a_1221	-5.51	2.55074	eProg1a_1221	-0.731046	-1.50654	eProg1a_1221	3.67375	-3.34786	eProg1a_1221	2.24289	1.72021
					eProg1a_1222	-6.47583	-0.85105	eProg1a_1222	-0.69245	-4.03552	eProg1a_1222	4.16958	-0.236816	eProg1a_1222	4.97358	-0.128388
					eProg1a_1223	-6.64657	0.35473	eProg1a_1223	-0.739545	-3.55425	eProg1a_1223	4.22788	-0.750937	eProg1a_1223	4.66238	0.188598
					eProg1a_1224	-5.71191	2.88718	eProg1a_1224	-0.812674	-1.80483	eProg1a_1224	4.14142	-3.13235	eProg1a_1224	2.52197	1.76846
					eProg1a_1225	-4.95942	1.99587	eProg1a_1225	-0.170258	-1.94497	eProg1a_1225	2.82703	-2.49399	eProg1a_1225	2.06889	0.897176
					eProg1a_1226	-5.90002	0.372202	eProg1a_1226	0.121716	-3.16561	eProg1a_1226	3.20662	-1.36928	eProg1a_1226	3.84421	-0.278536
					eProg1a_1227	-6.40185	0.528471	eProg1a_1227	-0.714455	-3.41973	eProg1a_1227	4.13951	-1.46996	eProg1a_1227	4.37448	0.441363
					eProg1a_1228	-6.14744	-0.300495	eProg1a_1228	-0.0490424	-3.7705	eProg1a_1228	3.9072	-0.482899	eProg1a_1228	4.17355	-0.48394
					eProg1a_1229	-5.64671	2.97492	eProg1a_1229	-1.01559	-1.41816	eProg1a_1229	3.98226	-3.37426	eProg1a_1229	2.36483	1.81633
					eProg1a_1230	-5.87648	-0.421024	eProg1a_1230	-0.296653	-4.02762	eProg1a_1230	3.65422	-0.579687	eProg1a_1230	4.3813	-0.464841
					eProg1a_1231	-6.23846	0.457826	eProg1a_1231	-0.439261	-2.88939	eProg1a_1231	3.41454	-1.58885	eProg1a_1231	3.26478	0.118465
					eProg1a_1232	-5.2566	1.34666	eProg1a_1232	0.241845	-2.00694	eProg1a_1232	2.90555	-2.39401	eProg1a_1232	2.29636	0.582699
					eProg1a_1233	-6.59594	-1.0038	eProg1a_1233	-0.808643	-4.46012	eProg1a_1233	4.36983	0.0446686	eProg1a_1233	5.55429	0.091531
					eProg1a_1234	-5.2018	1.80902	eProg1a_1234	0.334871	-2.13541	eProg1a_1234	2.9659	-2.51918	eProg1a_1234	1.98221	0.819801
					eProg1a_1235	-6.22287	0.0477422	eProg1a_1235	-0.413305	-3.88505	eProg1a_1235	3.81432	-0.725164	eProg1a_1235	4.45282	-0.339101
					eProg1a_1236	-6.01981	0.249231	eProg1a_1236	0.176172	-3.46655	eProg1a_1236	3.67482	-1.47297	eProg1a_1236	4.03418	-0.0918043
					eProg1a_1237	-4.16554	0.1687	eProg1a_1237	1.77404	-2.51677	eProg1a_1237	0.788416	-1.75532	eProg1a_1237	0.788007	0.695757
					eProg1a_1238	-6.40443	-0.868677	eProg1a_1238	-0.697834	-4.3748	eProg1a_1238	4.14027	-0.0966557	eProg1a_1238	5.09043	-0.290261
					eProg1a_1239	-6.09936	0.526992	eProg1a_1239	-0.187594	-3.11358	eProg1a_1239	3.61378	-0.938492	eProg1a_1239	4.33426	-0.163906
					eProg1a_1240	-5.27578	-0.528079	eProg1a_1240	2.41199	-2.29423	eProg1a_1240	-0.866766	-1.18514	eProg1a_1240	-1.16711	-0.0423472
					eProg1a_1241	-6.08457	-0.499301	eProg1a_1241	0.498803	-3.49607	eProg1a_1241	3.41206	-1.16969	eProg1a_1241	3.74232	-0.535586
					eProg1a_1242	-5.06052	0.87587	eProg1a_1242	0.520422	-2.09844	eProg1a_1242	3.03258	-1.61986	eProg1a_1242	3.2483	0.0120315
					eProg1a_1243	-4.92718	1.38995	eProg1a_1243	0.289495	-1.38111	eProg1a_1243	3.14364	-2.53283	eProg1a_1243	2.65182	0.639579
					eProg1a_1244	-4.11712	1.95551	eProg1a_1244	0.596266	-1.7433	eProg1a_1244	2.8254	-2.09696	eProg1a_1244	2.9765	0.0561977
					eProg1a_1245	-4.91634	1.74625	eProg1a_1245	0.325906	-1.29544	eProg1a_1245	2.07559	-3.03286	eProg1a_1245	2.04786	0.689591
					eProg1a_1246	-3.76313	-0.420172	eProg1a_1246	2.12353	-2.56881	eProg1a_1246	0.359292	-1.68564	eProg1a_1246	0.282607	0.655806
					eProg1a_1247	-6.5566	-0.824605	eProg1a_1247	-0.848232	-4.34892	eProg1a_1247	4.29176	-0.0584912	eProg1a_1247	5.38849	-0.047469
					eProg1a_1248	-5.20719	1.8599	eProg1a_1248	0.398759	-1.9611	eProg1a_1248	2.66354	-2.95595	eProg1a_1248	1.99578	1.31722
					eProg1a_1249	-6.0232	-0.58968	eProg1a_1249	0.0171052	-4.09939	eProg1a_1249	3.57396	-0.206557	eProg1a_1249	4.49879	-0.565228
					eProg1a_1250	-6.90745	4.02982	eProg1a_1250	-2.19785	-1.60863	eProg1a_1250	4.92398	-2.78503	eProg1a_1250	3.2931	1.96028
					eProg1a_1251	-5.62164	2.73803	eProg1a_1251	-0.871791	-1.47541	eProg1a_1251	3.88015	-3.2913	eProg1a_1251	2.258	1.74576
					eProg1a_1252	-8.8721	4.80342	eProg1a_1252	-3.82831	-2.94931	eProg1a_1252	7.18331	-1.46022	eProg1a_1252	5.64146	2.06664
					eProg1a_1253	-5.09407	1.46378	eProg1a_1253	0.891633	-2.05427	eProg1a_1253	2.08876	-2.28438	eProg1a_1253	1.70964	0.440457
					eProg1a_1254	-6.38503	0.545943	eProg1a_1254	-0.754011	-3.45706	eProg1a_1254	3.75888	-0.959813	eProg1a_1254	4.51648	-0.236117
					eProg1a_1255	-5.4828	2.11371	eProg1a_1255	-0.200118	-1.72936	eProg1a_1255	3.00125	-2.7211	eProg1a_1255	2.58168	1.37299
					eProg1a_1256	-4.48727	0.50175	eProg1a_1256	1.42052	-2.38039	eProg1a_1256	1.63661	-2.13601	eProg1a_1256	1.87631	0.459786
					eProg1a_1257	-6.43651	-0.608826	eProg1a_1257	-0.34824	-4.00572	eProg1a_1257	3.81562	-0.340025	eProg1a_1257	4.63098	-0.374076
					eProg1a_1258	-5.46551	2.78665	eProg1a_1258	-0.806972	-1.32894	eProg1a_1258	3.75701	-3.39893	eProg1a_1258	2.31712	1.58161
					eProg1a_1259	-5.48246	2.43095	eProg1a_1259	-0.618372	-1.57193	eProg1a_1259	3.62485	-3.39672	eProg1a_1259	2.17192	1.68653
					eProg1a_1260	-4.93774	2.1208	eProg1a_1260	0.395243	-0.909276	eProg1a_1260	3.00364	-2.96704	eProg1a_1260	2.19851	0.938879
					eProg1a_1261	-6.41015	-0.213756	eProg1a_1261	-0.218437	-3.74849	eProg1a_1261	3.92293	-1.0805	eProg1a_1261	4.18712	0.280794
					eProg1a_1262	-4.13163	0.0578952	eProg1a_1262	1.78639	-2.52082	eProg1a_1262	1.00932	-1.95205	eProg1a_1262	1.23056	0.962393
					eProg1a_1263	-5.69808	2.06455	eProg1a_1263	-0.180685	-2.27149	eProg1a_1263	3.06756	-2.3057	eProg1a_1263	2.07934	1.2254
					eProg1a_1264	-6.43416	0.327773	eProg1a_1264	-0.881274	-3.73814	eProg1a_1264	4.16781	-0.640047	eProg1a_1264	4.88522	0.108517
					eProg1a_1265	-5.26777	1.6606	eProg1a_1265	1.36702	-2.40565	eProg1a_1265	1.08906	-1.97532	eProg1a_1265	0.965107	0.970249
					eProg1a_1266	-5.99098	0.415055	eProg1a_1266	-0.14058	-3.04209	eProg1a_1266	3.18899	-1.81445	eProg1a_1266	3.04663	0.0944544
					eProg1a_1267	-5.98571	0.90347	eProg1a_1267	0.215923	-3.64704	eProg1a_1267	3.33475	-1.80519	eProg1a_1267	3.24796	0.0313931
					eProg1a_1268	-5.34405	1.82935	eProg1a_1268	0.343473	-1.87574	eProg1a_1268	2.55317	-2.91941	eProg1a_1268	1.60763	1.28081
					eProg1a_1269	-5.09626	1.46475	eProg1a_1269	-0.0180673	-1.6322	eProg1a_1269	3.08818	-3.10677	eProg1a_1269	2.26278	0.662229
					eProg1a_1270	-6.41587	0.429432	eProg1a_1270	-0.89624	-3.02322	eProg1a_1270	4.0505	-1.49237	eProg1a_1270	3.76393	0.630094
					eProg1a_1271	-5.63538	1.97209	eProg1a_1271	-0.668661	-1.73965	eProg1a_1271	3.4092	-3.05832	eProg1a_1271	2.42485	1.47521
					eProg1a_1272	-5.93829	1.2597	eProg1a_1272	-0.455201	-2.19485	eProg1a_1272	3.6895	-1.84831	eProg1a_1272	3.08054	0.959963
					eProg1a_1273	-4.81178	2.32437	eProg1a_1273	0.250047	-1.13881	eProg1a_1273	2.53699	-3.32596	eProg1a_1273	2.05553	0.789128
					eProg1a_1274	6.42999	8.27641	eProg1a_1274	0.612202	9.77313	eProg1a_1274	5.03336	-3.39111	eProg1a_1274	-4.95831	7.26915
					eProg1a_1275	-5.42754	2.59295	eProg1a_1275	-0.58899	-1.56531	eProg1a_1275	3.78334	-3.45062	eProg1a_1275	2.37692	1.54538
					eProg1a_1276	-5.32931	0.953232	eProg1a_1276	-0.0147764	-2.6269	eProg1a_1276	3.0229	-2.01407	eProg1a_1276	3.04536	0.0289276
					eProg1a_1277	-5.31969	1.54465	eProg1a_1277	1.03105	-2.46934	eProg1a_1277	2.53308	-2.43713	eProg1a_1277	1.48406	0.87285
					eProg1a_1278	-5.4724	0.637766	eProg1a_1278	-0.371034	-3.35513	eProg1a_1278	3.33543	-1.6673	eProg1a_1278	3.37969	0.202546
					eProg1a_1279	-4.98691	1.56081	eProg1a_1279	0.880008	-2.20725	eProg1a_1279	3.22404	-2.42388	eProg1a_1279	2.20674	0.78288
					eProg1a_1280	-5.64651	-0.0915743	eProg1a_1280	0.563315	-3.34907	eProg1a_1280	2.87463	-1.15076	eProg1a_1280	3.30409	-0.465535
					eProg1a_1281	-6.22783	-0.40175	eProg1a_1281	-0.547836	-3.88133	eProg1a_1281	3.6978	-0.843074	eProg1a_1281	4.22717	-0.383462
					eProg1a_1282	-5.60101	2.22699	eProg1a_1282	-0.480185	-2.09757	eProg1a_1282	3.45153	-2.7674	eProg1a_1282	2.58905	1.30137
					eProg1a_1283	-4.5313	0.511055	eProg1a_1283	1.13909	-2.32153	eProg1a_1283	1.28611	-1.88248	eProg1a_1283	1.37457	0.848343
					eProg1a_1284	-5.49887	1.3801	eProg1a_1284	0.175681	-2.65174	eProg1a_1284	3.22437	-2.00834	eProg1a_1284	2.79718	-0.0111917
					eProg1a_1285	-4.52312	1.44409	eProg1a_1285	0.771022	-1.21522	eProg1a_1285	2.0977	-2.71156	eProg1a_1285	1.79682	-0.233765
					eProg1a_1286	-4.3035	1.93472	eProg1a_1286	0.474712	-1.12339	eProg1a_1286	2.25668	-3.1929	eProg1a_1286	1.76843	0.363358
					eProg1a_1287	-5.75207	-0.292802	eProg1a_1287	0.676314	-3.2447	eProg1a_1287	2.35492	-1.82282	eProg1a_1287	2.93572	-0.359321
					eProg1a_1288	-6.67169	-0.704696	eProg1a_1288	-0.897646	-4.33797	eProg1a_1288	4.43388	-0.0421244	eProg1a_1288	5.47305	0.174423
					eProg1a_1289	-5.2808	1.98077	eProg1a_1289	-0.255222	-1.67337	eProg1a_1289	2.71626	-2.64226	eProg1a_1289	1.85582	1.16176
					eProg1a_1290	-3.97641	-0.159881	eProg1a_1290	1.88529	-2.57982	eProg1a_1290	0.270263	-1.58942	eProg1a_1290	0.173054	0.615178
					eProg1a_1291	-4.32629	0.230877	eProg1a_1291	1.69787	-2.55613	eProg1a_1291	0.732334	-1.70619	eProg1a_1291	1.07409	0.705955
					eProg1a_1292	-6.56737	-0.795461	eProg1a_1292	-0.785583	-4.32434	eProg1a_1292	4.34046	-0.0651724	eProg1a_1292	5.21684	-0.205092
					eProg1a_1293	-4.98971	1.8641	eProg1a_1293	0.0614112	-1.04605	eProg1a_1293	2.70204	-3.08393	eProg1a_1293	2.23024	0.863003
					eProg1a_1294	-4.4461	2.16706	eProg1a_1294	0.608791	-0.766983	eProg1a_1294	2.16764	-3.34821	eProg1a_1294	1.5252	0.175851
					eProg1a_1295	-4.52469	1.20888	eProg1a_1295	0.877111	-1.85081	eProg1a_1295	2.16213	-2.35036	eProg1a_1295	1.95365	0.261061
					eProg1a_1296	-3.76092	-0.188822	eProg1a_1296	2.23341	-2.56196	eProg1a_1296	0.669831	-1.7859	eProg1a_1296	0.205546	0.695811
					eProg1a_1297	-4.94732	2.30644	eProg1a_1297	0.0295706	-1.05962	eProg1a_1297	2.85423	-3.18878	eProg1a_1297	1.88632	1.0513
					eProg1a_1298	-6.13587	-0.527855	eProg1a_1298	-0.425091	-3.76446	eProg1a_1298	3.85659	-0.569818	eProg1a_1298	4.35355	-0.390639
					eProg1a_1299	-4.36775	1.64696	eProg1a_1299	0.692474	-0.947387	eProg1a_1299	2.0507	-2.85254	eProg1a_1299	2.23577	0.777036
					eProg1a_1300	-5.21789	0.886535	eProg1a_1300	-0.188177	-2.29484	eProg1a_1300	2.80637	-1.80885	eProg1a_1300	3.48242	0.151351
					eProg1a_1301	-6.41903	0.0861696	eProg1a_1301	-0.265872	-3.66445	eProg1a_1301	3.80252	-0.891794	eProg1a_1301	4.23748	0.0468682
					eProg1a_1302	-4.61331	0.674298	eProg1a_1302	1.13147	-2.37632	eProg1a_1302	2.10776	-2.36876	eProg1a_1302	2.1462	0.132639
					eProg1a_1303	-5.04953	0.611239	eProg1a_1303	0.646731	-2.8745	eProg1a_1303	2.58326	-1.71544	eProg1a_1303	2.43074	-0.163711
					eProg1a_1304	-5.18119	1.5716	eProg1a_1304	1.32836	-2.3972	eProg1a_1304	2.34605	-2.36733	eProg1a_1304	1.69356	1.18898
					eProg1a_1305	-4.94065	1.19649	eProg1a_1305	0.018758	-1.895	eProg1a_1305	1.97924	-2.35351	eProg1a_1305	1.65558	0.829326
					eProg1a_1306	-5.56695	0.213567	eProg1a_1306	0.255755	-2.65632	eProg1a_1306	3.18363	-1.08478	eProg1a_1306	3.87707	-0.445953
					eProg1a_1307	-5.89958	0.419598	eProg1a_1307	-0.116895	-2.84295	eProg1a_1307	3.80093	-1.58316	eProg1a_1307	3.69702	0.0525862
					eProg1a_1308	-3.54848	-0.313374	eProg1a_1308	2.13359	-2.57381	eProg1a_1308	0.483317	-1.68086	eProg1a_1308	-0.0417818	0.868261
					eProg1a_1309	-5.32708	2.83361	eProg1a_1309	-0.58006	-1.37531	eProg1a_1309	3.52911	-3.46754	eProg1a_1309	2.2543	1.488
					eProg1a_1310	-6.23802	-0.584653	eProg1a_1310	-0.379357	-4.13422	eProg1a_1310	4.04071	-0.296219	eProg1a_1310	4.68869	-0.449987
					eProg1a_1311	-4.20603	1.81313	eProg1a_1311	0.740432	-1.26938	eProg1a_1311	1.96252	-3.11007	eProg1a_1311	1.61847	0.0410753
					eProg1a_1312	-8.59165	6.2288	eProg1a_1312	-5.06831	-1.91176	eProg1a_1312	7.81519	-3.76018	eProg1a_1312	6.22569	3.29744
					eProg1a_1313	-7.1018	6.01238	eProg1a_1313	-4.19758	-0.183021	eProg1a_1313	7.00741	-3.7706	eProg1a_1313	4.94409	3.19763
					eProg1a_1314	-4.7683	0.830497	eProg1a_1314	0.912063	-2.22789	eProg1a_1314	2.18123	-2.08484	eProg1a_1314	2.07793	0.0769189
					eProg1a_1315	-6.48088	-0.798943	eProg1a_1315	-0.629821	-4.361	eProg1a_1315	4.16813	-0.116835	eProg1a_1315	5.15461	-0.310583
					eProg1a_1316	-5.40994	1.85504	eProg1a_1316	0.0614043	-1.88369	eProg1a_1316	2.88385	-2.75437	eProg1a_1316	1.59028	1.2433
					eProg1a_1317	-3.75225	-0.138209	eProg1a_1317	2.09087	-2.30413	eProg1a_1317	0.518117	-1.76399	eProg1a_1317	0.365413	0.767897
					eProg1a_1318	-5.36228	2.09842	eProg1a_1318	-0.0472089	-1.49595	eProg1a_1318	2.95366	-3.27652	eProg1a_1318	2.15854	1.32492
					eProg1a_1319	-4.08038	2.11184	eProg1a_1319	0.864223	-1.16002	eProg1a_1319	1.95304	-2.8191	eProg1a_1319	1.73661	0.0330013
					eProg1a_1320	-4.1731	1.7803	eProg1a_1320	0.707488	-1.5355	eProg1a_1320	2.10955	-2.43621	eProg1a_1320	2.54773	-0.292884
					eProg1a_1321	-4.81273	0.946618	eProg1a_1321	0.783094	-1.56691	eProg1a_1321	1.98316	-2.78381	eProg1a_1321	1.99897	0.245456
					eProg1a_1322	-5.61583	0.60983	eProg1a_1322	0.369674	-2.94442	eProg1a_1322	2.96501	-1.70675	eProg1a_1322	3.29422	-0.395961
					eProg1a_1323	-4.19211	1.82669	eProg1a_1323	0.929099	-1.36022	eProg1a_1323	1.88954	-2.88948	eProg1a_1323	1.77034	-0.143569
					eProg1a_1324	-3.88857	-0.164725	eProg1a_1324	1.67918	-2.1141	eProg1a_1324	0.586564	-1.87516	eProg1a_1324	1.51508	-0.180596
					eProg1a_1325	-4.17768	2.25004	eProg1a_1325	0.774753	-0.644588	eProg1a_1325	2.07814	-3.34725	eProg1a_1325	1.57557	0.0111665
					eProg1a_1326	-5.65754	0.289337	eProg1a_1326	-0.115834	-2.93695	eProg1a_1326	3.24387	-1.57382	eProg1a_1326	3.29059	-0.0269628
					eProg1a_1327	-4.7123	1.01394	eProg1a_1327	1.02583	-2.12589	eProg1a_1327	1.8548	-2.20425	eProg1a_1327	2.01752	-0.185296
					eProg1a_1328	-3.97006	2.05851	eProg1a_1328	0.79682	-1.03888	eProg1a_1328	1.88253	-2.95201	eProg1a_1328	1.63571	0.185591
					eProg1a_1329	-5.2503	0.533807	eProg1a_1329	0.262596	-2.72678	eProg1a_1329	2.75595	-1.80805	eProg1a_1329	3.86936	-0.318656
					eProg1a_1330	-3.89841	-0.0627955	eProg1a_1330	1.71374	-2.10002	eProg1a_1330	0.572246	-1.70863	eProg1a_1330	0.17825	0.410785
					eProg1a_1331	-4.11362	2.04345	eProg1a_1331	0.732251	-0.909988	eProg1a_1331	2.18927	-3.40588	eProg1a_1331	2.02244	0.114379
					eProg1a_1332	-4.40364	1.2206	eProg1a_1332	0.959523	-1.63478	eProg1a_1332	1.90915	-2.23085	eProg1a_1332	2.05729	0.104113
					eProg1a_1333	-4.16254	2.1811	eProg1a_1333	0.72193	-0.711321	eProg1a_1333	1.95778	-3.23367	eProg1a_1333	1.62432	-0.0510485
					eProg1a_1334	-6.19975	0.146015	eProg1a_1334	-0.488676	-2.78487	eProg1a_1334	3.80729	-1.35037	eProg1a_1334	4.06187	0.392258
					eProg1a_1335	-4.23248	1.83717	eProg1a_1335	0.71814	-0.904007	eProg1a_1335	2.05689	-2.74001	eProg1a_1335	1.72999	-0.169865
					eProg1a_1336	-4.41019	2.42113	eProg1a_1336	0.542983	-0.645985	eProg1a_1336	2.66745	-3.48877	eProg1a_1336	1.79697	1.13827
					eProg1a_1337	-4.02479	2.09403	eProg1a_1337	0.673374	-0.735496	eProg1a_1337	2.11218	-3.19028	eProg1a_1337	1.53268	0.248882
					eProg1a_1338	-5.46536	0.29608	eProg1a_1338	0.180655	-3.30678	eProg1a_1338	2.86494	-1.50958	eProg1a_1338	3.42084	-0.263155
					eProg1a_1339	-4.56654	1.23856	eProg1a_1339	0.682858	-2.0931	eProg1a_1339	2.44177	-2.148	eProg1a_1339	2.19733	0.557709
					eProg1a_1340	-6.4207	-0.721199	eProg1a_1340	-0.542658	-4.04116	eProg1a_1340	4.21715	-0.102849	eProg1a_1340	5.26247	-0.100612
					eProg1a_1341	-4.7107	0.883061	eProg1a_1341	0.823226	-2.65639	eProg1a_1341	2.26729	-1.9202	eProg1a_1341	2.50621	-0.283276
					eProg1a_1342	-6.57617	-0.939432	eProg1a_1342	-0.687601	-4.43985	eProg1a_1342	4.26036	0.0245409	eProg1a_1342	5.2723	-0.215782
					eProg1a_1343	-5.52372	0.12992	eProg1a_1343	0.897937	-2.76827	eProg1a_1343	2.69536	-1.7867	eProg1a_1343	2.70794	-0.223936
					eProg1a_1344	-6.25417	0.125704	eProg1a_1344	-0.373689	-3.56103	eProg1a_1344	3.37506	-1.54656	eProg1a_1344	3.07374	-0.134067
					eProg1a_1345	-4.24639	2.12622	eProg1a_1345	0.668874	-0.85123	eProg1a_1345	2.16872	-3.29674	eProg1a_1345	1.88403	-0.0923639
					eProg1a_1346	-5.35867	0.523964	eProg1a_1346	0.340299	-2.84261	eProg1a_1346	2.74583	-1.61571	eProg1a_1346	3.36738	-0.34113
					eProg1a_1347	-5.31658	0.609838	eProg1a_1347	0.21754	-2.46961	eProg1a_1347	2.82253	-1.69432	eProg1a_1347	3.37029	-0.231271
					eProg1a_1348	-4.16403	1.96737	eProg1a_1348	1.01167	-1.56852	eProg1a_1348	2.08028	-2.73176	eProg1a_1348	2.05797	-0.094126
					eProg1a_1349	-5.85861	0.428122	eProg1a_1349	0.51602	-3.2165	eProg1a_1349	3.00173	-1.28325	eProg1a_1349	3.18038	-0.337756
					eProg1a_1350	-3.95367	-0.408139	eProg1a_1350	2.64175	-2.45571	eProg1a_1350	-0.101332	-1.3351	eProg1a_1350	-0.413792	-0.0288316
					eProg1a_1351	-4.80436	2.222	eProg1a_1351	0.444467	-0.81327	eProg1a_1351	2.61559	-3.32252	eProg1a_1351	1.95205	1.34942
					eProg1a_1352	-5.22045	1.48459	eProg1a_1352	0.0742009	-2.44831	eProg1a_1352	2.75151	-2.4526	eProg1a_1352	2.32206	0.981145
					eProg1a_1353	-5.32789	1.86157	eProg1a_1353	-0.13063	-1.56526	eProg1a_1353	2.32508	-2.79225	eProg1a_1353	1.72651	1.17204
					eProg1a_1354	-3.63065	-0.236269	eProg1a_1354	2.51721	-2.54123	eProg1a_1354	0.394255	-1.79318	eProg1a_1354	0.05147	0.849169
					eProg1a_1355	-4.25476	1.8947	eProg1a_1355	0.517342	-1.1357	eProg1a_1355	2.07022	-3.16817	eProg1a_1355	1.76706	0.207488
					eProg1a_1356	-5.74744	-0.0441521	eProg1a_1356	0.174105	-2.7526	eProg1a_1356	3.0694	-1.30622	eProg1a_1356	2.91404	0.0391114
					eProg1a_1357	-4.71227	1.19193	eProg1a_1357	1.01842	-1.63411	eProg1a_1357	2.02522	-2.661	eProg1a_1357	1.92182	-0.0549506
					eProg1a_1358	-5.12135	-0.595221	eProg1a_1358	2.14411	-2.68004	eProg1a_1358	2.76571	-0.664526	eProg1a_1358	4.06208	-0.703657
					eProg1a_1359	-6.3191	-0.715362	eProg1a_1359	-0.0668817	-3.87989	eProg1a_1359	3.31971	-0.850215	eProg1a_1359	4.0535	-0.547581
					eProg1a_1360	-5.30107	0.436648	eProg1a_1360	0.391966	-2.488	eProg1a_1360	2.72276	-1.59858	eProg1a_1360	3.05596	0.157691
					eProg1a_1361	-5.72746	0.393697	eProg1a_1361	0.0022384	-3.23868	eProg1a_1361	3.57585	-0.844717	eProg1a_1361	4.08362	-0.242784
					eProg1a_1362	-4.11221	2.02344	eProg1a_1362	0.664266	-0.649742	eProg1a_1362	2.00353	-3.13415	eProg1a_1362	1.55661	0.200663
					eProg1a_1363	-5.50105	0.160319	eProg1a_1363	0.354122	-3.16047	eProg1a_1363	3.25581	-1.43232	eProg1a_1363	3.1744	-0.180773
					eProg1a_1364	-4.71725	1.19891	eProg1a_1364	0.778141	-1.27143	eProg1a_1364	2.83813	-1.79361	eProg1a_1364	2.07073	-0.0558988
					eProg1a_1365	-6.18556	-0.5748	eProg1a_1365	0.00852958	-3.93558	eProg1a_1365	3.76487	-0.347156	eProg1a_1365	4.44353	-0.555994
					eProg1a_1366	-4.59887	0.574563	eProg1a_1366	0.947377	-2.28698	eProg1a_1366	2.12838	-2.22133	eProg1a_1366	2.6319	-0.00235067
					eProg1a_1367	-4.95772	1.35169	eProg1a_1367	0.749418	-1.81434	eProg1a_1367	1.95809	-2.736	eProg1a_1367	1.9228	-0.242532
					eProg1a_1368	-5.24716	1.65982	eProg1a_1368	0.242971	-2.21062	eProg1a_1368	2.95003	-3.05478	eProg1a_1368	2.21229	1.26127
					eProg1a_1369	-5.95821	0.12326	eProg1a_1369	-0.147444	-3.43139	eProg1a_1369	3.18431	-0.980309	eProg1a_1369	4.1483	-0.0308484
					eProg1a_1370	-5.17836	0.612311	eProg1a_1370	0.510908	-2.88038	eProg1a_1370	2.4463	-1.8907	eProg1a_1370	2.62619	-0.298113
					eProg1a_1371	-4.69566	1.18671	eProg1a_1371	0.69972	-1.77329	eProg1a_1371	1.93521	-2.79524	eProg1a_1371	2.00939	0.374599
					eProg1a_1372	-4.90285	0.777835	eProg1a_1372	0.740388	-2.89439	eProg1a_1372	2.39022	-1.86076	eProg1a_1372	2.43922	-0.179073
					eProg1a_1373	-5.60393	0.262412	eProg1a_1373	0.560278	-3.0148	eProg1a_1373	3.13678	-1.20007	eProg1a_1373	3.26644	-0.152439
					eProg1a_1374	-6.62155	-1.03192	eProg1a_1374	-0.627899	-4.40984	eProg1a_1374	4.31242	0.0205441	eProg1a_1374	5.26387	-0.202045
					eProg1a_1375	-6.4248	-0.892929	eProg1a_1375	-0.383164	-4.26251	eProg1a_1375	3.91738	-0.244659	eProg1a_1375	4.53859	-0.39523
					eProg1a_1376	-4.81405	1.17706	eProg1a_1376	1.00738	-1.92665	eProg1a_1376	1.95511	-2.25091	eProg1a_1376	2.31924	0.13632
					eProg1a_1377	-5.98149	0.501141	eProg1a_1377	0.090255	-3.3713	eProg1a_1377	3.50557	-0.959464	eProg1a_1377	4.23801	-0.307757
					eProg1a_1378	-6.13652	0.671667	eProg1a_1378	-0.129428	-2.86878	eProg1a_1378	3.61259	-1.47186	eProg1a_1378	3.42746	-0.0855766
					eProg1a_1379	-6.03893	0.622681	eProg1a_1379	-0.27333	-2.8703	eProg1a_1379	3.01501	-1.39794	eProg1a_1379	3.87928	0.187135
					eProg1a_1380	-5.60742	1.39184	eProg1a_1380	-0.0263655	-1.89592	eProg1a_1380	2.97674	-2.80247	eProg1a_1380	3.08684	0.70772
					eProg1a_1381	-4.39428	1.93355	eProg1a_1381	0.466102	-1.23792	eProg1a_1381	1.99191	-3.1075	eProg1a_1381	1.66949	-0.117955
					eProg1a_1382	-6.35505	0.147635	eProg1a_1382	-0.694809	-3.37715	eProg1a_1382	3.89013	-1.36078	eProg1a_1382	3.8795	0.0744138
					eProg1a_1383	-6.39426	-0.0643094	eProg1a_1383	-0.490413	-3.63825	eProg1a_1383	3.97491	-0.991761	eProg1a_1383	4.333	0.170767
					eProg1a_1384	-3.90706	-0.126428	eProg1a_1384	1.91003	-2.62089	eProg1a_1384	0.590138	-1.70527	eProg1a_1384	1.0852	0.700114
					eProg1a_1385	-5.82239	0.315817	eProg1a_1385	0.0172629	-2.87294	eProg1a_1385	3.30806	-1.41344	eProg1a_1385	3.09736	-0.0859336
					eProg1a_1386	-6.17515	0.47368	eProg1a_1386	-0.305988	-3.46901	eProg1a_1386	3.72946	-1.10331	eProg1a_1386	4.22581	-0.0659211
					eProg1a_1387	-4.59404	1.53654	eProg1a_1387	0.374938	-0.937509	eProg1a_1387	2.1083	-3.02538	eProg1a_1387	2.47159	0.640072
					eProg1a_1388	-4.59398	1.38097	eProg1a_1388	0.798078	-1.54395	eProg1a_1388	1.98337	-2.61531	eProg1a_1388	2.39413	0.446885
					eProg1a_1389	-6.00968	0.575054	eProg1a_1389	0.118915	-3.15029	eProg1a_1389	3.39594	-1.05853	eProg1a_1389	4.3009	-0.305648
					eProg1a_1390	-6.26139	0.682894	eProg1a_1390	-0.639135	-3.63123	eProg1a_1390	3.99549	-0.51244	eProg1a_1390	4.3929	-0.025877
					eProg1a_1391	-6.65906	0.423354	eProg1a_1391	-0.816852	-4.25533	eProg1a_1391	4.33647	-0.249311	eProg1a_1391	5.00436	-0.0430156
					eProg1a_1392	-4.93005	0.735541	eProg1a_1392	0.78017	-2.64428	eProg1a_1392	2.37182	-1.96788	eProg1a_1392	2.67292	-0.230489
					eProg1a_1393	-6.20285	0.764988	eProg1a_1393	-0.326787	-3.0253	eProg1a_1393	5.3086	-2.03223	eProg1a_1393	3.69415	0.326864
					eProg1a_1394	-6.46166	0.689365	eProg1a_1394	-0.390626	-3.37858	eProg1a_1394	3.93602	-0.728678	eProg1a_1394	4.72423	-0.0874099
					eSCa_1395	-2.28046	-13.5721	eSCa_1395	-11.0139	-12.6338	eSCa_1395	8.11571	13.2498	eSCa_1395	9.18418	-11.259
					eSCa_1396	-2.28451	-14.289	eSCa_1396	-9.9318	-12.5829	eSCa_1396	7.27115	12.0207	eSCa_1396	9.52086	-10.6252
					eSCa_1397	-2.21695	-14.5064	eSCa_1397	-10.0545	-12.2938	eSCa_1397	7.59647	12.0753	eSCa_1397	8.91029	-10.1755
					eSCa_1398	-1.71329	-13.7619	eSCa_1398	-11.7362	-12.4869	eSCa_1398	7.90964	13.9333	eSCa_1398	9.31225	-11.4951
					eSCa_1399	-2.23054	-15.3175	eSCa_1399	-10.861	-11.3677	eSCa_1399	6.30282	12.3302	eSCa_1399	8.82508	-10.2845
					eSCa_1400	-2.68049	-14.4445	eSCa_1400	-10.5048	-12.3088	eSCa_1400	7.23942	12.2237	eSCa_1400	8.658	-10.1056
					eSCa_1401	-2.33503	-15.4368	eSCa_1401	-11.3888	-11.1276	eSCa_1401	5.97748	12.2964	eSCa_1401	9.83141	-10.0538
					eSCa_1402	-2.74166	-15.0165	eSCa_1402	-10.8617	-11.3379	eSCa_1402	6.64435	12.3944	eSCa_1402	9.03449	-10.223
					eSCa_1403	-1.83818	-14.4863	eSCa_1403	-11.3632	-11.644	eSCa_1403	6.47597	12.9011	eSCa_1403	8.89909	-10.9461
					eSCa_1404	-2.02755	-15.1859	eSCa_1404	-11.5227	-11.4783	eSCa_1404	6.21725	12.7557	eSCa_1404	9.36856	-10.3208
					eSCa_1405	-2.72412	-13.4821	eSCa_1405	-9.7356	-12.6621	eSCa_1405	8.53204	12.2809	eSCa_1405	8.18887	-10.7428
					eSCa_1406	-3.41679	-14.9295	eSCa_1406	-9.04725	-11.8617	eSCa_1406	7.17642	11.2469	eSCa_1406	8.76853	-9.41609
					eSCa_1407	-1.88142	-15.0361	eSCa_1407	-11.7891	-11.4345	eSCa_1407	6.30112	13.1103	eSCa_1407	9.68948	-10.7439
					eSCa_1408	-2.07063	-14.163	eSCa_1408	-11.0534	-12.5128	eSCa_1408	7.89905	12.6822	eSCa_1408	9.23024	-10.9896
					eSCa_1409	-2.25223	-14.7086	eSCa_1409	-11.2767	-11.4273	eSCa_1409	6.5215	12.4351	eSCa_1409	9.73069	-10.408
					eSCa_1410	-1.91377	-14.8668	eSCa_1410	-11.4221	-11.4538	eSCa_1410	6.79276	13.0756	eSCa_1410	9.59705	-10.4244
					eSCa_1411	-1.94108	-15.0762	eSCa_1411	-11.4666	-11.3872	eSCa_1411	6.56593	12.8888	eSCa_1411	9.53131	-10.4631
					eSCa_1412	-2.85857	-14.9268	eSCa_1412	-10.7982	-11.2335	eSCa_1412	6.44302	11.9606	eSCa_1412	9.30942	-9.66841
					eSCa_1413	-1.56899	-14.6754	eSCa_1413	-11.9523	-11.6872	eSCa_1413	7.30267	13.9353	eSCa_1413	9.85168	-11.4639
					eSCa_1414	-2.26902	-14.8213	eSCa_1414	-11.6855	-11.1825	eSCa_1414	6.1115	12.5319	eSCa_1414	9.76494	-10.2739
					eSCa_1415	-2.32025	-15.4995	eSCa_1415	-11.2122	-11.0547	eSCa_1415	6.01498	12.2934	eSCa_1415	9.58453	-9.88902
					eSCa_1416	-1.57088	-14.6816	eSCa_1416	-11.905	-11.645	eSCa_1416	7.32143	13.9181	eSCa_1416	9.97332	-11.3329
					eSCa_1417	-1.49667	-14.6732	eSCa_1417	-12.0186	-11.6467	eSCa_1417	7.18857	14.1181	eSCa_1417	9.99839	-11.4738
					eSCa_1418	-1.65059	-14.9645	eSCa_1418	-11.6976	-11.1858	eSCa_1418	6.47559	13.1289	eSCa_1418	9.98856	-10.8986
					eSCa_1419	-3.8717	-14.7857	eSCa_1419	-8.81898	-12.0335	eSCa_1419	7.34778	11.0238	eSCa_1419	8.69539	-9.56124
					eSCa_1420	-2.28541	-15.2518	eSCa_1420	-10.9912	-11.1997	eSCa_1420	6.40336	12.3235	eSCa_1420	9.32057	-9.58763
					eSCa_1421	-2.00208	-15.2305	eSCa_1421	-11.4958	-11.222	eSCa_1421	6.33451	12.5302	eSCa_1421	9.80283	-10.1139
					eSCa_1422	-2.34094	-14.8681	eSCa_1422	-11.1008	-11.32	eSCa_1422	6.54416	12.1067	eSCa_1422	9.60837	-10.1198
					eSCa_1423	-1.8637	-13.8809	eSCa_1423	-11.5646	-12.1612	eSCa_1423	7.42087	13.6594	eSCa_1423	9.3783	-11.1115
					eSCa_1424	-2.24494	-15.3719	eSCa_1424	-11.4927	-11.1221	eSCa_1424	5.89745	12.4299	eSCa_1424	9.75476	-9.95756
					eSCa_1425	-3.57159	-14.7263	eSCa_1425	-8.79676	-12.2186	eSCa_1425	7.71952	11.0384	eSCa_1425	7.85063	-9.41059
					eSCa_1426	-1.52454	-13.9018	eSCa_1426	-12.058	-12.0535	eSCa_1426	7.33454	14.2053	eSCa_1426	9.85928	-11.3544
					eSCa_1427	-2.44151	-15.1337	eSCa_1427	-11.2874	-10.9702	eSCa_1427	6.11009	12.1742	eSCa_1427	9.64344	-10.0563
					eSCa_1428	-2.68027	-15.6646	eSCa_1428	-10.7186	-10.7933	eSCa_1428	6.32894	11.613	eSCa_1428	9.40583	-9.57867
					eSCa_1429	-2.30925	-14.708	eSCa_1429	-11.4269	-11.11	eSCa_1429	6.30559	12.1581	eSCa_1429	9.85944	-10.1919
					eSCa_1430	-2.03598	-15.3161	eSCa_1430	-11.3992	-11.2028	eSCa_1430	6.14315	12.5665	eSCa_1430	9.54741	-10.2388
					eSCa_1431	-2.53747	-14.7118	eSCa_1431	-10.8996	-11.4006	eSCa_1431	6.81426	12.3647	eSCa_1431	9.16566	-10.1036
					eSCa_1432	-1.63015	-14.7624	eSCa_1432	-11.4635	-12.0624	eSCa_1432	7.35051	13.4683	eSCa_1432	9.78646	-11.0947
					eSCa_1433	-2.07454	-14.3605	eSCa_1433	-11.3765	-11.7226	eSCa_1433	7.12864	13.0219	eSCa_1433	9.63217	-10.8228
					eSCa_1434	-3.43801	-14.5861	eSCa_1434	-8.70014	-12.3892	eSCa_1434	7.89013	10.9571	eSCa_1434	7.5779	-9.47713
					eSCa_1435	-2.63919	-15.6687	eSCa_1435	-10.8529	-10.9246	eSCa_1435	6.39091	11.6473	eSCa_1435	9.50901	-9.55757
					eSCa_1436	-3.11791	-15.3651	eSCa_1436	-8.83626	-11.8743	eSCa_1436	6.79787	11.1805	eSCa_1436	9.04461	-9.32743
					eSCa_1437	-3.39717	-15.0694	eSCa_1437	-8.75365	-12.1115	eSCa_1437	7.08728	11.1155	eSCa_1437	9.05393	-9.3933
					eSCa_1438	-2.26982	-14.4213	eSCa_1438	-11.0604	-11.692	eSCa_1438	6.85228	12.7756	eSCa_1438	9.22761	-10.4762
					eSCa_1439	-2.22681	-15.3923	eSCa_1439	-11.2549	-11.1544	eSCa_1439	6.11653	12.209	eSCa_1439	9.4903	-10.015
					eSCa_1440	-1.61605	-14.5204	eSCa_1440	-12.1078	-11.8288	eSCa_1440	7.16757	14.2306	eSCa_1440	9.57768	-11.5823
					eSCa_1441	-2.1657	-14.6011	eSCa_1441	-11.7347	-11.3379	eSCa_1441	6.1736	12.7958	eSCa_1441	9.92453	-10.8506
					eSCa_1442	-2.1669	-14.4589	eSCa_1442	-11.4925	-11.9233	eSCa_1442	7.21454	13.4479	eSCa_1442	9.52339	-11.0979
					eSCa_1443	-1.73688	-14.0495	eSCa_1443	-11.5531	-12.2423	eSCa_1443	7.45458	13.6258	eSCa_1443	9.62585	-11.0869
					eSCa_1444	-1.81781	-13.8918	eSCa_1444	-11.696	-12.2124	eSCa_1444	7.1725	13.5999	eSCa_1444	9.60001	-11.1875
					eSCa_1445	-2.80285	-15.6198	eSCa_1445	-10.6614	-10.9774	eSCa_1445	6.36951	11.4083	eSCa_1445	9.33572	-9.46289
					eSCa_1446	-2.21849	-14.9002	eSCa_1446	-11.6277	-11.3263	eSCa_1446	6.25185	12.8553	eSCa_1446	9.47078	-10.4219
					eSCa_1447	-2.75495	-15.5409	eSCa_1447	-10.7589	-11.0392	eSCa_1447	6.92104	11.2015	eSCa_1447	9.28341	-9.56124
					eSCa_1448	-2.6516	-14.9077	eSCa_1448	-10.895	-11.4769	eSCa_1448	6.34103	12.2787	eSCa_1448	9.1375	-9.94161
					eSCa_1449	-2.41408	-14.3639	eSCa_1449	-10.6945	-12.4881	eSCa_1449	7.06672	12.2863	eSCa_1449	9.10947	-10.7596
					eSCa_1450	-2.11185	-15.1174	eSCa_1450	-10.7609	-12.352	eSCa_1450	6.82899	12.5277	eSCa_1450	8.98638	-10.5761
					eSCa_1451	-4.05826	-14.5898	eSCa_1451	-8.60825	-12.2908	eSCa_1451	7.37338	11.2021	eSCa_1451	8.3098	-9.32515
					eSCa_1452	-2.07296	-13.9322	eSCa_1452	-11.0568	-12.5465	eSCa_1452	7.95194	12.6235	eSCa_1452	9.11877	-11.071
					eSCa_1453	-1.55122	-14.0439	eSCa_1453	-11.9231	-11.9619	eSCa_1453	7.35884	13.8712	eSCa_1453	10.0306	-11.2603
					eSCa_1454	-1.48685	-14.291	eSCa_1454	-12.095	-11.8191	eSCa_1454	7.20542	14.0272	eSCa_1454	9.94794	-11.3799
					eSCa_1455	-1.96926	-14.0112	eSCa_1455	-11.5054	-11.9429	eSCa_1455	7.39327	13.5087	eSCa_1455	9.72111	-11.0699
					eSCa_1456	-1.61349	-13.991	eSCa_1456	-11.4977	-12.1063	eSCa_1456	7.31795	13.3072	eSCa_1456	9.60102	-10.9388
					eSCa_1457	-1.91888	-13.606	eSCa_1457	-11.3489	-12.6122	eSCa_1457	7.77764	13.777	eSCa_1457	9.35839	-11.5244
					eSCa_1458	-3.57635	-14.8499	eSCa_1458	-8.71743	-12.115	eSCa_1458	7.36227	10.9794	eSCa_1458	8.42368	-9.32061
					eSCa_1459	-3.47861	-12.4186	eSCa_1459	-9.6273	-13.632	eSCa_1459	8.34792	12.6205	eSCa_1459	7.78108	-10.9113
					eSCa_1460	-2.06605	-14.1686	eSCa_1460	-11.4991	-12.117	eSCa_1460	7.61903	12.9417	eSCa_1460	9.80697	-11.0166
					eSCa_1461	-3.20314	-14.5101	eSCa_1461	-9.56828	-12.3419	eSCa_1461	7.68071	12.2344	eSCa_1461	8.77057	-9.93801
					eSCa_1462	-1.51429	-13.9408	eSCa_1462	-12.061	-11.8885	eSCa_1462	7.25892	14.0571	eSCa_1462	10.0188	-11.3815
					eSCa_1463	-3.64273	-14.2931	eSCa_1463	-10.2512	-12.0534	eSCa_1463	7.35718	11.922	eSCa_1463	8.22312	-10.2042
					eSCa_1464	-3.76707	-13.5887	eSCa_1464	-8.99289	-12.6662	eSCa_1464	8.31119	11.5375	eSCa_1464	7.06402	-9.77657
					eSCa_1465	-2.79561	-13.9304	eSCa_1465	-10.9054	-12.3306	eSCa_1465	7.29921	12.8725	eSCa_1465	9.25321	-10.5974
					eSCa_1466	-3.933	-13.7563	eSCa_1466	-9.14146	-12.3564	eSCa_1466	7.78413	11.365	eSCa_1466	7.6938	-9.56059
					eSCa_1467	-3.26711	-14.095	eSCa_1467	-10.0998	-12.3383	eSCa_1467	7.75365	11.953	eSCa_1467	8.03873	-10.139
					eSCa_1468	-2.58239	-14.1654	eSCa_1468	-10.741	-12.185	eSCa_1468	7.2315	12.8342	eSCa_1468	8.4669	-10.5427
					eSCa_1469	-3.08852	-13.5901	eSCa_1469	-9.50842	-12.5025	eSCa_1469	8.1261	12.2528	eSCa_1469	7.79503	-10.4835
					eSCa_1470	-1.92603	-13.5034	eSCa_1470	-11.3004	-13.1346	eSCa_1470	8.17138	13.8294	eSCa_1470	9.15127	-11.6127
					eSCa_1471	-2.16866	-13.4524	eSCa_1471	-10.826	-13.023	eSCa_1471	8.01268	13.4034	eSCa_1471	8.61272	-11.3662
					eSCa_1472	-2.00723	-13.4158	eSCa_1472	-11.3891	-12.771	eSCa_1472	7.97163	13.6044	eSCa_1472	9.33467	-11.4586
					eSCa_1473	-2.81062	-12.4247	eSCa_1473	-10.9685	-12.7652	eSCa_1473	7.83609	13.4691	eSCa_1473	8.31038	-11.2324
					eSCa_1474	-3.02037	-13.7756	eSCa_1474	-10.4572	-12.8195	eSCa_1474	7.32887	12.7331	eSCa_1474	8.16493	-10.9299
					eSCa_1475	-3.50833	-14.8707	eSCa_1475	-8.97175	-11.9231	eSCa_1475	7.23573	11.1492	eSCa_1475	8.84464	-9.36877
					eSCa_1476	-2.50309	-13.6738	eSCa_1476	-10.8859	-12.6177	eSCa_1476	7.98077	12.6366	eSCa_1476	8.8928	-10.9065
					eSCa_1477	-2.71169	-12.3176	eSCa_1477	-10.8392	-13.8365	eSCa_1477	9.55366	13.7047	eSCa_1477	8.2092	-12.1308
					eSCa_1478	-2.06096	-13.6094	eSCa_1478	-11.2199	-12.7187	eSCa_1478	8.26654	13.5028	eSCa_1478	8.80973	-11.0964
					eSCa_1479	-3.38693	-13.4799	eSCa_1479	-9.19717	-12.6348	eSCa_1479	8.18189	12.1438	eSCa_1479	7.47866	-10.164
					eSCa_1480	-1.73673	-13.8054	eSCa_1480	-11.6332	-12.3994	eSCa_1480	7.81373	13.7954	eSCa_1480	9.44254	-11.5484
					eSCa_1481	-1.90677	-13.5477	eSCa_1481	-11.4027	-12.8836	eSCa_1481	8.18399	13.7681	eSCa_1481	8.82777	-11.498
					eSCa_1482	-2.37238	-14.2755	eSCa_1482	-11.1802	-12.0084	eSCa_1482	6.60366	12.9518	eSCa_1482	9.43802	-10.8037
					eSCa_1483	-4.20974	-13.1772	eSCa_1483	-8.84443	-13.0661	eSCa_1483	8.09106	11.8966	eSCa_1483	7.05892	-10.0972
					eSCa_1484	-1.97934	-13.2976	eSCa_1484	-11.6621	-12.5	eSCa_1484	7.82479	14.0372	eSCa_1484	9.3968	-11.5767
					eSCa_1485	-2.94649	-15.3374	eSCa_1485	-10.5039	-11.305	eSCa_1485	6.48076	11.8077	eSCa_1485	9.50975	-9.73754
					eSCa_1486	-1.72067	-13.666	eSCa_1486	-11.6375	-12.4252	eSCa_1486	7.57849	13.9858	eSCa_1486	9.69827	-11.4968
					eSCa_1487	-2.33626	-12.5646	eSCa_1487	-11.0298	-13.5911	eSCa_1487	9.19034	13.8631	eSCa_1487	8.41123	-11.9444
					eSCa_1488	-2.30462	-14.6777	eSCa_1488	-11.1209	-11.3125	eSCa_1488	6.77292	12.2452	eSCa_1488	9.33122	-10.1828
					eSCa_1489	-4.23463	-14.3826	eSCa_1489	-8.51761	-12.6172	eSCa_1489	7.99222	10.8543	eSCa_1489	7.9449	-9.35274
					eSCa_1490	-2.9043	-13.9974	eSCa_1490	-10.8505	-12.3865	eSCa_1490	7.32573	13.0075	eSCa_1490	8.3118	-10.9504
					eSCa_1491	-4.29927	-14.4621	eSCa_1491	-8.78509	-12.0787	eSCa_1491	7.57612	10.9578	eSCa_1491	8.12178	-9.35234
					eSCa_1492	-3.25393	-13.836	eSCa_1492	-9.92158	-12.43	eSCa_1492	7.89163	11.9782	eSCa_1492	7.8942	-10.5233
					eSCa_1493	-2.56372	-15.0775	eSCa_1493	-11.1454	-11.0876	eSCa_1493	6.47749	12.0581	eSCa_1493	9.66559	-10.0347
					eSCa_1494	-2.41015	-14.4761	eSCa_1494	-11.171	-11.7205	eSCa_1494	6.76467	12.7661	eSCa_1494	9.10538	-10.3015
					eSCa_1495	-2.41072	-14.7971	eSCa_1495	-11.2646	-10.977	eSCa_1495	6.44168	12.0397	eSCa_1495	9.34154	-10.1044
					eSCa_1496	-2.98707	-14.073	eSCa_1496	-10.4995	-12.2089	eSCa_1496	7.59554	12.2123	eSCa_1496	8.27223	-10.7029
					eSCa_1497	-1.52773	-13.9042	eSCa_1497	-11.8491	-12.1598	eSCa_1497	7.45749	14.0162	eSCa_1497	9.86635	-11.3748
					eSCa_1498	-3.41578	-14.9302	eSCa_1498	-9.28981	-11.9857	eSCa_1498	7.20027	11.1204	eSCa_1498	8.55403	-9.28556
					eSCa_1499	-2.53481	-14.186	eSCa_1499	-10.9756	-12.2119	eSCa_1499	7.16782	12.9653	eSCa_1499	8.93437	-10.9217
					eSCa_1500	-3.55617	-14.5053	eSCa_1500	-8.99003	-12.3941	eSCa_1500	7.80215	11.0134	eSCa_1500	7.69791	-9.53728
					eSCa_1501	-2.16085	-15.2913	eSCa_1501	-11.4631	-11.0314	eSCa_1501	6.07555	12.2774	eSCa_1501	9.77775	-9.99594
					eSCa_1502	-1.59564	-13.8306	eSCa_1502	-11.7725	-12.4448	eSCa_1502	8.43661	13.5759	eSCa_1502	9.34396	-11.6509
					eSCa_1503	-2.46758	-13.6962	eSCa_1503	-10.979	-12.4803	eSCa_1503	7.36449	13.073	eSCa_1503	9.14926	-10.9255
					eSCa_1504	-2.95348	-14.4056	eSCa_1504	-10.7283	-11.9291	eSCa_1504	6.96472	12.4951	eSCa_1504	8.70259	-10.2015
					eSCa_1505	-2.67493	-14.0432	eSCa_1505	-10.661	-12.4743	eSCa_1505	7.22277	12.4417	eSCa_1505	8.74656	-10.6681
					eSCa_1506	-3.71717	-14.2623	eSCa_1506	-9.92065	-12.163	eSCa_1506	7.16712	12.4312	eSCa_1506	8.12416	-10.0937
					eSCa_1507	-3.66589	-13.9372	eSCa_1507	-8.84008	-12.4513	eSCa_1507	8.03532	11.2879	eSCa_1507	7.558	-9.49093
					eSCa_1508	-2.68318	-15.6169	eSCa_1508	-10.8572	-10.8995	eSCa_1508	6.4118	11.5833	eSCa_1508	9.31037	-9.45968
					eSCa_1509	-2.57268	-15.6252	eSCa_1509	-10.9524	-10.9371	eSCa_1509	6.34599	11.5666	eSCa_1509	9.55269	-9.66534
					eSCa_1510	-1.63866	-13.8385	eSCa_1510	-11.8591	-12.2575	eSCa_1510	7.36696	14.1089	eSCa_1510	9.67166	-11.4153
					eSCa_1511	-2.25579	-14.7421	eSCa_1511	-11.4885	-11.3232	eSCa_1511	6.3745	12.6981	eSCa_1511	9.79375	-10.4226
					eSCa_1512	-3.86791	-14.0763	eSCa_1512	-9.69492	-13.3179	eSCa_1512	7.92935	12.112	eSCa_1512	7.62614	-10.1762
					eSCa_1513	-2.92655	-14.359	eSCa_1513	-10.6031	-12.0745	eSCa_1513	6.97806	12.4373	eSCa_1513	8.9308	-10.3081
					eSCa_1514	-2.47529	-15.4736	eSCa_1514	-11.2539	-10.9456	eSCa_1514	6.07257	12.1719	eSCa_1514	9.82787	-10.0048
					eSCa_1515	-2.61326	-15.6186	eSCa_1515	-10.9164	-10.911	eSCa_1515	6.2943	11.938	eSCa_1515	9.44353	-9.83603
					eSCa_1516	-2.47532	-14.741	eSCa_1516	-11.0688	-11.3182	eSCa_1516	6.86371	12.1544	eSCa_1516	9.15967	-9.99519
					eSCa_1517	-2.96347	-14.9904	eSCa_1517	-10.1636	-11.6875	eSCa_1517	6.92884	11.8793	eSCa_1517	8.41722	-9.78282
					eSCa_1518	-2.56975	-15.5472	eSCa_1518	-10.931	-11.079	eSCa_1518	6.35244	12.0348	eSCa_1518	9.39882	-10.0414
					eSCa_1519	-2.32631	-15.3923	eSCa_1519	-10.8154	-11.1705	eSCa_1519	6.27106	12.0417	eSCa_1519	9.42048	-9.95918
					eSCa_1520	-2.63071	-12.9813	eSCa_1520	-10.7692	-12.8949	eSCa_1520	8.47167	13.5467	eSCa_1520	8.48294	-11.8912
					eSCb_1521	-4.09519	-12.2093	eSCb_1521	-8.5905	-13.9696	eSCb_1521	9.03414	12.6327	eSCb_1521	6.68635	-11.1395
					eSCb_1522	-4.1609	-13.2708	eSCb_1522	-8.5462	-12.9475	eSCb_1522	8.54644	11.4835	eSCb_1522	7.27936	-10.096
					eSCb_1523	-3.94666	-12.881	eSCb_1523	-8.65606	-13.3595	eSCb_1523	8.87392	11.666	eSCb_1523	6.73373	-10.677
					eSCb_1524	-4.16745	-12.8236	eSCb_1524	-8.12874	-13.4812	eSCb_1524	9.3295	11.4954	eSCb_1524	6.83669	-9.92618
					eSCb_1525	-4.20474	-12.9729	eSCb_1525	-8.29799	-13.321	eSCb_1525	8.66731	11.3844	eSCb_1525	6.66143	-9.90599
					eSCb_1526	-3.98935	-13.7568	eSCb_1526	-8.75216	-12.4782	eSCb_1526	7.97855	11.078	eSCb_1526	7.32643	-9.62713
					eSCb_1527	-4.77388	-13.1534	eSCb_1527	-7.88427	-13.4598	eSCb_1527	8.33707	11.1947	eSCb_1527	6.78724	-9.29125
					eSCb_1528	-4.17006	-13.3375	eSCb_1528	-8.1085	-13.1871	eSCb_1528	8.63823	10.8581	eSCb_1528	6.98555	-9.49797
					eSCb_1529	-4.88696	-12.2798	eSCb_1529	-7.84409	-14.3489	eSCb_1529	9.42867	11.147	eSCb_1529	6.42263	-10.8296
					eSCb_1530	-4.44717	-12.835	eSCb_1530	-8.3224	-13.4948	eSCb_1530	8.93334	11.0825	eSCb_1530	6.83815	-9.8126
					eSCb_1531	-4.07245	-12.1597	eSCb_1531	-8.72873	-13.6401	eSCb_1531	9.20975	11.8921	eSCb_1531	6.68015	-10.9393
					eSCb_1532	-4.58429	-13.1836	eSCb_1532	-7.86253	-13.6112	eSCb_1532	8.91669	10.8262	eSCb_1532	6.61772	-9.50647
					eSCb_1533	-5.01452	-12.9369	eSCb_1533	-7.8817	-13.586	eSCb_1533	9.03427	11.062	eSCb_1533	6.43458	-9.86832
					eSCb_1534	-4.54059	-11.9513	eSCb_1534	-8.15388	-14.5283	eSCb_1534	9.6922	11.928	eSCb_1534	6.61868	-11.1825
					eSCb_1535	-4.9336	-13.2559	eSCb_1535	-7.55068	-13.6399	eSCb_1535	8.50222	10.7205	eSCb_1535	6.54568	-9.34618
					eSCb_1536	-4.07701	-12.9266	eSCb_1536	-8.58162	-13.3224	eSCb_1536	8.43081	11.638	eSCb_1536	6.88782	-10.1984
					eSCb_1537	-3.98147	-12.6604	eSCb_1537	-9.22707	-13.4452	eSCb_1537	8.60983	12.369	eSCb_1537	6.96314	-10.2925
					eSCb_1538	-5.16974	-13.3889	eSCb_1538	-7.57877	-13.5575	eSCb_1538	8.98133	10.692	eSCb_1538	6.29822	-9.82992
					eSCb_1539	-3.81654	-11.8871	eSCb_1539	-9.18653	-13.9544	eSCb_1539	9.18717	13.1048	eSCb_1539	6.89355	-10.9905
					eSCb_1540	-4.99275	-12.5881	eSCb_1540	-8.37275	-14.1386	eSCb_1540	9.31994	11.4887	eSCb_1540	6.1466	-10.3564
					eSCb_1541	-3.99597	-12.1112	eSCb_1541	-9.11454	-14.1088	eSCb_1541	9.34125	12.6632	eSCb_1541	6.65689	-11.27
					eSCb_1542	-2.8126	-12.632	eSCb_1542	-10.0497	-13.1111	eSCb_1542	8.63294	12.9628	eSCb_1542	8.15111	-12.0347
					eSCb_1543	-4.97371	-12.8387	eSCb_1543	-7.79887	-13.9699	eSCb_1543	9.1672	11.1519	eSCb_1543	6.83655	-9.7471
					eSCb_1544	-4.79797	-12.3359	eSCb_1544	-8.23747	-14.2195	eSCb_1544	9.40911	11.3295	eSCb_1544	6.7195	-10.6679
					eSCb_1545	-4.94763	-12.0406	eSCb_1545	-7.56939	-13.9705	eSCb_1545	9.20484	10.8651	eSCb_1545	6.09774	-10.2021
					eSCb_1546	-4.85205	-12.1831	eSCb_1546	-7.96753	-14.0749	eSCb_1546	9.43767	11.5407	eSCb_1546	7.1641	-9.89397
					eSCb_1547	-4.68647	-12.6096	eSCb_1547	-7.84213	-13.834	eSCb_1547	9.30615	11.2347	eSCb_1547	6.35722	-10.3214
					eSCb_1548	-5.11405	-13.3638	eSCb_1548	-7.72515	-13.6936	eSCb_1548	8.72335	11.1919	eSCb_1548	7.51551	-9.80547
					eSCb_1549	-4.27844	-12.4623	eSCb_1549	-8.84572	-13.964	eSCb_1549	8.97118	12.106	eSCb_1549	6.63168	-10.6338
					eSCb_1550	-5.17301	-13.0689	eSCb_1550	-7.82235	-13.7856	eSCb_1550	8.73318	10.7396	eSCb_1550	6.43026	-9.8154
					eSCb_1551	-4.45635	-12.495	eSCb_1551	-8.26884	-13.545	eSCb_1551	9.17812	11.3725	eSCb_1551	6.76141	-9.98817
					eSCb_1552	-4.8978	-12.9685	eSCb_1552	-7.85997	-13.4874	eSCb_1552	8.68797	11.3109	eSCb_1552	6.98694	-9.63252
					eSCb_1553	-3.91941	-13.3214	eSCb_1553	-9.16868	-12.8891	eSCb_1553	8.09132	11.532	eSCb_1553	7.3991	-9.66366
					eSCb_1554	-3.53494	-11.6992	eSCb_1554	-9.60812	-14.3892	eSCb_1554	9.90344	13.0156	eSCb_1554	7.24128	-12.0377
					eSCb_1555	-5.18567	-13.4177	eSCb_1555	-7.54786	-13.8009	eSCb_1555	8.85516	10.7361	eSCb_1555	6.55355	-9.38474
					eSCb_1556	-3.0772	-13.3715	eSCb_1556	-9.29162	-12.8589	eSCb_1556	8.52037	11.5275	eSCb_1556	7.35058	-10.2112
					eSCb_1557	-5.22517	-13.2278	eSCb_1557	-7.57279	-13.7339	eSCb_1557	9.20161	10.9084	eSCb_1557	6.24842	-9.88761
					eSCb_1558	-3.65561	-14.2165	eSCb_1558	-8.95312	-12.3531	eSCb_1558	7.72178	11.2444	eSCb_1558	7.57129	-9.52104
					eSCb_1559	-4.98622	-13.6938	eSCb_1559	-7.87353	-13.0537	eSCb_1559	8.27823	10.6587	eSCb_1559	6.62649	-9.28934
					eSCb_1560	-4.84953	-13.7653	eSCb_1560	-8.10611	-12.8035	eSCb_1560	8.40457	10.596	eSCb_1560	6.79087	-9.32339
					eSCb_1561	-3.62759	-13.6753	eSCb_1561	-8.77367	-12.8255	eSCb_1561	8.3151	11.6576	eSCb_1561	7.04163	-10.0244
					eSCb_1562	-4.55725	-13.0991	eSCb_1562	-8.71173	-13.3372	eSCb_1562	8.15199	11.4873	eSCb_1562	6.7254	-9.87888
					eSCb_1563	-3.77419	-12.5472	eSCb_1563	-9.0468	-14.1002	eSCb_1563	8.86011	11.9642	eSCb_1563	6.7679	-10.3289
					eSCb_1564	-4.94034	-13.1807	eSCb_1564	-7.86175	-13.716	eSCb_1564	9.03956	10.9773	eSCb_1564	6.5695	-9.80513
					eSCb_1565	-4.9097	-13.2671	eSCb_1565	-7.80982	-13.324	eSCb_1565	8.12575	10.7838	eSCb_1565	6.8571	-9.49388
					eSCb_1566	-2.79753	-12.7109	eSCb_1566	-10.1909	-13.1241	eSCb_1566	8.5456	13.4045	eSCb_1566	8.30637	-11.8804
					eSCb_1567	-4.7835	-13.6098	eSCb_1567	-8.13243	-12.8897	eSCb_1567	8.41266	10.6992	eSCb_1567	6.7675	-9.38189
					eSCb_1568	-4.89569	-12.8238	eSCb_1568	-8.07433	-13.4317	eSCb_1568	8.19915	11.3341	eSCb_1568	6.86694	-9.59506
					eSCb_1569	-4.08036	-13.092	eSCb_1569	-8.26441	-13.0885	eSCb_1569	8.57124	11.3495	eSCb_1569	7.06548	-9.79242
					eSCb_1570	-3.53853	-13.8652	eSCb_1570	-9.2226	-12.4728	eSCb_1570	7.89546	11.6901	eSCb_1570	7.25702	-9.60074
					eSCb_1571	-2.89084	-12.5779	eSCb_1571	-10.4394	-13.2426	eSCb_1571	8.72593	13.4173	eSCb_1571	8.34992	-11.9016
					eSCb_1572	-5.06635	-13.3143	eSCb_1572	-7.65919	-13.584	eSCb_1572	8.52696	10.6883	eSCb_1572	6.44529	-9.58075
					eSCb_1573	-5.11079	-13.3635	eSCb_1573	-7.75931	-13.5739	eSCb_1573	8.97555	10.8529	eSCb_1573	6.50812	-9.52451
					eSCb_1574	-4.14578	-13.1087	eSCb_1574	-8.9658	-13.3143	eSCb_1574	8.40393	11.8856	eSCb_1574	6.52714	-10.125
					eSCb_1575	-4.34798	-12.9988	eSCb_1575	-8.46616	-13.0571	eSCb_1575	8.96144	11.2315	eSCb_1575	6.87379	-9.641
					eSCb_1576	-3.84411	-12.7408	eSCb_1576	-9.1196	-13.3375	eSCb_1576	8.78991	12.397	eSCb_1576	7.31446	-10.5628
					eSCb_1577	-4.99018	-12.3348	eSCb_1577	-7.84205	-14.0641	eSCb_1577	9.02129	11.2219	eSCb_1577	6.55467	-10.0197
					eSCb_1578	-3.16678	-14.1007	eSCb_1578	-10.4434	-12.5243	eSCb_1578	7.26596	12.641	eSCb_1578	8.4587	-10.4655
					eSCb_1579	-2.94165	-12.6864	eSCb_1579	-10.2029	-13.219	eSCb_1579	8.13344	13.5189	eSCb_1579	8.52237	-11.4047
					eSCb_1580	-2.7404	-12.589	eSCb_1580	-10.7156	-13.155	eSCb_1580	8.40366	13.6466	eSCb_1580	8.66036	-11.7492
					eSCb_1581	-3.32286	-13.1853	eSCb_1581	-9.17984	-13.1526	eSCb_1581	8.30982	11.7576	eSCb_1581	6.99202	-10.0176
					eSCb_1582	-3.19928	-12.9988	eSCb_1582	-9.7083	-13.036	eSCb_1582	8.2558	12.7382	eSCb_1582	8.06086	-11.1164
					eSCb_1583	-3.37028	-14.3757	eSCb_1583	-9.76904	-12.2981	eSCb_1583	7.63565	11.9844	eSCb_1583	8.36746	-9.62015
					eSCb_1584	-2.86094	-12.7248	eSCb_1584	-10.0514	-13.2391	eSCb_1584	8.37813	13.5459	eSCb_1584	8.36252	-11.6045
					eSCb_1585	-3.32136	-13.5858	eSCb_1585	-9.42381	-12.366	eSCb_1585	8.05029	11.594	eSCb_1585	7.55086	-9.72674
					eSCb_1586	-4.0145	-13.0303	eSCb_1586	-8.88269	-13.2032	eSCb_1586	8.10143	11.8949	eSCb_1586	7.02235	-10.0553
					eSCb_1587	-2.54022	-12.5894	eSCb_1587	-11.0681	-13.3125	eSCb_1587	8.77944	13.8599	eSCb_1587	8.69919	-11.7417
					eSCb_1588	-2.6237	-13.2679	eSCb_1588	-10.4138	-12.8789	eSCb_1588	7.74295	12.9581	eSCb_1588	8.36689	-11.0488
					eSCb_1589	-3.86647	-13.1472	eSCb_1589	-9.21954	-12.7735	eSCb_1589	8.68712	11.4622	eSCb_1589	7.04265	-10.3542
					eSCb_1590	-3.53168	-13.68	eSCb_1590	-9.4886	-12.445	eSCb_1590	7.71264	12.0896	eSCb_1590	7.98788	-10.0593
					eSCb_1591	-4.86251	-13.6858	eSCb_1591	-8.04644	-12.9378	eSCb_1591	8.26305	10.7621	eSCb_1591	6.73426	-9.30918
					eSCb_1592	-3.92328	-13.2223	eSCb_1592	-8.98843	-12.9526	eSCb_1592	8.50159	11.5928	eSCb_1592	7.45767	-10.3105
					eSCb_1593	-2.84392	-13.5526	eSCb_1593	-9.79683	-12.8537	eSCb_1593	8.2102	12.4744	eSCb_1593	8.16724	-10.9453
					eSCb_1594	-2.44073	-12.4686	eSCb_1594	-11.0344	-13.1743	eSCb_1594	8.39535	13.6727	eSCb_1594	8.2439	-11.9588
					eSCb_1595	-3.67745	-13.7733	eSCb_1595	-9.20858	-12.3784	eSCb_1595	8.18192	11.4422	eSCb_1595	7.76436	-9.80703
					eSCb_1596	-3.45921	-13.7369	eSCb_1596	-8.83233	-12.5057	eSCb_1596	8.04822	11.1609	eSCb_1596	7.36109	-9.77075
					eSCb_1597	-3.43786	-14.1644	eSCb_1597	-10.01	-12.2987	eSCb_1597	7.66213	12.0468	eSCb_1597	8.16927	-10.2644
					eSCb_1598	-2.5879	-12.4082	eSCb_1598	-10.5741	-13.3871	eSCb_1598	8.17829	13.8733	eSCb_1598	8.63284	-11.5487
					eSCb_1599	-2.83211	-13.5495	eSCb_1599	-9.83194	-12.6982	eSCb_1599	8.12728	11.9672	eSCb_1599	8.17513	-10.8867
					eSCb_1600	-3.30612	-13.5116	eSCb_1600	-9.36395	-12.6902	eSCb_1600	8.10344	11.7828	eSCb_1600	7.26918	-10.057
					eSCb_1601	-2.56705	-12.4704	eSCb_1601	-10.8074	-13.6833	eSCb_1601	8.88946	13.7971	eSCb_1601	8.30658	-11.8625
					eSCb_1602	-4.1803	-14.4376	eSCb_1602	-8.49198	-12.3773	eSCb_1602	7.78139	10.9189	eSCb_1602	7.72187	-9.2403
					eSCb_1603	-3.66295	-12.0424	eSCb_1603	-10.0243	-13.8011	eSCb_1603	7.87822	12.9752	eSCb_1603	7.49133	-11.7235
					eSCb_1604	-3.92636	-14.3018	eSCb_1604	-10.0805	-12.0046	eSCb_1604	7.56087	11.7544	eSCb_1604	8.25139	-9.7507
					eSCb_1605	-4.80745	-13.658	eSCb_1605	-8.01077	-13.1208	eSCb_1605	7.63022	11.7299	eSCb_1605	7.81489	-9.58885
					eSCb_1606	-2.85518	-14.2668	eSCb_1606	-10.6378	-12.1434	eSCb_1606	7.02801	12.7105	eSCb_1606	8.60609	-10.4917
					eSCb_1607	-2.33538	-13.3005	eSCb_1607	-10.8627	-13.174	eSCb_1607	8.5865	13.6558	eSCb_1607	8.00232	-11.9927
					eSCb_1608	-3.07593	-14.0371	eSCb_1608	-10.4283	-12.2041	eSCb_1608	7.44238	12.2325	eSCb_1608	8.49797	-10.45
					eSCb_1609	-3.19222	-13.5582	eSCb_1609	-10.2122	-13.1456	eSCb_1609	7.7282	12.9243	eSCb_1609	8.11048	-10.8296
					eSCb_1610	-2.82644	-14.04	eSCb_1610	-10.5938	-12.5555	eSCb_1610	7.46598	12.8937	eSCb_1610	8.56675	-10.6981
					eSCb_1611	-3.05048	-13.7523	eSCb_1611	-10.6452	-12.3524	eSCb_1611	7.54414	12.7499	eSCb_1611	8.14466	-10.8378
					eSCb_1612	-4.3453	-14.2738	eSCb_1612	-9.16484	-12.1647	eSCb_1612	7.52474	11.5677	eSCb_1612	7.95383	-9.71129
					eSCb_1613	-3.8247	-14.2574	eSCb_1613	-10.0141	-12.131	eSCb_1613	7.57241	12.1121	eSCb_1613	8.39824	-10.0553
					eSCb_1614	-2.92351	-13.8815	eSCb_1614	-10.5498	-12.9111	eSCb_1614	7.69207	13.0222	eSCb_1614	8.55275	-10.6185
					eSCb_1615	-3.24132	-12.6037	eSCb_1615	-10.0366	-13.6196	eSCb_1615	8.84761	12.5396	eSCb_1615	7.42013	-11.3529
					eSCb_1616	-3.74046	-13.3068	eSCb_1616	-9.54295	-13.3418	eSCb_1616	8.07195	12.3643	eSCb_1616	8.13698	-10.0345
					eSCb_1617	-2.52403	-12.4186	eSCb_1617	-10.8797	-13.7919	eSCb_1617	9.24563	13.7285	eSCb_1617	7.90663	-12.1605
					eSCb_1618	-2.63058	-14.0656	eSCb_1618	-11.1419	-11.8419	eSCb_1618	7.01081	12.9655	eSCb_1618	8.87099	-10.6679
					eSCb_1619	-2.66823	-14.5244	eSCb_1619	-10.4864	-12.7166	eSCb_1619	6.90992	12.58	eSCb_1619	8.74148	-10.3398
					eSCb_1620	-3.10723	-13.6144	eSCb_1620	-10.4552	-12.7969	eSCb_1620	7.2836	12.7005	eSCb_1620	8.16946	-10.5863
					eSCb_1621	-3.65306	-12.8535	eSCb_1621	-9.70158	-13.2448	eSCb_1621	8.03949	12.2399	eSCb_1621	7.931	-10.5646
					eSCb_1622	-3.72549	-14.1849	eSCb_1622	-9.90593	-12.2358	eSCb_1622	7.58948	12.054	eSCb_1622	8.09385	-10.0621
					eSCb_1623	-4.02455	-14.4181	eSCb_1623	-9.58978	-12.0977	eSCb_1623	7.45292	11.6165	eSCb_1623	8.2639	-9.79868
					eSCb_1624	-4.13741	-12.9752	eSCb_1624	-8.95556	-13.6407	eSCb_1624	7.94889	12.1064	eSCb_1624	8.02254	-9.84054
					eSCb_1625	-3.72354	-14.6725	eSCb_1625	-9.94395	-11.8965	eSCb_1625	7.3501	11.7584	eSCb_1625	8.28239	-9.67043
					eSCb_1626	-4.38613	-14.1851	eSCb_1626	-9.63271	-12.0221	eSCb_1626	7.36856	11.8505	eSCb_1626	8.36911	-9.54671
					eSCb_1627	-1.81298	-13.58	eSCb_1627	-11.1992	-12.8357	eSCb_1627	8.11434	13.8084	eSCb_1627	9.07249	-11.6349
					eSCb_1628	-3.01312	-13.9634	eSCb_1628	-10.8229	-12.168	eSCb_1628	7.54996	12.9647	eSCb_1628	8.78429	-10.2546
					eSCb_1629	-2.92608	-14.1187	eSCb_1629	-10.3897	-12.3604	eSCb_1629	7.3518	12.6063	eSCb_1629	8.36982	-10.719
					eSCb_1630	-3.41296	-13.1918	eSCb_1630	-9.42028	-12.7916	eSCb_1630	8.59627	12.1879	eSCb_1630	7.89853	-10.5341
					eSCb_1631	-2.66718	-12.6216	eSCb_1631	-10.4727	-13.2307	eSCb_1631	8.6735	13.2306	eSCb_1631	8.41304	-11.5909
					eSCb_1632	-2.74998	-12.4809	eSCb_1632	-10.7112	-13.4777	eSCb_1632	8.86167	13.7119	eSCb_1632	7.95023	-11.9157
					eSCb_1633	-2.88252	-12.3922	eSCb_1633	-10.9212	-13.5966	eSCb_1633	8.97487	13.8545	eSCb_1633	8.50663	-11.8588
					eSCb_1634	-2.63259	-12.6295	eSCb_1634	-10.5416	-13.2006	eSCb_1634	8.22387	13.5308	eSCb_1634	8.24012	-11.9177
					eSCb_1635	-2.69989	-12.7299	eSCb_1635	-10.4836	-13.3213	eSCb_1635	8.13243	13.7233	eSCb_1635	8.7905	-11.7639
					eSCb_1636	-3.37204	-14.1901	eSCb_1636	-10.4668	-12.0822	eSCb_1636	7.29198	12.0792	eSCb_1636	8.42218	-10.3428
					eSCb_1637	-3.37094	-14.1604	eSCb_1637	-9.03037	-12.3798	eSCb_1637	7.69557	11.5979	eSCb_1637	7.95138	-9.59323
					eSCc_1638	-4.70432	-10.897	eSCc_1638	-8.68068	-15.2403	eSCc_1638	10.4208	12.5564	eSCc_1638	6.8228	-12.438
					eSCc_1639	-3.8561	-11.9486	eSCc_1639	-9.93938	-14.1089	eSCc_1639	9.63968	13.0301	eSCc_1639	7.23075	-12.0285
					eSCc_1640	-4.76855	-11.0119	eSCc_1640	-8.05809	-15.1482	eSCc_1640	10.1805	11.8241	eSCc_1640	6.171	-11.4668
					eSCc_1641	-4.41765	-10.8481	eSCc_1641	-9.05952	-15.067	eSCc_1641	10.2515	13.1463	eSCc_1641	6.77463	-12.3837
					eSCc_1642	-4.88263	-11.4191	eSCc_1642	-7.96461	-14.975	eSCc_1642	10.0409	11.6597	eSCc_1642	6.24497	-10.8256
					eSCc_1643	-4.18376	-10.9154	eSCc_1643	-9.52627	-14.8234	eSCc_1643	10.2787	13.2939	eSCc_1643	6.87787	-12.5036
					eSCc_1644	-4.63103	-11.062	eSCc_1644	-8.64319	-14.999	eSCc_1644	10.2417	12.1228	eSCc_1644	6.28431	-11.6732
					eSCc_1645	-2.90844	-12.5744	eSCc_1645	-10.1189	-13.4559	eSCc_1645	8.54834	13.486	eSCc_1645	7.67274	-12.1361
					eSCc_1646	-3.2326	-12.5711	eSCc_1646	-10.1441	-13.4278	eSCc_1646	8.9457	12.948	eSCc_1646	6.9478	-11.316
					eSCc_1647	-3.64438	-12.384	eSCc_1647	-10.3559	-13.7306	eSCc_1647	7.81972	12.9673	eSCc_1647	7.99409	-10.9448
					eSCc_1648	-4.4199	-10.7819	eSCc_1648	-8.80937	-15.1632	eSCc_1648	10.3381	12.3629	eSCc_1648	6.45667	-11.9114
					eSCc_1649	-3.54744	-11.933	eSCc_1649	-10.3461	-13.9597	eSCc_1649	9.17523	13.6399	eSCc_1649	7.77816	-11.9269
					eSCc_1650	-3.6661	-11.5715	eSCc_1650	-9.80124	-14.3367	eSCc_1650	9.57013	13.13	eSCc_1650	7.07567	-12.1094
					eSCc_1651	-3.82607	-11.1346	eSCc_1651	-9.96323	-14.5682	eSCc_1651	10.0023	13.5331	eSCc_1651	7.26987	-12.5134
					eSCc_1652	-3.92299	-11.7703	eSCc_1652	-9.55856	-14.2373	eSCc_1652	9.71272	13.2188	eSCc_1652	6.99721	-11.9665
					eSCc_1653	-3.59977	-12.5627	eSCc_1653	-10.3122	-13.5108	eSCc_1653	8.23874	13.0751	eSCc_1653	7.83707	-11.2183
					eSCc_1654	-4.95526	-12.4914	eSCc_1654	-7.8173	-14.2102	eSCc_1654	9.50335	11.3339	eSCc_1654	6.30763	-10.648
					eSCc_1655	-4.00148	-11.5619	eSCc_1655	-9.16585	-14.479	eSCc_1655	9.65641	12.9255	eSCc_1655	7.11729	-12.0578
					eSCc_1656	-3.48858	-11.7284	eSCc_1656	-10.1993	-14.3083	eSCc_1656	9.23495	13.6954	eSCc_1656	7.41143	-12.0106
					eSCc_1657	-3.85935	-11.4017	eSCc_1657	-9.94277	-14.4904	eSCc_1657	9.79741	13.5493	eSCc_1657	6.86535	-12.1356
					eSCc_1658	-4.03495	-10.8734	eSCc_1658	-10.1426	-14.4923	eSCc_1658	10.118	13.5246	eSCc_1658	7.24437	-12.5603
					eSCc_1659	-3.67264	-11.8347	eSCc_1659	-9.46628	-14.3218	eSCc_1659	9.70106	13.3663	eSCc_1659	7.47861	-12.0452
					eSCc_1660	-4.81408	-11.8594	eSCc_1660	-7.99183	-14.7687	eSCc_1660	9.99436	11.7794	eSCc_1660	6.30637	-11.3922
					eSCc_1661	-4.73141	-10.9666	eSCc_1661	-8.10283	-15.2517	eSCc_1661	10.2051	11.9367	eSCc_1661	6.06969	-11.4316
					eSCc_1662	-3.36182	-12.2966	eSCc_1662	-10.5218	-13.7819	eSCc_1662	8.17788	13.1236	eSCc_1662	7.7119	-11.4749
					eSCc_1663	-4.06285	-11.6467	eSCc_1663	-9.28996	-14.2929	eSCc_1663	9.42123	13.0527	eSCc_1663	6.83542	-11.0617
					eSCc_1664	-2.83785	-12.2366	eSCc_1664	-10.7394	-13.826	eSCc_1664	9.16565	13.8173	eSCc_1664	7.71541	-12.1058
					eSCc_1665	-4.29425	-12.1737	eSCc_1665	-8.11388	-14.4942	eSCc_1665	9.597	11.5666	eSCc_1665	6.39856	-11.0899
					eSCc_1666	-3.88116	-11.6409	eSCc_1666	-9.81988	-14.4174	eSCc_1666	9.79591	13.1936	eSCc_1666	7.1649	-12.1113
					eSCc_1667	-3.53198	-11.6785	eSCc_1667	-10.0928	-14.1978	eSCc_1667	9.48388	13.5944	eSCc_1667	7.59988	-12.282
					eSCc_1668	-4.69629	-11.2347	eSCc_1668	-8.21293	-15.1843	eSCc_1668	10.1809	11.9957	eSCc_1668	6.22263	-11.5125
					eSCc_1669	-4.7875	-12.1378	eSCc_1669	-8.66306	-14.3949	eSCc_1669	8.97133	12.0022	eSCc_1669	6.14297	-10.304
					eSCc_1670	-3.78344	-11.529	eSCc_1670	-10.0159	-14.5236	eSCc_1670	10.2019	13.1887	eSCc_1670	6.81142	-12.3038
					eSCc_1671	-4.7972	-11.2647	eSCc_1671	-8.13279	-15.2016	eSCc_1671	10.1762	11.7287	eSCc_1671	6.08316	-11.459
					eSCc_1672	-3.62581	-11.6225	eSCc_1672	-9.9489	-14.3266	eSCc_1672	10.0442	13.3484	eSCc_1672	7.07555	-12.232
					eSCc_1673	-4.57946	-10.9985	eSCc_1673	-8.61146	-15.192	eSCc_1673	10.2708	12.4441	eSCc_1673	6.39477	-11.801
					eSCc_1674	-4.42552	-11.9028	eSCc_1674	-8.34789	-14.6353	eSCc_1674	9.91104	12.1033	eSCc_1674	6.449	-11.3925
					eSCc_1675	-3.62468	-11.6975	eSCc_1675	-9.86211	-14.4955	eSCc_1675	9.95075	13.0297	eSCc_1675	7.00606	-12.1604
					eSCc_1676	-3.53988	-11.7252	eSCc_1676	-9.34639	-14.507	eSCc_1676	9.73437	12.8443	eSCc_1676	6.9353	-12.3105
					eSCc_1677	-4.57067	-10.8455	eSCc_1677	-8.49838	-15.197	eSCc_1677	10.3953	12.2823	eSCc_1677	6.49426	-11.8968
					eSCc_1678	-4.1712	-10.7946	eSCc_1678	-9.21015	-14.9911	eSCc_1678	10.3518	13.1969	eSCc_1678	6.74881	-12.3211
					eSCc_1679	-4.65771	-11.0667	eSCc_1679	-8.4153	-15.3114	eSCc_1679	10.3337	12.2379	eSCc_1679	6.27259	-11.7019
					eSCc_1680	-4.57775	-10.9169	eSCc_1680	-8.37889	-15.2601	eSCc_1680	10.2944	12.2618	eSCc_1680	6.48099	-11.9032
					eSCc_1681	-4.77796	-12.0101	eSCc_1681	-8.54742	-14.3279	eSCc_1681	9.35359	11.6679	eSCc_1681	6.43825	-10.7872
					eSCc_1682	-4.2023	-12.4218	eSCc_1682	-8.83081	-13.4269	eSCc_1682	8.91205	11.9169	eSCc_1682	6.97822	-10.4389
					eSCc_1683	-3.11852	-11.9243	eSCc_1683	-10.7426	-13.799	eSCc_1683	9.07899	13.8612	eSCc_1683	7.67225	-12.1211
					eSCc_1684	-3.67331	-11.6036	eSCc_1684	-9.79091	-14.4155	eSCc_1684	9.3416	12.8559	eSCc_1684	7.19852	-12.0988
					eSCc_1685	-3.97655	-10.9985	eSCc_1685	-9.75215	-14.7317	eSCc_1685	10.2451	13.3167	eSCc_1685	6.92826	-12.4339
					eSCc_1686	-4.55967	-12.4407	eSCc_1686	-9.21873	-13.8286	eSCc_1686	9.2086	12.5684	eSCc_1686	6.6001	-10.6637
					eSCc_1687	-4.68902	-11.5368	eSCc_1687	-8.11623	-14.8277	eSCc_1687	10.0541	12.1273	eSCc_1687	6.25161	-11.5316
					eSCc_1688	-4.96576	-11.9651	eSCc_1688	-8.06988	-14.9171	eSCc_1688	9.87817	11.6863	eSCc_1688	6.24638	-11.208
					eSCc_1689	-3.98894	-11.9966	eSCc_1689	-9.50063	-14.2125	eSCc_1689	9.36729	12.8614	eSCc_1689	6.83614	-11.593
					eSCc_1690	-3.94108	-12.6564	eSCc_1690	-8.99165	-13.9861	eSCc_1690	8.51116	12.2524	eSCc_1690	6.26677	-10.5491
					eSCc_1691	-4.64931	-12.2477	eSCc_1691	-8.80958	-14.3394	eSCc_1691	9.19547	11.9262	eSCc_1691	6.3272	-10.4507
					eSCc_1692	-4.82134	-12.3779	eSCc_1692	-8.15457	-14.0334	eSCc_1692	9.2639	11.8192	eSCc_1692	6.35485	-10.4524
					eSCc_1693	-4.68946	-12.1932	eSCc_1693	-8.03616	-14.4106	eSCc_1693	9.26468	11.3556	eSCc_1693	6.59243	-10.714
					eSCc_1694	-4.59158	-11.9232	eSCc_1694	-8.57324	-14.4604	eSCc_1694	10.2344	11.9436	eSCc_1694	6.26068	-10.9359
					eSCc_1695	-3.38411	-11.7994	eSCc_1695	-10.2154	-13.8721	eSCc_1695	9.0788	13.2851	eSCc_1695	7.69106	-11.9477
					eSCc_1696	-4.65493	-10.9314	eSCc_1696	-8.26226	-15.2964	eSCc_1696	10.3934	12.1064	eSCc_1696	6.10785	-11.5611
					eSCc_1697	-4.62113	-11.6584	eSCc_1697	-8.66674	-14.7943	eSCc_1697	9.32289	12.1032	eSCc_1697	6.1266	-11.1266
					eSCc_1698	-3.23354	-11.9874	eSCc_1698	-9.96191	-14.0675	eSCc_1698	9.12712	13.4827	eSCc_1698	8.18363	-11.9871
					eSCc_1699	-4.68136	-10.8042	eSCc_1699	-8.30189	-15.3042	eSCc_1699	10.4208	12.1634	eSCc_1699	6.17851	-11.6995
					eSCc_1700	-4.48145	-12.8517	eSCc_1700	-8.91831	-13.6723	eSCc_1700	8.05371	12.2432	eSCc_1700	8.04958	-9.86936
					eSCc_1701	-4.82466	-12.1308	eSCc_1701	-8.30066	-14.6577	eSCc_1701	9.32611	11.8807	eSCc_1701	6.31244	-10.8948
					eSCc_1702	-4.32175	-12.1917	eSCc_1702	-8.91081	-13.7968	eSCc_1702	9.15125	12.2443	eSCc_1702	6.70332	-10.7954
					eSCc_1703	-4.82194	-12.1473	eSCc_1703	-7.98275	-14.1283	eSCc_1703	9.37877	11.2776	eSCc_1703	6.53262	-10.0073
					eSCc_1704	-3.84823	-11.1837	eSCc_1704	-10.2253	-14.4041	eSCc_1704	10.274	13.3678	eSCc_1704	7.10973	-12.4914
					eSCc_1705	-4.00563	-11.1377	eSCc_1705	-9.80366	-14.6156	eSCc_1705	10.1451	13.3136	eSCc_1705	6.94103	-12.2543
					eSCc_1706	-4.46101	-10.991	eSCc_1706	-8.65959	-15.1783	eSCc_1706	10.4163	12.3653	eSCc_1706	6.6097	-12.0419
					eSCc_1707	-4.05352	-11.1987	eSCc_1707	-9.87471	-14.6756	eSCc_1707	10.1485	13.3805	eSCc_1707	6.69821	-12.3101
					eSCc_1708	-4.69279	-11.1655	eSCc_1708	-8.217	-15.093	eSCc_1708	10.2489	11.9986	eSCc_1708	6.24711	-11.7135
					eSCc_1709	-4.31609	-10.7923	eSCc_1709	-8.94412	-15.1311	eSCc_1709	10.3303	13.0272	eSCc_1709	6.75797	-12.3895
					eSCc_1710	-3.27238	-11.8684	eSCc_1710	-10.6276	-13.8999	eSCc_1710	9.21838	13.6649	eSCc_1710	7.40989	-12.1495
					eSCc_1711	-3.46735	-11.5882	eSCc_1711	-10.2455	-14.3715	eSCc_1711	10.1733	13.4868	eSCc_1711	7.19775	-12.5471
					eSCc_1712	-4.67782	-10.8628	eSCc_1712	-8.15028	-15.2312	eSCc_1712	10.4225	12.1735	eSCc_1712	6.09056	-11.6169
					eSCc_1713	-3.90806	-10.984	eSCc_1713	-9.84128	-14.6866	eSCc_1713	10.1469	13.4424	eSCc_1713	7.07122	-12.4772
					eSCc_1714	-5.15661	-12.9097	eSCc_1714	-7.6121	-13.801	eSCc_1714	9.33406	11.0878	eSCc_1714	6.31997	-10.1623
					eSCc_1715	-4.61852	-10.8862	eSCc_1715	-8.50373	-15.2482	eSCc_1715	10.3937	12.2977	eSCc_1715	6.39822	-11.9997

## Sheet: S17 Fig
The AUC of the zero-valued rates-three cell clustering accuracy (ARI, NMI, and SW) quantification indicators on 16 scRNA-seq data sets.
Method	Cell clustering indicator	AUC
scapGNN	average ARI	0.456842
Pagoda2	average ARI	0.380237
AUCell	average ARI	0.228658
UniPath	average ARI	0.250895
scapGNN	average NMI	0.548132
Pagoda2	average NMI	0.450684
AUCell	average NMI	0.297711
UniPath	average NMI	0.311
scapGNN	average SW	0.248237
Pagoda2	average SW	0.119737
AUCell	average SW	0.0425
UniPath	average SW	0.0342632
EC dataset
Method	drop-out noise	Proportion of correct detection	Rank
scapGNN	Dropout rate 5%	0.971	Top 1
scapGNN	Dropout rate 5%	0.971	Top 2
scapGNN	Dropout rate 5%	0.971	Top 3
scapGNN	Dropout rate 5%	0.971	Top 4
scapGNN	Dropout rate 5%	0.971	Top 5
scapGNN	Dropout rate 10%	0.941	Top 1
scapGNN	Dropout rate 10%	0.941	Top 2
scapGNN	Dropout rate 10%	0.941	Top 3
scapGNN	Dropout rate 10%	0.941	Top 4
scapGNN	Dropout rate 10%	0.941	Top 5
scapGNN	Dropout rate 15%	1	Top 1
scapGNN	Dropout rate 15%	1	Top 2
scapGNN	Dropout rate 15%	1	Top 3
scapGNN	Dropout rate 15%	1	Top 4
scapGNN	Dropout rate 15%	1	Top 5
scapGNN	Dropout rate 20%	0.853	Top 1
scapGNN	Dropout rate 20%	0.853	Top 2
scapGNN	Dropout rate 20%	0.853	Top 3
scapGNN	Dropout rate 20%	0.853	Top 4
scapGNN	Dropout rate 20%	0.853	Top 5
AUCell	Dropout rate 5%	0	Top 1
AUCell	Dropout rate 5%	0	Top 2
AUCell	Dropout rate 5%	0	Top 3
AUCell	Dropout rate 5%	0	Top 4
AUCell	Dropout rate 5%	0	Top 5
AUCell	Dropout rate 10%	0	Top 1
AUCell	Dropout rate 10%	0	Top 2
AUCell	Dropout rate 10%	0	Top 3
AUCell	Dropout rate 10%	0	Top 4
AUCell	Dropout rate 10%	0	Top 5
AUCell	Dropout rate 15%	0	Top 1
AUCell	Dropout rate 15%	0	Top 2
AUCell	Dropout rate 15%	0	Top 3
AUCell	Dropout rate 15%	0	Top 4
AUCell	Dropout rate 15%	0	Top 5
AUCell	Dropout rate 20%	0	Top 1
AUCell	Dropout rate 20%	0	Top 2
AUCell	Dropout rate 20%	0	Top 3
AUCell	Dropout rate 20%	0	Top 4
AUCell	Dropout rate 20%	0	Top 5
Pagoda2	Dropout rate 5%	0	Top 1
Pagoda2	Dropout rate 5%	0	Top 2
Pagoda2	Dropout rate 5%	0	Top 3
Pagoda2	Dropout rate 5%	0	Top 4
Pagoda2	Dropout rate 5%	0.029	Top 5
Pagoda2	Dropout rate 10%	0	Top 1
Pagoda2	Dropout rate 10%	0	Top 2
Pagoda2	Dropout rate 10%	0	Top 3
Pagoda2	Dropout rate 10%	0.029	Top 4
Pagoda2	Dropout rate 10%	0.029	Top 5
Pagoda2	Dropout rate 15%	0	Top 1
Pagoda2	Dropout rate 15%	0	Top 2
Pagoda2	Dropout rate 15%	0.029	Top 3
Pagoda2	Dropout rate 15%	0.029	Top 4
Pagoda2	Dropout rate 15%	0.029	Top 5
Pagoda2	Dropout rate 20%	0	Top 1
Pagoda2	Dropout rate 20%	0	Top 2
Pagoda2	Dropout rate 20%	0.029	Top 3
Pagoda2	Dropout rate 20%	0.029	Top 4
Pagoda2	Dropout rate 20%	0.029	Top 5
UniPath	Dropout rate 5%	0.029	Top 1
UniPath	Dropout rate 5%	0.176	Top 2
UniPath	Dropout rate 5%	0.441	Top 3
UniPath	Dropout rate 5%	0.882	Top 4
UniPath	Dropout rate 5%	1	Top 5
UniPath	Dropout rate 10%	0.029	Top 1
UniPath	Dropout rate 10%	0.176	Top 2
UniPath	Dropout rate 10%	0.382	Top 3
UniPath	Dropout rate 10%	0.853	Top 4
UniPath	Dropout rate 10%	0.971	Top 5
UniPath	Dropout rate 15%	0.088	Top 1
UniPath	Dropout rate 15%	0.235	Top 2
UniPath	Dropout rate 15%	0.559	Top 3
UniPath	Dropout rate 15%	0.912	Top 4
UniPath	Dropout rate 15%	1	Top 5
UniPath	Dropout rate 20%	0.059	Top 1
UniPath	Dropout rate 20%	0.235	Top 2
UniPath	Dropout rate 20%	0.559	Top 3
UniPath	Dropout rate 20%	0.824	Top 4
UniPath	Dropout rate 20%	0.882	Top 5
