# Supplementary material for: scapGNN: A graph neural network–based framework for active pathway and gene module inference from single-cell multi-omics data
Source: PLoS Biol. 2023 Nov 13;21(11):e3002369. doi: 10.1371/journal.pbio.3002369 (PMC10681325; doi:10.1371/journal.pbio.3002369)
Supplement: S4 Data — (XLSX) [file pbio.3002369.s047.xlsx]

## Sheet: Fig 5
The cell clustering accuracy indicators of the mouse cortical brain dataset.										UMAP location of mouse cortical brain dataset using pathway activity score matrix of scapGNN.
Method	Cell clustering indicator	Value								Cell id	UMAP_1	UMAP_2	Cell type
scapGNN	ARI	0.693								AAACGAAAGTAATCAG-1	7.02745	-0.698723	L6 IT
scapGNN	NMI	0.748								AAACGAACACGCTGTG-1	7.17216	1.19268	L2/3 IT
scapGNN	Average SW	0.3								AAACGAATCCTGGGAC-1	7.45255	-1.01468	L6 IT
scapGNN	Purity	0.712								AAACGAATCGGGAAAC-1	-2.96677	-14.3122	Macrophage
										AAACTCGAGAAAGCAG-1	2.90585	2.78474	L2/3 IT
										AAACTCGAGACACTTC-1	1.76557	1.02565	L6 IT
The cell clustering accuracy indicators of the mouse cortical brain dataset (drop-out noise).										AAACTCGCAAATTCCG-1	2.39461	2.22608	L2/3 IT
Method	Cell clustering indicator	AUC								AAACTCGCACATGATC-1	6.77812	-0.371401	L6 IT
scapGNN	ARI	0.67								AAACTCGGTTAACCAC-1	3.00289	1.4259	L2/3 IT
scapGNN	NMI	0.726								AAACTCGGTTACTACG-1	-16.9793	-0.0867689	Oligo
scapGNN	Purity	0.714								AAACTCGGTTCCGCGA-1	-7.59901	0.824433	Oligo
scapGNN	Average SW	0.28								AAACTCGTCCAACGCG-1	2.24035	0.807714	L2/3 IT
										AAACTCGTCCATCATT-1	1.07369	1.49134	L2/3 IT
										AAACTCGTCGAGTTAC-1	-2.89185	10.542	Pvalb
The proportion of cells that detected the corresponding correct cell-type marker gene sets on the PBMC dataset.										AAACTCGTCTGGGCGT-1	7.58677	-1.2654	L6 IT
Method	Cell type	Rank	Proportion of correct detection							AAACTGCAGGGTTCTT-1	-3.01701	-14.2416	Macrophage
scapGNN	Natural killer cell	Top 1	0.774							AAACTGCCACTCGCAG-1	-3.95196	9.4655	Lamp5
scapGNN	Natural killer cell	Top 2	0.774							AAACTGCGTAGAACGC-1	6.36887	1.15563	L5 IT
scapGNN	Natural killer cell	Top 3	0.774							AAAGATGAGCACCATT-1	1.19635	15.5061	Meis2
scapGNN	Natural killer cell	Top 4	0.777							AAAGATGAGCGAGAAA-1	-2.73698	-14.0973	Astro
scapGNN	Natural killer cell	Top 5	0.777							AAAGATGCATCACAGT-1	7.2199	5.62815	L4
scapGNN	Naive CD8+ T cell	Top 1	0.993							AAAGATGCATCGCCTT-1	6.76306	-0.577581	L6 IT
scapGNN	Naive CD8+ T cell	Top 2	0.993							AAAGATGTCTCATCCG-1	-6.6236	-3.33743	Astro
scapGNN	Naive CD8+ T cell	Top 3	0.993							AAAGGATCACGGCCAT-1	1.83742	16.0898	Lamp5
scapGNN	Naive CD8+ T cell	Top 4	0.993							AAAGGATGTCATGAGG-1	-6.2664	-2.11306	Astro
scapGNN	Naive CD8+ T cell	Top 5	0.993							AAAGGATGTTACCCAA-1	1.77818	2.73596	L2/3 IT
scapGNN	Monocyte	Top 1	0.988							AAAGGGCAGAGGTGGG-1	-6.46234	-2.09362	Astro
scapGNN	Monocyte	Top 2	0.988							AAAGGGCAGTTAGCAA-1	6.68235	-0.510552	L6 CT
scapGNN	Monocyte	Top 3	0.989							AAAGGGCCAACGTACT-1	-15.3424	1.63056	Oligo
scapGNN	Monocyte	Top 4	0.989							AAAGGGCCATTGATGC-1	-16.6459	2.27132	Oligo
scapGNN	Monocyte	Top 5	0.989							AAAGGGCGTCAAACAA-1	6.80319	1.2571	L5 IT
Binomial	Natural killer cell	Top 1	0							AAATGAGAGGGCATTG-1	1.8894	2.67556	L2/3 IT
Binomial	Natural killer cell	Top 2	0							AAATGAGCACTGTCGG-1	-16.4826	1.67795	Oligo
Binomial	Natural killer cell	Top 3	0							AAATGAGGTTTGTGAC-1	-16.6664	-0.688766	Oligo
Binomial	Natural killer cell	Top 4	0							AAATGAGTCAAGAGAT-1	8.09655	-7.80099	L6b
Binomial	Natural killer cell	Top 5	0							AAATGCCAGATTCCGT-1	-5.37543	8.55288	Vip
Binomial	Naive CD8+ T cell	Top 1	0							AAATGCCAGTCGACCC-1	5.86932	-0.510333	L5 IT
Binomial	Naive CD8+ T cell	Top 2	0							AAATGCCGTACAAATG-1	7.32878	6.98596	L4
Binomial	Naive CD8+ T cell	Top 3	0							AAATGCCGTGTGAGGT-1	-16.3656	1.21775	Oligo
Binomial	Naive CD8+ T cell	Top 4	0							AAATGCCTCCCGGGTA-1	6.03225	1.00619	L5 IT
Binomial	Naive CD8+ T cell	Top 5	0							AACAAAGAGGCCAGTA-1	1.1581	-0.2007	L2/3 IT
Binomial	Monocyte	Top 1	0.981							AACAAAGAGTGAAGGA-1	-7.71984	-2.4112	Astro
Binomial	Monocyte	Top 2	0.981							AACAAAGAGTTCAACC-1	-1.88827	9.42993	Pvalb
Binomial	Monocyte	Top 3	0.981							AACAAAGCAAGCTTTG-1	-2.82202	9.98482	Pvalb
Binomial	Monocyte	Top 4	0.981							AACAAAGGTACTTGAC-1	-18.1692	1.15236	Oligo
Binomial	Monocyte	Top 5	0.981							AACAAAGGTCCCGTGA-1	8.95308	-9.02922	L6 CT
Hypergeometeric	Natural killer cell	Top 1	0							AACAAAGGTCTGTCCT-1	0.98181	0.65527	L2/3 IT
Hypergeometeric	Natural killer cell	Top 2	0							AACAAAGTCCCGAAGC-1	-5.21349	-6.14338	Astro
Hypergeometeric	Natural killer cell	Top 3	0							AACAAAGTCCTCATTA-1	-2.12329	-15.6574	Macrophage
Hypergeometeric	Natural killer cell	Top 4	0							AACAGTCAGCGAGAAA-1	5.95107	3.51031	L5 IT
Hypergeometeric	Natural killer cell	Top 5	0							AACAGTCAGTGGTGTG-1	-3.79096	9.76092	Sst
Hypergeometeric	Naive CD8+ T cell	Top 1	0							AACAGTCCAGGGCTTC-1	-18.4519	2.80662	Oligo
Hypergeometeric	Naive CD8+ T cell	Top 2	0							AACAGTCTCGAGCGCT-1	1.07526	-0.145963	L2/3 IT
Hypergeometeric	Naive CD8+ T cell	Top 3	0							AACATCGAGCTGAAAT-1	3.99057	3.69202	L2/3 IT
Hypergeometeric	Naive CD8+ T cell	Top 4	0							AACATCGCATTTGGCA-1	1.96572	0.490591	L2/3 IT
Hypergeometeric	Naive CD8+ T cell	Top 5	0							AACATCGGTCCATTGA-1	-17.3197	0.149985	Oligo
Hypergeometeric	Monocyte	Top 1	1							AACATCGGTCCCTAAA-1	2.29732	0.853974	L2/3 IT
Hypergeometeric	Monocyte	Top 2	1							AACATCGTCCGTGCAG-1	-18.6096	1.58359	Oligo
Hypergeometeric	Monocyte	Top 3	1							AACCAACCAATACTGC-1	-17.9506	2.17045	Oligo
Hypergeometeric	Monocyte	Top 4	1							AACCAACCAGTTGCAT-1	6.13752	2.11007	L5 IT
Hypergeometeric	Monocyte	Top 5	1							AACCAACCATAGCCAT-1	7.60698	7.24383	L4
										AACCAACCATGGGTGA-1	-16.3112	0.654284	Oligo
										AACCAACGTATTCGAC-1	4.72914	2.99322	L2/3 IT
The proportion of T cells that detected the T cell receptor signaling pathway on the PBMC dataset.										AACCAACGTCCCGTGA-1	6.08379	5.17662	L4
Method	Cell type	Rank	Proportion of correct detection							AACCGATAGCTCGTTA-1	-17.543	1.67816	Oligo
scapGNN	T cell	Top 1	0.965							AACCGATAGGGTTCTT-1	-18.2039	1.61179	Oligo
scapGNN	T cell	Top 2	0.965							AACCGATAGTGTGTAA-1	7.14595	4.51136	L4
scapGNN	T cell	Top 3	0.965							AACCGATCAGAGCCAA-1	6.88074	6.01373	L4
scapGNN	T cell	Top 4	0.965							AACCGATGTAGAATAC-1	-15.489	1.75452	Oligo
scapGNN	T cell	Top 5	0.966							AACCGATGTAGCTGTT-1	-16.3975	0.525841	Oligo
Binomial	T cell	Top 1	0							AACCGATGTCACTCTC-1	-5.44395	-5.3293	Astro
Binomial	T cell	Top 2	0							AACCGATGTCGCGCTA-1	-18.0611	2.26007	Oligo
Binomial	T cell	Top 3	0							AACCGATGTTAACCAC-1	6.82852	1.73833	L6 IT
Binomial	T cell	Top 4	0							AACCGATGTTTGTAGC-1	-5.37921	-6.07609	Astro
Binomial	T cell	Top 5	0							AACCGATTCGCTACCT-1	1.39289	0.471952	L2/3 IT
Hypergeometeric	T cell	Top 1	0							AACCGATTCTCTGCAC-1	-3.14809	9.56237	Sst
Hypergeometeric	T cell	Top 2	0							AACCTGAAGTAGTTCC-1	9.43054	-7.57914	L6 CT
Hypergeometeric	T cell	Top 3	0							AACCTGAAGTGAACCG-1	-2.61887	-14.1736	Macrophage
Hypergeometeric	T cell	Top 4	0							AACCTGACATCATAGC-1	-7.4064	-3.58236	Astro
Hypergeometeric	T cell	Top 5	0							AACCTGACATGTGGGA-1	1.74967	1.29628	L2/3 IT
										AACCTGAGTAGCGAGT-1	7.32858	-8.15934	L6 CT
										AACCTGAGTGAATGGC-1	4.87608	-0.846209	L5 PT
Robustness evaluation of the scapGNN in correctly detecting the marker gene set of monocytes with different dropout rates on the PBMC dataset.										AACCTGAGTTCCTATT-1	-2.17217	-15.6465	Macrophage
Method	Noise ratio	Rank	Proportion of correct detection							AACCTGATCACTACCC-1	1.12823	-11.0995	VLMC
Binomial	Dropout rate 5%	Top 1	0.472							AACCTTTCAACGGACA-1	-4.79665	-6.78552	Astro
Binomial	Dropout rate 5%	Top 2	0.472							AACCTTTTCGCTCGGA-1	8.60499	-7.67842	L6 CT
Binomial	Dropout rate 5%	Top 3	0.472							AACGAGGAGTCATACC-1	2.88274	1.64371	L2/3 IT
Binomial	Dropout rate 5%	Top 4	0.472							AACGAGGCAAGGCTTT-1	8.92018	-8.92656	L6 CT
Binomial	Dropout rate 5%	Top 5	0.472							AACGAGGCAGTAAGAT-1	7.80868	6.68987	L4
Binomial	Dropout rate 10%	Top 1	0.418							AACGAGGGTAACCATC-1	2.51815	2.01021	L2/3 IT
Binomial	Dropout rate 10%	Top 2	0.418							AACGAGGGTCTAACCA-1	1.11505	15.6683	Lamp5
Binomial	Dropout rate 10%	Top 3	0.418							AACGAGGGTTAAGTCC-1	-1.96419	-14.0805	L2/3 IT
Binomial	Dropout rate 10%	Top 4	0.418							AACGAGGTCACTGATG-1	-15.8835	-0.872417	Oligo
Binomial	Dropout rate 10%	Top 5	0.418							AACGAGGTCAGGTCTA-1	6.71368	5.37873	L4
Binomial	Dropout rate 15%	Top 1	0.359							AACGGGAAGAAGCCTG-1	-17.0128	1.64096	Oligo
Binomial	Dropout rate 15%	Top 2	0.359							AACGGGAAGGCATGCA-1	5.86041	5.41651	L4
Binomial	Dropout rate 15%	Top 3	0.359							AACGGGAAGGGCATTG-1	-5.99219	-3.6828	Astro
Binomial	Dropout rate 15%	Top 4	0.359							AACGGGAAGTAACTCC-1	1.28942	15.6181	Lamp5
Binomial	Dropout rate 15%	Top 5	0.359							AACGGGACAAACCCTA-1	-17.4191	1.46238	Oligo
Binomial	Dropout rate 20%	Top 1	0.303							AACGGGACATTCTTTG-1	7.61203	7.45576	L4
Binomial	Dropout rate 20%	Top 2	0.303							AACGGGAGTCGCGCTA-1	7.39898	-0.89007	L6 IT
Binomial	Dropout rate 20%	Top 3	0.303							AACGGGAGTGCATCAT-1	-7.95847	-2.91688	Astro
Binomial	Dropout rate 20%	Top 4	0.303							AACGGGAGTGCTTGAT-1	2.83182	0.80395	L2/3 IT
Binomial	Dropout rate 20%	Top 5	0.303							AACGTACAGGAATGGA-1	3.10368	1.3448	L2/3 IT
Hypergeometeric	Dropout rate 5%	Top 1	0.991							AACGTACGTACGGATG-1	-18.2416	1.10824	Oligo
Hypergeometeric	Dropout rate 5%	Top 2	0.991							AACGTACGTCAAACAA-1	-16.9011	0.297496	Oligo
Hypergeometeric	Dropout rate 5%	Top 3	0.991							AACGTACGTCACTCTC-1	6.37587	5.28017	L4
Hypergeometeric	Dropout rate 5%	Top 4	0.995							AACGTACGTTTGTAGC-1	6.39791	5.36823	L4
Hypergeometeric	Dropout rate 5%	Top 5	0.998							AACGTACTCGGTGATT-1	-4.90702	-6.64009	Astro
Hypergeometeric	Dropout rate 10%	Top 1	0.98							AACTGGTAGCTACGTT-1	7.22305	-7.87544	L6b
Hypergeometeric	Dropout rate 10%	Top 2	0.98							AACTGGTAGCTCCGGT-1	-18.2501	2.34698	Oligo
Hypergeometeric	Dropout rate 10%	Top 3	0.981							AACTGGTAGTACAACA-1	1.48668	-1.25224	L2/3 IT
Hypergeometeric	Dropout rate 10%	Top 4	0.988							AACTGGTAGTGAAGGA-1	-15.4864	-0.476916	Oligo
Hypergeometeric	Dropout rate 10%	Top 5	0.998							AACTGGTAGTGAATAC-1	5.57927	3.58755	L4
Hypergeometeric	Dropout rate 15%	Top 1	0.967							AACTGGTGTCTGGTTA-1	7.01343	-0.0634332	L6 IT
Hypergeometeric	Dropout rate 15%	Top 2	0.967							AACTGGTTCCATCTAT-1	-5.57421	-5.16244	Astro
Hypergeometeric	Dropout rate 15%	Top 3	0.967							AACTGGTTCCGTGCAG-1	7.6652	6.7727	L4
Hypergeometeric	Dropout rate 15%	Top 4	0.977							AACTGGTTCGATAGGG-1	5.31186	2.56169	L5 IT
Hypergeometeric	Dropout rate 15%	Top 5	0.997							AACTGTGAGAAGGGCG-1	-7.6135	0.38433	Oligo
Hypergeometeric	Dropout rate 20%	Top 1	0.944							AACTGTGAGACGTCAG-1	4.03043	2.33546	L4
Hypergeometeric	Dropout rate 20%	Top 2	0.944							AACTGTGAGAGCCACA-1	-7.06541	-1.41609	Endo
Hypergeometeric	Dropout rate 20%	Top 3	0.945							AACTGTGAGGTGTTGG-1	2.72023	15.5796	Lamp5
Hypergeometeric	Dropout rate 20%	Top 4	0.959							AACTGTGCACTGTAAC-1	6.80082	-0.405362	L6 IT
Hypergeometeric	Dropout rate 20%	Top 5	0.995							AACTGTGTCGTGATAC-1	-18.3262	2.54696	Oligo
scapGNN	Dropout rate 5%	Top 1	0.974							AACTGTGTCTCTATCA-1	6.79593	0.322008	L6 IT
scapGNN	Dropout rate 5%	Top 2	0.974							AACTTGGCATTAGCAC-1	-6.18297	-2.57591	Astro
scapGNN	Dropout rate 5%	Top 3	0.974							AACTTGGGTAGTAACA-1	5.8362	0.206248	L5 IT
scapGNN	Dropout rate 5%	Top 4	0.974							AACTTGGGTCCCGAGT-1	0.257845	1.70206	L2/3 IT
scapGNN	Dropout rate 5%	Top 5	0.974							AACTTGGGTCTGCACG-1	5.67396	-0.897357	L5 PT
scapGNN	Dropout rate 10%	Top 1	0.959							AACTTGGGTGCCAAGA-1	-2.09729	-15.7169	Macrophage
scapGNN	Dropout rate 10%	Top 2	0.959							AACTTGGTCCCGTATC-1	1.62928	1.81033	L2/3 IT
scapGNN	Dropout rate 10%	Top 3	0.959							AACTTGGTCGTGGCGT-1	9.21795	-8.10995	L6 CT
scapGNN	Dropout rate 10%	Top 4	0.959							AAGATAGAGGCCAGTA-1	-18.5884	1.86296	Oligo
scapGNN	Dropout rate 10%	Top 5	0.96							AAGATAGAGTGAGCAC-1	2.06024	15.7536	Lamp5
scapGNN	Dropout rate 15%	Top 1	0.935							AAGATAGAGTGATAAC-1	6.60833	6.95957	L4
scapGNN	Dropout rate 15%	Top 2	0.935							AAGATAGTCGGATCGC-1	-16.0889	0.50012	Oligo
scapGNN	Dropout rate 15%	Top 3	0.935							AAGATAGTCTATCTAC-1	-1.61988	-16.1264	Macrophage
scapGNN	Dropout rate 15%	Top 4	0.935							AAGATAGTCTTCCAGC-1	-1.85003	-15.8014	Macrophage
scapGNN	Dropout rate 15%	Top 5	0.935							AAGGAGCAGACCGCAA-1	8.77078	-8.64081	L6 CT
scapGNN	Dropout rate 20%	Top 1	0.97							AAGGAGCAGGAGTAGA-1	-7.96145	-3.21677	Astro
scapGNN	Dropout rate 20%	Top 2	0.97							AAGGAGCCAAGTGGCA-1	6.79605	6.90448	L4
scapGNN	Dropout rate 20%	Top 3	0.97							AAGGAGCCAGGATAGC-1	7.53782	6.13505	L4
scapGNN	Dropout rate 20%	Top 4	0.97							AAGGAGCGTCATCAAC-1	4.1061	3.50728	L4
scapGNN	Dropout rate 20%	Top 5	0.97							AAGGAGCGTGCTGAAG-1	0.460757	1.60585	L2/3 IT
Binomial	Dropout rate 5%	Top 1	0.472							AAGGAGCGTTTGCCCT-1	2.42627	-0.668664	L2/3 IT
Binomial	Dropout rate 5%	Top 2	0.472							AAGGAGCTCGCGTGAC-1	-1.45564	-16.2098	Macrophage
Binomial	Dropout rate 5%	Top 3	0.472							AAGGAGCTCTGAACGT-1	-17.8773	0.865508	Oligo
Binomial	Dropout rate 5%	Top 4	0.472							AAGGTTCAGATCGAGC-1	7.31634	7.13148	L4
Binomial	Dropout rate 5%	Top 5	0.472							AAGGTTCAGATGTTCC-1	8.85263	-8.79983	L6 CT
Binomial	Dropout rate 10%	Top 1	0.418							AAGGTTCAGCAGTAGC-1	8.3135	-8.96187	L6 CT
Binomial	Dropout rate 10%	Top 2	0.418							AAGGTTCAGGGCTTCC-1	6.51501	2.40946	L5 IT
Binomial	Dropout rate 10%	Top 3	0.418							AAGGTTCCACGTTGTA-1	7.12111	5.19201	L4
Binomial	Dropout rate 10%	Top 4	0.418							AAGGTTCGTCGTAATC-1	4.20377	2.71939	L4
Binomial	Dropout rate 10%	Top 5	0.418							AAGGTTCGTGGTAAGC-1	6.93251	1.33597	L6 IT
Binomial	Dropout rate 15%	Top 1	0.359							AAGGTTCGTTACGAAA-1	5.93776	-0.833912	L6 IT
Binomial	Dropout rate 15%	Top 2	0.359							AAGGTTCTCCCTAAAG-1	1.83827	1.3971	L2/3 IT
Binomial	Dropout rate 15%	Top 3	0.359							AATACGCGTCACCCGA-1	7.57499	-7.24609	NP
Binomial	Dropout rate 15%	Top 4	0.359							AATACGCGTTGAATAG-1	-3.83526	9.88196	Sst
Binomial	Dropout rate 15%	Top 5	0.359							AATACGCTCAAGTTGC-1	9.25862	-7.56463	L6 CT
Binomial	Dropout rate 20%	Top 1	0.303							AATACGCTCTATGAGC-1	1.5233	16.059	Meis2
Binomial	Dropout rate 20%	Top 2	0.303							AATACGCTCTCTTCCT-1	1.46346	-0.219124	L2/3 IT
Binomial	Dropout rate 20%	Top 3	0.303							AATGCCACAAGCGTCC-1	2.61681	-0.751774	L2/3 IT
Binomial	Dropout rate 20%	Top 4	0.303							AATGCCACACTTTGGA-1	9.89371	-7.95189	L6 CT
Binomial	Dropout rate 20%	Top 5	0.303							AATGCCAGTAAGTCTC-1	5.96341	5.82658	L4
Hypergeometeric	Dropout rate 5%	Top 1	0.991							AATGCCAGTCATAAGA-1	7.64084	-8.15821	L6 CT
Hypergeometeric	Dropout rate 5%	Top 2	0.991							AATGCCAGTGAATGGC-1	7.23804	-0.0272925	L6 IT
Hypergeometeric	Dropout rate 5%	Top 3	0.991							AATGCCATCAGGCGCT-1	5.2897	-2.22337	L5 PT
Hypergeometeric	Dropout rate 5%	Top 4	0.995							AATGCCATCCATCATT-1	6.10794	-1.03138	L6 IT
Hypergeometeric	Dropout rate 5%	Top 5	0.998							AATGGAAAGTACAGAT-1	-0.469804	-16.6916	Macrophage
Hypergeometeric	Dropout rate 10%	Top 1	0.98							AATGGAACACCGAAAG-1	-16.2455	-0.475489	Oligo
Hypergeometeric	Dropout rate 10%	Top 2	0.98							AATGGAAGTCATAGAA-1	-7.81404	-2.99493	Astro
Hypergeometeric	Dropout rate 10%	Top 3	0.981							AATGGAAGTCCAGACC-1	6.27517	0.795964	L5 IT
Hypergeometeric	Dropout rate 10%	Top 4	0.988							AATGGAAGTGATAGAT-1	6.78385	3.17421	L4
Hypergeometeric	Dropout rate 10%	Top 5	0.998							AATGGAAGTGCATCAT-1	8.33608	-8.78893	L6 CT
Hypergeometeric	Dropout rate 15%	Top 1	0.967							AATGGAAGTGCGTAGA-1	-3.66165	9.55344	Sst
Hypergeometeric	Dropout rate 15%	Top 2	0.967							AATGGAATCCATTGAG-1	8.48807	-8.49528	L6 CT
Hypergeometeric	Dropout rate 15%	Top 3	0.967							AATGGAATCGGTCTCT-1	8.43612	-9.17001	L6 CT
Hypergeometeric	Dropout rate 15%	Top 4	0.977							AATGGCTAGCAGAATT-1	-7.60418	0.716641	Oligo
Hypergeometeric	Dropout rate 15%	Top 5	0.997							AATGGCTAGGACTTTC-1	7.7327	-1.05621	L6 IT
Hypergeometeric	Dropout rate 20%	Top 1	0.944							AATGGCTAGGTGTTGG-1	-2.79752	10.4977	Pvalb
Hypergeometeric	Dropout rate 20%	Top 2	0.944							AATGGCTAGTCGCCTG-1	-7.72323	-2.59115	Astro
Hypergeometeric	Dropout rate 20%	Top 3	0.945							AATGGCTAGTTGAATG-1	-5.5717	-2.45288	L4
Hypergeometeric	Dropout rate 20%	Top 4	0.959							AATGGCTCACGTTGTA-1	7.43291	-8.45746	L6b
Hypergeometeric	Dropout rate 20%	Top 5	0.995							AATGGCTCAGCGCGTT-1	7.37537	-1.35567	L6 IT
scapGNN	Dropout rate 5%	Top 1	0.974							AATGGCTGTAGAACGC-1	1.57778	-1.19928	L2/3 IT
scapGNN	Dropout rate 5%	Top 2	0.974							AATGGCTGTAGGGTTG-1	-1.33752	-15.7098	Macrophage
scapGNN	Dropout rate 5%	Top 3	0.974							AATGGCTTCCAGTTAG-1	-5.42431	8.50597	Sncg
scapGNN	Dropout rate 5%	Top 4	0.974							AATGGCTTCGATTACG-1	9.41363	-8.04191	L6 CT
scapGNN	Dropout rate 5%	Top 5	0.974							AATGGCTTCGCTCGGA-1	1.79505	-0.490074	L2/3 IT
scapGNN	Dropout rate 10%	Top 1	0.959							AATGTCGAGCTGAATA-1	-7.73596	-2.2881	Astro
scapGNN	Dropout rate 10%	Top 2	0.959							AATGTCGAGTGAACCG-1	1.29959	15.8763	Lamp5
scapGNN	Dropout rate 10%	Top 3	0.959							AATGTCGCAAACGTTC-1	-16.7785	-0.345516	Oligo
scapGNN	Dropout rate 10%	Top 4	0.959							AATGTCGCAGGTTATC-1	-2.57165	9.56627	Pvalb
scapGNN	Dropout rate 10%	Top 5	0.96							AATGTCGGTACCGGCT-1	-1.29583	-15.6923	Macrophage
scapGNN	Dropout rate 15%	Top 1	0.935							AATGTCGGTTGGCTTA-1	5.38412	-1.34721	L4
scapGNN	Dropout rate 15%	Top 2	0.935							AATGTCGTCGGTTCCT-1	5.73519	5.50427	L4
scapGNN	Dropout rate 15%	Top 3	0.935							ACAAACCAGTTACACC-1	-4.99162	-6.62588	Astro
scapGNN	Dropout rate 15%	Top 4	0.935							ACAAACCCACAAGGGT-1	9.3308	-7.86702	L6 CT
scapGNN	Dropout rate 15%	Top 5	0.935							ACAAACCCACTCCTCA-1	6.08267	4.67538	L4
scapGNN	Dropout rate 20%	Top 1	0.97							ACAAACCGTGCTTGAT-1	-15.6122	1.74521	Oligo
scapGNN	Dropout rate 20%	Top 2	0.97							ACAAACCGTTAGTAGA-1	-3.03269	-14.3521	Macrophage
scapGNN	Dropout rate 20%	Top 3	0.97							ACAAACCTCCGTTTCG-1	0.229562	-12.0613	VLMC
scapGNN	Dropout rate 20%	Top 4	0.97							ACAAACCTCGGGACAA-1	5.44569	2.84956	L5 IT
scapGNN	Dropout rate 20%	Top 5	0.97							ACAAAGAAGACCGCAA-1	-16.8476	0.888531	Oligo
Binomial	Dropout rate 5%	Top 1	0.472							ACAAAGAAGATCACCT-1	-17.808	0.638357	Oligo
Binomial	Dropout rate 5%	Top 2	0.472							ACAAAGAAGATTACGA-1	-0.552072	-16.6612	Macrophage
Binomial	Dropout rate 5%	Top 3	0.472							ACAAAGAAGCTGGAGT-1	1.45783	0.72591	L2/3 IT
Binomial	Dropout rate 5%	Top 4	0.472							ACAAAGACAACAAACA-1	6.16137	1.30124	L5 IT
Binomial	Dropout rate 5%	Top 5	0.472							ACAAAGACATTACTTC-1	1.12831	-0.357146	L2/3 IT
Binomial	Dropout rate 10%	Top 1	0.418							ACAAAGAGTAGAAAGG-1	-18.6451	1.83093	Oligo
Binomial	Dropout rate 10%	Top 2	0.418							ACAAAGAGTTTGCCCT-1	4.93782	-0.586605	L4
Binomial	Dropout rate 10%	Top 3	0.418							ACAAAGATCTGTGTGA-1	1.71719	-1.24328	L2/3 IT
Binomial	Dropout rate 10%	Top 4	0.418							ACAAGCTCAAAGAGAG-1	8.52661	-7.64629	L6 CT
Binomial	Dropout rate 10%	Top 5	0.418							ACAAGCTCAAGGAAGA-1	6.66415	-0.485837	L5 IT
Binomial	Dropout rate 15%	Top 1	0.359							ACAAGCTCAATCCATG-1	3.10764	2.33352	L2/3 IT
Binomial	Dropout rate 15%	Top 2	0.359							ACAAGCTCAATGCACT-1	3.2821	2.85315	L2/3 IT
Binomial	Dropout rate 15%	Top 3	0.359							ACAAGCTCATACTGCA-1	1.28714	0.0268131	L2/3 IT
Binomial	Dropout rate 15%	Top 4	0.359							ACAAGCTGTACGGAGT-1	-16.1902	-0.780757	Oligo
Binomial	Dropout rate 15%	Top 5	0.359							ACAAGCTGTTGCAGCC-1	-15.992	-0.95378	Oligo
Binomial	Dropout rate 20%	Top 1	0.303							ACAAGCTTCCATGTTT-1	1.69605	0.302185	L2/3 IT
Binomial	Dropout rate 20%	Top 2	0.303							ACAAGCTTCTCTGCAC-1	-17.0255	0.327934	Oligo
Binomial	Dropout rate 20%	Top 3	0.303							ACAATCGAGAACGTTA-1	6.35562	1.32532	L4
Binomial	Dropout rate 20%	Top 4	0.303							ACAATCGAGCAGGACT-1	7.37359	5.67853	L4
Binomial	Dropout rate 20%	Top 5	0.303							ACAATCGAGTCTCTAG-1	-4.67388	-6.76709	Astro
Hypergeometeric	Dropout rate 5%	Top 1	0.991							ACAATCGGTACCTATG-1	6.31644	-0.79239	L6 IT
Hypergeometeric	Dropout rate 5%	Top 2	0.991							ACAATCGGTATGGGTG-1	7.08634	5.49919	L4
Hypergeometeric	Dropout rate 5%	Top 3	0.991							ACAATCGGTCAACGGA-1	1.40429	15.6965	Lamp5
Hypergeometeric	Dropout rate 5%	Top 4	0.995							ACAGAAAGTCGAGGTA-1	-3.83851	9.51804	Sst
Hypergeometeric	Dropout rate 5%	Top 5	0.998							ACAGAAAGTCGCTAGC-1	-4.35968	9.032	Sst
Hypergeometeric	Dropout rate 10%	Top 1	0.98							ACAGAAATCGACTTAG-1	0.78837	0.128338	L2/3 IT
Hypergeometeric	Dropout rate 10%	Top 2	0.98							ACAGAAATCGCCCTTA-1	7.39587	6.77851	L4
Hypergeometeric	Dropout rate 10%	Top 3	0.981							ACAGACTAGTCTTAGC-1	4.96066	-0.777084	L4
Hypergeometeric	Dropout rate 10%	Top 4	0.988							ACAGACTCACCGAATT-1	3.40999	2.35383	L2/3 IT
Hypergeometeric	Dropout rate 10%	Top 5	0.998							ACAGACTGTGTCCAGC-1	-6.40298	-2.15089	Astro
Hypergeometeric	Dropout rate 15%	Top 1	0.967							ACAGACTGTTCAGTTG-1	1.65214	15.8929	Vip
Hypergeometeric	Dropout rate 15%	Top 2	0.967							ACAGACTTCCATATCT-1	6.82789	-1.53748	L6 IT
Hypergeometeric	Dropout rate 15%	Top 3	0.967							ACAGACTTCGATGTGT-1	-15.9304	-0.459726	Oligo
Hypergeometeric	Dropout rate 15%	Top 4	0.977							ACAGACTTCTGTAGAC-1	4.95736	3.56001	L2/3 IT
Hypergeometeric	Dropout rate 15%	Top 5	0.997							ACAGCGCAGTACGCGA-1	-7.35672	0.267088	Oligo
Hypergeometeric	Dropout rate 20%	Top 1	0.944							ACAGCGCAGTTAGCAA-1	-1.92665	9.20944	Pvalb
Hypergeometeric	Dropout rate 20%	Top 2	0.944							ACAGCGCCAATTGTGC-1	6.7665	-1.18506	L6 IT
Hypergeometeric	Dropout rate 20%	Top 3	0.945							ACAGCGCCACCTGGTG-1	5.64173	2.94592	L5 IT
Hypergeometeric	Dropout rate 20%	Top 4	0.959							ACAGCGCCACTCCCAT-1	7.39788	6.98965	L4
Hypergeometeric	Dropout rate 20%	Top 5	0.995							ACAGCGCGTACGTAGG-1	2.86017	0.269681	L2/3 IT
scapGNN	Dropout rate 5%	Top 1	0.974							ACAGCGCTCCCTACCA-1	-1.79583	-15.8582	Macrophage
scapGNN	Dropout rate 5%	Top 2	0.974							ACAGCGCTCGCAAGCC-1	6.26245	-1.88145	L6 IT
scapGNN	Dropout rate 5%	Top 3	0.974							ACAGCGCTCGTTTGAG-1	-15.5317	1.82753	Oligo
scapGNN	Dropout rate 5%	Top 4	0.974							ACAGGCCAGAATACTG-1	4.0902	2.97883	L2/3 IT
scapGNN	Dropout rate 5%	Top 5	0.974							ACAGGCCAGATCCGAG-1	4.89248	4.48314	L4
scapGNN	Dropout rate 10%	Top 1	0.959							ACAGGCCAGGTTTCTG-1	7.81692	6.27	L4
scapGNN	Dropout rate 10%	Top 2	0.959							ACAGGCCAGTTCAACC-1	-6.42899	-3.63735	Astro
scapGNN	Dropout rate 10%	Top 3	0.959							ACAGGCCCATTCGTCC-1	-17.7021	0.833477	Oligo
scapGNN	Dropout rate 10%	Top 4	0.959							ACAGGCCTCTACTGCC-1	1.58649	-1.07348	L2/3 IT
scapGNN	Dropout rate 10%	Top 5	0.96							ACAGGCCTCTGTGTCC-1	-15.5801	1.1465	Oligo
scapGNN	Dropout rate 15%	Top 1	0.935							ACATGCACAAGCCCTG-1	1.56714	2.06928	L2/3 IT
scapGNN	Dropout rate 15%	Top 2	0.935							ACATGCACACAGATGG-1	6.65309	4.06853	L4
scapGNN	Dropout rate 15%	Top 3	0.935							ACATGCAGTGCGTAGA-1	1.44139	0.993979	L2/3 IT
scapGNN	Dropout rate 15%	Top 4	0.935							ACATGCAGTTACCCAA-1	2.6154	1.07929	L2/3 IT
scapGNN	Dropout rate 15%	Top 5	0.935							ACATGCATCAGCCGGT-1	-17.4114	1.37089	Oligo
scapGNN	Dropout rate 20%	Top 1	0.97							ACATGCATCCCACTTG-1	6.7665	5.46115	L5 IT
scapGNN	Dropout rate 20%	Top 2	0.97							ACATGCATCCTAAAGC-1	1.31031	15.5364	Lamp5
scapGNN	Dropout rate 20%	Top 3	0.97							ACATGCATCGAGGCTC-1	-2.20963	-15.559	Macrophage
scapGNN	Dropout rate 20%	Top 4	0.97							ACATGCATCGGGAATG-1	-17.9638	1.84343	Oligo
scapGNN	Dropout rate 20%	Top 5	0.97							ACATGGTAGTCTCGAT-1	1.30257	15.4116	Meis2
Binomial	Dropout rate 5%	Top 1	0.472							ACATGGTAGTGGGACT-1	-5.68033	-5.00477	Astro
Binomial	Dropout rate 5%	Top 2	0.472							ACATGGTCAGCTGATT-1	1.88024	0.954093	L2/3 IT
Binomial	Dropout rate 5%	Top 3	0.472							ACATGGTCAGGACCTC-1	-15.3758	-0.275347	Oligo
Binomial	Dropout rate 5%	Top 4	0.472							ACATGGTCATTTGGCA-1	-2.18671	9.26034	Pvalb
Binomial	Dropout rate 5%	Top 5	0.472							ACATGGTGTACCAAGG-1	7.59019	-6.60385	NP
Binomial	Dropout rate 10%	Top 1	0.418							ACATGGTGTAGGGTTG-1	-7.30586	1.28318	Oligo
Binomial	Dropout rate 10%	Top 2	0.418							ACATGGTTCCATAACG-1	-17.048	1.94196	Oligo
Binomial	Dropout rate 10%	Top 3	0.418							ACCAAACAGAAATGGG-1	6.40987	4.14726	L4
Binomial	Dropout rate 10%	Top 4	0.418							ACCAAACAGAACGTCG-1	6.52913	1.25567	L6 IT
Binomial	Dropout rate 10%	Top 5	0.418							ACCAAACAGCGTTGCC-1	7.19837	-8.37034	L6b
Binomial	Dropout rate 15%	Top 1	0.359							ACCAAACAGCTGAATA-1	6.09416	1.08772	L4
Binomial	Dropout rate 15%	Top 2	0.359							ACCAAACAGGTGTTGG-1	2.04477	15.7024	Lamp5
Binomial	Dropout rate 15%	Top 3	0.359							ACCAAACAGTCCGGAA-1	6.9595	5.60355	L4
Binomial	Dropout rate 15%	Top 4	0.359							ACCAAACCAAACGACG-1	5.97304	4.25145	L4
Binomial	Dropout rate 15%	Top 5	0.359							ACCAAACCATTGCGAT-1	1.42739	-1.19211	L2/3 IT
Binomial	Dropout rate 20%	Top 1	0.303							ACCAAACGTGCATTCA-1	6.13432	-0.711015	L6 IT
Binomial	Dropout rate 20%	Top 2	0.303							ACCAAACTCACTACCC-1	1.10878	2.07199	L2/3 IT
Binomial	Dropout rate 20%	Top 3	0.303							ACCATCCAGACCCATT-1	1.11036	0.385731	L2/3 IT
Binomial	Dropout rate 20%	Top 4	0.303							ACCATCCAGAGCTCCC-1	-4.86915	9.61553	Lamp5
Binomial	Dropout rate 20%	Top 5	0.303							ACCATCCAGTGAGTGC-1	5.61612	2.64539	L4
Hypergeometeric	Dropout rate 5%	Top 1	0.991							ACCATCCCAATTCTCT-1	-5.9604	-4.37309	Astro
Hypergeometeric	Dropout rate 5%	Top 2	0.991							ACCATCCGTCAGTGTT-1	3.14999	-0.882438	L2/3 IT
Hypergeometeric	Dropout rate 5%	Top 3	0.991							ACCATCCGTGGGTAGT-1	-6.63218	-2.52897	Astro
Hypergeometeric	Dropout rate 5%	Top 4	0.995							ACCATCCGTTTCCTAT-1	6.17443	1.04205	L6 IT
Hypergeometeric	Dropout rate 5%	Top 5	0.998							ACCCAAAAGATCGCCC-1	6.3106	0.28898	L5 IT
Hypergeometeric	Dropout rate 10%	Top 1	0.98							ACCCAAAAGTAGAAGG-1	-15.7912	1.31979	Oligo
Hypergeometeric	Dropout rate 10%	Top 2	0.98							ACCCAAAAGTAGGTCG-1	8.94293	-8.07854	L6 CT
Hypergeometeric	Dropout rate 10%	Top 3	0.981							ACCCAAAGTGTACGCC-1	-5.2117	-5.80918	Astro
Hypergeometeric	Dropout rate 10%	Top 4	0.988							ACCGAATAGAATACTG-1	1.71692	-0.140813	L2/3 IT
Hypergeometeric	Dropout rate 10%	Top 5	0.998							ACCGAATAGACACAAT-1	-0.39397	-16.8141	Macrophage
Hypergeometeric	Dropout rate 15%	Top 1	0.967							ACCGAATCATTGATGC-1	4.93459	-0.918077	Vip
Hypergeometeric	Dropout rate 15%	Top 2	0.967							ACCGAATGTATGGTTC-1	-18.3264	1.70343	Oligo
Hypergeometeric	Dropout rate 15%	Top 3	0.967							ACCGAATGTTTCGTTT-1	-5.51094	8.4812	Vip
Hypergeometeric	Dropout rate 15%	Top 4	0.977							ACCGAATTCGTTGTAG-1	-5.58038	8.83981	Vip
Hypergeometeric	Dropout rate 15%	Top 5	0.997							ACCGCAGCAAATGCTC-1	-17.787	0.822644	Oligo
Hypergeometeric	Dropout rate 20%	Top 1	0.944							ACCGCAGCAACAACTC-1	8.28418	-7.83912	L6 CT
Hypergeometeric	Dropout rate 20%	Top 2	0.944							ACCGCAGCAGGGCTTC-1	-2.59442	-13.7947	Macrophage
Hypergeometeric	Dropout rate 20%	Top 3	0.945							ACCGCAGGTAGCAGCA-1	7.44751	-1.37203	L6 IT
Hypergeometeric	Dropout rate 20%	Top 4	0.959							ACCGCAGGTTTCACCC-1	-16.7992	2.27237	Oligo
Hypergeometeric	Dropout rate 20%	Top 5	0.995							ACCGCAGGTTTCTTAC-1	-2.31676	9.12818	Pvalb
scapGNN	Dropout rate 5%	Top 1	0.974							ACCGGGTAGGATTTGA-1	5.37135	1.60689	L5 IT
scapGNN	Dropout rate 5%	Top 2	0.974							ACCGGGTAGGGCGAAG-1	7.23288	-9.01727	L6 CT
scapGNN	Dropout rate 5%	Top 3	0.974							ACCGGGTCAAGCAATA-1	6.91112	0.540244	L6 IT
scapGNN	Dropout rate 5%	Top 4	0.974							ACCGGGTCAAGGATGC-1	7.29339	-7.91345	L6b
scapGNN	Dropout rate 5%	Top 5	0.974							ACCGGGTCAATTCGTG-1	7.24587	1.42238	L6 IT
scapGNN	Dropout rate 10%	Top 1	0.959							ACCGGGTCACGCGATC-1	-2.88477	9.15692	Sst
scapGNN	Dropout rate 10%	Top 2	0.959							ACCGGGTGTAGAAGCC-1	6.05734	-0.825402	L6 IT
scapGNN	Dropout rate 10%	Top 3	0.959							ACCGGGTTCGGTCTAA-1	0.353154	1.55851	L2/3 IT
scapGNN	Dropout rate 10%	Top 4	0.959							ACCGGGTTCTGGCCAG-1	-4.15866	8.90095	Sst
scapGNN	Dropout rate 10%	Top 5	0.96							ACCTGCTAGAAGAGTG-1	6.36924	3.26331	L4
scapGNN	Dropout rate 15%	Top 1	0.935							ACCTGCTAGAATCAGT-1	7.24488	-6.41502	NP
scapGNN	Dropout rate 15%	Top 2	0.935							ACCTGCTAGGAGTACC-1	6.70614	4.8721	L4
scapGNN	Dropout rate 15%	Top 3	0.935							ACCTGCTCACTCCCAT-1	9.24362	-7.71599	L6 CT
scapGNN	Dropout rate 15%	Top 4	0.935							ACCTGCTTCCATTGAG-1	7.35976	6.69952	L4
scapGNN	Dropout rate 15%	Top 5	0.935							ACGGATTAGCGCCTAC-1	1.73844	0.284486	L2/3 IT
scapGNN	Dropout rate 20%	Top 1	0.97							ACGGATTAGCTGGAGT-1	2.03908	-1.33697	L4
scapGNN	Dropout rate 20%	Top 2	0.97							ACGGATTCAACCTCCT-1	2.06314	2.05523	L2/3 IT
scapGNN	Dropout rate 20%	Top 3	0.97							ACGGATTCACAACGGA-1	5.90372	0.818225	L5 IT
scapGNN	Dropout rate 20%	Top 4	0.97							ACGGATTCATAAAGTG-1	5.06718	-0.493932	L5 IT
scapGNN	Dropout rate 20%	Top 5	0.97							ACGGATTCATCAGAAA-1	6.20026	6.0839	L4
Binomial	Dropout rate 5%	Top 1	0.472							ACGGATTCATGGTAAA-1	-5.55166	-5.26562	Astro
Binomial	Dropout rate 5%	Top 2	0.472							ACGGATTGTAAGTGCG-1	3.104	0.911338	L6 IT
Binomial	Dropout rate 5%	Top 3	0.472							ACGGATTGTCCCGAGT-1	5.60876	4.78112	L4
Binomial	Dropout rate 5%	Top 4	0.472							ACGGATTGTGTTTCTT-1	3.61481	2.08524	L2/3 IT
Binomial	Dropout rate 5%	Top 5	0.472							ACGGATTTCACTACCC-1	-2.84673	-14.93	Macrophage
Binomial	Dropout rate 10%	Top 1	0.418							ACGTGGCAGAACGTCG-1	-16.5036	1.76172	Oligo
Binomial	Dropout rate 10%	Top 2	0.418							ACGTGGCAGAATACTG-1	-15.5218	-0.474079	Oligo
Binomial	Dropout rate 10%	Top 3	0.418							ACGTGGCAGGACTTTC-1	5.98923	3.75563	L4
Binomial	Dropout rate 10%	Top 4	0.418							ACGTGGCCACAGATGG-1	1.6769	1.07708	L2/3 IT
Binomial	Dropout rate 10%	Top 5	0.418							ACGTGGCCAGGTGGTA-1	5.31068	4.1953	L4
Binomial	Dropout rate 15%	Top 1	0.359							ACGTGGCGTAAACGTA-1	-6.76721	-3.64711	Astro
Binomial	Dropout rate 15%	Top 2	0.359							ACGTTAGAGAGGCGGA-1	1.9908	15.9226	Vip
Binomial	Dropout rate 15%	Top 3	0.359							ACGTTAGCACGTTAGT-1	7.5136	6.86973	L4
Binomial	Dropout rate 15%	Top 4	0.359							ACGTTAGCATCTCTCG-1	2.97734	2.81723	L2/3 IT
Binomial	Dropout rate 15%	Top 5	0.359							ACGTTAGGTATATGGA-1	7.21961	0.209419	L6 IT
Binomial	Dropout rate 20%	Top 1	0.303							ACGTTAGGTCCGTAGC-1	7.23803	-1.57754	L6 IT
Binomial	Dropout rate 20%	Top 2	0.303							ACGTTAGGTGTGTGTT-1	2.78255	1.94383	L2/3 IT
Binomial	Dropout rate 20%	Top 3	0.303							ACGTTAGTCACTGATG-1	6.2823	4.98719	L4
Binomial	Dropout rate 20%	Top 4	0.303							ACTAACGAGAATCAAC-1	7.45319	7.37248	L4
Binomial	Dropout rate 20%	Top 5	0.303							ACTAACGAGGTGATGC-1	7.31196	-1.4482	L6 IT
Hypergeometeric	Dropout rate 5%	Top 1	0.991							ACTAACGCACACACAT-1	-2.94795	9.53336	Sst
Hypergeometeric	Dropout rate 5%	Top 2	0.991							ACTAACGCACGGCCAT-1	-4.32996	9.91817	Lamp5
Hypergeometeric	Dropout rate 5%	Top 3	0.991							ACTAACGCAGAACTTC-1	1.32447	15.6472	Lamp5
Hypergeometeric	Dropout rate 5%	Top 4	0.995							ACTAACGTCGCCCTTA-1	0.82259	-0.0730889	L2/3 IT
Hypergeometeric	Dropout rate 5%	Top 5	0.998							ACTACCCAGCACACCC-1	7.0893	0.96221	L5 IT
Hypergeometeric	Dropout rate 10%	Top 1	0.98							ACTACCCAGGCCAATG-1	8.49422	-8.43762	L6 CT
Hypergeometeric	Dropout rate 10%	Top 2	0.98							ACTACCCCATTTCACT-1	7.83448	-7.29909	L6b
Hypergeometeric	Dropout rate 10%	Top 3	0.981							ACTACCCTCACGTCAA-1	6.23079	-0.927122	L5 IT
Hypergeometeric	Dropout rate 10%	Top 4	0.988							ACTACCCTCCAACAAC-1	3.5756	3.55152	L2/3 IT
Hypergeometeric	Dropout rate 10%	Top 5	0.998							ACTACGAAGAGAGTTT-1	1.50651	0.291076	L2/3 IT
Hypergeometeric	Dropout rate 15%	Top 1	0.967							ACTACGAAGGATGTCG-1	5.64784	0.954737	L4
Hypergeometeric	Dropout rate 15%	Top 2	0.967							ACTACGAAGGTAAGTT-1	0.813426	0.429585	L2/3 IT
Hypergeometeric	Dropout rate 15%	Top 3	0.967							ACTACGAAGTCCCTCT-1	5.7379	4.01357	L5 IT
Hypergeometeric	Dropout rate 15%	Top 4	0.977							ACTACGACACAACGGA-1	6.42096	-0.295263	L5 IT
Hypergeometeric	Dropout rate 15%	Top 5	0.997							ACTACGACATCCCTTG-1	6.77011	6.24675	L4
Hypergeometeric	Dropout rate 20%	Top 1	0.944							ACTACGACATGGGACA-1	-1.75938	-14.0987	Lamp5
Hypergeometeric	Dropout rate 20%	Top 2	0.944							ACTACGAGTAGCAGCA-1	6.45539	-1.21399	L6 IT
Hypergeometeric	Dropout rate 20%	Top 3	0.945							ACTACGATCACACGTA-1	6.80087	-0.784258	L6 IT
Hypergeometeric	Dropout rate 20%	Top 4	0.959							ACTACGATCGGCATAT-1	1.24985	-10.9686	VLMC
Hypergeometeric	Dropout rate 20%	Top 5	0.995							ACTACGATCGTGCTGG-1	-18.2463	2.24957	Oligo
scapGNN	Dropout rate 5%	Top 1	0.974							ACTAGGTCAAGTCCTA-1	7.64904	-1.13804	L6 IT
scapGNN	Dropout rate 5%	Top 2	0.974							ACTAGGTGTTGGACGA-1	0.864134	0.914287	L2/3 IT
scapGNN	Dropout rate 5%	Top 3	0.974							ACTAGGTTCGACTGGC-1	2.06201	1.48116	L2/3 IT
scapGNN	Dropout rate 5%	Top 4	0.974							ACTATTCAGTTCAAGA-1	6.66926	3.8026	L4
scapGNN	Dropout rate 5%	Top 5	0.974							ACTATTCCATCAACTG-1	1.10607	0.858479	L2/3 IT
scapGNN	Dropout rate 10%	Top 1	0.959							ACTATTCGTGTCTCGG-1	9.74089	-8.3162	L6 CT
scapGNN	Dropout rate 10%	Top 2	0.959							ACTATTCTCGTGGTAT-1	5.404	1.27176	L6 IT
scapGNN	Dropout rate 10%	Top 3	0.959							ACTATTCTCTGACATG-1	7.57726	7.22366	L4
scapGNN	Dropout rate 10%	Top 4	0.959							ACTCGGGAGTAACTCC-1	3.06917	2.35473	L2/3 IT
scapGNN	Dropout rate 10%	Top 5	0.96							ACTCGGGCAAGTAACA-1	-7.72112	-2.43607	Astro
scapGNN	Dropout rate 15%	Top 1	0.935							ACTCGGGCACTCCCAT-1	-18.3035	2.74357	Oligo
scapGNN	Dropout rate 15%	Top 2	0.935							ACTCGGGCAGATTTGC-1	-16.4521	2.33258	Oligo
scapGNN	Dropout rate 15%	Top 3	0.935							ACTCGGGCATCGCTAA-1	2.00124	-0.531476	L2/3 IT
scapGNN	Dropout rate 15%	Top 4	0.935							ACTCGGGGTATTCGCA-1	-5.72256	-4.91487	Astro
scapGNN	Dropout rate 15%	Top 5	0.935							ACTCGGGGTCGGCTGT-1	9.01969	-8.52962	L6 CT
scapGNN	Dropout rate 20%	Top 1	0.97							ACTCGGGGTGCAGACA-1	9.15046	-7.61424	L6 CT
scapGNN	Dropout rate 20%	Top 2	0.97							ACTCGGGGTGGAAAGA-1	-3.79238	9.08262	Pvalb
scapGNN	Dropout rate 20%	Top 3	0.97							ACTCGGGTCACAACAC-1	6.39968	6.02027	L4
scapGNN	Dropout rate 20%	Top 4	0.97							ACTGCAAAGCGTCAAG-1	2.90619	-0.587788	L2/3 IT
scapGNN	Dropout rate 20%	Top 5	0.97							ACTGCAAGTAAACGAT-1	7.09451	-0.195359	L6 IT
										ACTGCAAGTAATGCCT-1	-5.9887	-3.29815	Astro
										ACTGCAAGTGAGGTCA-1	-5.41462	-5.47471	Astro
										ACTGCAATCAAGGCAG-1	-2.27568	9.12023	Pvalb
										ACTGCGGAGATGTTCC-1	-6.26169	-2.67178	Astro
										ACTGCGGAGGATTTGA-1	8.64614	-7.65183	L6 CT
										ACTGCGGAGTATCTGC-1	1.06214	-0.57476	L2/3 IT
										ACTGCGGCAAGTTCGT-1	-7.19005	1.126	Oligo
										ACTGCGGGTATTCTTC-1	6.22785	4.74367	L4
										ACTGCGGGTGACCAGA-1	-16.5776	1.74288	Oligo
										ACTGCGGGTGGTGGTA-1	6.68284	4.18926	L4
										ACTGCGGGTTCTGATG-1	6.6829	6.99952	L4
										ACTGCGGGTTGGGAAC-1	7.5465	5.7054	L4
										ACTGTCCAGATCGAGC-1	5.53779	3.7175	L4
										ACTGTCCAGTTCAAGA-1	0.310253	-11.9789	Endo
										ACTGTCCCATAGCCGC-1	-18.3118	1.13754	Oligo
										ACTGTCCCATGGGACA-1	-4.24168	9.33468	Sst
										ACTGTCCGTCAGTGTT-1	-7.62812	0.485844	Oligo
										ACTGTCCGTGGATTCT-1	-18.2627	1.34215	Oligo
										ACTGTCCTCGTGGCGT-1	-2.4734	-15.4764	Macrophage
										ACTTCCGGTACTTGAC-1	5.70202	0.0263195	L5 IT
										ACTTCCGGTGTCCTTC-1	6.92716	6.11621	L4
										ACTTCCGTCAAACCAC-1	-7.83319	-2.5407	Astro
										ACTTCCGTCACGTGTA-1	8.8183	-9.21429	L6 CT
										ACTTTCAAGACACAAT-1	-15.6606	-0.460403	Oligo
										ACTTTCACACCGTTGG-1	-7.41334	1.46229	Oligo
										ACTTTCACACCTGGTG-1	6.21069	2.3295	L5 IT
										ACTTTCAGTGCCAAGA-1	-5.93994	-3.27619	Astro
										ACTTTCAGTGCGACCT-1	4.69151	4.1179	L4
										ACTTTCATCCATCATT-1	3.18404	2.60358	L2/3 IT
										ACTTTCATCGCTCGGA-1	3.82051	3.39999	L2/3 IT
										ACTTTCATCGGATAGG-1	3.63535	3.63008	L2/3 IT
										AGACAAAAGATGCGAC-1	1.73374	-0.608699	L2/3 IT
										AGACAAAAGGCCTAAG-1	7.82774	6.05776	Oligo
										AGACAAAAGTCGTGAG-1	6.2588	5.23336	L4
										AGACAAACAAATGTCC-1	6.16263	4.08965	L4
										AGACAAACAATGATGA-1	7.18857	6.41107	L4
										AGACAAACACGCGCAT-1	7.60624	-1.05343	L6 IT
										AGACAAACAGCAAACG-1	5.81688	1.3515	L5 IT
										AGACAAAGTAGATTAG-1	7.16736	1.26225	L6 IT
										AGACAAAGTATCGCGC-1	9.18424	-9.15297	L6 CT
										AGACAAAGTCACATTG-1	-17.5991	1.82039	Oligo
										AGACAAAGTGATCAGG-1	0.686787	0.531009	L2/3 IT
										AGACAAAGTTCCAGTA-1	-16.6099	-0.572403	Oligo
										AGACAAATCCTGACCT-1	4.40304	1.85969	L4
										AGACAAATCGATGAAA-1	6.77099	0.129489	L6 IT
										AGACAAATCGCCACTT-1	0.914342	-0.645108	L2/3 IT
										AGACAAATCGGAAAGC-1	6.12121	1.94766	L5 IT
										AGACAAATCGTTCTAT-1	0.918756	0.035971	L2/3 IT
										AGATAGAAGAGTTTGA-1	-18.5906	2.6291	Oligo
										AGATAGAAGCGTTAGG-1	6.66712	0.736127	L5 IT
										AGATAGAAGCTGAGGT-1	2.30871	2.1865	L2/3 IT
										AGATAGAAGGCAAGGG-1	6.71462	-0.923672	L6 IT
										AGATAGACACCTCGTT-1	-7.97269	-3.1398	Astro
										AGATAGAGTCTTAGCA-1	-6.06712	-3.55706	Astro
										AGATAGATCTGATCTT-1	-5.8616	-4.47329	Astro
										AGATAGATCTGTTGCC-1	-16.8795	2.7193	Oligo
										AGATTCGAGAACAGGA-1	7.14583	-8.43514	L6 CT
										AGATTCGAGCCATCAT-1	-1.73295	-15.7182	Macrophage
										AGATTCGAGGTACATA-1	6.11934	-2.10192	L5 PT
										AGATTCGAGTCCCGCA-1	1.31393	15.7098	Sst
										AGATTCGAGTGATAAC-1	-16.4743	0.192324	Oligo
										AGATTCGCACAGATGG-1	7.24443	-6.53437	NP
										AGATTCGCATGCGTTA-1	6.84742	4.10656	L4
										AGATTCGGTCCTTATT-1	6.97155	0.445083	L5 IT
										AGATTCGGTGTTAGAA-1	0.725311	1.80317	L2/3 IT
										AGATTCGGTTTCCTAT-1	-16.1838	-0.144927	Oligo
										AGATTCGTCACGTCAA-1	5.67435	1.04767	L6 IT
										AGCCAGCAGTAACACA-1	-18.5762	1.75669	Oligo
										AGCCAGCAGTGCACAG-1	2.2283	1.02823	L2/3 IT
										AGCCAGCCACACACAT-1	0.162293	1.26707	L2/3 IT
										AGCCAGCCACAGGTAG-1	2.0045	2.21449	L2/3 IT
										AGCCAGCCATACCCGG-1	-2.71045	-14.6609	Macrophage
										AGCCAGCGTCTCAAAC-1	7.6141	-0.593549	L6 IT
										AGCCCGAAGATCGAGC-1	-5.03569	-6.71849	Astro
										AGCCCGAAGGAGGCGA-1	6.96875	-0.102489	L6 IT
										AGCCCGAAGGGCTTCC-1	2.77826	-0.0451794	L2/3 IT
										AGCCCGACAATGCACT-1	7.58456	7.02124	L4
										AGCCCGACATTGTGAC-1	2.11021	16.1498	Pvalb
										AGCCCGAGTACCAAGG-1	0.880723	1.50959	L2/3 IT
										AGCCCGAGTCAATCCA-1	8.03843	-8.51955	L6 CT
										AGCCCGAGTTTGATCG-1	1.25503	15.5782	Vip
										AGCCGCAAGAGGAATG-1	2.80112	15.5057	Meis2
										AGCCGCAAGCAATAAC-1	6.57473	-0.582663	L6 IT
										AGCCGCAAGGGTTCTT-1	-4.70729	9.42583	Lamp5
										AGCCGCAAGTATCTGC-1	-7.3467	-2.91788	Astro
										AGCCGCACAAAGCTGG-1	-16.4853	2.07365	Oligo
										AGCCGCACAAGGAACC-1	7.25243	-6.92237	NP
										AGCCGCACAAGTTCGT-1	-17.627	0.756433	Oligo
										AGCCGCACACATCATG-1	-6.09625	-3.44439	Astro
										AGCCGCACATGGCCTG-1	9.10008	-7.8545	L6 CT
										AGCCGCACATTCGTCC-1	-2.54947	9.5028	Pvalb
										AGCCGCATCAAGGCAG-1	1.17852	-11.0523	Endo
										AGCCGCATCCCAATGA-1	-17.3059	2.08852	Oligo
										AGCCTCTAGATTAGAC-1	8.23846	-7.23461	L6 CT
										AGCCTCTAGCCAGAAC-1	-5.45255	-2.18996	L2/3 IT
										AGCCTCTAGGTTGTGG-1	3.8694	3.48432	L2/3 IT
										AGCCTCTAGTTGGAAT-1	-2.86964	-13.9898	Macrophage
										AGCCTCTCAAGCCAGA-1	4.49515	3.91576	L2/3 IT
										AGCCTCTCACACATTG-1	-6.93731	-3.56522	Astro
										AGCCTCTCATTTGGCA-1	-5.86219	-4.4491	Astro
										AGCCTCTGTACGCAAG-1	6.61724	3.90136	L4
										AGCCTCTGTCAACAGG-1	7.4461	5.45724	L4
										AGCCTCTGTGCGCTCA-1	7.47522	6.70803	L4
										AGCCTCTGTTGCCTGG-1	7.60413	6.7286	L4
										AGCCTCTTCTATACCT-1	7.75579	-8.1917	L6b
										AGCCTCTTCTTGGCCT-1	-6.90044	-3.19802	Astro
										AGCCTGGAGACGCCAA-1	-3.03532	9.32134	Pvalb
										AGCCTGGAGGGACGTT-1	-7.83972	-3.43866	Astro
										AGCCTGGCACGAACGA-1	0.593772	0.707847	L2/3 IT
										AGCCTGGCATTACACG-1	-5.39249	8.48308	Vip
										AGCCTGGTCAGCCGGT-1	1.37391	0.614663	L2/3 IT
										AGCCTTCAGTGAGCTG-1	1.48825	0.805397	L2/3 IT
										AGCCTTCCAATGGCTT-1	3.78209	3.01844	L4
										AGCCTTCCACATCATG-1	1.4217	15.4046	Meis2
										AGCCTTCGTATTCTTC-1	-6.32113	-2.9261	Astro
										AGCCTTCGTGCAAGAC-1	-7.5198	-3.35949	Astro
										AGCCTTCGTGCAAGCA-1	6.76821	5.30386	L4
										AGCGATTAGAAGACTT-1	-6.37711	-3.27979	Astro
										AGCGATTAGGTCTTTG-1	6.6367	6.07448	L4
										AGCGATTAGTGGACGT-1	1.3596	15.9533	Lamp5
										AGCGATTCACAAGGGT-1	-3.75151	9.96213	Sst
										AGCGATTCACTCCACT-1	-2.83529	9.6377	Sst
										AGCGATTCAGAACTTC-1	0.951403	-0.309071	L2/3 IT
										AGCGATTCATTTGGTG-1	3.48202	1.6902	L2/3 IT
										AGCGATTTCTCAGATG-1	-1.95458	-15.7673	Macrophage
										AGCGTATCACTGTAAC-1	-4.94285	-6.1217	Astro
										AGCGTATGTACGGAGT-1	8.18907	-8.11583	L6 CT
										AGCGTATGTGAGTCGA-1	7.57854	7.34495	L4
										AGCGTATTCGCAACTA-1	8.43738	-7.84872	L6 CT
										AGCGTGCAGACACAAT-1	-1.46318	-15.8801	Macrophage
										AGCGTGCAGACTCTTG-1	6.31494	6.31399	L4
										AGCGTGCAGGCCAGTA-1	7.16319	-6.71982	NP
										AGCGTGCAGGCGATTG-1	7.35546	-7.45893	L6b
										AGCGTGCCAAGGACCA-1	-6.83208	-2.31951	Astro
										AGCGTGCCATAAAGTG-1	7.56998	-8.1258	L6 CT
										AGCGTGCGTATGGGTG-1	7.3093	6.55626	L4
										AGCGTGCGTATTTGCG-1	3.59689	3.17147	L4
										AGCGTGCGTTGGCTAT-1	-17.2076	1.42857	Oligo
										AGCGTGCTCATGTTCT-1	8.1369	-7.02245	NP
										AGCGTGCTCCTCTCTT-1	6.55895	-0.550664	L6 IT
										AGCGTGCTCTCCTTGG-1	6.42746	4.60572	L4
										AGCTATGAGCAGAAAG-1	-3.36534	9.93534	Sst
										AGCTATGAGGGTCTGA-1	5.85885	5.90769	L4
										AGCTATGAGTCGGGAT-1	8.56275	-8.87888	L6 CT
										AGCTATGCATCATAGC-1	-2.59857	10.4244	Pvalb
										AGCTATGCATTTGTTC-1	4.84214	-2.00169	L5 PT
										AGCTATGGTCAGAGTG-1	-7.65665	-2.66489	Astro
										AGCTATGGTGGACCAA-1	-4.41567	9.50804	Vip
										AGCTATGGTTGGACGA-1	5.74028	-0.228929	L5 IT
										AGCTATGTCGGATGTT-1	-15.6213	-0.705916	Oligo
										AGCTATGTCGTCCCTA-1	-15.8159	1.80654	Oligo
										AGCTATGTCGTTGTTT-1	6.58593	5.07414	L4
										AGCTATGTCTTGCGCT-1	5.70511	3.39466	L5 IT
										AGCTGATAGATGTTGA-1	6.37215	6.55294	L4
										AGCTGATAGCTGCTCG-1	-2.69998	10.2645	Pvalb
										AGCTGATCACGCGCAT-1	-7.30703	-2.94424	Astro
										AGCTGATCAGAAAGAG-1	-6.13709	-3.82579	Astro
										AGCTGATTCACCCGGA-1	3.81355	-0.475648	L6 IT
										AGCTGGCAGATACCAA-1	5.80875	5.71724	L4
										AGCTGGCAGCGAATAT-1	-2.71948	10.4821	Pvalb
										AGCTGGCAGTGATCTC-1	-16.33	1.15209	Oligo
										AGCTGGCCAACAACTC-1	6.14907	0.995238	L6b
										AGCTGGCCAAGAGATT-1	6.38174	6.19708	L4
										AGCTGGCCACTCAAGT-1	1.61653	16.1485	Pvalb
										AGCTGGCCAGATACAA-1	-7.37894	1.57526	Oligo
										AGCTGGCCAGCGTCGT-1	5.43839	5.39883	L4
										AGCTGGCGTGGTACTT-1	7.41922	1.15312	L4
										AGCTGGCGTGTGTGTT-1	5.40196	3.38325	L4
										AGCTGGCTCACCCGGA-1	7.91056	-7.81472	L6 CT
										AGCTGGCTCGACCCGA-1	6.42843	-1.1147	L5 IT
										AGCTGTACAAACGACG-1	-4.32184	9.95207	Sst
										AGCTGTACAAGCAGGT-1	-3.70785	9.94303	Sst
										AGCTGTACACTCGCAG-1	-5.38115	9.00891	Vip
										AGCTGTACACTGTCGG-1	-4.85329	9.57849	Lamp5
										AGCTGTACATCGAGTT-1	1.23802	0.342989	L2/3 IT
										AGCTGTATCAAGAGGC-1	-7.44583	0.884236	Oligo
										AGCTGTATCAGGGTTT-1	-7.45661	-3.03343	Astro
										AGGACGAAGCAGGAGG-1	-5.79987	8.72885	Vip
										AGGACGAAGGGAGTTC-1	5.8799	2.57978	L4
										AGGACGAAGTACGCGA-1	4.95614	-1.55461	L5 PT
										AGGACGAAGTACTCTG-1	6.2722	5.43087	L4
										AGGACGACAGAGCCAA-1	6.5217	1.0087	L6 CT
										AGGACGAGTAAACGGC-1	6.46164	3.84478	L4
										AGGCCCAAGATAGGTT-1	-2.97209	-14.0543	Macrophage
										AGGCCCAAGATCACCT-1	-0.419092	-16.7592	Macrophage
										AGGCCCAAGGGCATTG-1	1.0274	1.9921	L2/3 IT
										AGGCCCAAGTACCTCA-1	5.08064	-2.27406	L5 PT
										AGGCCCACACTGAAGG-1	8.73828	-8.85183	L6 CT
										AGGCCCACATTAGCAC-1	6.25865	5.11188	L4
										AGGCCCACATTCCCGT-1	-4.66712	9.23421	Lamp5
										AGGCCCAGTCCCGTGA-1	1.05922	1.98558	L2/3 IT
										AGGCCCAGTGGAAAGA-1	-5.3449	8.49871	Vip
										AGGCCCATCAAACCAC-1	-0.445106	-16.756	Macrophage
										AGGCCCATCTACCCGT-1	-5.9019	-3.91322	Astro
										AGGCCTGAGCTGAAAT-1	-15.4387	1.05097	Oligo
										AGGCCTGCACTCCACT-1	-7.31779	-2.91158	Astro
										AGGCCTGCATCATGTG-1	-18.2488	1.15252	Oligo
										AGGCCTGCATCTGCAA-1	-6.83258	-2.64224	Astro
										AGGCCTGCATGGGACA-1	9.1008	-9.16237	L6 CT
										AGGCCTGTCCTGTAGA-1	9.44111	-8.42864	L6 CT
										AGGCCTGTCTATCTCA-1	-16.4679	-0.284461	Oligo
										AGGCGAAAGCGTAGCA-1	0.449865	1.17396	L2/3 IT
										AGGCGAAAGGGTTCCC-1	2.61109	0.762322	L2/3 IT
										AGGCGAACACTCCACT-1	-15.5142	-0.575212	Oligo
										AGGCGAATCCTATCAT-1	-18.2026	1.1804	Oligo
										AGGCGAATCGCTCTAC-1	-18.2528	1.7307	Oligo
										AGGCGAATCTATCTTG-1	1.67287	1.18006	L2/3 IT
										AGGCGAATCTGGCACG-1	5.94437	-1.89657	L5 PT
										AGGCGTCAGAATACTG-1	2.92676	-1.00664	L2/3 IT
										AGGCGTCAGAGCGAAA-1	-1.77247	-14.1405	L5 IT
										AGGCGTCCAGCTGATT-1	3.19966	2.10082	L2/3 IT
										AGGCGTCGTAGTGATA-1	-3.60721	10.0636	Sst
										AGGCGTCTCCAGTTAG-1	-2.86287	-14.231	Macrophage
										AGGCGTCTCCGGCTGA-1	-2.03276	9.36722	Pvalb
										AGGCGTCTCGGTCGAC-1	2.71333	-0.227243	L2/3 IT
										AGTCAACAGTCACACT-1	7.77688	6.49793	L4
										AGTCAACCAACGTCCG-1	5.04676	-2.46375	L5 PT
										AGTCAACGTGCGTCCA-1	-15.5935	-0.316078	Oligo
										AGTCAACTCCCGGGTA-1	-3.5363	9.181	Lamp5
										AGTCCGGAGACTTGAA-1	5.58173	-0.351001	L6 IT
										AGTCCGGAGTTAGCGG-1	9.49155	-8.30707	L6 CT
										AGTCCGGCAAACTACC-1	-2.90559	-15.0714	Macrophage
										AGTCCGGCAAGTAACA-1	-5.2164	-5.78405	Astro
										AGTCCGGCATCCGTGG-1	0.562215	-11.7479	VLMC
										AGTCCGGGTCTAAGAA-1	3.26707	3.4625	L2/3 IT
										AGTCCGGGTCTGGTTA-1	9.57938	-7.66129	L6 CT
										AGTGCCGAGAGCTCCC-1	5.84739	1.4016	L5 IT
										AGTGCCGAGATATGAC-1	0.730346	0.258477	L2/3 IT
										AGTGCCGAGCTCCGGT-1	-1.57534	-16.1012	Macrophage
										AGTGCCGCACAGTTAC-1	-16.3636	-0.832919	Oligo
										AGTGCCGCATGACTGT-1	7.46531	5.75078	L4
										AGTGCCGGTGTTGGTT-1	6.14425	2.85513	L5 IT
										AGTGCGCCAAGTTCGT-1	-2.29142	-13.9214	Macrophage
										AGTGCGCCACTTATGG-1	1.68194	1.29373	L2/3 IT
										AGTGCGCTCCACGGCA-1	6.83214	5.15466	L4
										AGTGCGCTCGTTACAG-1	3.23905	2.94072	L2/3 IT
										AGTGCGCTCTATCTTG-1	8.30632	-7.99352	L6b
										AGTGTACGTCCAGACC-1	-1.85906	-14.6628	Macrophage
										AGTGTACGTCTCTGGG-1	6.4792	0.247031	L4
										AGTGTACGTTCCCGGA-1	-7.52149	-2.20869	Astro
										AGTGTACGTTCTACGA-1	5.17498	-2.15023	L5 PT
										AGTGTACTCCGAATTG-1	-6.63083	-1.72574	Astro
										AGTGTACTCCGAGGAA-1	-5.99217	-3.76121	Astro
										AGTGTACTCCGTGCGA-1	7.38244	5.82002	L4
										AGTGTACTCGCTTGAA-1	6.67098	6.89837	L4
										AGTTACGGTACAAATG-1	5.08849	4.69993	L4
										AGTTACGGTCCGTAGC-1	8.4361	-8.51565	L6b
										AGTTACGGTGATAACA-1	-15.4391	0.0525875	Oligo
										AGTTACGGTTTGAAGA-1	-6.3892	-2.21879	Astro
										AGTTACGTCGCTGATA-1	5.74109	4.80629	L5 IT
										AGTTTGGAGATCGAGC-1	-18.2955	2.86444	Oligo
										AGTTTGGAGCCCATGC-1	-7.18745	-1.78391	Astro
										AGTTTGGAGTAATCAG-1	5.91906	-2.1958	L5 PT
										AGTTTGGAGTCACGCC-1	1.32884	0.286948	L2/3 IT
										ATAGGCTAGAGGAAGT-1	2.35287	-1.39031	L4
										ATAGGCTAGATCCGAG-1	-0.532421	-16.6525	Macrophage
										ATAGGCTAGTCGCCTG-1	1.47768	0.0270046	L2/3 IT
										ATAGGCTAGTCGTACT-1	-1.7308	-16.0137	Macrophage
										ATAGGCTAGTTATGAG-1	-1.76663	-15.9038	Macrophage
										ATAGGCTCAGGCAAGT-1	-7.47787	1.47936	Oligo
										ATAGGCTGTAAGGTCG-1	2.77379	15.5696	Meis2
										ATAGTCGGTAAGCCTT-1	8.28143	-9.27765	L6 CT
										ATATTCCAGAAGACTT-1	-1.94171	9.59092	Pvalb
										ATATTCCAGTCATCTG-1	7.71455	-0.656349	L6 IT
										ATATTCCAGTTGTCCA-1	-0.72573	-16.5586	Macrophage
										ATATTCCCAACGAGGT-1	6.99008	1.46331	L6 IT
										ATATTCCCACAACGGA-1	7.18238	0.637474	L5 IT
										ATATTCCCACACATGT-1	8.61352	-9.11937	L6b
										ATATTCCCATACCCGG-1	-16.3131	1.34149	Oligo
										ATATTCCGTCTCTGGG-1	7.7306	6.62849	L4
										ATATTCCGTGTCCAGC-1	7.75503	6.27931	Oligo
										ATATTCCTCACTAGCA-1	8.21609	-8.86484	L6 CT
										ATATTCCTCGCTTACC-1	7.23107	5.00783	L4
										ATATTCCTCTATAGGC-1	7.35642	-0.461065	L6 IT
										ATCCAGAAGACTAGGC-1	7.28677	1.38066	L6 IT
										ATCCAGAAGCTATCCA-1	7.20959	6.58313	L4
										ATCCAGAAGTGATTAG-1	-7.71387	-2.48662	Astro
										ATCCAGAGTCCTTCAC-1	-3.3247	9.95126	Sst
										ATCCAGATCGAGGCTC-1	1.54958	1.62235	L6 IT
										ATCCAGATCGGTCTCT-1	7.11043	-6.83319	NP
										ATCCCTGAGAGGCAGG-1	-5.19556	-5.56449	Astro
										ATCCCTGAGCAATGTA-1	-5.9343	-4.26193	Astro
										ATCCCTGAGCATACCT-1	3.61517	1.48948	L6 IT
										ATCCCTGAGGGTCTGA-1	-5.28605	-5.96438	Astro
										ATCCCTGCAAGTTGCT-1	2.48535	2.1054	L2/3 IT
										ATCCCTGCACAGATGG-1	6.05889	0.226397	L6 IT
										ATCCCTGGTCCTTATT-1	-7.98035	-3.03821	Astro
										ATCCCTGGTTACTACG-1	-16.8925	1.44897	Oligo
										ATCCCTGTCGTGGAAG-1	2.70831	1.65172	L2/3 IT
										ATCCCTGTCTTTATCG-1	7.94493	-7.65238	L6 CT
										ATCCTCGAGACGCCCT-1	8.81152	-8.21725	L6 CT
										ATCCTCGAGGTTGACG-1	-7.12595	-3.46172	Astro
										ATCCTCGAGTAGTTCC-1	5.43538	-2.39649	L5 PT
										ATCCTCGCAAAGCATA-1	5.54239	-1.58955	L5 PT
										ATCCTCGCACCATTCC-1	5.69924	-2.0836	L5 PT
										ATCCTCGGTACTAGAA-1	2.53224	3.17168	L2/3 IT
										ATCCTCGGTCCAACCG-1	-5.1518	8.95663	Lamp5
										ATCCTCGGTTACGCTA-1	8.73446	-8.02985	L6 CT
										ATCCTCGGTTACGGAG-1	9.43342	-8.05732	L6 CT
										ATCCTCGTCGAGTTAC-1	-0.531535	-16.6418	Macrophage
										ATCCTGCAGTAGGTCG-1	-15.2805	1.28651	Oligo
										ATCCTGCCAAGGTCGA-1	-15.6674	-0.45268	Oligo
										ATCCTGCCAATGATGA-1	1.22272	-10.9981	Endo
										ATCCTGCCAGGCAAGT-1	4.98886	3.9432	L4
										ATCCTGCCATGCGTTA-1	7.79301	-8.28672	L6 CT
										ATCCTGCCATTCACGA-1	0.880193	1.88999	L2/3 IT
										ATCCTGCGTGTTGTTG-1	1.93686	16.1768	Pvalb
										ATCCTGCGTTCAGAAA-1	-18.3834	2.08087	Oligo
										ATCCTGCTCTGACATG-1	-2.56734	-15.3614	Macrophage
										ATCCTGCTCTTAAGCG-1	5.67904	0.445891	L5 IT
										ATCGAGTAGAGTGGAA-1	7.84686	-7.74843	L6 CT
										ATCGAGTAGGTAAGTT-1	6.35899	1.02668	L5 IT
										ATCGAGTTCAGGGTTT-1	6.35228	4.94417	L4
										ATCGAGTTCTTATCAC-1	-2.16551	9.81328	Pvalb
										ATGCATGAGACGACTG-1	7.59107	-7.43936	L6b
										ATGCATGAGTAGTTCC-1	1.46058	-1.2026	L2/3 IT
										ATGCATGCACTCGTGG-1	7.5178	6.01436	L4
										ATGCATGGTATCGCGC-1	-16.2449	0.658334	Oligo
										ATGCATGGTGAATACA-1	2.62607	0.61225	L2/3 IT
										ATGCATGGTGCTGTCG-1	-5.62319	8.91823	Vip
										ATGCATGGTTTCTTAC-1	7.51707	7.39927	L4
										ATGCATGTCGTAGCGC-1	-17.5584	0.629177	Oligo
										ATGGATCAGATCGATA-1	8.50776	-8.91948	L6 CT
										ATGGATCAGGCAAGCT-1	5.97845	4.39629	L5 IT
										ATGGATCAGGCGACTA-1	-4.71446	-6.62102	Astro
										ATGGATCAGTCTAGAA-1	7.37829	7.10869	L4
										ATGGATCCAAACCTAC-1	5.68468	1.14103	L5 IT
										ATGGATCCATCGCTAA-1	1.34759	-0.958933	L2/3 IT
										ATGGATCGTACCGGCT-1	-2.38148	-14.0453	Macrophage
										ATGGATCGTCCTCAGG-1	6.40066	3.19493	L4
										ATGGATCGTGTCGTGC-1	-3.87243	9.42657	Sst
										ATGGATCTCTATCTAC-1	-16.9593	-0.353048	Oligo
										ATGGATCTCTGGCACG-1	1.67103	0.318716	L2/3 IT
										ATGGATCTCTTGGCCT-1	0.997201	0.555399	L2/3 IT
										ATGTACGAGAGAATTC-1	7.35317	-6.45041	NP
										ATGTACGAGTACAGAT-1	-7.35421	1.54012	Oligo
										ATGTACGCATAGTCCA-1	1.39776	-0.619447	L2/3 IT
										ATGTACGGTCGTAGTT-1	6.23996	1.18708	L5 IT
										ATGTCGACAATCCATG-1	6.65307	1.40904	L6 IT
										ATGTCGACATCCTGGG-1	1.64062	0.466236	L2/3 IT
										ATGTCGAGTCTCTAAG-1	7.45754	6.70524	L4
										ATGTCGATCCGCTCTA-1	-2.69348	-15.4218	Macrophage
										ATGTCGATCCTTTGCG-1	-2.92592	9.78997	Pvalb
										ATGTCTTAGATATGTG-1	7.22568	-1.19872	L6 IT
										ATGTCTTAGATGGGAA-1	0.683223	-0.0933958	L2/3 IT
										ATGTCTTAGCACACCC-1	-2.5453	-15.1168	Macrophage
										ATGTCTTAGTGAAGGA-1	-16.7519	1.23881	Oligo
										ATGTCTTCAATGAAAC-1	6.10344	4.30982	L4
										ATGTCTTCATGATTGC-1	-18.2368	2.86062	Oligo
										ATGTTTCAGAGAGTTT-1	3.13589	2.80328	L2/3 IT
										ATGTTTCAGCATACCT-1	7.56819	-9.00597	L6b
										ATGTTTCAGGATCCTT-1	7.35343	1.37985	L6 IT
										ATGTTTCAGTCAACTC-1	7.01327	-1.21937	L6 IT
										ATGTTTCAGTGTCACT-1	-5.46587	-5.30188	Astro
										ATGTTTCCAACTGCGC-1	5.13406	-1.8749	L5 PT
										ATGTTTCCAGTAGTCT-1	5.32584	4.7614	L5 IT
										ATGTTTCTCGAGAAGC-1	5.34581	4.0708	L4
										ATGTTTCTCGTTCAGA-1	1.25459	2.16374	L2/3 IT
										ATTACCTAGAATCAGT-1	-1.366	-15.7438	Macrophage
										ATTACCTAGTTGAATG-1	-15.583	-0.627318	Oligo
										ATTACCTCACGCGACT-1	-15.9322	1.84317	Oligo
										ATTACCTCATTCACCC-1	5.2238	-1.97328	L5 PT
										ATTACCTGTATCTCAG-1	-5.26651	-5.79092	Astro
										ATTACCTTCACGATTG-1	-3.81116	9.92833	Sst
										ATTACCTTCACTCGGG-1	7.81081	-7.91547	L6 CT
										ATTACCTTCCGGAAAG-1	-2.83776	10.5898	Pvalb
										ATTACTCAGAAAGGGT-1	-7.02243	-1.23856	Vip
										ATTACTCAGAAGCCGT-1	1.15088	0.894742	L2/3 IT
										ATTACTCAGTAATCAG-1	3.47442	2.25325	L2/3 IT
										ATTACTCAGTGAGCAC-1	1.64551	15.9956	Lamp5
										ATTACTCCAAGTAACA-1	-6.93915	-2.24745	Astro
										ATTACTCGTCAACTGT-1	-16.0896	1.62062	Oligo
										ATTACTCTCCGCGATG-1	-18.6299	1.69614	Oligo
										ATTCGTTAGGAATGGA-1	-5.68911	-2.21293	Astro
										ATTCGTTAGTTCCCGG-1	7.73948	6.53693	L4
										ATTCGTTCAACCTCTC-1	0.901762	-0.0369602	L2/3 IT
										ATTCGTTGTTGCTTGA-1	4.88436	-2.24058	L5 PT
										ATTCGTTGTTTGAAGA-1	7.09065	-8.44384	L6b
										ATTCGTTTCTCCACTG-1	-2.23162	9.62953	Pvalb
										ATTGTCTAGGCACTAG-1	6.72282	1.67167	L5 IT
										ATTGTCTAGGTTGACG-1	8.04655	-8.32341	L6b
										ATTGTCTAGTCAGGAC-1	-7.64279	0.404713	Oligo
										ATTGTCTAGTCGTACT-1	-2.79513	-15.1325	Macrophage
										ATTGTCTCAGCTGATT-1	2.39192	2.95299	L2/3 IT
										ATTGTCTTCACGTGTA-1	-2.16997	9.35108	Pvalb
										ATTGTCTTCCATCATT-1	7.15031	7.12506	L4
										ATTGTCTTCCCACTTG-1	1.49808	-0.461054	L2/3 IT
										ATTGTCTTCGCTATTT-1	-16.8256	1.71222	Oligo
										ATTGTCTTCGGACGAA-1	6.90286	6.28644	L4
										ATTGTCTTCTCATATC-1	8.35544	-7.06064	L6b
										ATTGTCTTCTCGTGAA-1	6.26036	-0.0636185	L5 IT
										ATTGTGGAGTCAACTC-1	6.55419	-0.924344	L6 IT
										ATTGTGGCACTCGGAC-1	-5.5737	-2.31616	Astro
										ATTGTGGCATGTAGAA-1	-5.55954	-2.36154	Astro
										ATTGTGGGTAGAAGCC-1	-6.88783	-3.24362	Astro
										ATTGTGGGTCGTAATC-1	-18.1124	1.58523	Oligo
										ATTTGTCAGCAGTAGC-1	-17.1231	0.893344	Oligo
										ATTTGTCAGTATGGGC-1	5.63082	4.12625	L4
										ATTTGTCAGTGTCCCG-1	-17.3859	1.69464	Oligo
										ATTTGTCCAAGCGTCC-1	6.09636	2.99763	L5 IT
										ATTTGTCCAGCAACGA-1	-5.50092	8.43658	Vip
										ATTTGTCCATTTCACT-1	6.79807	-0.513191	L6 IT
										ATTTGTCGTCCCGTGA-1	7.16195	-8.86288	L6 CT
										ATTTGTCTCTTAGTGG-1	-2.53438	-13.8664	Macrophage
										CAAAGCTAGCGCCTAC-1	7.17015	6.30776	L4
										CAAAGCTAGCTGCTCG-1	4.85839	1.71765	L6 IT
										CAAAGCTAGGTTAGTA-1	6.38966	6.47674	L4
										CAAAGCTCAAGGACCA-1	-5.51428	-5.10733	Astro
										CAAAGCTCAAGTCTGT-1	1.45546	-1.22444	L2/3 IT
										CAAAGCTCATGACTGT-1	1.24103	15.5499	Meis2
										CAAAGCTGTATCGCGC-1	0.562309	1.72432	L2/3 IT
										CAAAGCTGTATCTGCA-1	1.16079	1.92053	L2/3 IT
										CAAAGCTGTGCGTAGA-1	-1.30797	-16.0072	Macrophage
										CAAAGCTTCCACGGCA-1	7.36786	7.1633	L4
										CAAAGCTTCGGACGAA-1	2.77217	-0.67397	L2/3 IT
										CAACCAAAGTCTGCTA-1	6.02153	-0.975471	L5 IT
										CAACCAAAGTGAGTTA-1	-7.08733	0.596729	Oligo
										CAACCAACAAAGGCCA-1	5.1656	1.85633	L5 IT
										CAACCAACAAGGGTAC-1	-7.62196	1.04443	Oligo
										CAACCAACATCAACTG-1	5.70924	-1.91667	L5 PT
										CAACCAACATCCGTAA-1	4.06785	2.22731	L4
										CAACCAAGTGTCCAGC-1	1.67608	0.972933	L2/3 IT
										CAACCAAGTTCTTATC-1	3.99958	3.07669	L2/3 IT
										CAACCAAGTTTGTGAC-1	1.61894	2.50706	L2/3 IT
										CAACGGCAGTCCTTCC-1	5.80826	2.45872	L4
										CAACGGCCACCCTTAC-1	-3.16346	9.10893	Pvalb
										CAACGGCGTCACTCTC-1	-4.86377	-6.75715	Astro
										CAACGGCGTGACAAGC-1	0.761896	0.0211192	L2/3 IT
										CAACGGCGTTCAGAAA-1	-7.18613	0.947584	Oligo
										CAACGGCGTTTGTAGC-1	-5.85726	-5.94967	Astro
										CAACGGCTCGCCAGAC-1	-17.8543	2.52982	Oligo
										CAACGTACACTCCCAT-1	-17.1557	1.28788	Oligo
										CAACGTACAGGGAGTT-1	6.86603	5.26776	L4
										CAACGTATCAAGGCAG-1	2.04403	15.7826	Lamp5
										CAACGTATCCACGCTT-1	4.9362	-2.10251	L5 PT
										CAACGTATCGCATACA-1	7.05063	4.37076	L4
										CAACGTATCGCGGCAT-1	7.75456	7.15173	L4
										CAAGAAAGTCTGGTTA-1	-7.63222	-2.21859	Astro
										CAAGAAAGTGCTTGAT-1	-4.64729	9.75044	Vip
										CAAGAAAGTTCAGTAC-1	-15.6564	0.160866	Oligo
										CAAGAAAGTTCCATCC-1	5.89582	4.88994	L4
										CAAGAAATCCCACTAC-1	-2.30972	9.18827	Sst
										CAAGAAATCCGTTAGA-1	7.84078	-7.30753	L6b
										CAAGAAATCGGTCCGA-1	-2.82151	-15.0425	Macrophage
										CAAGAAATCTTCCAGC-1	-2.36848	9.43486	Pvalb
										CAAGCTAAGACTTCCA-1	-3.4723	9.22467	Sst
										CAAGCTAAGCTACGTT-1	-5.52934	-5.12241	Astro
										CAAGCTACATCGACCG-1	-6.45772	-2.3619	Astro
										CAAGCTAGTAGCTGTT-1	8.4353	-8.35353	L6 CT
										CAAGCTAGTTACGAAA-1	9.26518	-9.0497	L6 CT
										CAAGCTATCCATCGAA-1	-2.70047	-15.1805	Macrophage
										CAAGGCCAGCTCGGCT-1	5.98744	5.16322	L4
										CAAGGCCAGGCACCTC-1	7.78616	-8.12838	L6 CT
										CAAGGCCAGTACAACA-1	-2.73084	10.018	Pvalb
										CAAGGCCAGTTCCCGG-1	7.45673	5.47779	L4
										CAAGGCCCATCCATAG-1	-4.80576	-6.4594	Astro
										CAAGGCCTCCAACCTC-1	1.34898	15.582	Meis2
										CAAGGCCTCCCAGCGA-1	7.61985	-7.68524	L6 CT
										CAATCCCAGACGCCAA-1	-17.0143	0.487151	Oligo
										CACAACAAGAACAGGA-1	-16.5454	0.179672	Oligo
										CACAACAAGTACTCTG-1	7.50098	-7.70851	L6 CT
										CACAACAAGTGAATAC-1	-3.79524	9.41272	Lamp5
										CACAACAAGTTAGAGT-1	-16.9568	2.62399	Oligo
										CACAACACAAGCCTTA-1	2.79783	15.5169	Lamp5
										CACAACAGTGCAACAG-1	1.18482	-0.454445	L2/3 IT
										CACAGATCACGCTAAT-1	7.75358	-0.343353	L6 IT
										CACAGATGTACTAGAA-1	6.96601	2.65201	L5 IT
										CACAGATTCCTAAAGC-1	7.46674	6.72449	L4
										CACATGACAAGTAATG-1	4.13174	3.89735	L4
										CACATGACAGCGCGTT-1	-2.30733	10.0231	Pvalb
										CACATGAGTGACAAGC-1	-3.7327	9.96182	Sst
										CACATGATCAGGCGCT-1	5.85519	-0.466949	L5 IT
										CACATGATCCCACTAC-1	-18.6538	1.94005	Oligo
										CACATGATCGAACACT-1	7.26803	6.74362	L4
										CACCACTAGGATGTAT-1	1.39535	-0.699532	L2/3 IT
										CACCACTAGGCCAGTA-1	9.04915	-8.34433	L6 CT
										CACCACTAGTTGGAAT-1	6.06471	-0.325322	L6 IT
										CACCACTCAAACGACG-1	2.58864	-0.958576	L2/3 IT
										CACCACTCAGAACAGC-1	-17.472	0.280916	Oligo
										CACCACTCAGGCAGAT-1	-0.693183	-16.4555	Macrophage
										CACCACTGTAACGGTG-1	-7.63442	0.382666	Oligo
										CACCACTGTAGGGTCA-1	-1.62077	-15.9253	Macrophage
										CACCACTTCAACACGT-1	2.7955	2.9188	L2/3 IT
										CACCACTTCACGTGTA-1	-6.80946	-1.43897	Vip
										CACCACTTCCACACCT-1	1.38617	15.5557	Lamp5
										CACCACTTCCTATCAT-1	-4.18074	10.0754	Sst
										CACCACTTCGCGATGC-1	1.71472	-0.933832	L2/3 IT
										CACCACTTCTGATCCC-1	7.41455	-0.479168	L6 IT
										CACCTGTAGACCGCAA-1	-7.3366	1.14896	Oligo
										CACCTGTAGATCTCAC-1	-5.32429	-6.27466	Astro
										CACCTGTCATAAAGTG-1	-7.55222	-1.93138	Astro
										CACCTGTGTGAATCGG-1	-15.3579	1.61318	Oligo
										CACCTGTGTGATCAGG-1	-7.17096	-3.43166	Astro
										CACCTTGAGCGTATCT-1	7.39717	5.85854	L4
										CACCTTGAGTGTCACT-1	1.58164	-0.754103	L2/3 IT
										CACCTTGAGTTCAACC-1	-5.59004	8.55912	Vip
										CACCTTGCAAAGAGAG-1	6.40927	5.60888	L4
										CACCTTGTCGGTCTCT-1	-2.89581	-14.4667	Macrophage
										CACGTTCAGAATCAAC-1	5.3468	2.51408	L5 IT
										CACGTTCAGACGAAAG-1	6.05567	-1.27278	L6b
										CACGTTCAGGTCCTCG-1	6.11899	3.00227	L5 IT
										CACGTTCCAAGCAATA-1	5.02081	-2.36767	L5 PT
										CACGTTCCACGCGACT-1	-15.994	-0.677669	Oligo
										CACGTTCCATTCACCC-1	1.98626	2.79041	L2/3 IT
										CACGTTCGTAAGGTCG-1	-17.5307	1.94359	Oligo
										CACTAAGAGTTGTCCA-1	-5.96981	-4.3013	Astro
										CACTAAGCATGATTGC-1	6.29977	1.02424	L5 IT
										CACTAAGTCAAGGCAG-1	7.29902	-6.2754	NP
										CACTAAGTCAGATACC-1	6.95909	1.09602	L5 IT
										CACTAAGTCGACTTAG-1	-3.48384	9.24054	Sst
										CACTAAGTCGCTTGAA-1	-7.69441	-2.4798	Astro
										CACTGAAAGGCCTAAG-1	-5.44827	-2.2647	L2/3 IT
										CACTGAAAGTCGAGCA-1	2.77275	-0.837707	L2/3 IT
										CACTGAACAGCACATT-1	2.32075	3.0008	L2/3 IT
										CACTGAACATAGTCCA-1	-2.75078	-14.0595	Astro
										CACTGAAGTGAATGTA-1	3.7724	3.18975	L2/3 IT
										CACTGAAGTTAACTCG-1	-5.56233	-5.03317	Astro
										CAGCCTTAGAAATACC-1	-16.822	2.67114	Oligo
										CAGCCTTAGATTACGA-1	1.65026	0.312586	L2/3 IT
										CAGCCTTAGTAGTCGG-1	-3.88931	9.80101	Pvalb
										CAGCCTTCAAAGCTGG-1	-1.31608	-15.8146	Macrophage
										CAGCCTTCAGTTACAC-1	6.70706	-1.59238	L6 IT
										CAGCCTTGTGTGACCC-1	1.30795	-1.04939	L2/3 IT
										CAGCCTTTCCCTACCA-1	-7.7104	0.322309	Oligo
										CAGCCTTTCTATAGGC-1	2.87457	3.26159	L2/3 IT
										CAGCTAAAGTCGACCC-1	-6.32559	-3.75411	Astro
										CAGCTAAAGTTGAATG-1	6.42632	5.66146	L5 IT
										CAGCTAACACTAGCCG-1	5.44488	4.93024	L4
										CAGCTAACAGTAACTC-1	6.47281	-1.68813	L5 PT
										CAGCTAACATCCCGGA-1	8.27738	-7.96406	L6b
										CAGCTAAGTACCAAGG-1	6.28423	6.53749	L4
										CAGCTAAGTCGATAGG-1	-2.04056	-15.4445	Macrophage
										CAGCTAATCCAGTACA-1	7.35218	-7.56484	L6 CT
										CAGCTAATCCCATAGA-1	-16.6887	1.7738	Oligo
										CAGCTGGTCACAGGGA-1	-4.95237	-6.23282	Astro
										CAGCTGGTCCTATCAT-1	6.9702	5.65351	L4
										CAGCTGGTCGCACAAT-1	-1.04661	-16.3242	Macrophage
										CAGCTGGTCTTACCTA-1	0.739975	1.16982	L2/3 IT
										CAGGATTAGCGTATCT-1	-5.2596	9.09641	Vip
										CAGGATTAGTTAGCAA-1	0.391139	1.67798	L2/3 IT
										CAGGATTCAATGGCTT-1	-3.82036	9.0788	Sst
										CAGGATTCACCACCAG-1	-6.30154	-3.85157	Astro
										CAGGATTCACTGCTCT-1	7.61074	7.01186	L4
										CAGGATTCAGAAAGAG-1	4.17417	3.16232	L4
										CAGGATTCAGCAACCC-1	7.01171	5.0948	L4
										CAGGATTCAGCAGGTA-1	8.83778	-7.59366	L6 CT
										CAGGATTGTACCTATG-1	5.8032	0.816758	L5 IT
										CAGGATTGTTAGGAAT-1	-17.5048	2.81035	Oligo
										CAGGATTTCACATCCC-1	7.70926	6.21116	L4
										CAGGGCTAGGAGTCTG-1	-2.38939	10.2158	Pvalb
										CAGGGCTCAACTACTG-1	5.15317	-2.47605	L5 PT
										CAGGGCTCACAATAAG-1	9.57419	-8.04093	L6 CT
										CAGGGCTCAGGCATCC-1	2.85928	15.4859	Lamp5
										CAGGGCTCAGTTGCAT-1	-18.4663	2.69695	Oligo
										CAGGGCTGTACTATGC-1	1.71637	-1.10985	L2/3 IT
										CAGGGCTGTGGACTGA-1	1.57864	-0.594389	L2/3 IT
										CAGGGCTTCTCTTCCT-1	8.54694	-9.27157	L6 CT
										CAGTATGAGATCTAAG-1	-18.6775	1.88475	Oligo
										CAGTATGCACAAACAA-1	5.76411	-1.93235	L6 CT
										CAGTATGCATGCCCTT-1	9.05848	-7.60826	L6 CT
										CAGTGCGAGGATCCTT-1	8.47904	-7.04841	L6b
										CAGTGCGAGTACAGTA-1	1.68116	-1.0469	L2/3 IT
										CAGTGCGCAAGGGTAC-1	-6.37394	-2.05171	Astro
										CAGTGCGCACGGTGTC-1	-5.88918	-3.40317	Astro
										CAGTGCGTCCTGTGGG-1	-7.11423	-2.35619	Astro
										CAGTGTAAGTTCAAGA-1	1.35112	0.438201	L2/3 IT
										CAGTGTACAAGGACCA-1	7.09232	-8.64986	L6 CT
										CAGTGTAGTAGGGTTG-1	8.84211	-9.05385	L6 CT
										CAGTGTAGTGAGGGTT-1	9.65757	-7.7912	L6 CT
										CAGTGTATCAAACCCA-1	2.54666	2.85982	L2/3 IT
										CATAACGAGCCTCGCA-1	9.56751	-7.76107	L6 CT
										CATAACGCACATAAAG-1	-5.62627	8.91052	Vip
										CATAACGTCAATCGTG-1	-3.01928	-14.7389	Macrophage
										CATAACGTCGACTATG-1	7.5996	-9.00048	L6 CT
										CATGCCTCAAGAGATT-1	1.30097	-10.9108	Endo
										CATGCCTCACAAACAA-1	5.51198	-1.98602	L5 PT
										CATGCCTCATACCCGG-1	3.01194	1.4821	L2/3 IT
										CATGCCTGTGATAAGT-1	-7.10378	-1.41506	Endo
										CATGCCTTCCAATCCC-1	-2.08415	9.24823	Pvalb
										CATGCCTTCGGTAGGA-1	5.33644	3.41101	L4
										CATGCCTTCTTGTGCC-1	1.96352	15.5815	Vip
										CATGTTTAGACGAAAG-1	6.56588	-0.962499	L6 IT
										CATGTTTAGATGCGAC-1	-17.9449	1.29384	Oligo
										CATGTTTAGTATCTGC-1	8.04658	-7.53354	L6 CT
										CATGTTTCAAGTAACA-1	9.02355	-8.74342	L6 CT
										CATGTTTCAAGTGGCA-1	2.95684	-0.570855	L2/3 IT
										CATGTTTCACAAACGG-1	-15.6208	1.2122	Oligo
										CATGTTTCAGTAGTTC-1	6.84512	4.61286	L4
										CATGTTTCATGATCGT-1	5.50974	4.72889	L4
										CATGTTTGTACGACCC-1	5.30662	-0.816134	L5 IT
										CATGTTTGTATCCCTC-1	7.52951	-0.866544	L6 IT
										CATGTTTTCACCGCGA-1	-17.0578	-0.219076	Oligo
										CATGTTTTCAGGCGCT-1	-3.49412	10.0817	Sst
										CATGTTTTCCGATTGA-1	-16.429	-0.620802	Oligo
										CATGTTTTCCGGCGAT-1	5.8128	-1.90716	L5 PT
										CATTCATCACCAAGGA-1	-5.13018	9.47613	Vip
										CATTCATCACGTGAAG-1	5.26807	-2.09399	L5 PT
										CATTCATCACTACACA-1	4.19969	3.38285	L2/3 IT
										CATTCATCACTCGCAG-1	-4.24008	9.98664	Lamp5
										CATTCATCATCCCTTG-1	6.04763	1.20258	L5 IT
										CATTCATTCCTTTGAT-1	7.927	-7.14189	L6b
										CATTCATTCTAGTCGA-1	3.55696	2.06564	L2/3 IT
										CATTCCGGTAACCATC-1	1.66345	1.74637	L2/3 IT
										CATTCCGGTCATAAGA-1	7.46552	-1.10789	L6 IT
										CATTCCGGTGAGGGTT-1	-2.0406	-15.6819	Macrophage
										CATTCCGTCAAGGCCC-1	1.80751	1.16625	L6 IT
										CATTCCGTCACTCGGG-1	-2.71649	-14.8843	Macrophage
										CATTCCGTCGTCTAGA-1	-7.11222	-3.09143	Astro
										CATTGGAAGAAGCCTG-1	-4.52166	9.72475	Lamp5
										CATTGGAAGCCAGAAC-1	6.40747	-1.26282	L6 IT
										CATTGGAAGGTAAGCC-1	8.34004	-8.75696	L6 CT
										CATTGGACAGCACATT-1	6.16258	4.79951	L4
										CATTGGACAGGAGCAT-1	-5.28577	9.2168	Vip
										CATTGGAGTGGAAGCT-1	6.06163	2.39851	L4
										CCAATGAAGAACGTCG-1	-2.71063	-13.8931	Macrophage
										CCAATGACACACATGT-1	-5.12584	-6.37845	Astro
										CCAATGATCCCAGTAA-1	0.485941	-11.8286	Peri
										CCAATGATCGTTGTAG-1	-5.40889	-6.44104	Astro
										CCACAGGAGATCCGAG-1	-2.44004	-15.1583	Macrophage
										CCACAGGCAAGCAATA-1	0.823908	-11.4605	VLMC
										CCACAGGCATGTCCCT-1	6.17454	1.36672	L5 IT
										CCACAGGGTGCAAGCA-1	2.65388	2.36165	L2/3 IT
										CCACAGGTCACGTGTA-1	7.17116	-6.30197	NP
										CCACAGGTCTTGTGCC-1	2.80776	-0.105376	L2/3 IT
										CCACGTTAGAGAGGTA-1	0.98198	-0.333467	L2/3 IT
										CCACGTTCAATGGTCT-1	1.40514	-0.429996	L2/3 IT
										CCACGTTGTCGATTAC-1	-7.32712	0.651614	Oligo
										CCACGTTGTGCCGGTT-1	-2.64065	-15.1907	Macrophage
										CCACGTTTCCCAGCGA-1	7.88471	7.01074	L4
										CCACGTTTCCCTATTA-1	-7.20636	0.981937	Oligo
										CCAGAATAGAAGCCGT-1	5.68315	0.0381025	L5 IT
										CCAGAATAGCAACGGT-1	-7.54585	1.36486	Oligo
										CCAGAATAGGTAGGCT-1	6.00078	4.75296	L4
										CCAGAATAGTGGACGT-1	-5.62689	-6.11073	Astro
										CCAGAATCACACACAT-1	3.37513	3.39631	L2/3 IT
										CCAGAATCACTGATTG-1	1.32963	-10.9001	VLMC
										CCAGAATCATCCGTAA-1	3.83997	3.58872	L4
										CCAGAATGTTCTACCC-1	7.36945	6.25169	L4
										CCAGAATTCACAAGCT-1	-5.48944	8.49598	Vip
										CCAGAATTCCACCTAC-1	-3.67742	9.35548	Sst
										CCAGAATTCGGTCGAC-1	-18.178	2.75117	Oligo
										CCAGATAAGGATTAAC-1	-18.3701	2.1058	Oligo
										CCAGATAAGGGAAGCG-1	-2.10833	-14.0811	Macrophage
										CCAGATAAGGTTAACA-1	6.05922	3.79777	L5 IT
										CCAGATAAGGTTTCTG-1	-5.85432	-5.00321	Astro
										CCAGATACACACTAGT-1	0.45903	0.806238	L2/3 IT
										CCAGATAGTACTAGAA-1	5.86002	2.93562	L5 IT
										CCAGATAGTAGTGATA-1	2.8142	0.698952	L2/3 IT
										CCAGATAGTATCCCTC-1	-15.9093	-0.879778	Oligo
										CCAGATATCCATCTAT-1	5.31678	1.35252	L5 IT
										CCAGATATCGACCCGA-1	2.61344	0.772093	L2/3 IT
										CCAGATATCTATAGGC-1	2.59099	-0.0258833	L2/3 IT
										CCATACCAGACGAAAG-1	-16.0549	0.563759	Oligo
										CCATACCAGACGCCCT-1	-6.93083	-3.50751	Astro
										CCATACCAGTGGGACT-1	5.84283	4.57926	L4
										CCATACCCAGCAACCC-1	2.05614	1.9748	L2/3 IT
										CCATACCTCCAGAATC-1	9.85849	-8.04954	L6 CT
										CCATACCTCGTTACAG-1	-7.1594	0.703382	Oligo
										CCATACCTCTGATCTT-1	6.20056	5.22697	L4
										CCCACATAGACTAGCG-1	5.35245	3.24936	L5 IT
										CCCACATAGATCTAAG-1	-16.549	2.31825	Oligo
										CCCACATCACAAGTGG-1	-5.38542	9.17571	Vip
										CCCACATCACAGATGG-1	-7.80531	0.64815	Oligo
										CCCACATGTATTTGCG-1	5.88832	5.22003	L5 IT
										CCCACATGTCAGCTTA-1	4.17056	2.81608	L2/3 IT
										CCCACATGTGAATGGC-1	6.6835	6.09619	L4
										CCCACATTCAGCCGAC-1	-5.10128	9.14651	Lamp5
										CCCACATTCTTGTCGC-1	-2.69334	-14.0148	Macrophage
										CCCAGAGAGCACGTAG-1	8.12303	-7.64056	L6 CT
										CCCAGAGAGTGAAACT-1	6.3499	4.47326	L4
										CCCAGAGAGTGTAATG-1	-6.21269	-2.3241	Astro
										CCCAGAGCAACGTCGC-1	6.74883	5.53102	L4
										CCCAGAGGTCAAATCC-1	5.03769	-2.29022	L5 PT
										CCCAGAGTCAAGAGGC-1	7.56616	-7.54369	L6 CT
										CCCAGAGTCTCCTTAA-1	7.24041	-8.7892	L6b
										CCCGTTAAGAGGTACC-1	-5.88164	-4.67287	Astro
										CCCGTTAGTCATTGCA-1	-4.49169	9.08054	Lamp5
										CCCGTTAGTCTGTGTA-1	-17.1519	1.69849	Oligo
										CCCGTTAGTTCCCTTG-1	7.10584	-8.22699	L6 CT
										CCCGTTAGTTGTATCG-1	5.7817	4.29941	L4
										CCCGTTATCTCAGATG-1	1.36577	0.485146	L2/3 IT
										CCCTAACAGGCTTTAC-1	9.73121	-7.8461	L6 CT
										CCCTAACAGTCGTGAG-1	5.24564	-2.08124	L5 PT
										CCCTAACAGTGTCGCC-1	6.07644	-0.240791	L5 IT
										CCCTAACCAGTAGGCA-1	-7.69494	0.32464	Oligo
										CCCTAACGTGGCCTTG-1	-16.3578	-0.170927	Oligo
										CCCTAACGTTGGCTTA-1	5.01697	-1.67124	L5 PT
										CCCTAACTCCAACAAC-1	7.70898	-0.406955	L6 IT
										CCCTAACTCCGAGAGA-1	-7.66998	0.64089	Oligo
										CCCTAGTAGCTGAATA-1	5.52995	-1.66514	L5 IT
										CCCTAGTCAAAGGCCA-1	5.32742	0.926589	L4
										CCCTAGTCAGGGTAAC-1	1.99059	-1.05784	L2/3 IT
										CCCTAGTCATGTGAGG-1	-6.63211	-2.38157	Astro
										CCCTAGTCATTGTGAC-1	-16.8878	0.641396	Oligo
										CCCTAGTGTCGCTAGC-1	8.3619	-7.54671	L6 CT
										CCCTAGTGTGTCGTGC-1	-3.87067	9.76554	Sst
										CCCTAGTGTTGAATAG-1	-16.6515	2.51323	Oligo
										CCCTCTCAGCTATCGT-1	5.12455	4.82173	L4
										CCCTCTCAGGCTCCTG-1	7.2565	-0.802842	L6 IT
										CCCTCTCGTAACCGAG-1	-7.41936	0.21909	Oligo
										CCCTCTCTCATTCATC-1	-2.99351	9.95555	Pvalb
										CCCTCTCTCGCGGCAT-1	5.45032	2.61386	L5 IT
										CCCTCTCTCGCTAGTA-1	8.10141	-7.91143	L6b
										CCCTCTCTCTCCTTGG-1	-7.41629	0.203465	Oligo
										CCCTGATAGTCAGGAC-1	-5.4312	-2.21655	L6 IT
										CCCTGATAGTCCGTGC-1	7.13441	-8.39978	L6 CT
										CCCTGATAGTGTCGCC-1	-7.74407	-2.5931	Astro
										CCCTGATTCATCGCAA-1	7.75816	-7.87867	L6 CT
										CCGAAGCAGCGCCTAC-1	2.66426	1.95992	L2/3 IT
										CCGAAGCCACTCGTGG-1	-4.86804	-6.28658	Astro
										CCGAAGCCATGCGCTG-1	1.68185	1.90602	L2/3 IT
										CCGAAGCGTGCACTTA-1	-7.41856	-2.80605	Astro
										CCGCATTAGGAACCGT-1	2.83023	15.5342	Lamp5
										CCGCATTCACGATTAC-1	8.92709	-8.30179	L6 CT
										CCGCATTTCACTTACT-1	3.68326	2.09016	L6 IT
										CCGCATTTCGAGGTAG-1	0.27314	-12.0145	Endo
										CCGCATTTCGATCTTT-1	8.50922	-9.18232	L6b
										CCGTACTGTAACACTC-1	8.6736	-9.24054	L6 CT
										CCGTACTGTAACCATC-1	-7.43461	1.34234	Oligo
										CCGTAGGAGATCTAAG-1	-15.615	1.44737	Oligo
										CCGTAGGAGCGAATAT-1	-2.51728	-15.4217	Macrophage
										CCGTAGGCACATGATC-1	6.52552	-1.15135	L6 IT
										CCGTAGGGTAGAAGCC-1	1.44968	-0.676514	L2/3 IT
										CCGTAGGGTTCAGAAA-1	6.36982	-0.759145	L4
										CCGTGAGAGCAGAAAG-1	1.31853	-0.621933	L2/3 IT
										CCGTGAGAGTATGCTC-1	-16.9233	2.0315	Oligo
										CCGTGAGAGTTCCCGG-1	-7.45435	1.08514	Oligo
										CCGTGAGCACTGCTTC-1	7.81217	-9.16415	L6 CT
										CCGTGAGTCCACGGCA-1	5.81106	5.04864	L4
										CCGTGAGTCCTCCCAA-1	-2.85664	-14.0436	Macrophage
										CCGTGAGTCGTTACAG-1	3.2929	3.10572	L2/3 IT
										CCTAAAGAGTCCAGAG-1	-6.67239	-3.48123	Astro
										CCTAAAGAGTTACCAC-1	-5.84771	-4.55084	Astro
										CCTAAAGAGTTTACGC-1	-5.71517	8.90788	Vip
										CCTAAAGCAAGTGGCA-1	-7.09413	1.19449	Oligo
										CCTAAAGCAATGACTC-1	4.30935	3.67927	L4
										CCTAAAGGTAGGGTCA-1	7.68445	-0.840215	L6 IT
										CCTAAAGGTATCTGCA-1	6.77263	6.13974	L4
										CCTAAAGGTTATCGAC-1	-4.01528	9.17004	Lamp5
										CCTAAAGTCAGATACC-1	-3.12621	-14.4604	Macrophage
										CCTAAAGTCCAAACCA-1	-16.5553	-0.390559	Oligo
										CCTAAAGTCCAGCACG-1	-2.94079	10.2875	Pvalb
										CCTAAAGTCCTATCCG-1	-0.82481	-16.2423	Macrophage
										CCTATTAAGAACTAAC-1	6.19111	-0.511337	L6 IT
										CCTATTAAGTACCACT-1	-17.6754	2.93691	Oligo
										CCTATTACACGCTAAT-1	-4.96967	9.37232	Lamp5
										CCTATTACAGATACAA-1	-18.4946	2.88611	Oligo
										CCTATTAGTTAGGCTT-1	8.02303	-7.26917	L6b
										CCTCCCTAGGCTCAGA-1	-4.27178	10.0047	Sst
										CCTCCCTAGTACGCGA-1	-2.27118	-15.4131	Macrophage
										CCTCCCTCAAGGCTTT-1	-6.27756	-3.8447	Astro
										CCTCCCTCATAGTCCA-1	3.5536	3.07301	L2/3 IT
										CCTCCCTGTCGATTAC-1	-2.3872	9.99106	Pvalb
										CCTCCCTTCCAGAGAG-1	7.39907	-8.43552	L6 CT
										CCTCCCTTCCTATCCG-1	9.29171	-7.72679	L6 CT
										CCTCCCTTCGATGCAT-1	-6.20003	-3.00635	Astro
										CCTGCTAGTTCCAATG-1	5.74823	2.11286	L4
										CCTGCTATCCCAATGA-1	-15.8031	0.533584	Oligo
										CCTGCTATCCTAAAGC-1	-7.44115	-3.41006	Astro
										CCTGGGAAGGTTCGTT-1	-1.96997	-15.6737	Macrophage
										CCTGGGAAGTACAACA-1	6.59718	5.05067	L4
										CCTGGGACAATTCGTG-1	-2.09761	9.60106	Pvalb
										CCTGGGACACATGATC-1	8.25005	-7.90602	L6 CT
										CCTGGGACATCATGTG-1	2.85308	-0.570733	L2/3 IT
										CCTGGGAGTAACGTAA-1	6.061	5.59996	L4
										CCTGGGAGTTCTACCC-1	1.53685	2.46177	L2/3 IT
										CCTGGGATCATTGCCC-1	-18.1768	2.63546	Oligo
										CCTGGGATCCGCGATG-1	-4.21693	9.868	Lamp5
										CCTGGGATCGCCAGAC-1	2.28039	0.807615	L5 IT
										CCTTAATCAAAGCTGG-1	-6.73413	-3.02831	Astro
										CCTTAATCAAGGCTTT-1	-4.91791	-6.44697	Astro
										CCTTAATCAATGGTCT-1	4.47976	3.97774	L4
										CCTTAATGTATCTCAG-1	7.4082	-7.51467	L6 CT
										CCTTAATGTCTGGGAA-1	-18.4885	2.65111	Oligo
										CCTTAATGTTGAATAG-1	8.02049	-7.28105	L6 CT
										CCTTAATTCCTATCAT-1	5.85916	2.77474	L5 IT
										CCTTGCAAGAAATTCG-1	-6.77515	-2.80538	Astro
										CCTTGCAAGCGTCTGC-1	-5.82309	-5.53838	Astro
										CCTTGCAAGTACCCAT-1	-7.13191	0.984649	Oligo
										CCTTGCACAAGGATGC-1	5.98912	-1.45325	L6 IT
										CCTTGGTAGAGATTAC-1	0.89386	0.381082	L2/3 IT
										CCTTGGTAGGGTCCCT-1	5.90802	3.58573	L4
										CCTTGGTAGTTGGAAT-1	5.35008	4.77159	L4
										CCTTGGTCACAGTTAC-1	5.15782	3.12954	Endo
										CCTTGGTCAGCGTAGA-1	5.48084	1.17293	L2/3 IT
										CCTTGGTCAGGTGTCC-1	2.66962	-0.562534	L2/3 IT
										CCTTGGTGTTACTTTC-1	5.69236	5.28181	L5 IT
										CCTTGGTTCCTCATTA-1	6.59339	6.48619	L4
										CCTTGGTTCTGATCTT-1	-7.35951	-2.70318	Astro
										CGAGTTACACCGAAAG-1	7.41237	-0.40221	L6 IT
										CGAGTTAGTGATAGAT-1	3.25879	2.81531	L2/3 IT
										CGAGTTAGTGATCAGG-1	1.92961	2.78095	L2/3 IT
										CGATGATAGATCGAGC-1	8.40726	-7.51233	L6b
										CGATGATAGTCACGCC-1	7.16792	-6.4426	NP
										CGATGATCAAACTACC-1	2.94517	3.09369	L2/3 IT
										CGATGATCAAAGGCCA-1	1.51758	16.1094	Lamp5
										CGATGATCAGCCGAAA-1	-4.90886	9.6232	Vip
										CGATGATCAGTTCGGC-1	2.61599	15.7023	Lamp5
										CGATGATTCCCGCAAG-1	7.61164	5.83393	L4
										CGATGATTCTCGACCT-1	1.31692	-10.8999	VLMC
										CGATGATTCTTGTACT-1	6.62381	2.43242	L5 IT
										CGCAATAAGAACCCGA-1	1.18845	-0.140651	L2/3 IT
										CGCAATAAGCAATAAC-1	-3.61683	10.0538	Pvalb
										CGCAATACAAGACTAA-1	-5.97301	-3.71288	Astro
										CGCAATACACTTATGG-1	1.52545	15.5837	Pvalb
										CGCAATACAGTAACTC-1	1.18371	2.117	L2/3 IT
										CGCAATAGTTTCGATG-1	-18.3342	2.80448	Oligo
										CGCAATATCGAACACT-1	5.52005	-2.53725	L5 PT
										CGCAATATCGCGTGAC-1	2.6583	3.05336	L2/3 IT
										CGCAATATCTGTAGAC-1	1.64393	-0.551634	L2/3 IT
										CGCACAGAGGTTGACG-1	7.53752	5.88256	L4
										CGCACAGCAAAGCATA-1	-18.4374	2.47961	Oligo
										CGCACAGCAGATTTGC-1	-16.9602	1.87434	Oligo
										CGCACAGCAGGCATTT-1	-3.67399	9.93456	Sst
										CGCACAGGTAATGCCT-1	-3.3732	10.2002	Pvalb
										CGCACAGGTCAACGGA-1	6.4385	1.64765	L5 IT
										CGCACAGGTCAGACGA-1	-2.02742	9.48987	Pvalb
										CGCACAGGTCGTCGCA-1	5.52816	3.95468	L4
										CGCACAGGTTTAGAAG-1	-2.2969	9.1166	Pvalb
										CGCACAGTCAATTGGC-1	7.23709	6.40609	L4
										CGCACAGTCATTCATC-1	7.69083	7.1756	L4
										CGCACAGTCCCTACCA-1	1.80958	-0.859065	L2/3 IT
										CGCACAGTCCGAATTG-1	7.44523	-8.66781	L6b
										CGCACAGTCTATTTCG-1	7.75795	7.2419	L4
										CGCACAGTCTTACCTA-1	-16.9909	2.00504	Oligo
										CGCAGGTAGAGAGTAG-1	9.57786	-8.4706	L6 CT
										CGCAGGTAGCGAGAAA-1	7.27005	-6.34051	NP
										CGCAGGTAGGGCATTG-1	-16.6269	0.987386	Oligo
										CGCAGGTAGTCAGCCC-1	-2.37797	9.55099	Pvalb
										CGCAGGTAGTTTACGC-1	7.60078	-7.63287	L6b
										CGCAGGTGTCAACAGG-1	8.28695	-8.74098	L6 CT
										CGCAGGTGTGGTTCTA-1	7.15872	5.85085	L4
										CGCAGGTTCGCTTCAC-1	5.76694	1.70435	L6 IT
										CGCGCAAAGGCGCTTC-1	6.18011	6.49903	L4
										CGCGCAAAGTGCCCTG-1	-2.61407	-13.8297	Macrophage
										CGCGCAACAGTAGTCT-1	1.86266	-1.36915	L2/3 IT
										CGCGCAATCGAAGCCC-1	3.40969	2.67454	L2/3 IT
										CGCTAGGAGCTCGTTA-1	6.47025	-1.03607	L6 IT
										CGCTAGGAGTCATCTG-1	7.4709	-7.64123	L6b
										CGCTAGGCAAACTACC-1	1.20047	0.712643	L2/3 IT
										CGCTAGGCAAAGAAGG-1	-3.36655	10.0407	Pvalb
										CGCTAGGCAATCCATG-1	9.24719	-8.09798	L6 CT
										CGCTAGGGTCGAGAAC-1	8.01519	-8.32765	L6 CT
										CGCTAGGTCGGTTGTA-1	-2.88685	-14.951	Macrophage
										CGCTATCAGAGTTTGA-1	2.0687	1.73917	L2/3 IT
										CGCTATCAGTTGGAAT-1	1.05143	0.672341	L2/3 IT
										CGCTATCCAGACTAAA-1	8.26083	-9.02027	L6 CT
										CGCTATCCAGCAACGA-1	6.91264	-0.202196	L6 IT
										CGCTATCGTCTCTGGG-1	1.19516	15.7346	Lamp5
										CGCTATCGTGAATGTA-1	2.56494	0.881323	L2/3 IT
										CGCTATCTCCTCCATG-1	0.952517	1.26571	L2/3 IT
										CGCTATCTCGTGCTGG-1	7.23799	7.22823	L4
										CGCTGGAAGTACCCAT-1	0.617295	1.48521	L2/3 IT
										CGCTGGACAAGGGAGG-1	-7.5103	-2.09118	Astro
										CGCTGGACATCCATAG-1	-7.19315	-2.02783	Astro
										CGCTGGACATTAGCAC-1	0.283679	1.38107	L2/3 IT
										CGCTGGATCCGAGGAA-1	8.83004	-8.08729	L6 CT
										CGCTGGATCTTAACGG-1	-6.44993	-3.6609	Astro
										CGGACCAAGAGGAAGT-1	-2.76778	-14.5144	Macrophage
										CGGACCAAGGAGTACC-1	4.1884	3.49582	L2/3 IT
										CGGACCAAGTGTCCCG-1	0.821732	0.643843	L2/3 IT
										CGGACCACAAGGCGTA-1	-5.81454	-5.57029	Astro
										CGGACCACACATTGCA-1	-5.00235	9.04666	Vip
										CGGACCACATGGCCCA-1	5.955	2.15342	L5 IT
										CGGACTGAGATGAGGA-1	7.55216	-7.63205	L6 CT
										CGGACTGAGATGCGAC-1	7.20077	-8.38236	L6 CT
										CGGACTGCAGTTACAC-1	-1.95843	-14.0627	Macrophage
										CGGACTGGTTTAGACC-1	7.53565	-6.46698	NP
										CGGACTGTCGGAGTTT-1	-2.5892	-14.8338	Macrophage
										CGGTGCAAGGATTGAT-1	-5.20732	9.24164	Lamp5
										CGGTGCACAAAGGAAG-1	7.47241	5.91426	L4
										CGGTGCACAAGGACCA-1	5.74568	-2.06014	L5 PT
										CGGTGCAGTCCAAGAG-1	5.57166	2.47718	L6 IT
										CGGTGCAGTGTGAGGT-1	5.58167	2.81297	L5 IT
										CGGTGCATCGACGGAA-1	6.01876	4.98406	L4
										CGTAAACAGACCATAA-1	-4.96894	-6.35935	Astro
										CGTAAACAGACTTCCA-1	5.8404	5.13287	L4
										CGTAAACCACGGTTAT-1	-4.58931	8.89918	Lamp5
										CGTAAACCACTAGCCG-1	1.30493	-0.277953	L2/3 IT
										CGTAAACGTATTCACG-1	-2.04782	9.11487	Pvalb
										CGTAAACGTCTGCACG-1	-15.8823	1.30618	Oligo
										CGTAAACGTTAGCTCA-1	0.643475	0.442552	L2/3 IT
										CGTAAACTCAACACGT-1	7.92059	6.97687	L4
										CGTAAACTCATCATGG-1	1.97961	2.33517	L2/3 IT
										CGTAAACTCCCTATTA-1	7.66427	-8.43018	L6b
										CGTACAAAGAATCAAC-1	-18.4529	1.31876	Oligo
										CGTACAAAGACAACGC-1	-7.24968	-2.30064	Astro
										CGTACAAAGAGACTCG-1	1.76497	-1.21996	L2/3 IT
										CGTACAAAGTAACATG-1	-5.57386	-6.3564	Astro
										CGTACAAAGTCAGCCC-1	-17.0583	0.389565	Oligo
										CGTACAACAACGCACC-1	8.39087	-8.15529	L6 CT
										CGTACAACACTCAAGT-1	6.91872	5.73349	L4
										CGTACAACATAGCCAT-1	1.45876	2.23716	L2/3 IT
										CGTACAACATCTCACC-1	-5.44164	-5.29528	Astro
										CGTACAACATTTGTTC-1	7.01948	1.45451	L5 IT
										CGTACAAGTGTCGTGC-1	-16.9688	1.59091	Oligo
										CGTACAATCTGGTACA-1	7.17254	-0.273086	L6 IT
										CGTGGCAAGGTTCGTT-1	2.84612	-0.547333	L2/3 IT
										CGTGGCACAGAACTTC-1	7.4641	-7.67325	L6 CT
										CGTGGCACAGGCTACC-1	-7.3257	-3.53495	Astro
										CGTGGCACATCATCGA-1	-7.27423	1.1979	Oligo
										CGTGGCAGTAAACGGC-1	5.17615	0.203631	L4
										CGTGGCAGTAGCGGTA-1	-17.1056	2.03645	Oligo
										CGTGGCAGTCATAAGA-1	5.89778	4.91001	L4
										CGTGGCATCATTCTTG-1	7.31569	6.74312	L4
										CGTTCCAGTCTGAGCC-1	7.10815	-1.44941	L6 IT
										CGTTCCAGTTAGAGAT-1	-2.799	-14.898	Macrophage
										CTAACTTAGCAATGTA-1	7.22987	-6.3527	NP
										CTAACTTAGGCCTCGT-1	-3.50371	9.2289	Sst
										CTAACTTCATGGCCCA-1	2.89105	2.80783	L2/3 IT
										CTAACTTGTCCGGTAC-1	1.92671	0.0408713	Oligo
										CTAACTTTCCATTGAG-1	-7.6499	-3.26728	Astro
										CTACAGAAGATCGCCC-1	6.0106	5.5589	L4
										CTACAGACAAACGTTC-1	-16.0137	-0.898625	Oligo
										CTACAGACAAGCCTTA-1	-2.8839	-14.351	Macrophage
										CTACAGACACGATATC-1	-5.42175	8.76496	Vip
										CTACAGACAGAACTTC-1	5.97814	2.74748	L4
										CTACAGACATATTGGC-1	4.12129	2.59558	L2/3 IT
										CTACAGAGTCCAACCG-1	2.05395	16.0041	Meis2
										CTACAGAGTCCCTAAA-1	5.9781	0.992044	L5 IT
										CTACAGAGTTAACCGT-1	6.2066	1.66748	L4
										CTACAGAGTTGGAGGT-1	-17.9151	0.744928	Oligo
										CTACAGATCGAGCGCT-1	2.44431	2.19346	L2/3 IT
										CTACAGATCGCTTGAA-1	-15.7452	-0.984212	Oligo
										CTACTTAAGGGTTCCC-1	5.76803	5.3321	L4
										CTACTTAGTCGACTGC-1	-16.5346	2.35644	Oligo
										CTACTTAGTGCACTTA-1	-4.81745	-6.7573	Astro
										CTACTTAGTTCCGCGA-1	7.45568	-0.6446	L6 IT
										CTACTTAGTTGCTTGA-1	6.37412	-0.826174	L6 IT
										CTAGCGGAGTCAGCCC-1	-15.4894	-0.420488	Oligo
										CTAGCGGCAAAGCTGG-1	-7.61154	0.487806	Oligo
										CTAGCGGGTAAACCCT-1	-7.25253	1.4385	Oligo
										CTAGCGGGTAGAAAGG-1	3.80236	2.68835	L2/3 IT
										CTAGCGGGTAGCATGG-1	-7.39004	1.35751	Oligo
										CTAGGATGTATCTAGC-1	2.48527	0.00218208	L2/3 IT
										CTAGGATTCCAGTACA-1	0.749838	0.890238	L2/3 IT
										CTAGGATTCTCCTTGG-1	1.49472	16.0307	Meis2
										CTAGGATTCTCTGAGA-1	3.15187	2.28208	L2/3 IT
										CTAGGATTCTGTTTAC-1	9.88629	-7.81622	L6 CT
										CTAGGGCAGTTAGCAA-1	-1.32957	-16.189	Macrophage
										CTAGGGCCACTTTGGA-1	-18.204	2.56792	Oligo
										CTAGGGCCATCACAGT-1	-17.4716	2.61204	Oligo
										CTAGGGCTCCAATAGC-1	-2.01876	9.39793	Pvalb
										CTAGGGCTCTGACATG-1	-17.5293	2.19052	Oligo
										CTAGGGCTCTTGTCGC-1	4.51024	3.82682	L4
										CTCAACCAGGATCCTT-1	6.3345	6.76193	L4
										CTCAACCAGTTCGACT-1	2.56747	0.455129	L2/3 IT
										CTCAACCGTTCCGCGA-1	6.60676	0.511843	L5 IT
										CTCAACCGTTGGACGA-1	3.16336	2.9604	L2/3 IT
										CTCAACCTCACCCGGA-1	2.61083	-0.677899	L2/3 IT
										CTCAACCTCGAGGTCC-1	1.67564	0.982327	L2/3 IT
										CTCAACCTCGATCGCG-1	2.9463	2.47694	L2/3 IT
										CTCAACCTCGGAGTTT-1	-16.4413	0.168544	Oligo
										CTCAACCTCTATAGGC-1	1.15852	-0.446432	L2/3 IT
										CTCACCAAGGGCTTCC-1	-4.9458	-6.6026	Astro
										CTCACCACAATGGCTT-1	5.81143	4.67539	L4
										CTCACCACACCGATCG-1	7.25097	-8.52363	L6b
										CTCACCACATGTGGGA-1	2.65915	15.5045	Sst
										CTCACCAGTACGTAAA-1	5.69207	-0.293026	L6 IT
										CTCACCAGTAGACGCA-1	-16.4696	-0.761038	Oligo
										CTCACCATCCGTGCGA-1	2.9457	0.164444	L2/3 IT
										CTCACCATCCTGAAAC-1	6.35727	6.18417	L4
										CTCACCATCGCTCTAC-1	2.8113	0.0794073	L2/3 IT
										CTCACCATCTAGTCGA-1	8.3955	-7.29599	L6 CT
										CTCAGAAAGTACTCTG-1	-18.4418	2.22242	Oligo
										CTCAGAAAGTCGGGAT-1	-17.0302	1.75433	Oligo
										CTCAGAAAGTGAAGGA-1	8.83135	-8.14489	L6 CT
										CTCAGAACAAGCCTTA-1	-15.7232	0.220779	Oligo
										CTCAGAACATTTCACT-1	7.04125	3.312	L4
										CTCAGAAGTGCTAGTT-1	7.34949	-0.152754	L5 IT
										CTCAGAAGTTGGCTAT-1	2.17357	1.27297	L2/3 IT
										CTCAGCTCAAGGTCGA-1	-2.8206	-15.0069	Macrophage
										CTCAGCTGTAAACGTA-1	-4.79275	-6.75899	Astro
										CTCAGCTGTTACGCTA-1	6.5907	1.46713	L5 IT
										CTCAGCTGTTACGGAG-1	7.14351	1.5483	L4
										CTCAGCTTCTCGGCGA-1	-18.5037	2.14602	Oligo
										CTCATGCAGCAACTGG-1	-17.2701	1.39279	Oligo
										CTCATGCAGTTTACGC-1	1.19827	-11.0338	VLMC
										CTCATGCCACAAACAA-1	-7.71194	0.448653	Oligo
										CTCATGCCACGACGAA-1	6.87484	-0.441492	L6 IT
										CTCATGCGTGGTCGAA-1	-4.75278	8.85702	Sst
										CTCATGCGTTTAAGCC-1	-7.16799	-1.75148	Astro
										CTCATGCTCCATTGTT-1	2.679	-0.951004	L4
										CTCATGCTCGATGTAC-1	5.94844	5.06463	L4
										CTCATGCTCTCGGCGA-1	6.15915	-2.07239	L5 PT
										CTCCCAAAGCGGACAT-1	-5.54399	-6.19202	Astro
										CTCCCAAAGCGTCTGC-1	-15.4058	1.2686	Oligo
										CTCCCAAAGCTCCGGT-1	0.751185	-11.5439	VLMC
										CTCCCAAAGGGCTCTC-1	2.70816	1.73221	L2/3 IT
										CTCCCAAAGTAATCAG-1	-17.8881	2.08286	Oligo
										CTCCCAAAGTGCCCTG-1	6.07694	1.17504	L5 IT
										CTCCCAAGTCCTTCAC-1	-7.63323	0.457129	Oligo
										CTCCCAAGTTCTGAGT-1	7.00221	6.39205	L4
										CTCCCAAGTTTGCCCT-1	-7.24678	1.31743	Oligo
										CTCCCAATCAAAGTAG-1	-1.91988	-15.7574	Macrophage
										CTCCCAATCAGATACC-1	-15.6279	-0.59442	Oligo
										CTCCCAATCGCGATGC-1	1.36004	-0.193713	L2/3 IT
										CTCGCTAAGATTACGA-1	-16.8806	-0.445044	Oligo
										CTCGCTACAGGAGCAT-1	8.88705	-8.41316	L6 CT
										CTCGCTATCACATTCT-1	-2.11796	-14.0874	Macrophage
										CTCTACGAGATCGCCC-1	5.02839	3.67448	L4
										CTCTACGAGATGCGAC-1	6.57363	7.07699	L4
										CTCTACGAGCTATCGT-1	-15.6967	-0.664543	Oligo
										CTCTACGAGGAGAACA-1	5.24973	-0.258835	L4
										CTCTACGAGGATCCTT-1	1.60318	0.538856	L2/3 IT
										CTCTACGAGTGTCGGA-1	9.17265	-8.21204	L6 CT
										CTCTACGCAAGGAACC-1	7.66552	-8.23774	L6b
										CTCTACGGTCGTAATC-1	-15.8308	-0.233186	Oligo
										CTCTACGTCCGGAAAG-1	-16.0011	1.46243	Oligo
										CTCTACGTCGATCGCG-1	8.46648	-7.05778	L6 CT
										CTCTACGTCTAGTCGA-1	6.42839	-0.910879	L5 IT
										CTCTACGTCTTGTCAT-1	1.31976	15.8445	Meis2
										CTCTAGCAGGCTTAAA-1	6.87931	1.11842	L6 IT
										CTCTAGCAGTATACCC-1	9.26061	-7.63878	L6 CT
										CTCTAGCCACAGATGG-1	-15.6057	-0.759484	Oligo
										CTCTAGCGTATCATGC-1	-18.1339	0.97181	Oligo
										CTCTAGCGTGATAGAT-1	1.19588	0.00297428	L2/3 IT
										CTCTAGCGTGCCCTAG-1	-17.5692	1.6281	Oligo
										CTCTAGCTCACTTACT-1	5.61365	5.48149	L4
										CTCTAGCTCGTTTGAG-1	2.03375	1.69791	L2/3 IT
										CTCTCAGAGATCTAAG-1	-16.4596	1.77856	Oligo
										CTCTCAGTCCAGGCCA-1	-1.73138	-15.8756	Macrophage
										CTCTCAGTCCTTACGC-1	-18.1124	2.57603	Oligo
										CTCTCAGTCTGGCACG-1	-17.3866	1.5079	Oligo
										CTCTCGAAGGCCTCTG-1	6.83362	7.1461	L4
										CTCTCGACAAGGCTTT-1	5.6399	0.538048	L4
										CTCTCGACACTCGCAG-1	6.4791	5.54367	L4
										CTCTCGACATCGCTAA-1	6.20741	2.11089	L6 IT
										CTCTCGAGTAGCTGTT-1	-17.0818	1.43203	Oligo
										CTCTCGAGTAGGGTTG-1	-3.47419	9.42516	Sst
										CTCTCGAGTATGGTTC-1	2.77111	-0.28408	L2/3 IT
										CTCTCGAGTGGACAGT-1	-5.91826	-2.76589	Astro
										CTCTCGATCTGGCCAG-1	-2.18319	-14.077	Macrophage
										CTGAATGAGATCGCCC-1	-2.10805	9.70747	Pvalb
										CTGAATGAGTTTACGC-1	-6.80646	-0.677323	Vip
										CTGAATGCACAGGAAC-1	-7.75442	0.855535	Oligo
										CTGAATGCACCGTTGG-1	-7.14303	-3.56377	Astro
										CTGAATGGTAGCAGGT-1	-4.46585	8.93923	Lamp5
										CTGAATGGTATTGTGC-1	1.33086	-0.77326	L2/3 IT
										CTGAATGGTCAAGACG-1	7.18428	6.86356	L4
										CTGAATGGTCCGAGCT-1	2.17286	2.72243	L2/3 IT
										CTGAATGTCAGGATCT-1	5.48503	2.76191	L5 IT
										CTGAATGTCGGATAAA-1	6.10734	2.37858	L4
										CTGCGTTAGTAATCAG-1	5.40524	4.63737	L4
										CTGCGTTCAATGATGA-1	-6.32015	-1.95535	Astro
										CTGCGTTCAGCAACCC-1	1.7326	-1.26934	L2/3 IT
										CTGCGTTCAGCGCGTT-1	5.71145	5.91016	L4
										CTGCGTTGTATCTGCA-1	8.98331	-9.22834	L6 CT
										CTGCGTTGTGACGCAA-1	5.5756	-2.29147	L5 PT
										CTGCGTTGTGATTCCA-1	-7.35304	1.32176	Oligo
										CTGCGTTTCTGATCTT-1	-7.29163	0.911826	Oligo
										CTGCTCAAGAACGTTA-1	6.7179	4.04867	L4
										CTGCTCAAGCACGTAG-1	1.5474	0.652035	L2/3 IT
										CTGCTCACAAGCTTTG-1	5.80786	4.51236	L4
										CTGCTCAGTAACCATC-1	3.73557	1.60516	L2/3 IT
										CTGCTCAGTTCGGGAA-1	5.89195	4.6251	L5 IT
										CTGGCAGAGGCGTCCT-1	7.71601	-9.08432	L6 CT
										CTGGCAGAGGGTGTTG-1	8.25979	-7.99087	L6 CT
										CTGGCAGCAACAAACA-1	-4.52105	9.82735	Sst
										CTGGCAGCAAGCCAGA-1	7.60458	6.42984	L4
										CTGGCAGCAATGTGCT-1	2.66275	0.533721	L2/3 IT
										CTGGCAGCACACATGT-1	4.51371	1.97487	L5 IT
										CTGGCAGGTAGCATGG-1	-2.73005	-14.6157	Macrophage
										CTGGCAGGTAGCCATT-1	5.87171	2.20631	L5 IT
										CTGGCAGGTGATGTGG-1	7.68869	6.72223	L4
										CTGGCAGGTTCATTTC-1	5.59254	4.4022	L5 IT
										CTGGCAGTCCATACGA-1	6.25088	4.43955	L4
										CTGGGACAGCCCATGC-1	7.15703	5.47162	L4
										CTGGGACCACTCAGCG-1	-4.73204	-6.78451	Astro
										CTGGGACCATCCTGGG-1	-7.60068	-2.68965	Astro
										CTGGGACCATTACTTC-1	5.59669	-0.0061919	L4
										CTGGGACGTAGTTTGC-1	-17.5996	0.598329	Oligo
										CTGGGACGTCCGCTTT-1	7.28581	5.09577	L4
										CTGGGACTCAAGAGGC-1	-6.65739	-2.34325	Astro
										CTGGGACTCTCTGTTA-1	6.35598	4.90491	L4
										CTGTATTAGTCCGGAA-1	1.53049	16.0854	Lamp5
										CTGTATTCACAGCTTA-1	6.28256	-0.0332675	L5 IT
										CTGTATTCACGCGCAT-1	-7.77626	0.692843	Oligo
										CTGTATTGTATGTCCA-1	5.1184	1.85383	L4
										CTGTATTGTTAGAGAT-1	-3.03878	-14.4194	Macrophage
										CTGTATTGTTTGTACG-1	6.94831	7.1779	L4
										CTGTATTTCTTCTTCC-1	8.50537	-7.93674	L6 CT
										CTGTTCGGTATGCTAC-1	-16.1896	-0.817372	Oligo
										CTTAATCAGCGTTAGG-1	7.4682	-1.37628	L6 IT
										CTTAATCAGCTTACCA-1	6.12522	6.02581	L4
										CTTAATCAGTTACACC-1	8.6714	-8.01652	L6 CT
										CTTAATCCAATGATGA-1	8.9045	-9.18835	L6 CT
										CTTAATCCAGGGTACA-1	5.78299	5.41043	L4
										CTTAATCGTGATAACA-1	6.9736	5.17919	L4
										CTTAATCGTTGGAGGT-1	-2.2355	9.85443	Pvalb
										CTTCCAGAGATGGCAC-1	-16.1997	0.375553	Oligo
										CTTCCAGAGGTCGTTT-1	-6.17481	-2.88712	Astro
										CTTCCAGAGTTGCCGC-1	2.4564	1.46414	L2/3 IT
										CTTCCAGCAAGTAATG-1	-7.00728	-3.59516	Astro
										CTTCCAGCAATGTGCT-1	6.40311	2.51693	L5 IT
										CTTCCAGCAATTCAGC-1	-5.48028	8.56886	Vip
										CTTCCAGCACAGTTCA-1	-5.48371	-5.32579	Astro
										CTTCCAGCACTTACAG-1	5.79451	2.5935	L5 IT
										CTTCCAGCAGCTTACA-1	9.61938	-8.2496	L6 CT
										CTTCCAGCATCAGCTA-1	-7.05567	-1.56986	Astro
										CTTCCAGGTCAACGGA-1	0.456403	-11.8581	Peri
										CTTCCAGGTCATAGAA-1	-7.60977	0.321558	Oligo
										CTTCCAGGTTTGTCTT-1	6.61046	4.18921	L4
										CTTCCAGTCGATATGC-1	-3.65325	9.36128	Pvalb
										CTTCCAGTCGGATAAA-1	-16.4863	-0.67759	Oligo
										CTTCTAAAGAAATGGG-1	-5.7266	-5.94529	Astro
										CTTCTAAAGCAACTGG-1	4.47667	3.79891	L4
										CTTCTAAAGCGATACG-1	0.824737	1.65377	L2/3 IT
										CTTCTAACACAAGGGT-1	-2.26763	-13.9324	Macrophage
										CTTCTAACATCCCTCA-1	6.18027	4.69416	L4
										CTTCTAAGTTATAGAG-1	-16.6837	1.76486	Oligo
										CTTCTAATCATCGCCT-1	1.42071	1.824	L2/3 IT
										CTTCTAATCGAGTTAC-1	7.50744	-8.84998	L6 CT
										CTTCTAATCTATCTCA-1	6.0288	2.64044	L5 IT
										CTTCTAATCTGAAAGA-1	-7.26875	1.45663	Oligo
										CTTGAAGAGGGTCCCT-1	5.36092	4.97969	L4
										CTTGAAGAGGTTAACA-1	0.53614	0.431611	L2/3 IT
										CTTGAAGAGGTTCTCA-1	-2.83636	9.80536	Pvalb
										CTTGAAGGTCACCCGA-1	-3.32663	10.0006	Pvalb
										CTTGAAGGTCGGCTGT-1	1.04312	-0.0553115	L2/3 IT
										CTTGAAGTCGTTACAG-1	-6.6712	-3.57507	Astro
										CTTGAAGTCTCTGAGA-1	1.77123	15.576	Lamp5
										CTTGAAGTCTTCCACG-1	-5.5249	-5.15606	Astro
										CTTGAAGTCTTGGCCT-1	4.94158	3.36074	L4
										CTTGCCAAGAGCCTGA-1	6.76325	6.77101	L4
										CTTGCCAAGATTCCGT-1	3.70436	3.64604	L2/3 IT
										CTTGCCAAGTAGACCG-1	5.15656	-2.32802	L5 PT
										CTTGCCAAGTTCAACC-1	-6.6738	-2.38528	Astro
										CTTGCCAGTAAGTCTC-1	2.47343	1.50664	L2/3 IT
										CTTGCCAGTCAGAAGC-1	7.60361	-8.70625	L6 CT
										CTTGCCAGTTGCCGCA-1	2.95767	-0.638029	L2/3 IT
										CTTGCCAGTTTGTACG-1	-2.01842	9.22952	Pvalb
										CTTGCCATCCATTGAG-1	-16.9573	2.56561	Oligo
										CTTGCCATCGCTTCAC-1	-7.71048	-2.13329	Astro
										CTTGCTGAGTAGTTCC-1	1.69668	-0.0932971	L2/3 IT
										CTTGCTGCACTTGCGG-1	7.29311	-1.268	L6 IT
										CTTGCTGCATGTGAGG-1	-7.40645	0.677202	Oligo
										CTTGCTGGTAAGCCGA-1	5.27011	4.77802	L4
										CTTGCTGGTACGGAGT-1	1.79579	-1.10591	L2/3 IT
										CTTGCTGGTACTAGAA-1	-2.95552	-14.8546	Macrophage
										CTTGCTGGTTTGTGAC-1	-5.6112	-5.33191	Astro
										CTTGCTGTCCGGACTG-1	-7.01266	-0.538288	Vip
										CTTGCTGTCGGTAGGA-1	8.51386	-6.92885	L6b
										CTTGTCGAGCACACCC-1	-0.876873	-16.3846	Macrophage
										CTTGTCGAGCCTTTGA-1	-6.14119	-2.66601	Astro
										CTTGTCGAGCTTCAAC-1	-6.82701	-3.36276	Astro
										CTTGTCGAGTCTCTAG-1	-16.69	1.21531	Oligo
										CTTGTCGCAGCGTACC-1	4.52	2.88322	L4
										CTTGTCGGTATCATGC-1	5.4809	0.820727	L5 IT
										CTTGTCGGTCAGCAAG-1	5.50797	-1.94271	Sncg
										CTTGTCGGTGAATGTA-1	-7.36354	-2.30789	Astro
										CTTGTCGTCGAACACT-1	4.64447	2.0154	L4
										CTTGTCGTCGTCAACA-1	7.61889	-0.74205	L6 IT
										CTTTGCGAGCTATCGT-1	9.80188	-7.9952	L6 CT
										CTTTGCGAGTCGCCTG-1	8.88574	-7.59908	L6 CT
										CTTTGCGAGTCTCCAA-1	8.80849	-8.26693	L6 CT
										CTTTGCGCAAGTCTCA-1	5.131	4.69355	L4
										CTTTGCGCACTTACAG-1	1.7827	-0.514622	L2/3 IT
										CTTTGCGCAGTTGGAG-1	8.49023	-6.89941	L6 CT
										GAAACAAAGAGAGTAG-1	-2.42877	-13.9233	Macrophage
										GAAACAAAGTAACACA-1	1.28025	15.589	Meis2
										GAAACAAAGTCACACT-1	5.93198	3.87488	L4
										GAAACAAAGTGAAGGA-1	6.20303	5.6163	L4
										GAAACAAAGTGTCGCC-1	-17.461	0.886232	Oligo
										GAAACAACACAGCTTA-1	-2.85319	-14.8832	Macrophage
										GAAACAACATCAGAAA-1	9.25065	-8.47236	L6 CT
										GAAACAATCCCGAAGC-1	-7.70047	0.638486	Oligo
										GAAACAATCCGCCTAT-1	-2.68115	10.0479	Pvalb
										GAAACAATCGAGGTCC-1	5.23425	1.576	L5 IT
										GAAACAATCGCAAACT-1	0.645452	0.903478	L2/3 IT
										GAAACAATCTTCACTA-1	0.737662	0.0357678	L2/3 IT
										GAAAGTAAGACCAATA-1	6.88511	0.269959	L5 IT
										GAAAGTAAGATGGCAC-1	-7.39968	-2.9847	Astro
										GAAAGTACAAATTCCG-1	6.57701	4.36301	L4
										GAAAGTACACTGTAAC-1	-2.00622	-15.7047	Macrophage
										GAAAGTACATCACAGT-1	-4.79943	9.69649	Sst
										GAAAGTAGTGTTAGAA-1	-7.52308	1.48673	Oligo
										GAAAGTATCACAAGCT-1	-2.94952	-14.1399	Macrophage
										GAAATGAAGATCACCT-1	-2.30359	-13.9097	Macrophage
										GAAATGACAACAACTC-1	0.64555	0.778047	L2/3 IT
										GAAATGACAACTCCCT-1	4.9067	3.19747	L4
										GAAATGACACAAACAA-1	0.766523	1.27586	L2/3 IT
										GAAATGACATACAACC-1	-18.3521	2.17786	Oligo
										GAAATGAGTATTTGCG-1	3.37965	1.64566	L2/3 IT
										GAAATGAGTTTGCATG-1	4.32671	2.42812	L4
										GAAATGAGTTTGCCAA-1	-2.80496	-13.9277	Macrophage
										GAAATGATCAAACCCA-1	9.08485	-8.38479	L6 CT
										GAAATGATCTCGACCT-1	6.08407	1.10024	L6 IT
										GAACCGCCAACGTCGC-1	7.81041	-8.49656	L6 CT
										GAACCGCCAAGACACG-1	2.13196	2.06631	L2/3 IT
										GAACCGCCACACATTG-1	-15.5274	1.71661	Oligo
										GAACCGCCACTACACA-1	0.412185	1.53518	L2/3 IT
										GAACCGCGTCAACTAC-1	5.9098	-1.02458	L6 IT
										GAACCGCGTGCGCATC-1	-2.45113	-13.7956	Macrophage
										GAACCGCTCCTCTCTT-1	-2.47797	10.2627	Pvalb
										GAACCGCTCGCGGCAT-1	0.368291	-11.939	Peri
										GAACCTAGTGATGTGG-1	6.26985	2.98271	L4
										GAACCTATCCGGGCAT-1	-2.48601	-15.0599	Macrophage
										GAACCTATCGGTCTCT-1	6.77815	2.36517	L4
										GAACGTTAGATATGAC-1	7.45501	-0.937601	L6 IT
										GAACGTTAGATGAGGA-1	1.6094	1.33055	L2/3 IT
										GAACGTTCATCGCTAA-1	7.2362	-8.93553	L6 CT
										GAACGTTGTAGCATGG-1	2.57862	2.09462	L2/3 IT
										GAACGTTGTTTGGATC-1	6.47033	-0.435902	L6 IT
										GAACGTTTCAGAACGG-1	1.73288	2.6552	L2/3 IT
										GAACGTTTCAGAGTGG-1	-2.88109	9.83267	Pvalb
										GAACGTTTCGGACGAA-1	-6.53869	-1.81845	Astro
										GAACTTGAGGAGTCTG-1	5.53382	3.49515	L4
										GAACTTGCAACGTACT-1	-5.38383	8.67645	Vip
										GAACTTGGTACGTATC-1	2.0304	16.0312	Lamp5
										GAACTTGGTGCAAGCA-1	-17.0265	0.118706	Oligo
										GAACTTGTCGCCAGAC-1	-15.6699	1.55704	Oligo
										GAACTTGTCGTCGCAG-1	-5.57427	8.94965	Vip
										GAAGAGCAGCGCATTT-1	-6.9841	-2.43009	Astro
										GAAGAGCAGTTACACC-1	-17.8373	1.06047	Oligo
										GAAGAGCCATCACAGT-1	-1.63072	-15.8621	Macrophage
										GAAGAGCCATGGCCTG-1	2.78119	2.02754	L2/3 IT
										GAAGAGCGTAAAGCTA-1	-7.78581	0.650707	Oligo
										GAAGAGCGTACCGGCT-1	0.984604	-0.439723	L2/3 IT
										GAAGAGCGTAGACACG-1	6.88883	4.63513	L4
										GAAGAGCGTAGTACAA-1	5.97055	3.90949	L4
										GAAGAGCGTAGTCTGT-1	7.74673	6.75109	L4
										GAAGAGCGTTTGTACG-1	-15.3755	1.80532	Oligo
										GAAGAGCTCGCAAGCC-1	5.2691	-1.30766	L5 PT
										GAAGTCTAGGCTTAAA-1	5.22584	-2.26829	L5 PT
										GAAGTCTGTAACACTC-1	6.90091	-0.321738	L6 IT
										GAAGTCTGTATGTTCG-1	5.20083	-0.980378	L4
										GAAGTCTGTATTCGCA-1	7.41373	-0.506973	L6 IT
										GAAGTCTGTGGTGGTA-1	6.99865	-1.21864	L6 IT
										GAAGTCTGTTCTTAGG-1	0.252367	1.04259	L2/3 IT
										GAAGTCTTCCCGCAAG-1	-4.85618	9.15664	Lamp5
										GAAGTCTTCGGGATCC-1	5.2596	-2.33084	L5 PT
										GAAGTGGAGCTCCGGT-1	-15.8762	1.59	Oligo
										GAAGTGGAGCTTACCA-1	2.94831	3.27343	L2/3 IT
										GAAGTGGAGTGTCCCG-1	-2.54502	-15.1964	Macrophage
										GAAGTGGGTATTCGAC-1	-2.43144	-13.8576	Macrophage
										GAAGTGGTCCGTGCGA-1	-2.47087	-13.8722	Macrophage
										GAAGTGGTCGAGGCTC-1	-4.95267	-6.10812	Astro
										GAATCTGAGAATCAGT-1	5.13008	-1.68547	L5 PT
										GAATCTGAGCAGAATT-1	-16.3066	0.850692	Oligo
										GAATCTGAGGGACGTT-1	8.71367	-7.41617	L6 CT
										GAATCTGCAAACCCTA-1	-2.27084	9.33957	Pvalb
										GAATCTGCATCAACTG-1	5.66933	0.970209	L6 CT
										GAATCTGCATTCACCC-1	9.30955	-7.61307	L6 CT
										GAATCTGGTACGGATG-1	7.73361	-8.02173	L6 CT
										GAATCTGGTGTCCAGC-1	-7.15895	-2.37491	Astro
										GAATCTGGTGTCGTCG-1	5.18411	-2.49298	L5 PT
										GAATCTGTCAATCGTG-1	-7.51463	1.24802	Oligo
										GAATCTGTCCAACAAC-1	0.410402	0.683156	L2/3 IT
										GACCCAGAGAGCTCCC-1	1.948	16.0069	Meis2
										GACCCAGAGGAGAACA-1	-16.5068	1.20137	Oligo
										GACCCAGCACCATTCC-1	7.61115	-0.660606	L6 IT
										GACCCAGCAGCAACGA-1	-15.7417	1.17862	Oligo
										GACCCAGCATATACGC-1	-2.02061	9.30142	Pvalb
										GACCCAGGTATTCGCA-1	2.52428	2.85007	L2/3 IT
										GACCCAGGTTCAGTTG-1	1.5137	-0.480985	L2/3 IT
										GACCCAGTCGCACCTT-1	3.57636	1.45566	L2/3 IT
										GACCCAGTCGTGGCGT-1	-1.94994	-14.4395	Pvalb
										GACCGACAGGCGACTA-1	7.13708	-1.24909	L6 IT
										GACCGACCACGTGAAG-1	2.33863	15.4952	Meis2
										GACCGACCATATAGAG-1	-3.7035	9.09924	Sst
										GACCGACCATTTCACT-1	-2.69539	-13.7998	Macrophage
										GACCGACGTAGTGATA-1	0.750741	-0.396303	L2/3 IT
										GACCGACGTATTTGCG-1	1.50687	16.0228	Lamp5
										GACCGACGTCACCCGA-1	-2.02098	-15.7284	Macrophage
										GACCGACGTCCAACCG-1	5.3975	5.07363	L4
										GACCGACGTTTAGGAA-1	7.54728	-1.08546	L6 IT
										GACCGACTCCCTATTA-1	-7.34701	-2.74423	Astro
										GACCGACTCGCTTCAC-1	6.84945	-0.0699155	L5 IT
										GACCTTCAGCGTCTGC-1	6.56938	6.26341	L4
										GACCTTCAGTCGAAAT-1	1.81323	1.23135	L2/3 IT
										GACCTTCAGTGTCCCG-1	-15.5393	0.774536	Oligo
										GACCTTCCAAACGACG-1	1.62093	1.48264	L2/3 IT
										GACCTTCCACATATCG-1	5.43207	2.9503	L4
										GACCTTCCACCGAAAG-1	3.07396	-0.922481	L2/3 IT
										GACCTTCCAGAACAGC-1	0.373284	-11.9408	Peri
										GACCTTCGTAACGTAA-1	6.04528	-0.35745	L5 IT
										GACCTTCGTGCAGACA-1	8.18154	-8.02683	L6 CT
										GACCTTCGTTCTACCC-1	1.39143	0.990219	L2/3 IT
										GACCTTCTCGAGGTCC-1	6.47438	-0.310958	L5 IT
										GACTAACAGCCATTCA-1	8.88924	-7.684	L6 CT
										GACTAACCACCTCGTT-1	5.33214	-2.28811	L5 PT
										GACTAACGTACCTATG-1	-4.02375	9.11149	Lamp5
										GACTAACGTCCCGAGT-1	7.40346	6.72877	L4
										GACTAGTAGCTATCGT-1	7.14579	-8.46408	L6 CT
										GACTAGTAGTTGAATG-1	1.68777	-0.186025	L2/3 IT
										GACTAGTCACCGATCG-1	-4.53697	9.79271	Vip
										GACTAGTCAGCACATT-1	7.69173	-0.867993	L6 IT
										GACTAGTGTGACGCAA-1	-2.55406	-13.7858	Macrophage
										GACTAGTTCCTAAGTG-1	1.4301	-0.847413	L2/3 IT
										GACTAGTTCGTGCTGG-1	6.64078	4.62164	L4
										GAGAACGAGTACGCGA-1	6.16052	0.511231	L5 IT
										GAGAACGAGTCGTATC-1	-4.31164	9.94609	Sst
										GAGAACGCAAGGGAGG-1	7.80817	-7.7467	L6 CT
										GAGAACGCAGATGGCA-1	6.5878	-0.201798	L6 IT
										GAGACTTAGGACTAGC-1	7.04243	-0.560523	L6 IT
										GAGACTTCAAGCTTTG-1	6.89224	6.91337	L4
										GAGACTTCATCCGTGG-1	6.97711	1.43132	L4
										GAGACTTCATGGCCGT-1	9.8651	-8.01106	L6 CT
										GAGACTTTCAGTACAC-1	2.76835	2.97091	L2/3 IT
										GAGATTCAGCTAGTTC-1	2.44449	2.00413	L2/3 IT
										GAGATTCCACAATAAG-1	7.65211	-0.653106	L6 IT
										GAGATTCTCTATCTTG-1	-6.20393	-3.00683	Astro
										GAGCATTAGACGAAAG-1	2.8751	-0.820263	L2/3 IT
										GAGCATTAGGCGATTG-1	4.92177	3.30339	L4
										GAGCATTAGGTGTTGG-1	-6.85998	-3.06406	Astro
										GAGCATTAGTTAGCGG-1	9.25491	-8.0186	L6 CT
										GAGCATTGTCCTTCAC-1	-15.3933	1.73484	Oligo
										GAGCATTGTTCTGATG-1	-2.75456	10.4824	Pvalb
										GAGCATTGTTTGAAGA-1	3.86079	3.09418	L2/3 IT
										GAGCATTTCGTGTGCG-1	7.47872	7.03438	L4
										GAGCGCTAGGGTCCCT-1	-5.44717	-2.18808	L6 CT
										GAGCGCTAGTCGACCC-1	7.22729	-0.245363	L6 IT
										GAGCGCTCAAGCGAAC-1	8.77068	-7.31121	L6b
										GAGCGCTGTCTAAAGA-1	0.411321	-11.9036	Peri
										GAGCGCTGTCTCAAAC-1	-1.49782	-15.9813	Macrophage
										GAGCGCTGTTCAGAAA-1	-2.03131	-14.1399	L6 CT
										GAGCGCTTCGACTTAG-1	1.48577	16.0209	Vip
										GAGGATGAGCTATCGT-1	5.95154	4.58032	L4
										GAGGATGCAAAGAGAG-1	-7.7972	-3.33474	Astro
										GAGGATGCAAGAAACT-1	-15.3149	1.58292	Oligo
										GAGGATGCATCCATAG-1	2.3018	15.6867	Vip
										GAGGATGTCCTGTGGG-1	2.77376	0.11942	L2/3 IT
										GAGGATGTCGTGCTTC-1	2.67865	15.5767	Lamp5
										GAGGCTCAGAGGAATG-1	5.10522	-1.3137	L4
										GAGGCTCAGCGCCTAC-1	-15.8143	1.68422	Oligo
										GAGGCTCAGGTCACTT-1	-7.43425	-3.62726	Astro
										GAGGCTCAGTCAGCCC-1	-7.06638	-3.34418	Astro
										GAGGCTCCACATATCG-1	7.19941	1.26127	L6 IT
										GAGGCTCGTAAGGTCG-1	1.23271	0.600185	L2/3 IT
										GAGGCTCGTAGCAGGT-1	6.28569	0.415367	L5 IT
										GAGGCTCGTGTCCCAG-1	8.21413	-8.28883	L6 CT
										GAGGCTCGTTGTATCG-1	-15.6819	-0.240809	Oligo
										GAGGTCCAGAGGAAGT-1	1.91303	1.70404	L2/3 IT
										GAGGTCCAGGTTGTGG-1	6.85085	-0.805608	L6 IT
										GAGGTCCCAAAGCTTC-1	6.43577	-1.3277	L6 IT
										GAGGTCCCAGAGATGC-1	7.71817	6.72157	L4
										GAGGTCCCAGCGTACC-1	3.41479	1.7019	L2/3 IT
										GAGGTCCCAGTGGTCC-1	1.98462	-1.37553	L2/3 IT
										GAGGTCCGTCGCTAGC-1	4.07636	3.26933	L2/3 IT
										GAGGTCCGTTGCCTGG-1	9.32102	-7.59931	L6 CT
										GAGGTCCGTTTGCATG-1	1.67417	0.606758	L2/3 IT
										GAGGTCCTCACACGTA-1	0.831666	1.63653	L2/3 IT
										GAGGTCCTCACAGGGA-1	7.68817	6.94295	L4
										GAGGTCCTCCAGGCCA-1	-7.42836	1.41033	Oligo
										GAGGTCCTCCCAATGA-1	-16.2765	0.0262413	Oligo
										GAGGTCCTCGTTCAGA-1	1.27953	-1.22156	L2/3 IT
										GAGTGAGAGGTAGGAA-1	2.18971	2.03847	L2/3 IT
										GAGTGAGCAACGCACC-1	7.30423	5.16713	L4
										GAGTGAGCAAGACTAA-1	-1.93931	9.29377	Pvalb
										GAGTGAGCAGCAACAG-1	-7.33235	-3.61685	Astro
										GAGTGAGGTAAACCCT-1	6.38913	-1.73055	L5 PT
										GAGTGAGGTCATAAGA-1	-1.85986	-15.8067	Macrophage
										GAGTGAGTCGATCGCG-1	7.43355	0.782736	L6 IT
										GAGTGAGTCGTGTGCG-1	1.03602	-11.2186	Endo
										GATCATGAGAAACGCC-1	-6.77227	-1.96581	Astro
										GATCATGGTGGAAGCT-1	1.15745	0.699793	L2/3 IT
										GATCATGGTTAACTCG-1	2.35958	1.95106	L2/3 IT
										GATCATGGTTGGGAAC-1	2.19179	2.96584	L2/3 IT
										GATCATGTCCCTACCA-1	6.78312	6.35698	L4
										GATCATGTCGGGATCC-1	6.89742	1.39222	L5 IT
										GATCATGTCTTCCACG-1	8.29002	-8.54016	L6 CT
										GATCGTAAGAGGCGGA-1	-6.44006	-2.90957	Astro
										GATCGTAGTGCCGGTT-1	2.08059	16.1131	Lamp5
										GATCGTAGTGCTTCCT-1	-2.9387	-14.565	Macrophage
										GATCGTAGTGGATTCT-1	7.23701	0.598489	L5 IT
										GATCGTAGTTCGGGAA-1	5.34429	0.663063	L4
										GATCGTAGTTCTTTGT-1	6.37519	0.298255	L5 IT
										GATGATCAGATCCGAG-1	7.39288	-6.81683	NP
										GATGATCCACTCGCAG-1	0.505641	1.5979	L2/3 IT
										GATGATCCATTGCCTC-1	-7.62522	0.446598	Oligo
										GATGATCGTGCACCCA-1	5.19733	3.18637	L5 IT
										GATGATCGTTGCAGAG-1	0.319913	1.13447	L2/3 IT
										GATGATCGTTTCTACT-1	-2.73414	-15.1167	Macrophage
										GATGATCTCAGGATCT-1	-16.397	1.13919	Oligo
										GATGATCTCCAGGTAT-1	-17.4092	1.54735	Oligo
										GATGATCTCTTAAGCG-1	7.6183	6.28339	L4
										GATGGCCAGGGAAATG-1	9.65199	-7.89532	L6 CT
										GATGGCCAGGGAAGCG-1	5.42562	-0.821512	L4
										GATGGCCGTCCAGACC-1	-15.7741	1.06157	Oligo
										GATGGCCGTGATAGAT-1	7.18686	5.87282	L4
										GATGGCCGTTCTGATG-1	-4.09743	9.08878	Lamp5
										GATGGCCTCAGTTGAC-1	-1.8467	9.47106	Pvalb
										GATGGCCTCCTTACGC-1	7.50023	-0.918652	L6 IT
										GATTAGCAGGAATGGA-1	-5.07137	-6.04677	Astro
										GATTAGCGTATCCTTT-1	8.96421	-8.65714	L6 CT
										GATTAGCTCGCGATGC-1	-15.7998	1.31377	Oligo
										GATTGACCAAGGGAGG-1	5.01762	-1.31858	L4
										GATTGACCACCGTTGG-1	5.07989	-1.0392	L4
										GATTGACCAGAAGTGC-1	-16.9705	2.01172	Oligo
										GATTGACGTACAACGG-1	8.25713	-7.95421	L6 CT
										GATTGACTCCCGTATC-1	8.23142	-9.25825	L6 CT
										GATTGACTCGAAGCCC-1	-3.71337	10.1888	Pvalb
										GATTGACTCGATGCAT-1	-2.96071	-14.1099	Macrophage
										GCAAAGGAGCGGACAT-1	-3.94549	9.0066	Sst
										GCAAAGGGTTCCCGGA-1	3.56767	1.62033	L2/3 IT
										GCAAAGGTCGGTTGTA-1	1.7348	-0.839721	L2/3 IT
										GCAACCGAGAGACTCG-1	-17.5038	1.28882	Oligo
										GCAACCGCATGGCCCA-1	-7.98523	-2.65552	Astro
										GCAACCGGTAGATTAG-1	1.63293	-1.12127	L2/3 IT
										GCAACCGGTTAAGTCC-1	-2.74816	-14.2224	Macrophage
										GCAACCGGTTGCAGCC-1	-5.59931	-5.32074	Astro
										GCAACCGTCACGATTG-1	8.28406	-8.50381	L6 CT
										GCACCTTAGCTGCTCG-1	-16.6659	1.44448	Oligo
										GCACCTTAGCTTACCA-1	7.85012	-6.72969	L6b
										GCACCTTCAAATTGAG-1	-18.6209	1.90947	Oligo
										GCACCTTCACTTATGG-1	-2.28045	9.77521	Pvalb
										GCACCTTGTTTCTACT-1	7.55249	0.196597	L6 IT
										GCACCTTTCAGAATGA-1	-7.60777	-3.6258	Astro
										GCACGCAAGAGCGAAA-1	5.71697	4.68821	L4
										GCACGCACACCCTTAC-1	1.36892	15.6934	Meis2
										GCACGCACAGTGGTCC-1	6.69937	5.3178	L4
										GCACGCAGTACGGATG-1	-6.13888	-3.61739	Astro
										GCACGCAGTATTCTGG-1	6.56002	-0.278767	L6 IT
										GCACGCATCTAGCAGT-1	5.49129	2.81261	L5 IT
										GCACGGTAGCAGAAAG-1	6.11424	1.31387	L5 IT
										GCACGGTAGCTTTCCC-1	7.13629	-1.53157	L6 IT
										GCACGGTAGGAAGAAC-1	0.670413	1.92646	L2/3 IT
										GCACGGTAGTAACTCC-1	1.56165	-0.440486	L2/3 IT
										GCACGGTAGTTACACC-1	5.22103	4.64203	L4
										GCACGGTCAGTAAGCG-1	-6.71557	-3.15779	Astro
										GCACGGTGTAAGCCTT-1	6.04374	6.35262	L4
										GCACGGTGTCCACCAG-1	7.19346	7.24214	L4
										GCACGGTGTGCGCTCA-1	2.85668	15.6121	Lamp5
										GCACGGTTCACTACCC-1	-3.55913	9.24252	Sst
										GCACGGTTCAGTTGAC-1	5.88227	1.1308	L5 PT
										GCAGATTAGATTCCGT-1	5.97297	-0.613813	L5 IT
										GCAGATTAGCTATCGT-1	7.76244	-7.64961	L6 CT
										GCAGATTAGGCACCTC-1	6.62381	2.93425	L5 IT
										GCAGATTAGGCTTAAA-1	1.35707	-0.847526	L2/3 IT
										GCAGATTCACCCATCT-1	-1.91034	-15.7131	Macrophage
										GCAGATTGTTTGACCA-1	2.31262	2.19029	L2/3 IT
										GCAGCCAAGAAGAGTG-1	6.16342	2.00786	NP
										GCAGCCAAGAGCTGTG-1	6.94533	0.0144553	L6 IT
										GCAGCCAAGCGTTAGG-1	-15.8563	1.00183	Oligo
										GCAGCCAAGGAGTACC-1	5.9689	4.79786	L4
										GCAGCCACACAAACGG-1	6.75332	4.23263	L4
										GCAGCCAGTAGTGATA-1	-1.90756	-15.7883	Macrophage
										GCAGCCAGTATCTAGC-1	0.677372	0.301018	L2/3 IT
										GCAGCCAGTCATTGCA-1	1.26785	-10.9418	VLMC
										GCAGCCATCCAGCACG-1	0.829865	0.576601	L2/3 IT
										GCAGCTGAGCTTACCA-1	-4.78546	-6.77307	Astro
										GCAGCTGGTTCTGAAC-1	1.90469	1.85378	L2/3 IT
										GCAGCTGGTTTCTACT-1	9.72889	-8.01111	L6 CT
										GCAGCTGTCCATCATT-1	7.45087	-0.54476	L6 IT
										GCAGCTGTCGCGTTCT-1	6.46978	2.29397	L4
										GCATGATAGGCTGGAT-1	3.06465	3.18617	L2/3 IT
										GCATGATGTTATGCAC-1	2.28335	0.747665	L2/3 IT
										GCATGATTCCATGACA-1	6.67751	-0.677246	L5 PT
										GCATGATTCCGAATTG-1	-2.84089	-13.8297	Macrophage
										GCATTCCAGCCATGGA-1	-15.34	1.69796	Oligo
										GCATTCCCAACTGCGC-1	-3.76002	10.196	Pvalb
										GCATTCCGTAACACTC-1	-18.1736	2.53797	Oligo
										GCATTCCGTGATGCTT-1	-16.1594	-0.0254603	Oligo
										GCATTCCGTGTAGGAC-1	7.57374	-0.166743	L6 IT
										GCATTCCTCAGGTCTA-1	6.30413	-0.0999565	L5 IT
										GCATTCCTCTGCGTCT-1	-1.88939	-14.1919	L5 IT
										GCATTGAAGTCTTAGC-1	-18.3452	1.75502	Oligo
										GCATTGACAAGCGAAC-1	8.91007	-8.2811	L6 CT
										GCATTGACACAACGGA-1	6.92778	3.15562	L4
										GCATTGAGTAGGTAAT-1	2.74547	3.25128	L2/3 IT
										GCATTGAGTTGGCTTA-1	6.90779	4.55501	L4
										GCCAGACAGGTTCGTT-1	2.75043	1.75909	L2/3 IT
										GCCAGACCAAAGGAAG-1	-0.418463	-16.8003	Macrophage
										GCCAGACCAATGATGA-1	2.69795	15.6314	Meis2
										GCCAGACGTTACGCTA-1	1.40794	-0.887451	L2/3 IT
										GCCAGACGTTACGGAG-1	2.53688	-0.850592	L2/3 IT
										GCCAGCACAAACCTAC-1	1.47672	0.369662	L2/3 IT
										GCCAGCACAACTCAAC-1	-5.7105	-2.47141	L4
										GCCAGCACATTAGCCA-1	0.459792	-11.8556	Peri
										GCCAGCAGTCAGGCTC-1	9.40715	-8.83117	L6 CT
										GCCAGCAGTCCGTCGA-1	6.61509	6.0916	L4
										GCCAGCAGTGAATACA-1	6.03163	5.5682	L4
										GCCAGCAGTTATCGAC-1	1.53297	16.1416	Meis2
										GCCAGCAGTTCACGTA-1	-5.79329	8.68962	Vip
										GCCAGCATCTCGACAA-1	8.77593	-8.47263	L6 CT
										GCCATAAAGCTACGCC-1	0.52076	1.74941	L2/3 IT
										GCCATAAAGTAGTTCC-1	3.88452	2.00877	L2/3 IT
										GCCATAACAAGCTTTG-1	6.53559	0.0165755	L6 IT
										GCCATAACAGAAAGAG-1	4.65314	3.99497	L2/3 IT
										GCCATAACAGCGTGAA-1	9.33867	-7.57672	L6 CT
										GCCATAACATGCCCTT-1	-16.1944	-0.800663	Oligo
										GCCATAAGTATTCACG-1	4.7793	3.2469	L5 IT
										GCCATAAGTTCAGTAC-1	-3.55065	9.30355	Lamp5
										GCCATAAGTTTCCACC-1	-18.3882	2.4216	Oligo
										GCCATAATCCCTACGT-1	5.91437	-0.129759	L6 IT
										GCCCAGAAGAAATCTG-1	6.2428	-0.022455	L5 IT
										GCCCAGAAGATTAGAC-1	2.62197	1.44335	L2/3 IT
										GCCCAGAAGCAATAAC-1	2.00432	16.1025	Meis2
										GCCCAGAAGCTGATTC-1	1.36692	0.492788	L2/3 IT
										GCCCAGAAGGCTAAAT-1	6.8397	6.75739	L4
										GCCCAGAAGTCATCTG-1	-1.85796	9.25363	Pvalb
										GCCCAGACACGATATC-1	8.68893	-8.04885	L6 CT
										GCCCAGAGTAAAGGCC-1	-5.40966	-6.45522	Astro
										GCCCAGAGTAGAGAGA-1	-0.851814	-16.3048	Macrophage
										GCCCAGAGTAGCGAGT-1	-17.5298	2.79516	Oligo
										GCCCAGATCAGCCGGT-1	1.57822	-1.27377	L2/3 IT
										GCCCAGATCGTGGTAT-1	5.08009	-2.33674	L5 PT
										GCCCGAAAGGCCAGTA-1	-17.5185	2.87214	Oligo
										GCCCGAACAAGATTAG-1	-7.61519	-2.45797	Astro
										GCCCGAACAGTTACAC-1	7.04044	-1.43373	L6 IT
										GCCCGAACATGATCGT-1	8.78256	-8.32477	L6 CT
										GCCTACTAGAGGCCTA-1	-3.94749	9.60949	Sst
										GCCTACTCAAAGCTGG-1	-6.69485	-2.30238	Astro
										GCCTACTCAAATGTCC-1	0.448859	1.42563	L2/3 IT
										GCCTACTCACAAACGG-1	2.31073	1.60397	L2/3 IT
										GCCTACTCATCCTCGT-1	2.15047	2.65213	L2/3 IT
										GCCTACTCATCGTGAT-1	-15.7226	1.59386	Oligo
										GCCTACTGTTACTACG-1	7.09278	-0.37906	L6 IT
										GCCTACTTCGTCGCAG-1	-0.658352	-16.5074	Macrophage
										GCCTAGGAGTCGTACT-1	2.11485	15.7919	Lamp5
										GCCTAGGAGTTGTCCA-1	5.04361	-1.56665	L5 PT
										GCCTAGGCAAGTCCTA-1	6.42111	-1.54493	L6 IT
										GCCTAGGCATCATAGC-1	7.04442	-0.486345	L6 IT
										GCCTAGGCATTATGGC-1	5.43733	-2.33126	L5 PT
										GCCTAGGGTATTGTGC-1	3.08843	2.86288	L4
										GCCTAGGTCCACGCTT-1	-15.6551	0.288899	Oligo
										GCCTAGGTCTGAGTAC-1	4.5627	3.81768	L4
										GCGAGAAAGAGGAACA-1	5.08968	-0.919964	L4
										GCGAGAAAGAGGCAGG-1	1.44124	0.500356	L2/3 IT
										GCGAGAAAGTACGCGA-1	-15.7996	1.05746	Oligo
										GCGAGAAAGTCAGCCC-1	-1.93202	-15.5104	Macrophage
										GCGAGAACAAACCCTA-1	-6.20536	-2.46645	Astro
										GCGAGAACACCTGTGG-1	-15.3574	-0.296855	Oligo
										GCGAGAATCAAGAGGC-1	-7.18577	0.48627	Oligo
										GCGAGTCAGCCTATAC-1	6.35465	4.28472	L4
										GCGAGTCAGCGCAATG-1	5.01734	3.50933	L4
										GCGAGTCCAAGTAACA-1	7.39561	-8.88963	L6 CT
										GCGAGTCGTAGTCTGT-1	1.26802	15.8191	Lamp5
										GCGAGTCGTCGCGCTA-1	5.23953	-2.28697	L5 PT
										GCGAGTCTCAAGTTGC-1	8.76927	-9.25768	L6 CT
										GCGAGTCTCCGCGATG-1	1.34947	-0.611591	L2/3 IT
										GCGAGTCTCTGATCCC-1	-2.38344	-15.3896	Macrophage
										GCGATCGCAACGTACT-1	-7.85533	-3.43129	Astro
										GCGATCGCAAGTCCTA-1	-4.58447	9.79046	Sst
										GCGATCGGTCGCTACG-1	-1.38475	-15.6013	Macrophage
										GCGATCGTCATTCTTG-1	5.93058	-2.16085	L5 PT
										GCGATCGTCGCAGATT-1	7.69061	-7.71734	L6 CT
										GCGATTAGTTCAGAAA-1	-2.61485	-14.0845	Macrophage
										GCGATTATCAACTTGG-1	-16.7825	-0.168292	Oligo
										GCGATTATCTATCTAC-1	5.53832	-0.474169	L5 IT
										GCGATTATCTCGCGTT-1	-7.26451	0.726981	Oligo
										GCGCATGAGAAACGCC-1	8.09849	-7.07922	L6b
										GCGCATGAGAAGCCTG-1	3.49615	2.90661	L2/3 IT
										GCGCATGAGACACTTC-1	-7.33472	0.818206	Oligo
										GCGCATGAGATAGGTT-1	2.80029	0.174279	L2/3 IT
										GCGCATGAGGTCTTGT-1	2.81832	-0.739377	L2/3 IT
										GCGCATGGTATGTTCG-1	-5.14507	-6.19947	Astro
										GCGCATGGTCAACAGG-1	7.23395	5.39909	L4
										GCGCATGGTTAACCGT-1	6.11317	0.376275	L5 IT
										GCGCATGGTTTAAGGA-1	-2.03342	-14.3122	Sst
										GCGCATGTCCACTAGA-1	6.22903	6.37122	L4
										GCGCATGTCGGGAAAC-1	-5.01811	9.34526	Lamp5
										GCGCATGTCTGATCCC-1	0.819679	1.7036	L2/3 IT
										GCGCCAAAGGAGTACC-1	8.6861	-7.65964	L6 CT
										GCGCCAAAGTAATCAG-1	-18.4245	1.9026	Oligo
										GCGCCAAAGTCGCGTC-1	2.32	-0.277596	L2/3 IT
										GCGCCAACACTGCTCT-1	6.2767	3.8776	L4
										GCGCCAAGTGGTGGTA-1	7.81861	-8.03238	L6 CT
										GCGGAAACACAGATGG-1	-6.51416	-3.1627	Astro
										GCGGAAACAGGCAAGT-1	-7.80155	0.626054	Oligo
										GCGGAAACATAGCCGC-1	0.386496	1.44688	L2/3 IT
										GCGGAAACATCGCCTT-1	-2.40227	-13.9384	Macrophage
										GCGGAAAGTGTCGTGC-1	6.02965	5.43593	L4
										GCGGAAAGTTTCCGGG-1	6.85644	7.15002	L4
										GCGGAAATCAATTCCT-1	-16.1773	0.598867	Oligo
										GCGGGTTAGAACGCCA-1	2.33127	-0.655803	L2/3 IT
										GCGGGTTAGCAATAAC-1	7.70094	7.22012	L4
										GCGGGTTAGGGTCCCT-1	0.921902	-11.3411	VLMC
										GCGGGTTAGTGAAGGA-1	-16.1089	1.71833	Oligo
										GCGGGTTCAATGGTAA-1	-15.4413	0.436611	Oligo
										GCGGGTTGTCCTTATT-1	6.85591	0.836244	L5 IT
										GCGGTGTAGATCGATA-1	-5.31278	9.14951	Vip
										GCGGTGTAGGGTTCCC-1	-16.3433	-0.786546	Oligo
										GCGGTGTCAAATAGTG-1	-15.4251	1.16363	Oligo
										GCGTAGCAGTGTAATG-1	6.54043	-1.23346	L6 IT
										GCGTAGCCATCTGCAA-1	-1.60307	-15.9487	Macrophage
										GCGTAGCGTAATGCAA-1	-7.36962	1.4748	Oligo
										GCGTAGCTCCATGACA-1	-4.78483	-6.7297	Astro
										GCGTAGCTCTAGCTGA-1	0.195111	1.26612	L2/3 IT
										GCGTTGGCAACCTCCT-1	0.659825	0.249345	L2/3 IT
										GCGTTGGCAACGTACT-1	6.06539	4.46661	L5 IT
										GCGTTGGCATAGACGG-1	-18.2096	2.81464	Oligo
										GCGTTGGGTTCCATCC-1	-7.57916	1.47056	Oligo
										GCGTTGGGTTTGCCAA-1	3.089	-0.863664	L2/3 IT
										GCGTTGGTCCGGACTG-1	-18.0107	1.30125	Oligo
										GCGTTGGTCGGTTAGT-1	1.66238	2.46651	L2/3 IT
										GCGTTGGTCTCCACTG-1	-5.59302	-6.33779	Astro
										GCTCACTAGAGAGTAG-1	-3.1862	10.057	Sst
										GCTCACTAGCAGAAAG-1	-6.3038	-2.83236	Astro
										GCTCACTAGGTTCTCA-1	7.18451	2.08398	L5 IT
										GCTCACTAGTGGGACT-1	-1.97298	9.43156	Pvalb
										GCTCACTCAAGCGGTA-1	6.52581	6.08865	L4
										GCTCACTCAGGTTATC-1	6.57816	1.78609	L5 IT
										GCTCACTGTACGGAGT-1	6.28792	0.243385	L6 IT
										GCTCACTGTCGTAATC-1	-3.55155	9.96983	Lamp5
										GCTCACTGTCTGGGAA-1	-6.44565	-2.05403	Astro
										GCTCACTGTTAAGGGC-1	-4.47295	9.85101	Sst
										GCTCACTGTTTCCGGG-1	-15.5455	-0.563662	Oligo
										GCTCACTTCATCGCCT-1	-1.88277	9.32731	Pvalb
										GCTCACTTCGAACACT-1	-0.766008	-16.4154	Macrophage
										GCTCAGGAGCTCCATA-1	9.22486	-8.67895	L6 CT
										GCTCAGGAGGTTCTCA-1	5.32013	1.63791	L5 IT
										GCTCAGGCAGAATGCG-1	-17.3169	2.67575	Oligo
										GCTCAGGCATCGCTAA-1	4.86785	4.02142	L4
										GCTCAGGCATGGCCGT-1	1.83471	15.8336	Lamp5
										GCTCAGGGTACCGGCT-1	6.76339	6.78591	L4
										GCTCAGGGTCCTTATT-1	1.22101	1.3841	L2/3 IT
										GCTCAGGGTTACGAAA-1	-15.7744	-0.245374	Oligo
										GCTCAGGTCCCGGGTA-1	-15.626	-0.280765	Oligo
										GCTCCTACACAAGTGG-1	6.01066	1.18015	L5 IT
										GCTCCTACAGGCTACC-1	2.81619	-0.811822	L2/3 IT
										GCTCCTAGTAACACTC-1	-16.9415	1.88624	Oligo
										GCTCCTAGTAGCGAGT-1	-17.0847	0.559499	Oligo
[truncated: 1,514 more rows]

## Sheet: S18 Fig
The proportion of astrocytes with corresponding marker gene-set in the top 1-5 pathway score ranked list using the four pathway enrichment methods under different strengths of drop-out noise (the mouse cortical brain dataset).
Method	Noise ratio	Rank	Proportion of correct detection
scapGNN	Dropout rate 5%	Top 1	1
scapGNN	Dropout rate 5%	Top 2	1
scapGNN	Dropout rate 5%	Top 3	1
scapGNN	Dropout rate 5%	Top 4	1
scapGNN	Dropout rate 5%	Top 5	1
scapGNN	Dropout rate 10%	Top 1	1
scapGNN	Dropout rate 10%	Top 2	1
scapGNN	Dropout rate 10%	Top 3	1
scapGNN	Dropout rate 10%	Top 4	1
scapGNN	Dropout rate 10%	Top 5	1
scapGNN	Dropout rate 15%	Top 1	1
scapGNN	Dropout rate 15%	Top 2	1
scapGNN	Dropout rate 15%	Top 3	1
scapGNN	Dropout rate 15%	Top 4	1
scapGNN	Dropout rate 15%	Top 5	1
scapGNN	Dropout rate 20%	Top 1	1
scapGNN	Dropout rate 20%	Top 2	1
scapGNN	Dropout rate 20%	Top 3	1
scapGNN	Dropout rate 20%	Top 4	1
scapGNN	Dropout rate 20%	Top 5	1
scapGNN	Dropout rate 5%	Top 1	1
scapGNN	Dropout rate 5%	Top 2	1
scapGNN	Dropout rate 5%	Top 3	1
scapGNN	Dropout rate 5%	Top 4	1
scapGNN	Dropout rate 5%	Top 5	1
scapGNN	Dropout rate 10%	Top 1	1
scapGNN	Dropout rate 10%	Top 2	1
scapGNN	Dropout rate 10%	Top 3	1
scapGNN	Dropout rate 10%	Top 4	1
scapGNN	Dropout rate 10%	Top 5	1
scapGNN	Dropout rate 15%	Top 1	1
scapGNN	Dropout rate 15%	Top 2	1
scapGNN	Dropout rate 15%	Top 3	1
scapGNN	Dropout rate 15%	Top 4	1
scapGNN	Dropout rate 15%	Top 5	1
scapGNN	Dropout rate 20%	Top 1	1
scapGNN	Dropout rate 20%	Top 2	1
scapGNN	Dropout rate 20%	Top 3	1
scapGNN	Dropout rate 20%	Top 4	1
scapGNN	Dropout rate 20%	Top 5	1
scapGNN	Dropout rate 5%	Top 1	1
scapGNN	Dropout rate 5%	Top 2	1
scapGNN	Dropout rate 5%	Top 3	1
scapGNN	Dropout rate 5%	Top 4	1
scapGNN	Dropout rate 5%	Top 5	1
scapGNN	Dropout rate 10%	Top 1	1
scapGNN	Dropout rate 10%	Top 2	1
scapGNN	Dropout rate 10%	Top 3	1
scapGNN	Dropout rate 10%	Top 4	1
scapGNN	Dropout rate 10%	Top 5	1
scapGNN	Dropout rate 15%	Top 1	1
scapGNN	Dropout rate 15%	Top 2	1
scapGNN	Dropout rate 15%	Top 3	1
scapGNN	Dropout rate 15%	Top 4	1
scapGNN	Dropout rate 15%	Top 5	1
scapGNN	Dropout rate 20%	Top 1	1
scapGNN	Dropout rate 20%	Top 2	1
scapGNN	Dropout rate 20%	Top 3	1
scapGNN	Dropout rate 20%	Top 4	1
scapGNN	Dropout rate 20%	Top 5	1
scapGNN	Dropout rate 5%	Top 1	1
scapGNN	Dropout rate 5%	Top 2	1
scapGNN	Dropout rate 5%	Top 3	1
scapGNN	Dropout rate 5%	Top 4	1
scapGNN	Dropout rate 5%	Top 5	1
scapGNN	Dropout rate 10%	Top 1	1
scapGNN	Dropout rate 10%	Top 2	1
scapGNN	Dropout rate 10%	Top 3	1
scapGNN	Dropout rate 10%	Top 4	1
scapGNN	Dropout rate 10%	Top 5	1
scapGNN	Dropout rate 15%	Top 1	1
scapGNN	Dropout rate 15%	Top 2	1
scapGNN	Dropout rate 15%	Top 3	1
scapGNN	Dropout rate 15%	Top 4	1
scapGNN	Dropout rate 15%	Top 5	1
scapGNN	Dropout rate 20%	Top 1	1
scapGNN	Dropout rate 20%	Top 2	1
scapGNN	Dropout rate 20%	Top 3	1
scapGNN	Dropout rate 20%	Top 4	1
scapGNN	Dropout rate 20%	Top 5	1
scapGNN	Dropout rate 5%	Top 1	1
scapGNN	Dropout rate 5%	Top 2	1
scapGNN	Dropout rate 5%	Top 3	1
scapGNN	Dropout rate 5%	Top 4	1
scapGNN	Dropout rate 5%	Top 5	1
scapGNN	Dropout rate 10%	Top 1	1
scapGNN	Dropout rate 10%	Top 2	1
scapGNN	Dropout rate 10%	Top 3	1
scapGNN	Dropout rate 10%	Top 4	1
scapGNN	Dropout rate 10%	Top 5	1
scapGNN	Dropout rate 15%	Top 1	1
scapGNN	Dropout rate 15%	Top 2	1
scapGNN	Dropout rate 15%	Top 3	1
scapGNN	Dropout rate 15%	Top 4	1
scapGNN	Dropout rate 15%	Top 5	1
scapGNN	Dropout rate 20%	Top 1	1
scapGNN	Dropout rate 20%	Top 2	1
scapGNN	Dropout rate 20%	Top 3	1
scapGNN	Dropout rate 20%	Top 4	1
scapGNN	Dropout rate 20%	Top 5	1
The proportion of astrocytes with the marker gene-set of astrocytes appeared in the top 5 enriched terms when astrocytes are grouped with L6b or Vip cells.
Method	Cell type	Proportion in top 5
scapGNN	Astrocyte (untreated)	1
scapGNN	Astrocyte (Astrocyte + L6b cell)	1
scapGNN	Astrocyte (Astrocyte + Vip cell)	1

## Sheet: S20 Fig
Stability analysis of the scapGNN identity marker pathway in the scATAC-seq data.
Method	Cell type	Proportion in top 5
scapGNN	Tcell (untreated)	0.965
scapGNN	T cell (T cell + B cell)	0.973
scapGNN	T cell (T cell + Monocyte)	0.91
