# Supplementary material for: scapGNN: A graph neural network–based framework for active pathway and gene module inference from single-cell multi-omics data
Source: PLoS Biol. 2023 Nov 13;21(11):e3002369. doi: 10.1371/journal.pbio.3002369 (PMC10681325; doi:10.1371/journal.pbio.3002369)
Supplement: S5 Data — (XLSX) [file pbio.3002369.s048.xlsx]

## Sheet: Fig 6 and S22 Fig
Mouse brain cortex dataset					The pseudotime of TAC, medulla, IRS, and hair shaft cuticle/cortex cells.
Method	Cell clustering indicator	Value			Cell id	Pseudotime (scapGNN)	Pseudotime (scDART)
scapGNN	ARI	0.7			R1.01.R2.06.R3.83.P1.07	0.0149712	0.160522
scapGNN	NMI	0.74			R1.01.R2.11.R3.86.P1.08	0.000253721	0.239396
scapGNN	Purity	0.83			R1.01.R2.15.R3.09.P1.07	0.0149674	0.0792852
Cobolt	ARI	0.66			R1.01.R2.17.R3.81.P1.05	2.0527	0.211256
Cobolt	NMI	0.66			R1.01.R2.18.R3.95.P1.06	0.970484	0.33193
Cobolt	Purity	0.79			R1.01.R2.19.R3.59.P1.07	3.49694	0.492143
GLUE	ARI	0.696			R1.01.R2.20.R3.02.P1.06	0.856858	0.458971
GLUE	NMI	0.671			R1.01.R2.23.R3.50.P1.06	1.67061	0.337681
GLUE	Purity	0.771			R1.01.R2.25.R3.29.P1.05	7.91089	0.520592
Seurat v4	ARI	0.55			R1.01.R2.31.R3.22.P1.05	0.0544635	0.333265
Seurat v4	NMI	0.651			R1.01.R2.47.R3.01.P1.07	0.856862	0.0263942
Seurat v4	Purity	0.652			R1.01.R2.53.R3.83.P1.06	9.84782	0.305638
MOFA2	ARI	0.53			R1.01.R2.55.R3.21.P1.08	0.0235278	0.260861
MOFA2	NMI	0.62			R1.01.R2.57.R3.09.P1.07	1.8209	0.343432
MOFA2	Purity	0.654			R1.01.R2.59.R3.64.P1.05	0.109666	0.165657
UINMF	ARI	0.413			R1.01.R2.63.R3.29.P1.05	1.39	0.658006
UINMF	NMI	0.49			R1.01.R2.68.R3.16.P1.08	0.0149636	0.648044
UINMF	Purity	0.6			R1.01.R2.90.R3.17.P1.06	2.85403	0.0997227
					R1.03.R2.13.R3.01.P1.06	2.85404	0.165862
					R1.03.R2.23.R3.90.P1.08	2.25104	0.381432
Mouse skin dataset					R1.03.R2.26.R3.18.P1.07	0.015945	0.64753
Method	Cell clustering indicator	Value			R1.03.R2.26.R3.72.P1.08	0.0926596	0.368902
scapGNN	ARI	0.58			R1.03.R2.34.R3.20.P1.07	0.00118644	0.111225
scapGNN	NMI	0.65			R1.03.R2.37.R3.16.P1.06	0.996865	0.626887
scapGNN	Purity	0.72			R1.03.R2.48.R3.67.P1.08	0.0159412	0.515559
Cobolt	ARI	0.3			R1.03.R2.50.R3.67.P1.06	0.0808418	0.0939714
Cobolt	NMI	0.4			R1.03.R2.55.R3.02.P1.06	3.70394	0.592277
Cobolt	Purity	0.41			R1.03.R2.61.R3.01.P1.08	0.0159374	0.628838
GLUE	ARI	0.47			R1.03.R2.79.R3.08.P1.05	1.08158	0.312314
GLUE	NMI	0.63			R1.03.R2.91.R3.86.P1.06	1.72266	0.332957
GLUE	Purity	0.6			R1.04.R2.06.R3.56.P1.06	3.66388	0.00605936
Seurat v4	ARI	0.5			R1.04.R2.11.R3.86.P1.05	0.400686	0.483106
Seurat v4	NMI	0.68			R1.04.R2.23.R3.54.P1.07	0.863778	0.443258
Seurat v4	Purity	0.63			R1.04.R2.27.R3.14.P1.06	2.24002	0.00482695
MOFA2	ARI	0.42			R1.04.R2.37.R3.06.P1.06	2.05271	0.719934
MOFA2	NMI	0.61			R1.04.R2.39.R3.39.P1.06	1.18008	0
MOFA2	Purity	0.57			R1.04.R2.42.R3.14.P1.07	0.0159336	0.576666
UINMF	ARI	0.48			R1.04.R2.57.R3.81.P1.05	0.00223875	0.0864743
UINMF	NMI	0.62			R1.04.R2.67.R3.27.P1.07	0.0309785	0.714286
UINMF	Purity	0.64			R1.04.R2.80.R3.18.P1.07	4.75121	0.517511
					R1.04.R2.88.R3.18.P1.08	1.15204	0.435247
					R1.04.R2.94.R3.14.P1.05	0.0159298	0.57225
Pseudotime analysis					R1.05.R2.09.R3.45.P1.08	0.890549	0.210332
Method	Spearman correlation				R1.05.R2.11.R3.21.P1.08	0.129113	0.675567
scapGNN	0.53				R1.05.R2.27.R3.17.P1.07	0.592231	0.1559
scapGNN	0.5				R1.05.R2.28.R3.14.P1.08	0.0654402	0.523775
scapGNN	0.34				R1.05.R2.28.R3.77.P1.07	9.4857	0.275341
scDART	0.48				R1.05.R2.31.R3.90.P1.07	1.52362	0.654411
scDART	0.1				R1.05.R2.36.R3.65.P1.06	2.9084	0.12283
scDART	0.04				R1.05.R2.53.R3.76.P1.06	9.84782	0.252028
					R1.05.R2.66.R3.61.P1.07	2.85404	0.15703
					R1.05.R2.68.R3.80.P1.07	6.99045	0.191332
					R1.05.R2.69.R3.13.P1.06	1.77856	0.0171511
					R1.05.R2.92.R3.28.P1.06	2.87834	0.394064
					R1.05.R2.93.R3.21.P1.08	3.78765	0.198727
					R1.06.R2.04.R3.31.P1.07	1.31147	0.342816
					R1.06.R2.06.R3.42.P1.08	0.164381	0.577077
					R1.06.R2.12.R3.60.P1.05	0.313441	0.609223
					R1.06.R2.17.R3.90.P1.06	2.85404	0.415631
					R1.06.R2.21.R3.35.P1.06	8.67627	0.241245
					R1.06.R2.24.R3.20.P1.05	0.000249934	0.758036
					R1.06.R2.61.R3.45.P1.07	1.95023	0.48783
					R1.06.R2.63.R3.67.P1.07	6.7943	0.0889391
					R1.06.R2.68.R3.85.P1.06	0.893489	0.106706
					R1.07.R2.01.R3.08.P1.08	0.315455	0.536613
					R1.07.R2.30.R3.38.P1.07	0.00507524	0.437301
					R1.07.R2.34.R3.84.P1.05	0.015926	0.654
					R1.07.R2.38.R3.01.P1.06	1.43468	0.502927
					R1.07.R2.39.R3.23.P1.06	0.0159223	0.439458
					R1.07.R2.65.R3.15.P1.08	0.288723	0.573791
					R1.07.R2.80.R3.03.P1.08	8.95288	0.197083
					R1.07.R2.87.R3.20.P1.08	1.17008	0.305022
					R1.07.R2.88.R3.86.P1.05	0.00224254	0.543186
					R1.08.R2.05.R3.40.P1.05	1.32975	0.535791
					R1.08.R2.15.R3.21.P1.06	3.66832	0.0185889
					R1.08.R2.22.R3.56.P1.07	5.87361	0.156927
					R1.08.R2.28.R3.40.P1.06	0.150071	0.669713
					R1.08.R2.37.R3.64.P1.06	0.866197	0.389956
					R1.08.R2.56.R3.28.P1.07	2.08111	0.241347
					R1.08.R2.77.R3.30.P1.06	0.0159185	0.576872
					R1.08.R2.77.R3.61.P1.06	1.00193	0.228407
					R1.08.R2.83.R3.03.P1.08	6.25741	0.22358
					R1.08.R2.87.R3.36.P1.05	2.25105	0.152511
					R1.09.R2.03.R3.10.P1.08	0.0159147	0.590736
					R1.09.R2.09.R3.61.P1.06	1.99223	0.254904
					R1.09.R2.16.R3.29.P1.05	0.0159109	0.509294
					R1.09.R2.22.R3.82.P1.06	3.75677	0.0726096
					R1.09.R2.23.R3.86.P1.05	1.07057	0.454452
					R1.09.R2.24.R3.61.P1.05	0.0212114	0.743145
					R1.09.R2.29.R3.89.P1.08	0.108806	0.417685
					R1.09.R2.32.R3.62.P1.08	0.0159071	0.134333
					R1.09.R2.54.R3.61.P1.08	1.80621	0.0102701
					R1.09.R2.67.R3.31.P1.07	1.15204	0.336346
					R1.09.R2.68.R3.14.P1.06	2.88087	0.0138646
					R1.09.R2.72.R3.45.P1.07	2.2929	0.363151
					R1.09.R2.90.R3.80.P1.05	0.00278969	0.567834
					R1.09.R2.96.R3.15.P1.05	0.0159033	0.569888
					R1.10.R2.06.R3.38.P1.08	0.0149598	0.573483
					R1.10.R2.11.R3.05.P1.05	1.15204	0.279244
					R1.10.R2.12.R3.51.P1.06	0.117041	0.1369
					R1.10.R2.23.R3.13.P1.06	0.301435	0.329157
					R1.10.R2.29.R3.06.P1.07	0.0158995	0.476327
					R1.10.R2.36.R3.29.P1.05	1.30748	0.303995
					R1.11.R2.30.R3.55.P1.06	0.400689	0.555305
					R1.11.R2.34.R3.72.P1.08	0.014956	0.135976
					R1.11.R2.40.R3.78.P1.06	3.55217	0.0913012
					R1.11.R2.49.R3.67.P1.06	1.11383	0.183424
					R1.11.R2.49.R3.82.P1.08	0.288727	0.569169
					R1.11.R2.85.R3.32.P1.06	0.0158958	0.507446
					R1.11.R2.96.R3.32.P1.06	7.48002	0.420766
					R1.12.R2.01.R3.21.P1.05	0.863782	0.0675773
					R1.12.R2.03.R3.18.P1.07	1.15205	0.449522
					R1.12.R2.11.R3.37.P1.07	0.102198	0.190408
					R1.12.R2.13.R3.17.P1.08	0.015892	0.625963
					R1.12.R2.16.R3.60.P1.08	0.0155382	0.436274
					R1.12.R2.17.R3.60.P1.05	0.167581	0.340043
					R1.12.R2.37.R3.02.P1.06	0.100113	0.285201
					R1.12.R2.41.R3.10.P1.08	6.86653	0.00513505
					R1.12.R2.52.R3.35.P1.06	9.48571	0.113279
					R1.12.R2.62.R3.54.P1.07	3.63146	0.043956
					R1.12.R2.62.R3.88.P1.08	0.970487	0.637568
					R1.12.R2.66.R3.22.P1.08	0.0158882	0.530143
					R1.12.R2.75.R3.89.P1.07	0.0149523	0.107323
					R1.12.R2.87.R3.20.P1.08	0.211081	0.375886
					R1.13.R2.01.R3.39.P1.06	9.48571	0.103009
					R1.13.R2.09.R3.27.P1.06	7.57911	0.122522
					R1.13.R2.10.R3.88.P1.06	0.592235	0.613022
					R1.13.R2.11.R3.45.P1.05	0.0158844	0.492246
					R1.13.R2.16.R3.11.P1.08	7.39894	0.0554586
					R1.13.R2.30.R3.02.P1.08	0.856866	0.0893499
					R1.13.R2.33.R3.96.P1.06	7.91089	0.230153
					R1.13.R2.49.R3.23.P1.05	0.28873	0.143576
					R1.13.R2.68.R3.67.P1.07	3.6359	0.120058
					R1.13.R2.71.R3.14.P1.07	2.86284	0.21711
					R1.14.R2.12.R3.95.P1.06	0.85687	0.675054
					R1.14.R2.17.R3.36.P1.05	0.0158806	0.610763
					R1.14.R2.19.R3.17.P1.07	1.16298	0.695697
					R1.14.R2.19.R3.40.P1.05	1.31583	0.155079
					R1.14.R2.19.R3.69.P1.05	4.88105	0.0679881
					R1.14.R2.26.R3.68.P1.08	0.893551	0.075588
					R1.14.R2.38.R3.10.P1.06	0.230035	0.50344
					R1.14.R2.45.R3.20.P1.06	0.293677	0.0732258
					R1.14.R2.46.R3.49.P1.07	1.26392	0.369313
					R1.14.R2.66.R3.86.P1.06	2.09013	0.287768
					R1.14.R2.73.R3.15.P1.05	2.40885	0.170381
					R1.14.R2.77.R3.85.P1.07	8.44847	0.224607
					R1.14.R2.84.R3.02.P1.06	0.959629	0.268666
					R1.14.R2.84.R3.22.P1.06	6.27995	0.169354
					R1.14.R2.84.R3.61.P1.08	1.15205	0.377221
					R1.15.R2.13.R3.64.P1.06	0.135987	0.598439
					R1.15.R2.16.R3.01.P1.07	7.15084	0.010989
					R1.15.R2.20.R3.32.P1.07	5.33942	0.222861
					R1.15.R2.46.R3.96.P1.06	0.970491	0.0343021
					R1.15.R2.63.R3.26.P1.06	0.298925	0.334908
					R1.15.R2.68.R3.18.P1.07	6.02682	0.227277
					R1.15.R2.68.R3.23.P1.05	2.07429	0.601931
					R1.15.R2.75.R3.64.P1.06	6.14976	0.241861
					R1.15.R2.85.R3.64.P1.05	6.84255	0.274212
					R1.16.R2.03.R3.14.P1.08	0.0158768	0.436479
					R1.16.R2.03.R3.69.P1.05	2.25105	0.0396426
					R1.16.R2.05.R3.28.P1.06	3.51362	0.114204
					R1.16.R2.09.R3.64.P1.05	0.102376	0.699702
					R1.16.R2.13.R3.91.P1.06	3.81233	0.0430317
					R1.16.R2.41.R3.91.P1.08	0.0251056	0.663346
					R1.17.R2.09.R3.86.P1.05	0.123055	0.550067
					R1.17.R2.20.R3.88.P1.07	2.17789	0.182397
					R1.17.R2.22.R3.47.P1.07	2.40716	0.0269077
					R1.17.R2.33.R3.64.P1.07	1.30193	0.735134
					R1.17.R2.39.R3.62.P1.06	0.592238	0.172435
					R1.17.R2.53.R3.61.P1.05	0.100666	0.553969
					R1.17.R2.92.R3.39.P1.06	2.13908	0.684194
					R1.18.R2.38.R3.41.P1.07	6.83792	0.250899
					R1.18.R2.49.R3.72.P1.06	9.48571	0.381945
					R1.18.R2.50.R3.85.P1.08	1.15205	0.288385
					R1.18.R2.55.R3.42.P1.07	0.863786	0.463695
					R1.18.R2.61.R3.17.P1.08	1.15206	0.172949
					R1.18.R2.62.R3.65.P1.05	2.36324	0.0424155
					R1.18.R2.65.R3.39.P1.08	0.975485	0.377016
					R1.18.R2.79.R3.58.P1.06	0.00118266	0.612714
					R1.18.R2.85.R3.16.P1.08	0.015873	0.527575
					R1.18.R2.91.R3.38.P1.05	0.0168292	0.438739
					R1.19.R2.45.R3.18.P1.05	0.0856909	0.550169
					R1.19.R2.72.R3.33.P1.05	0.000246147	0.21598
					R1.19.R2.93.R3.02.P1.06	0.288734	0.56085
					R1.19.R2.94.R3.23.P1.05	0.101718	0.582315
					R1.20.R2.07.R3.37.P1.06	2.05806	0.519975
					R1.20.R2.09.R3.02.P1.08	0	0.570402
					R1.20.R2.17.R3.77.P1.07	7.91089	0.515867
					R1.20.R2.28.R3.41.P1.05	0.0158692	0.447982
					R1.20.R2.28.R3.85.P1.05	1.28763	0.467803
					R1.20.R2.50.R3.33.P1.06	0.400693	0.675773
					R1.20.R2.53.R3.80.P1.05	0.621271	0.531272
					R1.20.R2.72.R3.26.P1.07	0.856874	0.0869878
					R1.20.R2.79.R3.18.P1.06	7.56428	0.029886
					R1.20.R2.84.R3.31.P1.08	0.00024236	0.171305
					R1.20.R2.94.R3.20.P1.06	1.12946	0.309952
					R1.21.R2.13.R3.89.P1.07	2.26601	0.243504
					R1.21.R2.14.R3.82.P1.05	0.970495	0.565369
					R1.21.R2.28.R3.45.P1.06	3.80972	0.0233131
					R1.21.R2.29.R3.81.P1.05	0.00224633	0.606039
					R1.21.R2.33.R3.16.P1.08	1.30869	0.381637
					R1.21.R2.44.R3.62.P1.07	0.740134	0.0867824
					R1.21.R2.54.R3.21.P1.08	0.0158655	0.510321
					R1.21.R2.68.R3.11.P1.05	0.0988754	0.603471
					R1.21.R2.92.R3.05.P1.06	9.48572	0.0245455
					R1.22.R2.03.R3.68.P1.05	0.0158617	0.482592
					R1.22.R2.04.R3.31.P1.06	0.893106	0.737496
					R1.22.R2.07.R3.50.P1.07	4.42006	0.0919174
					R1.22.R2.12.R3.82.P1.07	1.97881	0.228613
					R1.22.R2.13.R3.42.P1.07	0.0549682	0.553661
					R1.22.R2.14.R3.73.P1.07	2.27578	0.0133511
					R1.22.R2.19.R3.53.P1.06	3.39767	0.317346
					R1.22.R2.21.R3.42.P1.07	0.0149485	0.16843
					R1.22.R2.24.R3.06.P1.06	0.970499	0.482079
					R1.22.R2.25.R3.47.P1.06	4.2556	0.723734
					R1.22.R2.33.R3.16.P1.08	0.3023	0.701243
					R1.22.R2.34.R3.80.P1.07	0.970503	0.700113
					R1.22.R2.36.R3.50.P1.06	2.85405	0.134744
					R1.22.R2.41.R3.84.P1.05	0.288738	0.45322
					R1.22.R2.44.R3.20.P1.08	0.317686	0.0154052
					R1.22.R2.51.R3.82.P1.06	0.0158579	0.0115025
					R1.22.R2.55.R3.65.P1.08	0.969997	0.157338
					R1.22.R2.62.R3.91.P1.07	0.166707	0.542467
					R1.23.R2.03.R3.37.P1.05	0.204201	0.577488
					R1.23.R2.15.R3.67.P1.05	0.00114028	0.597207
					R1.23.R2.38.R3.61.P1.08	0.00598783	0.297217
					R1.23.R2.40.R3.01.P1.08	1.70286	0.231385
					R1.23.R2.40.R3.36.P1.07	0.970506	0.156414
					R1.23.R2.52.R3.60.P1.06	0.251453	0.0888364
					R1.23.R2.56.R3.39.P1.07	2.13606	0.562904
					R1.23.R2.92.R3.11.P1.08	0.0149447	0.645579
					R1.24.R2.12.R3.86.P1.06	0.00225011	0.407415
					R1.24.R2.23.R3.95.P1.06	0.0409108	0.308719
					R1.24.R2.27.R3.69.P1.08	4.0115	0.438225
					R1.24.R2.33.R3.29.P1.07	2.9259	0.172332
					R1.24.R2.34.R3.32.P1.05	1.19967	0.678854
					R1.24.R2.37.R3.15.P1.08	0.856877	0.105063
					R1.24.R2.38.R3.22.P1.08	1.15786	0.237547
					R1.24.R2.43.R3.52.P1.06	6.83649	0.0640854
					R1.24.R2.45.R3.39.P1.07	3.59271	0.655438
					R1.24.R2.53.R3.70.P1.06	1.04604	0.425799
					R1.24.R2.83.R3.36.P1.06	9.84782	0.101571
					R1.25.R2.01.R3.20.P1.08	0.0335665	0.556948
					R1.25.R2.05.R3.55.P1.07	0.27399	0.564342
					R1.25.R2.06.R3.33.P1.07	0.288742	0.180343
					R1.25.R2.06.R3.56.P1.06	0.0158541	0.184246
					R1.25.R2.09.R3.45.P1.08	0.00729462	0.0390264
					R1.25.R2.21.R3.03.P1.06	0.97051	0.00534045
					R1.25.R2.25.R3.89.P1.05	1.10326	0.574818
					R1.25.R2.26.R3.66.P1.08	1.15206	0.229537
					R1.25.R2.26.R3.76.P1.06	0.0660948	0.541645
					R1.25.R2.32.R3.13.P1.08	0.141256	0.695902
					R1.25.R2.33.R3.47.P1.06	3.47905	0.306152
					R1.25.R2.34.R3.91.P1.08	0.0269669	0.657287
					R1.25.R2.36.R3.67.P1.08	0.0158503	0.650098
					R1.25.R2.44.R3.08.P1.07	0.314965	0.6502
					R1.25.R2.46.R3.85.P1.06	0.0679214	0.436171
					R1.25.R2.50.R3.29.P1.06	3.74242	0.141419
					R1.25.R2.53.R3.30.P1.08	3.49536	0.45209
					R1.25.R2.54.R3.80.P1.08	7.9109	0.111533
					R1.25.R2.58.R3.67.P1.07	1.15207	0.564753
					R1.25.R2.59.R3.62.P1.06	0.0158465	0.367054
					R1.25.R2.59.R3.89.P1.08	1.01115	0.107939
					R1.25.R2.62.R3.56.P1.07	0.675337	0.0490911
					R1.25.R2.65.R3.67.P1.07	3.71133	0.430317
					R1.25.R2.74.R3.86.P1.06	7.9109	0.134641
					R1.25.R2.79.R3.83.P1.06	6.79431	0.30646
					R1.25.R2.80.R3.83.P1.08	0.0508933	0.299168
					R1.25.R2.84.R3.03.P1.08	1.15207	0.0931498
					R1.25.R2.86.R3.64.P1.07	0.0052213	0.427853
					R1.25.R2.87.R3.51.P1.06	0.119674	0.57605
					R1.26.R2.01.R3.38.P1.08	0.698586	0.748382
					R1.26.R2.01.R3.81.P1.06	0.0149409	0.668276
					R1.26.R2.04.R3.82.P1.05	0.000238573	0.751463
					R1.26.R2.07.R3.72.P1.05	0.0149371	0.630174
					R1.26.R2.08.R3.04.P1.07	0.970514	0.409366
					R1.26.R2.11.R3.13.P1.08	0.0158427	0.287049
					R1.26.R2.11.R3.47.P1.05	1.9505	0.210845
					R1.26.R2.14.R3.92.P1.06	6.79431	0.0842149
					R1.26.R2.15.R3.17.P1.07	3.3566	0.0601828
					R1.26.R2.18.R3.14.P1.05	0.0149333	0.711821
					R1.26.R2.18.R3.76.P1.07	3.11174	0.136284
					R1.26.R2.25.R3.60.P1.08	0.0158389	0.673
					R1.26.R2.27.R3.39.P1.08	1.15207	0.411934
					R1.26.R2.35.R3.20.P1.05	1.15208	0.309849
					R1.26.R2.35.R3.62.P1.06	0.0149295	0.0875013
					R1.26.R2.40.R3.05.P1.08	2.35097	0.157441
					R1.26.R2.40.R3.16.P1.06	2.05271	0.230872
					R1.26.R2.43.R3.62.P1.05	0.0546189	0.193489
					R1.26.R2.47.R3.17.P1.06	1.46986	0.370751
					R1.26.R2.48.R3.20.P1.06	0.0158352	0.621136
					R1.26.R2.49.R3.49.P1.07	0.0162374	0.695081
					R1.26.R2.50.R3.35.P1.08	9.84783	0.298038
					R1.26.R2.52.R3.39.P1.05	0.0158314	0.44449
					R1.26.R2.53.R3.20.P1.06	0.0149257	0.824997
					R1.26.R2.58.R3.12.P1.06	0.0646497	0.378248
					R1.26.R2.63.R3.92.P1.07	9.48572	0.259423
					R1.26.R2.67.R3.90.P1.05	0.0158276	0.348054
					R1.26.R2.68.R3.60.P1.08	0.0158238	0.212591
					R1.26.R2.70.R3.37.P1.06	0.014922	0.731745
					R1.26.R2.71.R3.68.P1.07	0.0149182	0.706994
					R1.26.R2.78.R3.56.P1.07	2.8821	0.315908
					R1.26.R2.79.R3.26.P1.07	0.0149144	0.477046
					R1.26.R2.84.R3.96.P1.06	7.57162	0.606963
					R1.26.R2.85.R3.42.P1.08	0.01582	0.249564
					R1.26.R2.88.R3.01.P1.06	3.35016	0.0291671
					R1.27.R2.03.R3.10.P1.07	0.400697	0.179624
					R1.27.R2.03.R3.20.P1.05	0.748199	0.494403
					R1.27.R2.10.R3.32.P1.08	0.0740592	0.636952
					R1.27.R2.11.R3.71.P1.07	0.0158162	0.464722
					R1.27.R2.13.R3.51.P1.07	0.0158124	0.454555
					R1.27.R2.15.R3.33.P1.06	0.00117887	0.696313
					R1.27.R2.15.R3.46.P1.07	2.8805	0.437609
					R1.27.R2.34.R3.16.P1.05	1.00161	0.50303
					R1.27.R2.34.R3.38.P1.05	1.15208	0.570812
					R1.27.R2.35.R3.18.P1.05	0.000234786	0.757934
					R1.27.R2.40.R3.91.P1.05	1.15208	0.271439
					R1.27.R2.43.R3.72.P1.08	0.152467	0.252747
					R1.27.R2.47.R3.38.P1.05	0.400701	0.27339
					R1.27.R2.50.R3.68.P1.06	0.907816	0.610455
					R1.27.R2.51.R3.25.P1.07	0.824925	0.0461128
					R1.27.R2.52.R3.80.P1.07	7.54009	0.521824
					R1.27.R2.54.R3.15.P1.05	0.0883568	0.56465
					R1.27.R2.57.R3.33.P1.08	0.288746	0.235699
					R1.27.R2.64.R3.66.P1.06	2.93028	0.0814419
					R1.27.R2.66.R3.06.P1.05	0.970518	0.0772312
					R1.27.R2.67.R3.85.P1.06	0.0149106	0.565267
					R1.27.R2.67.R3.86.P1.06	0.0394916	0.671151
					R1.27.R2.78.R3.60.P1.08	1.90027	0.680497
					R1.27.R2.79.R3.02.P1.06	3.63028	0.162473
					R1.27.R2.81.R3.06.P1.05	1.95673	0.542672
					R1.27.R2.83.R3.46.P1.06	1.03145	0.304098
					R1.27.R2.85.R3.32.P1.05	0.0158087	0.507651
					R1.27.R2.88.R3.39.P1.06	0.882554	0.183835
					R1.27.R2.93.R3.32.P1.07	0.0452077	0.664476
					R1.28.R2.03.R3.46.P1.06	1.64285	0.0212591
					R1.28.R2.05.R3.11.P1.05	0.0158049	0.535175
					R1.28.R2.07.R3.16.P1.08	0.00117508	0.455479
					R1.28.R2.08.R3.65.P1.05	1.27489	0.35894
					R1.28.R2.10.R3.78.P1.07	2.27514	0.15436
					R1.28.R2.11.R3.48.P1.07	2.05271	0.139571
					R1.28.R2.15.R3.18.P1.05	0.00346312	0.647017
					R1.28.R2.15.R3.91.P1.05	0	0.573688
					R1.28.R2.17.R3.05.P1.07	0.0158011	0.548834
					R1.28.R2.23.R3.05.P1.07	0.288749	0.573174
					R1.28.R2.24.R3.62.P1.06	7.9109	0.359454
					R1.28.R2.24.R3.89.P1.08	3.65857	0.00123241
					R1.28.R2.27.R3.39.P1.06	3.64376	0.0530964
					R1.28.R2.36.R3.03.P1.07	0.000231	0.713567
					R1.28.R2.39.R3.09.P1.07	7.59509	0.0366643
					R1.28.R2.41.R3.02.P1.07	0.0157973	0.514327
					R1.28.R2.44.R3.36.P1.05	0.0818297	0.42508
					R1.28.R2.47.R3.86.P1.08	0.000227213	0.161343
					R1.28.R2.51.R3.55.P1.06	1.15209	0.22245
					R1.28.R2.56.R3.36.P1.07	0.288753	0.435452
					R1.28.R2.70.R3.17.P1.05	0.295396	0.561364
					R1.28.R2.72.R3.42.P1.08	1.01644	0.74222
					R1.28.R2.75.R3.94.P1.06	2.06268	0.0284482
					R1.28.R2.84.R3.69.P1.06	2.92414	0.0289617
					R1.28.R2.87.R3.23.P1.05	0.0157935	0.624217
					R1.28.R2.90.R3.06.P1.07	1.33116	0.143268
					R1.28.R2.95.R3.18.P1.05	0.0620029	0.686454
					R1.29.R2.03.R3.29.P1.08	0.124968	0.0207456
					R1.29.R2.10.R3.82.P1.07	1.17606	0.301736
					R1.29.R2.12.R3.14.P1.07	0.920375	0.602136
					R1.29.R2.12.R3.22.P1.06	3.18057	0.0290644
					R1.29.R2.24.R3.52.P1.06	0.0260125	0.106809
					R1.29.R2.25.R3.60.P1.07	2.47959	0.160111
					R1.29.R2.28.R3.18.P1.07	0.976478	0.0476533
					R1.29.R2.39.R3.08.P1.08	0.874939	0.654719
					R1.29.R2.41.R3.26.P1.07	0.0157897	0.639519
					R1.29.R2.45.R3.72.P1.05	0.125525	0.593817
					R1.29.R2.52.R3.23.P1.08	1.15209	0.540824
					R1.29.R2.52.R3.36.P1.08	0.334651	0.571839
					R1.29.R2.57.R3.18.P1.05	0.236036	0.571531
					R1.29.R2.61.R3.80.P1.05	0.213126	0.579747
					R1.29.R2.64.R3.49.P1.07	2.85405	0.3612
					R1.29.R2.66.R3.39.P1.06	0.0322796	0.227791
					R1.29.R2.66.R3.88.P1.06	0.856881	0.114717
					R1.29.R2.68.R3.26.P1.07	0.0157859	0.286844
					R1.29.R2.71.R3.57.P1.07	0.0157821	0.373934
					R1.29.R2.75.R3.14.P1.05	0.0157784	0.507035
					R1.29.R2.78.R3.35.P1.07	0.106908	0.00595666
					R1.29.R2.83.R3.60.P1.05	0.0157746	0.605936
					R1.29.R2.84.R3.66.P1.07	3.77084	0.0174592
					R1.29.R2.94.R3.42.P1.05	0.352	0.548937
					R1.29.R2.94.R3.68.P1.07	1.1521	0.423231
					R1.29.R2.96.R3.61.P1.06	2.54358	0.0331724
					R1.30.R2.05.R3.23.P1.05	1.17245	0.252542
					R1.30.R2.08.R3.47.P1.05	2.65081e-05	0.681935
					R1.30.R2.14.R3.89.P1.06	0.0157708	0.295882
					R1.30.R2.15.R3.21.P1.07	0.0480897	0.354113
					R1.30.R2.15.R3.79.P1.05	0.015767	0.542159
					R1.30.R2.30.R3.05.P1.05	0.0157632	0.506213
					R1.30.R2.34.R3.60.P1.08	0.197748	0.162576
					R1.30.R2.38.R3.65.P1.05	0.0022539	0.351443
					R1.30.R2.40.R3.37.P1.05	0.18777	0.774674
					R1.30.R2.45.R3.85.P1.08	0.0157594	0.618568
					R1.30.R2.46.R3.08.P1.07	2.85405	0.039848
					R1.30.R2.48.R3.56.P1.07	0.000223426	0.585807
					R1.30.R2.55.R3.21.P1.05	9.81644e-05	0.499332
					R1.30.R2.56.R3.50.P1.07	0.0993579	0.333881
					R1.30.R2.58.R3.38.P1.06	3.78285	0.121598
					R1.30.R2.61.R3.70.P1.07	5.83643	0.0395399
					R1.30.R2.61.R3.94.P1.06	0.0157556	0.569991
					R1.30.R2.64.R3.52.P1.07	8.55146	0.115333
					R1.30.R2.79.R3.63.P1.06	0.0149068	0.163089
					R1.30.R2.83.R3.21.P1.05	1.95023	0.242272
					R1.30.R2.96.R3.38.P1.06	0.0157518	0.433193
					R1.30.R2.96.R3.88.P1.05	0.220258	0.710178
					R1.31.R2.03.R3.02.P1.07	5.99559	0.686762
					R1.31.R2.03.R3.91.P1.06	2.04616	0.548629
					R1.31.R2.11.R3.77.P1.06	0.0157481	0.735956
					R1.31.R2.15.R3.92.P1.07	0.000219639	0.0505289
					R1.31.R2.22.R3.20.P1.06	1.72267	0.137106
					R1.31.R2.23.R3.67.P1.05	0.0157443	0.436993
					R1.31.R2.23.R3.80.P1.07	1.08695	0.0621341
					R1.31.R2.28.R3.82.P1.05	0.0072984	0.730718
					R1.31.R2.36.R3.94.P1.06	1.1521	0.0894526
					R1.31.R2.46.R3.57.P1.06	0.0340785	0.384821
					R1.31.R2.54.R3.38.P1.08	0.0157405	0.591866
					R1.31.R2.56.R3.65.P1.08	0.970522	0.268255
					R1.31.R2.58.R3.86.P1.06	9.84783	0.338503
					R1.31.R2.60.R3.52.P1.06	0.0157367	0.46729
					R1.31.R2.73.R3.53.P1.05	0.0157329	0.405669
					R1.31.R2.75.R3.26.P1.07	0.0452012	0.595153
					R1.31.R2.85.R3.22.P1.08	0.0619235	0.640136
					R1.31.R2.91.R3.05.P1.05	1.1521	0.402588
					R1.31.R2.96.R3.86.P1.06	0.0157291	0.468111
					R1.32.R2.02.R3.23.P1.07	6.72434	0.252439
					R1.32.R2.04.R3.84.P1.05	0.014903	0.724659
					R1.32.R2.09.R3.03.P1.06	1.3975	0.173154
					R1.32.R2.16.R3.32.P1.06	2.40273	0.379686
					R1.32.R2.21.R3.42.P1.05	0.0398075	0.607169
					R1.32.R2.27.R3.26.P1.06	1.15211	0.274006
					R1.32.R2.35.R3.18.P1.05	0.232042	0.432782
					R1.32.R2.35.R3.91.P1.05	0.000215852	0.753518
					R1.32.R2.38.R3.41.P1.08	0.871092	0.500976
					R1.32.R2.42.R3.74.P1.08	7.91091	0.216186
					R1.32.R2.43.R3.30.P1.08	1.16177	0.0237239
					R1.32.R2.44.R3.36.P1.05	0.000212065	0.239088
					R1.32.R2.44.R3.44.P1.05	0.0157253	0.48516
					R1.32.R2.46.R3.84.P1.08	0.0157216	0.532813
					R1.32.R2.49.R3.26.P1.06	1.15211	0.388415
					R1.32.R2.52.R3.77.P1.07	1.15212	0.604806
					R1.32.R2.55.R3.88.P1.06	1.69374	0.554483
					R1.32.R2.56.R3.95.P1.07	0.288757	0.302968
					R1.32.R2.59.R3.25.P1.07	3.71134	0.651535
					R1.32.R2.59.R3.94.P1.06	1.09475	0.269282
					R1.32.R2.63.R3.17.P1.07	7.10195	0.264455
					R1.32.R2.72.R3.71.P1.05	0.313583	0.0783609
					R1.32.R2.80.R3.26.P1.07	1.72267	0.519565
					R1.32.R2.80.R3.74.P1.08	0.863789	0.0543288
					R1.32.R2.81.R3.17.P1.05	0.856885	0.734004
					R1.32.R2.81.R3.42.P1.06	0.314841	0.140495
					R1.32.R2.82.R3.54.P1.06	0.205586	0.529937
					R1.32.R2.88.R3.62.P1.05	0.0148992	0.625347
					R1.32.R2.89.R3.58.P1.06	0.134015	0.635514
					R1.32.R2.91.R3.56.P1.06	3.37932	0.0432371
					R1.32.R2.91.R3.71.P1.06	8.93024	0.317757
					R1.32.R2.94.R3.03.P1.08	3.42914	0.0841121
					R1.33.R2.01.R3.91.P1.07	0.684494	0.159906
					R1.33.R2.03.R3.15.P1.07	2.05272	0.669508
					R1.33.R2.06.R3.43.P1.05	1.15212	0.194516
					R1.33.R2.11.R3.01.P1.05	0.0087382	0.232104
					R1.33.R2.16.R3.40.P1.06	0.000208278	0.729177
					R1.33.R2.18.R3.89.P1.06	0.112913	0.276677
					R1.33.R2.19.R3.67.P1.05	0.00637137	0.719318
					R1.33.R2.26.R3.41.P1.08	0.0157178	0.684708
					R1.33.R2.26.R3.70.P1.06	0.0148954	0.0324535
					R1.33.R2.28.R3.74.P1.06	0.018672	0.637876
					R1.33.R2.33.R3.02.P1.06	9.84783	0.347848
					R1.33.R2.34.R3.68.P1.06	0.000204491	0.22738
					R1.33.R2.35.R3.23.P1.05	0.015714	0.555407
					R1.33.R2.48.R3.33.P1.08	1.15212	0.396529
					R1.33.R2.52.R3.20.P1.07	6.93699	0.263428
					R1.33.R2.57.R3.50.P1.05	0	0.0622368
					R1.33.R2.62.R3.12.P1.07	3.47627	0.38975
					R1.33.R2.63.R3.64.P1.05	1.95024	0.0754853
					R1.33.R2.67.R3.63.P1.06	4.25392	0.360686
					R1.33.R2.69.R3.58.P1.06	9.48573	0.297833
					R1.33.R2.70.R3.02.P1.06	2.05674	0.169662
					R1.33.R2.77.R3.63.P1.05	0.000200705	0.75475
					R1.33.R2.79.R3.22.P1.08	0.0963314	0.444798
					R1.33.R2.86.R3.87.P1.06	1.04959	0.306973
					R1.33.R2.91.R3.13.P1.07	1.15213	0.609428
					R1.33.R2.92.R3.36.P1.06	2.01658	0.380302
					R1.33.R2.94.R3.16.P1.08	1.15213	0.44295
					R1.34.R2.06.R3.52.P1.07	0.400704	0.529629
					R1.34.R2.09.R3.37.P1.07	1.97768	0.0973606
					R1.34.R2.10.R3.03.P1.06	1.15213	0.240526
					R1.34.R2.14.R3.51.P1.07	0.0995719	0.192873
					R1.34.R2.18.R3.96.P1.06	0.698824	0.557153
					R1.34.R2.22.R3.35.P1.07	0.0157102	0.674335
					R1.34.R2.22.R3.45.P1.05	0.856889	0.191948
					R1.34.R2.25.R3.30.P1.08	0.0124165	0.570915
					R1.34.R2.32.R3.82.P1.08	2.88433	0.00400534
					R1.34.R2.36.R3.37.P1.06	0.970525	0.0392318
					R1.34.R2.38.R3.48.P1.06	4.57517	0.294238
					R1.34.R2.39.R3.55.P1.06	0.0157064	0.548218
					R1.34.R2.42.R3.82.P1.08	0.0157026	0.520386
					R1.34.R2.43.R3.13.P1.08	0.00225769	0.413577
					R1.34.R2.46.R3.09.P1.08	0.0156988	0.343946
					R1.34.R2.46.R3.89.P1.08	1.45499	0.321968
					R1.34.R2.47.R3.39.P1.05	0.015695	0.520797
					R1.34.R2.48.R3.89.P1.06	0.288761	0.221629
					R1.34.R2.51.R3.06.P1.08	0.0170283	0.461128
					R1.34.R2.52.R3.13.P1.07	1.15214	0.190819
					R1.34.R2.52.R3.65.P1.07	0.0156913	0.170586
					R1.34.R2.63.R3.86.P1.06	0.0156875	0.545343
					R1.34.R2.70.R3.69.P1.07	0.000196918	0.151689
					R1.34.R2.71.R3.91.P1.07	0.0156837	0.36767
					R1.34.R2.81.R3.58.P1.07	2.06842	0.205299
					R1.34.R2.91.R3.36.P1.07	1.15214	0.289412
					R1.34.R2.93.R3.20.P1.07	0.0846666	0.537435
					R1.34.R2.93.R3.64.P1.07	0.0156799	0.530656
					R1.34.R2.93.R3.72.P1.07	0.856892	0.210743
					R1.35.R2.04.R3.60.P1.07	7.58387	0.0397453
					R1.35.R2.06.R3.06.P1.06	0.0156761	0.475095
					R1.35.R2.09.R3.23.P1.08	2.91514	0.0741501
					R1.35.R2.14.R3.54.P1.07	0.0156723	0.574304
					R1.35.R2.19.R3.35.P1.08	0.0156685	0.0986957
					R1.35.R2.19.R3.89.P1.07	2.05272	0.0563829
					R1.35.R2.21.R3.16.P1.06	0.400708	0.0143781
					R1.35.R2.21.R3.39.P1.06	0.0405465	0.411523
					R1.35.R2.23.R3.16.P1.08	2.05273	0.704632
					R1.35.R2.26.R3.84.P1.06	0.288765	0.419123
					R1.35.R2.29.R3.39.P1.05	0.907134	0.0529937
					R1.35.R2.30.R3.10.P1.07	1.70145	0.340454
					R1.35.R2.32.R3.56.P1.07	2.16651	0.130636
					R1.35.R2.33.R3.49.P1.06	0.0011713	0.68707
					R1.35.R2.34.R3.11.P1.06	3.54467	0.175824
					R1.35.R2.36.R3.73.P1.06	5.96218	0.201294
					R1.35.R2.37.R3.54.P1.06	0.065014	0.704426
					R1.35.R2.39.R3.10.P1.07	2.87394	0.199548
					R1.35.R2.42.R3.05.P1.08	0.000193131	0.755982
					R1.35.R2.50.R3.49.P1.06	9.84784	0.128993
					R1.35.R2.51.R3.02.P1.08	0.0648962	0.626579
					R1.35.R2.51.R3.84.P1.05	0.149946	0.532608
					R1.35.R2.56.R3.48.P1.07	0.0525449	0.450858
					R1.35.R2.62.R3.86.P1.08	0.00116751	0.186094
					R1.35.R2.63.R3.25.P1.06	0.000189344	0.229434
					R1.35.R2.66.R3.66.P1.05	0.0156648	0.395912
					R1.35.R2.66.R3.77.P1.07	0.863793	0.137209
					R1.35.R2.68.R3.82.P1.07	0.999403	0.546164
					R1.35.R2.70.R3.86.P1.07	0.015661	0.491733
					R1.35.R2.80.R3.83.P1.07	0.0148917	0.235185
					R1.35.R2.90.R3.33.P1.05	0.0520213	0.604601
					R1.35.R2.90.R3.92.P1.06	3.37139	0.703502
					R1.36.R2.01.R3.32.P1.06	0.00313843	0.128171
					R1.36.R2.03.R3.02.P1.07	0.0156572	0.488241
					R1.36.R2.03.R3.33.P1.07	0.856896	0.259115
					R1.36.R2.03.R3.63.P1.06	0.000185557	0.183629
					R1.36.R2.05.R3.86.P1.07	0.0650508	0.635719
					R1.36.R2.06.R3.35.P1.07	0.0156534	0.473554
					R1.36.R2.07.R3.86.P1.06	1.98348	0.403923
					R1.36.R2.10.R3.83.P1.05	0.299022	0.603882
					R1.36.R2.12.R3.45.P1.06	0.227537	0.483619
					R1.36.R2.13.R3.02.P1.08	2.34327	0.673513
					R1.36.R2.16.R3.16.P1.06	0.0156496	0.373318
					R1.36.R2.19.R3.55.P1.06	0.970529	0.147376
					R1.36.R2.26.R3.15.P1.05	1.2729	0.45969
					R1.36.R2.27.R3.20.P1.07	0.0156458	0.470987
					R1.36.R2.29.R3.53.P1.06	2.36661	0.392934
					R1.36.R2.45.R3.06.P1.05	1.15215	0.591147
					R1.36.R2.49.R3.55.P1.06	0.962023	0.147581
					R1.36.R2.51.R3.11.P1.07	2.05273	0.711102
					R1.36.R2.51.R3.63.P1.05	0.925609	0.0184862
					R1.36.R2.55.R3.44.P1.08	1.15215	0.377324
					R1.36.R2.56.R3.94.P1.07	0.0152339	0.199343
					R1.36.R2.58.R3.27.P1.06	0.8802	0.152306
					R1.36.R2.62.R3.82.P1.08	0.00226147	0.612406
					R1.36.R2.66.R3.80.P1.06	6.60074	0.440074
					R1.36.R2.67.R3.83.P1.08	0.886735	0.0226969
					R1.36.R2.68.R3.59.P1.07	0.105316	0.522337
					R1.36.R2.69.R3.21.P1.06	0.970533	0.534867
					R1.36.R2.69.R3.35.P1.05	0.970537	0.289001
					R1.36.R2.69.R3.55.P1.07	0.0775966	0.0680908
					R1.36.R2.93.R3.55.P1.07	0.015642	0.0926363
					R1.37.R2.01.R3.31.P1.07	0.0156382	0.823868
					R1.37.R2.01.R3.66.P1.08	1.15215	0.0743556
					R1.37.R2.02.R3.62.P1.08	0.0156345	0.532299
					R1.37.R2.05.R3.01.P1.06	0.00730219	0.424155
					R1.37.R2.07.R3.29.P1.06	1.15216	0.244634
					R1.37.R2.10.R3.05.P1.07	2.85406	0.509397
					R1.37.R2.11.R3.61.P1.06	2.91788	0.00184862
					R1.37.R2.12.R3.22.P1.06	0.156299	0.720653
					R1.37.R2.16.R3.05.P1.05	1.15216	0.476636
					R1.37.R2.16.R3.13.P1.08	0.0148879	0.752901
					R1.37.R2.27.R3.38.P1.06	2.25841	0.0371778
					R1.37.R2.29.R3.83.P1.06	8.60793	0.349389
					R1.37.R2.33.R3.61.P1.07	3.61569	0.055664
					R1.37.R2.38.R3.35.P1.06	0.00226526	0.526343
					R1.37.R2.39.R3.61.P1.05	0.0156307	0.164527
					R1.37.R2.40.R3.96.P1.06	0.0687991	0.520078
					R1.37.R2.41.R3.31.P1.07	0.0683809	0.238883
					R1.37.R2.42.R3.80.P1.08	0.0287379	0.340351
					R1.37.R2.43.R3.47.P1.06	2.28293	0.402896
					R1.37.R2.43.R3.57.P1.07	7.08976	0.227585
					R1.37.R2.47.R3.64.P1.06	1.7424	0.00359454
					R1.37.R2.51.R3.12.P1.07	6.376	0.137927
					R1.37.R2.51.R3.15.P1.07	0.125269	0.465749
					R1.37.R2.51.R3.62.P1.08	3.77398	0.168224
					R1.37.R2.52.R3.67.P1.08	1.12998	0.176338
					R1.37.R2.52.R3.71.P1.06	0.130894	0.695491
					R1.37.R2.62.R3.90.P1.05	0.0156269	0.697237
					R1.37.R2.63.R3.69.P1.08	0.0156231	0.1673
					R1.37.R2.67.R3.85.P1.08	1.95024	0.00164322
					R1.37.R2.68.R3.73.P1.07	0.0625737	0.3346
					R1.37.R2.86.R3.21.P1.07	1.15216	0.454657
					R1.37.R2.87.R3.09.P1.05	0.0156193	0.31673
					R1.37.R2.89.R3.40.P1.06	1.26504	0.273801
					R1.37.R2.90.R3.10.P1.07	6.62342	0.033994
					R1.37.R2.93.R3.30.P1.06	6.5156	0.335524
					R1.38.R2.15.R3.02.P1.05	0.047736	0.471603
					R1.38.R2.15.R3.37.P1.06	9.84784	0.12889
					R1.38.R2.20.R3.39.P1.06	1.40927	0.0332751
					R1.38.R2.27.R3.42.P1.08	2.06916	0.389545
					R1.38.R2.32.R3.60.P1.05	0.057069	0.488343
					R1.38.R2.38.R3.33.P1.08	0.0156155	0.672589
					R1.38.R2.43.R3.09.P1.08	0.12097	0.0829824
					R1.38.R2.54.R3.09.P1.05	0.0148841	0.254082
					R1.38.R2.54.R3.88.P1.08	7.55485	0.0431344
					R1.38.R2.55.R3.62.P1.06	0.107985	0.287255
					R1.38.R2.57.R3.23.P1.07	1.0033	0.253672
					R1.38.R2.57.R3.68.P1.06	2.23919	0.191537
					R1.38.R2.61.R3.10.P1.08	0.0559213	0.589093
					R1.38.R2.63.R3.73.P1.05	0.834071	0.360789
					R1.38.R2.66.R3.48.P1.07	1.53296	0.19811
					R1.38.R2.71.R3.11.P1.05	1.15217	0.157749
					R1.38.R2.71.R3.87.P1.06	1.67589	0.556537
					R1.38.R2.73.R3.70.P1.05	0.0786189	0.0561775
					R1.38.R2.74.R3.35.P1.05	0.0114909	0.767382
					R1.38.R2.75.R3.05.P1.07	0.8569	0.622471
					R1.38.R2.77.R3.63.P1.06	1.15217	0.419328
					R1.38.R2.79.R3.87.P1.07	1.15218	0.455068
					R1.38.R2.85.R3.64.P1.05	1.07221	0.53764
					R1.38.R2.86.R3.04.P1.07	1.87987	0.11256
					R1.38.R2.86.R3.87.P1.06	0.592242	0.507857
					R1.38.R2.87.R3.27.P1.06	0.0148803	0.6464
					R1.38.R2.89.R3.28.P1.05	0.0156117	0.223683
					R1.38.R2.92.R3.37.P1.06	0.863797	0.077642
					R1.38.R2.92.R3.83.P1.06	0.00116372	0.560748
					R1.38.R2.93.R3.42.P1.07	0.0156079	0.656157
					R1.39.R2.01.R3.61.P1.07	0.00018177	0.215159
					R1.39.R2.02.R3.33.P1.07	0.0148765	0.396015
					R1.39.R2.03.R3.13.P1.07	0.153087	0.406388
					R1.39.R2.03.R3.16.P1.07	1.15218	0.273904
					R1.39.R2.04.R3.82.P1.08	0.0156042	0.59885
					R1.39.R2.06.R3.01.P1.08	0.905187	0.23118
					R1.39.R2.06.R3.39.P1.06	3.48297	0.158981
					R1.39.R2.13.R3.14.P1.05	1.81778	0.369108
					R1.39.R2.13.R3.69.P1.05	0.162026	0.688508
					R1.39.R2.15.R3.41.P1.06	0.863801	0.515662
					R1.39.R2.18.R3.30.P1.07	0.856904	0.782377
					R1.39.R2.23.R3.60.P1.07	1.61229	0.694875
					R1.39.R2.24.R3.06.P1.07	0.0148727	0.0719934
					R1.39.R2.26.R3.22.P1.07	2.25105	0.743658
					R1.39.R2.28.R3.16.P1.07	0.027027	0.532197
					R1.39.R2.30.R3.61.P1.07	0.0156004	0.64373
					R1.39.R2.33.R3.72.P1.07	0.0155966	0.462052
					R1.39.R2.34.R3.86.P1.08	0.0155928	0.0606963
					R1.39.R2.39.R3.61.P1.08	0	0.643627
					R1.39.R2.41.R3.68.P1.06	0.0211038	0.558694
					R1.39.R2.41.R3.77.P1.07	0.97054	0.119236
					R1.39.R2.48.R3.32.P1.05	0.00115994	0.68974
					R1.39.R2.50.R3.49.P1.07	8.72929	0.508678
					R1.39.R2.51.R3.88.P1.05	0.015589	0.355037
					R1.39.R2.52.R3.77.P1.06	0.00226905	0.468625
					R1.39.R2.56.R3.13.P1.07	1.15218	0.238472
					R1.39.R2.62.R3.39.P1.08	0.0155852	0.0956147
					R1.39.R2.64.R3.17.P1.07	0.0514812	0.161138
					R1.39.R2.65.R3.86.P1.07	0.0308313	0.65133
					R1.39.R2.66.R3.88.P1.08	7.18008	0.260553
					R1.39.R2.68.R3.68.P1.05	0.000177983	0.676081
					R1.39.R2.70.R3.43.P1.07	1.45194	0.561158
					R1.39.R2.79.R3.01.P1.06	2.87852	0.434425
					R1.39.R2.81.R3.64.P1.05	0.0155814	0.741193
					R1.39.R2.84.R3.89.P1.07	0.0148689	0.653898
					R1.39.R2.86.R3.60.P1.08	0.0155777	0.660778
					R1.39.R2.90.R3.89.P1.08	1.13158	0.0225942
					R1.40.R2.01.R3.39.P1.08	0.26805	0.644038
					R1.40.R2.03.R3.29.P1.08	0.000174196	0.755263
					R1.40.R2.03.R3.95.P1.06	1.03441	0.221423
					R1.40.R2.13.R3.33.P1.06	9.84785	0.353805
					R1.40.R2.13.R3.55.P1.06	1.15219	0.462976
					R1.40.R2.14.R3.29.P1.07	0.0148652	0.703913
					R1.40.R2.19.R3.15.P1.07	1.15219	0.281195
					R1.40.R2.20.R3.06.P1.06	1.21793	0.360378
					R1.40.R2.20.R3.87.P1.06	1.82526	0.457944
					R1.40.R2.21.R3.17.P1.06	2.107	0.188456
					R1.40.R2.25.R3.03.P1.06	0.0174822	0.464003
					R1.40.R2.25.R3.61.P1.05	0.135646	0.710588
					R1.40.R2.30.R3.39.P1.08	1.15219	0.636233
					R1.40.R2.33.R3.33.P1.06	8.67404	0.238677
					R1.40.R2.34.R3.22.P1.05	0.0893527	0.512067
					R1.40.R2.40.R3.77.P1.07	1.31408	0.31786
					R1.40.R2.41.R3.41.P1.05	0.0148614	0.134846
					R1.40.R2.56.R3.15.P1.06	0.0155739	0.535278
					R1.40.R2.56.R3.77.P1.06	3.79026	0.201705
					R1.40.R2.58.R3.08.P1.05	0.00115615	0.45363
					R1.40.R2.59.R3.69.P1.05	0.309277	0.584369
					R1.40.R2.60.R3.24.P1.07	2.05273	0.282531
					R1.40.R2.66.R3.18.P1.05	1.1522	0.540516
					R1.40.R2.70.R3.82.P1.06	9.15646	0.136387
					R1.40.R2.76.R3.68.P1.06	0.0148576	0.0582315
					R1.40.R2.76.R3.85.P1.08	0.229335	0.372702
					R1.40.R2.79.R3.23.P1.06	0.102657	0.745815
					R1.40.R2.87.R3.23.P1.08	0.0155701	0.302249
					R1.40.R2.90.R3.68.P1.08	0.0155663	0.0686043
					R1.41.R2.05.R3.39.P1.06	2.05274	0.725583
					R1.41.R2.17.R3.41.P1.08	0.255483	0.602958
					R1.41.R2.19.R3.68.P1.08	3.35786	0.246585
					R1.41.R2.21.R3.29.P1.06	2.04421	0.709048
					R1.41.R2.22.R3.49.P1.06	0.0155625	0.626066
					R1.41.R2.23.R3.56.P1.07	6.57447	0.0440587
					R1.41.R2.27.R3.06.P1.05	0.068404	0.609633
					R1.41.R2.30.R3.68.P1.05	0.0155587	0.766458
					R1.41.R2.31.R3.50.P1.07	0.00017041	0.729485
					R1.41.R2.35.R3.13.P1.06	0.0890683	0.614255
					R1.41.R2.36.R3.03.P1.07	0.0148538	0.169251
					R1.41.R2.38.R3.20.P1.08	3.78307	0.232926
					R1.41.R2.39.R3.23.P1.06	0.0155549	0.438431
					R1.41.R2.46.R3.88.P1.06	0.0155511	0.180035
					R1.41.R2.49.R3.90.P1.06	0.9549	0.0105782
					R1.41.R2.55.R3.42.P1.06	8.1567	0.288795
					R1.41.R2.57.R3.13.P1.06	1.1522	0.100647
					R1.41.R2.62.R3.85.P1.07	0.889964	0.288179
					R1.41.R2.63.R3.15.P1.06	2.85406	0.166581
					R1.41.R2.66.R3.16.P1.05	0.01485	0.257266
					R1.41.R2.67.R3.28.P1.08	0.00802525	0.705248
					R1.41.R2.70.R3.28.P1.07	0.0155474	0.248023
					R1.41.R2.72.R3.92.P1.06	0.0155436	0.684092
					R1.41.R2.74.R3.64.P1.07	2.05274	0.133614
					R1.41.R2.75.R3.01.P1.08	1.38493	0.129917
					R1.41.R2.76.R3.20.P1.07	2.25106	0.669919
					R1.41.R2.79.R3.52.P1.05	0.0148462	0.721475
					R1.41.R2.80.R3.29.P1.06	0.00227284	0.308206
					R1.41.R2.84.R3.06.P1.05	0.0155398	0.712642
					R1.41.R2.86.R3.73.P1.05	1.15221	0.49276
					R1.41.R2.86.R3.91.P1.08	0.0131372	0.793879
					R1.41.R2.88.R3.64.P1.05	1.15221	0.427339
					R1.42.R2.05.R3.68.P1.06	0.015536	0.534764
					R1.42.R2.12.R3.42.P1.06	0.0155322	0.712129
					R1.42.R2.13.R3.05.P1.05	0.288768	0.0981822
					R1.42.R2.13.R3.14.P1.07	3.7794	0.580672
					R1.42.R2.13.R3.43.P1.08	0.0586513	0.417069
					R1.42.R2.16.R3.05.P1.05	0.0097112	0.654822
					R1.42.R2.16.R3.18.P1.05	0.0155284	0.479306
					R1.42.R2.22.R3.50.P1.06	7.86844	0.263942
					R1.42.R2.23.R3.59.P1.06	2.05274	0.738215
					R1.42.R2.24.R3.17.P1.05	0.0155246	0.448085
					R1.42.R2.27.R3.50.P1.07	2.05275	0.150868
					R1.42.R2.29.R3.06.P1.08	0.0155208	0.0163295
					R1.42.R2.29.R3.69.P1.08	0.22852	0.549553
					R1.42.R2.44.R3.37.P1.05	1.15221	0.251104
					R1.42.R2.46.R3.92.P1.06	0.0155171	0.667659
					R1.42.R2.47.R3.02.P1.06	0.0979132	0.58745
					R1.42.R2.54.R3.11.P1.08	6.31924	0.455171
					R1.42.R2.63.R3.20.P1.06	0.0520286	0.601006
					R1.42.R2.63.R3.71.P1.07	3.72895	0.0235185
					R1.42.R2.65.R3.58.P1.06	0.000166623	0.713772
					R1.42.R2.66.R3.02.P1.07	1.72268	0.694464
					R1.42.R2.66.R3.44.P1.05	0.0827757	0.565985
					R1.42.R2.70.R3.95.P1.07	3.49052	0.456712
					R1.42.R2.83.R3.45.P1.05	0.252426	0.614152
					R1.42.R2.87.R3.17.P1.06	1.97124	0.0406696
					R1.42.R2.88.R3.23.P1.05	0.0341049	0.45096
					R1.42.R2.90.R3.06.P1.07	1.21152	0.133922
					R1.42.R2.90.R3.92.P1.06	0.856908	0.38061
					R1.42.R2.93.R3.11.P1.05	0.219997	0.509808
					R1.43.R2.02.R3.37.P1.08	2.78341	0.666324
					R1.43.R2.14.R3.10.P1.05	1.15222	0.141727
					R1.43.R2.22.R3.66.P1.07	0.000162836	0.205813
					R1.43.R2.24.R3.71.P1.07	0.400712	0.16083
					R1.43.R2.33.R3.80.P1.07	0.970544	0.204683
					R1.43.R2.41.R3.35.P1.08	0.124081	0.469652
					R1.43.R2.41.R3.45.P1.07	9.84785	0.103112
					R1.43.R2.46.R3.69.P1.08	0.0148424	0.525316
					R1.43.R2.47.R3.05.P1.08	1.15222	0.114614
					R1.43.R2.59.R3.61.P1.05	0.135729	0.522029
					R1.43.R2.71.R3.09.P1.07	1.15222	0.115641
					R1.43.R2.75.R3.62.P1.06	0.0158703	0.226661
					R1.43.R2.76.R3.73.P1.06	0.970548	0.217521
					R1.43.R2.84.R3.42.P1.08	0.225721	0.508473
					R1.43.R2.84.R3.44.P1.07	1.15223	0.50683
					R1.43.R2.90.R3.88.P1.08	0.0155133	0.470576
					R1.44.R2.01.R3.81.P1.08	0.00664243	0.563726
					R1.44.R2.03.R3.88.P1.06	1.15223	0.527164
					R1.44.R2.04.R3.40.P1.06	0.970552	0.369724
					R1.44.R2.06.R3.05.P1.08	1.51676	0.59392
					R1.44.R2.10.R3.44.P1.08	0.0155095	0.501489
					R1.44.R2.14.R3.18.P1.08	0.0155057	0.678135
					R1.44.R2.14.R3.87.P1.06	3.5574	0.684811
					R1.44.R2.15.R3.56.P1.07	0.0155019	0.184554
					R1.44.R2.21.R3.02.P1.08	1.15224	0.64599
					R1.44.R2.21.R3.17.P1.08	0.00165476	0.0649071
					R1.44.R2.24.R3.10.P1.05	0.0654569	0.512581
					R1.44.R2.39.R3.03.P1.06	0.0154981	0.57872
					R1.44.R2.41.R3.22.P1.08	0.0453054	0.280374
					R1.44.R2.46.R3.65.P1.08	0.0154943	0.288282
					R1.44.R2.47.R3.17.P1.07	1.15224	0.402999
					R1.44.R2.49.R3.45.P1.06	1.15224	0.373421
					R1.44.R2.50.R3.67.P1.08	0.221397	0.554996
					R1.44.R2.52.R3.01.P1.06	0.863805	0.176851
					R1.44.R2.53.R3.78.P1.06	1.92618	0.150354
					R1.44.R2.56.R3.71.P1.07	0.313337	0.664681
					R1.44.R2.59.R3.05.P1.06	1.15225	0.338708
					R1.44.R2.61.R3.16.P1.07	0.0154906	0.445517
					R1.44.R2.64.R3.36.P1.07	0.0154868	0.671459
					R1.44.R2.67.R3.14.P1.06	3.08581	0.0355346
					R1.44.R2.67.R3.60.P1.07	1.80364	0.145527
					R1.44.R2.69.R3.61.P1.07	0.104143	0.571018
					R1.44.R2.73.R3.13.P1.05	0.0890021	0.496046
					R1.44.R2.79.R3.46.P1.06	0.015483	0.422717
					R1.44.R2.79.R3.51.P1.07	0.0154792	0.261682
					R1.44.R2.82.R3.76.P1.06	0.0154754	0.165349
					R1.44.R2.83.R3.15.P1.06	1.48321	0.285817
					R1.44.R2.88.R3.11.P1.05	0.863808	0.173462
					R1.45.R2.12.R3.56.P1.07	0.592246	0.582931
					R1.45.R2.14.R3.73.P1.06	0.0964042	0.564137
					R1.45.R2.18.R3.49.P1.06	1.76039	0.100442
					R1.45.R2.19.R3.18.P1.07	0.0322758	0.684913
					R1.45.R2.21.R3.39.P1.06	0.340167	0.552121
					R1.45.R2.22.R3.29.P1.07	0.321281	0.575947
					R1.45.R2.32.R3.73.P1.08	1.8801	0.738523
					R1.45.R2.33.R3.66.P1.07	2.89487	0.185478
					R1.45.R2.37.R3.88.P1.06	1.15225	0.47756
					R1.45.R2.45.R3.95.P1.07	0.0154716	0.500873
					R1.45.R2.51.R3.67.P1.08	0.970556	0.0501181
					R1.45.R2.57.R3.20.P1.07	0.0154678	0.272569
					R1.45.R2.59.R3.33.P1.06	0.0148386	0.0901715
					R1.45.R2.61.R3.80.P1.05	0.0967521	0.793263
					R1.45.R2.62.R3.23.P1.05	0.015464	0.477457
					R1.45.R2.63.R3.16.P1.05	0.0154603	0.600904
					R1.45.R2.67.R3.27.P1.07	0.0148349	0.102085
					R1.45.R2.73.R3.24.P1.06	0.169759	0.643525
					R1.45.R2.79.R3.37.P1.08	0.0154565	0.0663449
					R1.45.R2.81.R3.49.P1.06	1.15226	0.579439
					R1.45.R2.84.R3.21.P1.06	0.0154527	0.126938
					R1.45.R2.85.R3.11.P1.05	0.131449	0.140598
					R1.45.R2.85.R3.64.P1.05	0.115475	0.767588
					R1.45.R2.88.R3.71.P1.06	0.59225	0.653076
					R1.45.R2.92.R3.69.P1.07	0.0154489	0.666735
					R1.46.R2.14.R3.71.P1.06	1.15226	0.347027
					R1.46.R2.27.R3.02.P1.07	0.292579	0.545034
					R1.46.R2.30.R3.52.P1.07	0.0154451	0.568964
					R1.46.R2.34.R3.28.P1.08	1.77715	0.379172
					R1.46.R2.38.R3.89.P1.08	0.0154413	0.328849
					R1.46.R2.41.R3.46.P1.06	0.0701982	0.527473
					R1.46.R2.45.R3.83.P1.08	0.0148311	0.648146
					R1.46.R2.47.R3.76.P1.07	3.34217	0.292801
					R1.46.R2.50.R3.06.P1.08	0.0154375	0.547294
					R1.46.R2.50.R3.74.P1.07	9.84785	0.253158
					R1.46.R2.53.R3.83.P1.06	1.26052	0.561775
					R1.46.R2.55.R3.28.P1.08	1.15226	0.224094
					R1.46.R2.59.R3.02.P1.05	0.000159049	0.133101
					R1.46.R2.60.R3.88.P1.06	0.885815	0.0683989
					R1.46.R2.63.R3.91.P1.06	9.84786	0.372497
					R1.46.R2.66.R3.61.P1.07	0.592254	0.563315
					R1.46.R2.69.R3.53.P1.06	2.26314	0.189483
					R1.46.R2.70.R3.61.P1.05	1.15227	0.213721
					R1.46.R2.72.R3.09.P1.06	4.74759	0.0147889
					R1.46.R2.77.R3.33.P1.07	5.77229	0.228921
					R1.46.R2.79.R3.18.P1.05	0.0610736	0.498203
					R1.46.R2.79.R3.22.P1.08	0.141344	0.701345
					R1.46.R2.80.R3.20.P1.08	0.400716	0.20304
					R1.46.R2.88.R3.82.P1.07	1.70035	0.36541
					R1.46.R2.89.R3.76.P1.07	2.85407	0.0426209
					R1.46.R2.89.R3.87.P1.05	0.0154338	0.516689
					R1.46.R2.92.R3.96.P1.06	0.01543	0.606347
					R1.47.R2.01.R3.06.P1.05	0.000155262	0.693643
					R1.47.R2.11.R3.42.P1.08	0.0154262	0.487727
					R1.47.R2.23.R3.44.P1.08	0.00730598	0.452912
					R1.47.R2.27.R3.64.P1.08	0.88756	0.340146
					R1.47.R2.27.R3.88.P1.07	0.880898	0.271747
					R1.47.R2.29.R3.73.P1.06	0.592257	0.505186
					R1.47.R2.32.R3.96.P1.06	0.0154224	0.253466
					R1.47.R2.35.R3.64.P1.07	2.05275	0.187019
					R1.47.R2.37.R3.25.P1.06	2.20566	0.000718907
					R1.47.R2.37.R3.41.P1.06	0.0806689	0.692616
					R1.47.R2.52.R3.64.P1.06	0.0154186	0.572866
					R1.47.R2.55.R3.35.P1.07	1.15227	0.263634
					R1.47.R2.56.R3.42.P1.08	1.15227	0.535483
					R1.47.R2.58.R3.10.P1.05	1.72268	0.538051
					R1.47.R2.72.R3.11.P1.08	2.05102	0.575023
					R1.47.R2.85.R3.69.P1.07	1.15685	0.0681935
					R1.47.R2.86.R3.38.P1.07	0.0154148	0.488035
					R1.47.R2.86.R3.91.P1.08	1.75287	0.758858
					R1.47.R2.87.R3.02.P1.07	0.015411	0.536716
					R1.47.R2.90.R3.10.P1.06	0.104771	0.56311
					R1.48.R2.03.R3.17.P1.05	1.54539	0.137619
					R1.48.R2.10.R3.38.P1.05	0.235527	0.0696313
					R1.48.R2.22.R3.89.P1.07	1.15228	0.125911
					R1.48.R2.26.R3.26.P1.07	0.292462	0.38934
					R1.48.R2.27.R3.15.P1.06	0.0154072	0.319708
					R1.48.R2.39.R3.66.P1.06	0.0267568	0.47489
					R1.48.R2.46.R3.83.P1.07	0.288772	0.314676
					R1.48.R2.47.R3.26.P1.07	1.15228	0.678546
					R1.48.R2.48.R3.92.P1.06	0.0148273	0.123036
					R1.48.R2.49.R3.04.P1.06	2.04381	0.319606
					R1.48.R2.50.R3.47.P1.06	0.0154035	0.307282
					R1.48.R2.57.R3.58.P1.06	1.15229	0.243607
					R1.48.R2.65.R3.14.P1.06	9.17475	0.219575
					R1.48.R2.66.R3.18.P1.08	0.0153997	0.504878
					R1.48.R2.68.R3.41.P1.07	1.15229	0.0670638
					R1.48.R2.81.R3.22.P1.07	0.00115236	0.0571018
					R1.48.R2.81.R3.44.P1.05	0.0153959	0.37948
					R1.48.R2.81.R3.95.P1.06	0.869918	0.0216699
					R1.48.R2.82.R3.04.P1.07	1.15229	0.0567937
					R1.49.R2.04.R3.90.P1.08	0.0304052	0.594331
					R1.49.R2.06.R3.73.P1.08	1.98418	0.292493
					R1.49.R2.10.R3.39.P1.06	0.0153921	0.637157
					R1.49.R2.11.R3.63.P1.08	0.235262	0.682859
					R1.49.R2.19.R3.13.P1.07	2.88741	0.000410804
					R1.49.R2.22.R3.23.P1.06	0.0148235	0.120468
					R1.49.R2.29.R3.79.P1.06	3.74245	0.172127
					R1.49.R2.34.R3.68.P1.07	1.1523	0.329465
					R1.49.R2.35.R3.51.P1.06	3.76026	0.194002
					R1.49.R2.39.R3.29.P1.06	6.36041	0.00205402
					R1.49.R2.41.R3.44.P1.08	0.0568043	0.518229
					R1.49.R2.44.R3.25.P1.07	1.93814	0.161857
					R1.49.R2.44.R3.63.P1.08	0.0148197	0.741399
					R1.49.R2.44.R3.83.P1.08	0.0465806	0.514738
					R1.49.R2.52.R3.94.P1.06	2.27213e-05	0.0824689
					R1.49.R2.57.R3.33.P1.07	3.79998	0.129198
					R1.49.R2.65.R3.36.P1.05	0.0291101	0.525624
					R1.49.R2.65.R3.60.P1.05	1.89344e-05	0.264558
					R1.49.R2.69.R3.60.P1.05	0.168582	0.608298
					R1.49.R2.70.R3.80.P1.06	9.48573	0.102598
					R1.49.R2.75.R3.43.P1.05	1.00252	0.399302
					R1.49.R2.79.R3.09.P1.06	6.81186	0.266509
					R1.49.R2.79.R3.23.P1.05	0.150958	0.435555
					R1.49.R2.81.R3.63.P1.07	0.000151475	0.217623
					R1.49.R2.82.R3.36.P1.06	2.3741	0.0270104
					R1.49.R2.87.R3.20.P1.06	7.21476	0.274417
					R1.49.R2.91.R3.29.P1.05	0.289502	0.453425
					R1.49.R2.92.R3.43.P1.08	0.29439	0.380097
					R1.49.R2.94.R3.46.P1.06	0.0153883	0.316216
					R1.50.R2.02.R3.21.P1.07	2.73861	0.378351
					R1.50.R2.03.R3.83.P1.06	6.88557	0.392215
					R1.50.R2.13.R3.86.P1.07	0.894016	0.470268
					R1.50.R2.14.R3.44.P1.08	0.000147688	0.148814
					R1.50.R2.15.R3.26.P1.07	1.1523	0.173873
					R1.50.R2.19.R3.69.P1.07	0.059298	0.312725
					R1.50.R2.22.R3.02.P1.08	0.976259	0.218548
					R1.50.R2.22.R3.49.P1.06	5.9085	0.321557
					R1.50.R2.26.R3.79.P1.07	1.51475e-05	0.149019
					R1.50.R2.34.R3.62.P1.07	7.14696	0.242169
					R1.50.R2.35.R3.46.P1.07	0.0207181	0.433604
					R1.50.R2.41.R3.44.P1.06	0.0153845	0.60799
					R1.50.R2.48.R3.26.P1.06	1.28995	0.538462
					R1.50.R2.56.R3.41.P1.08	7.10228	0.0797987
					R1.50.R2.59.R3.81.P1.06	2.83714	0.0428263
					R1.50.R2.64.R3.74.P1.06	3.75988	0.0401561
					R1.50.R2.78.R3.90.P1.05	0.251457	0.283866
					R1.50.R2.83.R3.14.P1.06	0.0153807	0.421177
					R1.50.R2.83.R3.28.P1.08	2.22236	0.12242
					R1.50.R2.85.R3.72.P1.05	0.000143901	0.664065
					R1.50.R2.94.R3.85.P1.07	0.142339	0.345589
					R1.51.R2.05.R3.71.P1.07	2.08549	0.549142
					R1.51.R2.08.R3.15.P1.06	0.0153769	0.449831
					R1.51.R2.14.R3.58.P1.06	0.863812	0.17983
					R1.51.R2.34.R3.29.P1.08	0.0153732	0.356783
					R1.51.R2.36.R3.49.P1.06	2.28611	0.0280374
					R1.51.R2.40.R3.42.P1.06	0.0153694	0.269179
					R1.51.R2.42.R3.89.P1.08	1.95024	0.130841
					R1.51.R2.53.R3.43.P1.05	0.000140115	0.257369
					R1.51.R2.56.R3.35.P1.08	0.07153	0.519154
					R1.51.R2.59.R3.01.P1.07	0.0153656	0.652562
					R1.51.R2.62.R3.33.P1.06	3.66725	0.111636
					R1.51.R2.63.R3.96.P1.07	0.0153618	0.751977
					R1.51.R2.66.R3.59.P1.06	1.1523	0.634795
					R1.51.R2.67.R3.31.P1.08	0.970559	0.166684
					R1.51.R2.67.R3.73.P1.08	0.880203	0.310671
					R1.51.R2.73.R3.37.P1.08	0.0047692	0.722194
					R1.51.R2.75.R3.10.P1.05	0.169606	0.797063
					R1.51.R2.76.R3.41.P1.07	0.113249	0.579131
					R1.51.R2.83.R3.17.P1.06	0.880089	0.00914039
					R1.51.R2.91.R3.05.P1.06	1.15231	0.552326
					R1.52.R2.01.R3.91.P1.06	2.01891	0.649481
					R1.52.R2.07.R3.28.P1.07	0.668263	0.289206
					R1.52.R2.08.R3.80.P1.06	7.6252	0.297011
					R1.52.R2.11.R3.74.P1.07	9.84786	0.347335
					R1.52.R2.20.R3.06.P1.06	0.00523843	0.382561
					R1.52.R2.22.R3.56.P1.07	0.0434776	0.0338913
					R1.52.R2.29.R3.01.P1.08	1.15231	0.448906
					R1.52.R2.29.R3.18.P1.08	0.000136328	0.122112
					R1.52.R2.30.R3.06.P1.08	2.85824	0.6616
					R1.52.R2.35.R3.72.P1.07	0.802803	0.135463
					R1.52.R2.42.R3.25.P1.06	2.85407	0.247407
					R1.52.R2.44.R3.82.P1.08	0.137714	0.538872
					R1.52.R2.52.R3.35.P1.05	0.107488	0.687173
					R1.52.R2.54.R3.06.P1.07	0.6361	0.722296
					R1.52.R2.56.R3.96.P1.07	0.0387161	0.0302968
					R1.52.R2.58.R3.22.P1.07	0.015358	0.203451
					R1.52.R2.58.R3.40.P1.05	1.15232	0.26692
					R1.52.R2.59.R3.31.P1.08	0.873206	0.24905
					R1.52.R2.65.R3.09.P1.06	1.88965	0.0769231
					R1.52.R2.73.R3.54.P1.07	2.28918	0.0970525
					R1.52.R2.81.R3.03.P1.05	0.273058	0.440279
					R1.52.R2.81.R3.62.P1.06	5.96219	0.0478587
					R1.52.R2.88.R3.04.P1.07	0.000132541	0.168532
					R1.52.R2.94.R3.05.P1.05	0.00340164	0.492657
					R1.53.R2.02.R3.13.P1.05	0.0148159	0.559926
					R1.53.R2.07.R3.02.P1.06	0.0153542	0.504057
					R1.53.R2.07.R3.10.P1.06	2.05276	0.612098
					R1.53.R2.08.R3.20.P1.07	1.34903	0.512992
					R1.53.R2.11.R3.18.P1.05	0.0153504	0.449933
					R1.53.R2.13.R3.26.P1.06	0.0148121	0.690254
					R1.53.R2.26.R3.21.P1.07	4.40357	0.430523
					R1.53.R2.27.R3.43.P1.05	1.15232	0.589812
					R1.53.R2.30.R3.21.P1.06	9.84786	0.375475
					R1.53.R2.35.R3.86.P1.06	0.970025	0.37794
					R1.53.R2.36.R3.31.P1.08	1.54619	0.208278
					R1.53.R2.38.R3.21.P1.05	0.261584	0.578823
					R1.53.R2.39.R3.81.P1.08	1.19172	0.386464
					R1.53.R2.42.R3.14.P1.06	0.0153467	0.493992
					R1.53.R2.46.R3.27.P1.07	2.88451	0.109787
					R1.53.R2.54.R3.22.P1.07	9.84787	0.212386
					R1.53.R2.67.R3.61.P1.07	1.11334	0.544726
					R1.53.R2.69.R3.65.P1.06	2.90711	0.0493992
					R1.53.R2.73.R3.39.P1.08	0.0153429	0.232515
					R1.53.R2.79.R3.15.P1.08	0.0231254	0.640854
					R1.53.R2.83.R3.35.P1.05	0.684633	0.606552
					R1.53.R2.87.R3.54.P1.07	0.970563	0.552634
					R1.53.R2.89.R3.68.P1.07	2.07539	0.346513
					R1.54.R2.01.R3.86.P1.05	0.117301	0.590017
					R1.54.R2.02.R3.35.P1.05	0.190849	0.472425
					R1.54.R2.04.R3.44.P1.08	0.00972007	0.446133
					R1.54.R2.06.R3.03.P1.07	0.0623112	0.67074
					R1.54.R2.11.R3.70.P1.08	0.0659872	0.503749
					R1.54.R2.13.R3.09.P1.06	0.0954287	0.155695
					R1.54.R2.17.R3.91.P1.07	2.83481	0.728767
					R1.54.R2.18.R3.20.P1.06	0.0774844	0.0780528
					R1.54.R2.22.R3.62.P1.05	1.50862	0.546061
					R1.54.R2.26.R3.37.P1.05	0	0.57338
					R1.54.R2.31.R3.08.P1.06	2.88085	0.738318
					R1.54.R2.32.R3.35.P1.06	0.0128623	0.537332
					R1.54.R2.36.R3.49.P1.05	0.0153391	0.264969
					R1.54.R2.37.R3.84.P1.07	0.970567	0.351854
					R1.54.R2.38.R3.15.P1.08	0.288776	0.12396
					R1.54.R2.40.R3.32.P1.05	0.325079	0.653179
					R1.54.R2.42.R3.15.P1.07	6.73059	0.0141727
					R1.54.R2.46.R3.16.P1.05	0.0153353	0.501284
					R1.54.R2.54.R3.01.P1.06	2.85407	0.0179727
					R1.54.R2.55.R3.76.P1.07	0.0148084	0.708637
					R1.54.R2.57.R3.62.P1.06	7.91091	0.367772
					R1.54.R2.59.R3.35.P1.07	0.0153315	0.664887
					R1.54.R2.68.R3.33.P1.05	0.0153277	0.529218
					R1.54.R2.72.R3.66.P1.08	0.0370796	0.575742
					R1.54.R2.73.R3.09.P1.05	0.925235	0.729588
					R1.54.R2.75.R3.17.P1.05	0.0153239	0.510527
					R1.54.R2.75.R3.65.P1.08	2.31752	0.378453
					R1.54.R2.81.R3.60.P1.08	0.0153201	0.53497
					R1.54.R2.83.R3.16.P1.07	2.0732	0.558283
					R1.54.R2.90.R3.14.P1.08	1.15232	0.456609
					R1.54.R2.90.R3.35.P1.07	0.286161	0.642908
					R1.54.R2.94.R3.49.P1.06	0.011297	0.0340967
					R1.55.R2.17.R3.55.P1.07	1.19914	0.31026
					R1.55.R2.34.R3.59.P1.07	0.0153164	0.0724042
					R1.55.R2.46.R3.42.P1.07	3.66312	0.0972579
					R1.55.R2.50.R3.41.P1.07	2.27011	0.328541
					R1.55.R2.55.R3.68.P1.06	0.0153126	0.277601
					R1.55.R2.62.R3.20.P1.08	1.15233	0.1635
					R1.55.R2.62.R3.73.P1.06	3.39171	0.3156
					R1.55.R2.64.R3.65.P1.05	0.28878	0.689535
					R1.55.R2.66.R3.03.P1.07	0.0153088	0.497792
					R1.55.R2.68.R3.46.P1.06	2.89595	0.0480641
					R1.55.R2.83.R3.55.P1.07	0.40072	0.344254
					R1.55.R2.84.R3.85.P1.05	0.015305	0.645887
					R1.55.R2.85.R3.69.P1.05	0.0153012	0.283044
					R1.55.R2.94.R3.17.P1.08	0.113717	0.540105
					R1.56.R2.03.R3.05.P1.06	0.867498	0.155387
					R1.56.R2.14.R3.22.P1.06	0.0294692	0.213926
					R1.56.R2.16.R3.26.P1.07	2.04289	0.462463
					R1.56.R2.19.R3.80.P1.06	0.309783	0.533121
					R1.56.R2.20.R3.33.P1.06	4.2369	0.370443
					R1.56.R2.32.R3.53.P1.06	0.0152974	0.690356
					R1.56.R2.34.R3.81.P1.08	1.15233	0.444182
					R1.56.R2.35.R3.21.P1.07	1.96338	0.254185
					R1.56.R2.38.R3.20.P1.06	2.05276	0.0569991
					R1.56.R2.41.R3.01.P1.06	1.15233	0.537126
					R1.56.R2.56.R3.06.P1.08	1.15234	0.375783
					R1.56.R2.59.R3.62.P1.07	9.84787	0.266201
					R1.56.R2.66.R3.21.P1.06	0.863816	0.0264969
					R1.56.R2.68.R3.02.P1.06	0.024257	0.455376
					R1.56.R2.70.R3.43.P1.06	0.400723	0.506932
					R1.56.R2.73.R3.44.P1.08	0.0152936	0.399918
					R1.56.R2.76.R3.32.P1.07	1.26761	0.551915
					R1.56.R2.81.R3.20.P1.05	0.0152898	0.615282
					R1.56.R2.89.R3.18.P1.07	0.00468839	0.591763
					R1.56.R2.89.R3.58.P1.06	0.0152861	0.364383
					R1.56.R2.90.R3.45.P1.08	1.69331	0.166376
					R1.56.R2.95.R3.92.P1.06	0.0287177	0.100031
					R1.56.R2.96.R3.15.P1.05	0.0325566	0.658519
					R1.57.R2.02.R3.05.P1.06	0.0865317	0.681319
					R1.57.R2.02.R3.48.P1.06	0.0148046	0.240937
					R1.57.R2.14.R3.31.P1.06	1.15234	0.101982
					R1.57.R2.15.R3.33.P1.08	0.0152823	0.597617
					R1.57.R2.16.R3.64.P1.06	0.0152785	0.491322
					R1.57.R2.19.R3.32.P1.06	0.298487	0.215467
					R1.57.R2.20.R3.66.P1.06	0.159146	0.321043
					R1.57.R2.22.R3.40.P1.08	0.0152747	0.681421
					R1.57.R2.25.R3.14.P1.05	0.0152709	0.164424
					R1.57.R2.31.R3.04.P1.06	7.53607	0.356578
					R1.57.R2.33.R3.05.P1.07	0.0152671	0.28366
					R1.57.R2.34.R3.08.P1.06	7.17775	0.248228
					R1.57.R2.45.R3.74.P1.08	7.70428	0.291774
					R1.57.R2.55.R3.06.P1.07	0.924643	0.190305
					R1.57.R2.58.R3.20.P1.06	6.84888	0.330081
					R1.57.R2.65.R3.15.P1.07	0.0376363	0.679367
					R1.57.R2.69.R3.53.P1.07	2.0118	0.104652
					R1.57.R2.70.R3.95.P1.07	0.98027	0.25439
					R1.57.R2.72.R3.03.P1.07	0.0148008	0.62319
					R1.57.R2.77.R3.28.P1.06	0.16167	0.348259
					R1.57.R2.81.R3.31.P1.08	0.0152633	0.489268
					R1.57.R2.86.R3.84.P1.06	3.5619	0.200678
					R1.57.R2.87.R3.83.P1.05	0.014797	0.714799
					R1.57.R2.88.R3.67.P1.06	0.0152596	0.0936633
					R1.57.R2.93.R3.62.P1.08	7.50174	0.353189
					R1.58.R2.01.R3.45.P1.06	0.228066	0.394475
					R1.58.R2.06.R3.55.P1.06	2.27962	0.0210537
					R1.58.R2.10.R3.45.P1.06	0.0469221	0.317038
					R1.58.R2.13.R3.30.P1.06	0.0206284	0.437712
					R1.58.R2.16.R3.50.P1.06	9.44863	0.276779
					R1.58.R2.16.R3.73.P1.07	0.0416404	0.275547
					R1.58.R2.16.R3.83.P1.07	0.0152558	0.147992
					R1.58.R2.17.R3.63.P1.08	0.288783	0.101058
					R1.58.R2.20.R3.45.P1.06	0.015252	0.531067
					R1.58.R2.32.R3.81.P1.08	1.15235	0.477354
					R1.58.R2.40.R3.86.P1.07	0.291847	0.495327
					R1.58.R2.43.R3.87.P1.06	0.000128754	0.200883
					R1.58.R2.51.R3.56.P1.06	6.98356	0.0335832
					R1.58.R2.52.R3.81.P1.05	0.0678487	0.496457
					R1.58.R2.55.R3.05.P1.06	0.288787	0.170073
					R1.58.R2.59.R3.83.P1.07	1.15235	0.372805
					R1.58.R2.61.R3.85.P1.06	1.15235	0.625552
					R1.58.R2.64.R3.11.P1.08	0.0152482	0.546472
					R1.58.R2.64.R3.40.P1.06	7.55791	0.0811338
					R1.58.R2.67.R3.56.P1.06	2.16214	0.364281
					R1.58.R2.70.R3.22.P1.08	0.0152444	0.586218
					R1.58.R2.71.R3.05.P1.08	1.12496	0.231899
					R1.58.R2.71.R3.33.P1.05	0.000124967	0.232721
					R1.58.R2.76.R3.31.P1.06	0.800004	0.442641
					R1.58.R2.78.R3.68.P1.05	0.0152406	0.547602
					R1.58.R2.80.R3.30.P1.08	0.0152368	0.544007
					R1.58.R2.86.R3.01.P1.06	0.734515	0.0262915
					R1.58.R2.96.R3.68.P1.07	0.400727	0.112047
					R1.59.R2.02.R3.37.P1.06	9.48573	0.295984
					R1.59.R2.02.R3.61.P1.07	0.015233	0.180959
					R1.59.R2.03.R3.06.P1.08	0.86382	0.416761
					R1.59.R2.04.R3.85.P1.06	3.47622	0.305433
					R1.59.R2.06.R3.30.P1.06	0.0152293	0.273698
					R1.59.R2.10.R3.39.P1.06	9.84788	0.198418
					R1.59.R2.11.R3.91.P1.07	0.0458704	0.32546
					R1.59.R2.16.R3.22.P1.08	0.0152255	0.241758
					R1.59.R2.16.R3.85.P1.07	0.6845	0.72928
					R1.59.R2.21.R3.09.P1.07	0.0147932	0.792236
					R1.59.R2.27.R3.39.P1.07	3.45044	0.220191
					R1.59.R2.30.R3.84.P1.07	6.93932	0.205607
					R1.59.R2.32.R3.43.P1.07	9.48574	0.595974
					R1.59.R2.34.R3.37.P1.08	1.15236	0.309746
					R1.59.R2.35.R3.45.P1.08	0.032485	0.635617
					R1.59.R2.35.R3.51.P1.06	0.301241	0.280168
					R1.59.R2.38.R3.18.P1.05	0.0147894	0.177467
					R1.59.R2.39.R3.26.P1.07	0.00227662	0.271336
					R1.59.R2.43.R3.65.P1.06	0.0152217	0.368491
					R1.59.R2.43.R3.87.P1.06	0.0152179	0.0318373
					R1.59.R2.44.R3.28.P1.06	2.89303	0.119339
					R1.59.R2.44.R3.31.P1.07	0.0152141	0.573277
					R1.59.R2.45.R3.73.P1.08	0.0904691	0.539694
					R1.59.R2.46.R3.15.P1.06	0.776981	0.397145
					R1.59.R2.55.R3.82.P1.06	9.67608	0.703708
					R1.59.R2.57.R3.45.P1.08	1.22564	0.256958
					R1.59.R2.62.R3.22.P1.07	1.85292	0.166992
					R1.59.R2.63.R3.76.P1.06	0.00114858	0.0435452
					R1.59.R2.66.R3.14.P1.08	0.0797953	0.626682
					R1.59.R2.69.R3.94.P1.07	0.863823	0.187327
					R1.59.R2.70.R3.55.P1.06	6.41967	0.00759988
					R1.59.R2.77.R3.58.P1.06	0.892714	0.539899
					R1.59.R2.91.R3.21.P1.05	0.882129	0.415734
					R1.59.R2.93.R3.58.P1.06	1.86657	0.715313
					R1.60.R2.01.R3.42.P1.06	0.0068	0.26959
					R1.60.R2.02.R3.66.P1.07	3.78095	0.533532
					R1.60.R2.02.R3.80.P1.08	0.856911	0.237958
					R1.60.R2.05.R3.43.P1.07	3.791	0.405874
					R1.60.R2.07.R3.14.P1.07	7.91092	0.3498
					R1.60.R2.07.R3.68.P1.08	1.15236	0.454247
					R1.60.R2.12.R3.84.P1.05	0.927418	0.0672692
					R1.60.R2.14.R3.79.P1.07	0.0152103	0.652768
					R1.60.R2.14.R3.80.P1.06	0.117932	0.588272
					R1.60.R2.16.R3.86.P1.05	0.0147856	0.644244
					R1.60.R2.16.R3.87.P1.07	7.38929	0.358427
					R1.60.R2.22.R3.90.P1.05	0.00685252	0.100236
					R1.60.R2.24.R3.95.P1.06	0.166394	0.594844
					R1.60.R2.30.R3.15.P1.06	1.79642	0.229229
					R1.60.R2.30.R3.69.P1.06	1.15722	0.545753
					R1.60.R2.41.R3.68.P1.05	0.970571	0.301325
					R1.60.R2.44.R3.13.P1.08	1.15237	0.17644
					R1.60.R2.44.R3.32.P1.07	0.312939	0.516586
					R1.60.R2.46.R3.73.P1.08	1.15237	0.511657
					R1.60.R2.52.R3.28.P1.05	0.234308	0.501181
					R1.60.R2.54.R3.02.P1.06	0.247861	0.566396
					R1.60.R2.62.R3.67.P1.05	1.02149	0.650406
					R1.60.R2.67.R3.50.P1.07	2.2541	0.0107836
					R1.60.R2.69.R3.12.P1.06	3.44487	0.148917
					R1.60.R2.70.R3.02.P1.06	6.64997	0.0647017
					R1.60.R2.73.R3.74.P1.07	0.0152065	0.284687
					R1.60.R2.75.R3.36.P1.07	0.7263	0.596898
					R1.60.R2.91.R3.01.P1.06	7.93877	0.282325
					R1.60.R2.93.R3.01.P1.06	0.0152028	0.0703502
					R1.61.R2.01.R3.90.P1.07	0.00012118	0.725891
					R1.61.R2.05.R3.96.P1.07	0.015199	0.0603882
					R1.61.R2.11.R3.08.P1.08	0.0480171	0.497176
					R1.61.R2.18.R3.14.P1.06	1.09961	0.423436
					R1.61.R2.21.R3.85.P1.06	0.0141615	0.589915
					R1.61.R2.25.R3.37.P1.08	0.155658	0.605423
					R1.61.R2.32.R3.53.P1.06	4.52342	0.0373832
					R1.61.R2.34.R3.83.P1.05	0.00114479	0.667865
					R1.61.R2.39.R3.66.P1.08	0.0151952	0.192462
					R1.61.R2.42.R3.44.P1.07	0.0151914	0.243915
					R1.61.R2.45.R3.87.P1.05	0.148296	0.732772
					R1.61.R2.47.R3.89.P1.05	0.288791	0.073842
					R1.61.R2.50.R3.40.P1.05	0.0147818	0.232207
					R1.61.R2.62.R3.80.P1.06	0.0574269	0.295368
					R1.61.R2.65.R3.45.P1.06	0.970575	0.176954
					R1.61.R2.68.R3.38.P1.07	0.0151876	0.242683
					R1.61.R2.70.R3.01.P1.06	0.0304287	0.567937
					R1.61.R2.77.R3.03.P1.06	9.84788	0.098593
					R1.61.R2.77.R3.59.P1.06	1.15237	0.187737
					R1.62.R2.04.R3.69.P1.06	9.48574	0.293006
					R1.62.R2.06.R3.09.P1.07	0.0151838	0.469857
					R1.62.R2.08.R3.39.P1.05	0.00617371	0.730102
					R1.62.R2.08.R3.88.P1.07	2.22904	0.0146862
					R1.62.R2.10.R3.18.P1.07	3.79659	0.00112971
					R1.62.R2.10.R3.96.P1.06	1.75477	0.408237
					R1.62.R2.15.R3.82.P1.06	0.592261	0.10342
					R1.62.R2.20.R3.56.P1.06	1.72268	0.498614
					R1.62.R2.21.R3.57.P1.06	1.15238	0.456814
					R1.62.R2.21.R3.71.P1.08	0.856915	0.543802
					R1.62.R2.22.R3.30.P1.05	1.83857	0.687994
					R1.62.R2.22.R3.62.P1.05	0.0147781	0.747355
					R1.62.R2.30.R3.90.P1.07	0.01518	0.608401
					R1.62.R2.31.R3.10.P1.05	0.0151762	0.710897
					R1.62.R2.33.R3.44.P1.06	0.303549	0.534353
					R1.62.R2.34.R3.44.P1.07	0.288795	0.602752
					R1.62.R2.39.R3.20.P1.05	0.0151725	0.304509
					R1.62.R2.44.R3.35.P1.07	1.15238	0.569066
					R1.62.R2.55.R3.69.P1.05	1.15238	0.499846
					R1.62.R2.68.R3.68.P1.05	0.0151687	0.123857
					R1.62.R2.70.R3.35.P1.06	0.111196	0.698264
					R1.62.R2.77.R3.54.P1.06	5.77871	0.20684
					R1.62.R2.78.R3.10.P1.08	0.00228041	0.0858581
					R1.62.R2.80.R3.40.P1.07	1.75287	0.127041
					R1.62.R2.82.R3.27.P1.06	0.0124221	0.720961
					R1.62.R2.82.R3.67.P1.08	0.000117393	0.157954
					R1.62.R2.85.R3.68.P1.07	0.0148323	0.651946
					R1.62.R2.88.R3.43.P1.07	0.0151649	0.688405
					R1.62.R2.90.R3.94.P1.07	0.0090892	0.166786
					R1.62.R2.93.R3.67.P1.05	1.15239	0.603266
					R1.62.R2.94.R3.74.P1.08	0.101398	0.557256
					R1.63.R2.03.R3.90.P1.06	6.55367	0.358016
					R1.63.R2.04.R3.89.P1.05	0.288799	0.553559
					R1.63.R2.11.R3.44.P1.05	0.0147743	0.838657
					R1.63.R2.11.R3.81.P1.08	0.166292	0.541748
					R1.63.R2.12.R3.44.P1.06	0.288802	0.549759
					R1.63.R2.14.R3.28.P1.07	1.51498	0.0162268
					R1.63.R2.16.R3.03.P1.07	3.80511	0.409572
					R1.63.R2.16.R3.28.P1.07	0.114223	0.194413
					R1.63.R2.19.R3.62.P1.05	0.001141	0.100544
					R1.63.R2.25.R3.13.P1.08	0.896944	0.12016
					R1.63.R2.26.R3.66.P1.06	0.0151611	0.393037
					R1.63.R2.35.R3.25.P1.07	1.15239	0.296806
					R1.63.R2.35.R3.94.P1.06	0.0920219	0.608914
					R1.63.R2.38.R3.92.P1.07	0.191058	0.380918
					R1.63.R2.39.R3.74.P1.08	3.78664	0.145733
					R1.63.R2.42.R3.29.P1.08	1.1524	0.672384
					R1.63.R2.57.R3.68.P1.08	0.177707	0.581596
					R1.63.R2.57.R3.92.P1.07	0.0147705	0.650714
					R1.63.R2.62.R3.51.P1.06	0.321555	0.21218
					R1.63.R2.66.R3.12.P1.06	0.871371	0.740269
					R1.63.R2.71.R3.53.P1.07	1.80045	0.699291
					R1.63.R2.72.R3.60.P1.08	1.72269	0.147479
					R1.63.R2.72.R3.82.P1.06	0.0151573	0.469241
					R1.63.R2.78.R3.61.P1.06	7.04664	0.259628
					R1.63.R2.80.R3.71.P1.06	0.00197972	0.696416
					R1.63.R2.82.R3.02.P1.05	0.0597516	0.423128
					R1.63.R2.88.R3.61.P1.05	0.0151535	0.571326
					R1.63.R2.94.R3.17.P1.07	0.0151497	0.580261
					R1.64.R2.04.R3.62.P1.06	1.96583	0.526754
					R1.64.R2.11.R3.13.P1.06	0.288806	0.460409
					R1.64.R2.29.R3.02.P1.07	2.85408	0.0251618
					R1.64.R2.30.R3.17.P1.07	1.1524	0.252131
					R1.64.R2.30.R3.77.P1.06	1.15735	0.510013
					R1.64.R2.31.R3.41.P1.07	0.0151459	0.308411
					R1.64.R2.32.R3.16.P1.07	0.970578	0.0610044
					R1.64.R2.40.R3.91.P1.08	0.0151422	0.278731
					R1.64.R2.41.R3.86.P1.05	0.270819	0.583547
					R1.64.R2.43.R3.94.P1.07	2.60428	0.74181
					R1.64.R2.58.R3.15.P1.05	0.0355108	0.756804
					R1.64.R2.58.R3.90.P1.06	3.7632	0.142138
					R1.64.R2.61.R3.22.P1.06	9.84788	0.321762
					R1.64.R2.61.R3.83.P1.05	0.0151384	0.686865
					R1.64.R2.62.R3.70.P1.05	0.0151346	0.464825
					R1.64.R2.64.R3.06.P1.07	0.665609	0.448598
					R1.64.R2.77.R3.01.P1.07	3.39634	0.00821608
					R1.64.R2.83.R3.77.P1.07	1.75288	0.531478
					R1.64.R2.87.R3.11.P1.08	0.0151308	0.277704
					R1.64.R2.91.R3.95.P1.06	0.880167	0.567218
					R1.64.R2.93.R3.13.P1.08	0.015127	0.265277
					R1.65.R2.03.R3.20.P1.06	0.0147667	0.717264
					R1.65.R2.04.R3.70.P1.08	0.131166	0.418815
					R1.65.R2.05.R3.18.P1.07	7.53468	0.26579
					R1.65.R2.11.R3.61.P1.05	7.03757	0.206634
					R1.65.R2.13.R3.17.P1.05	0.894237	0.200781
					R1.65.R2.14.R3.37.P1.05	1.39001	0.255931
					R1.65.R2.15.R3.61.P1.08	0.174687	0.1711
					R1.65.R2.16.R3.80.P1.07	0.0151232	0.409983
					R1.65.R2.20.R3.28.P1.05	0.000113606	0.072815
					R1.65.R2.26.R3.25.P1.06	0.0147629	0.110198
					R1.65.R2.26.R3.44.P1.08	1.16526	0.381124
					R1.65.R2.32.R3.61.P1.08	0.0151194	0.493787
					R1.65.R2.36.R3.42.P1.05	0.0151157	0.504159
					R1.65.R2.40.R3.14.P1.08	0.0548197	0.483414
					R1.65.R2.43.R3.18.P1.08	0.235614	0.577899
					R1.65.R2.51.R3.47.P1.05	0.0644406	0.627093
					R1.65.R2.58.R3.65.P1.08	1.16699	0.0958201
					R1.65.R2.61.R3.41.P1.06	2.85408	0.0211564
					R1.65.R2.63.R3.16.P1.07	7.25799	0.603163
					R1.65.R2.65.R3.10.P1.05	0.0151119	0.665297
					R1.65.R2.74.R3.74.P1.07	1.12122	0.70114
					R1.65.R2.79.R3.86.P1.06	6.62523	0.117901
					R1.65.R2.81.R3.44.P1.05	0.0825242	0.746842
					R1.65.R2.84.R3.67.P1.08	2.10166	0.549245
					R1.65.R2.88.R3.64.P1.05	0.856919	0.0693232
					R1.65.R2.89.R3.13.P1.07	1.1524	0.566704
					R1.66.R2.02.R3.03.P1.07	5.41516	0.0492965
					R1.66.R2.14.R3.50.P1.06	2.05276	0.732156
					R1.66.R2.17.R3.83.P1.06	0.0092686	0.400945
					R1.66.R2.21.R3.20.P1.08	1.15241	0.46123
					R1.66.R2.21.R3.30.P1.05	0.970582	0.456301
					R1.66.R2.23.R3.28.P1.07	3.74204	0.0555613
					R1.66.R2.26.R3.36.P1.07	0.0151081	0.540721
					R1.66.R2.27.R3.44.P1.06	0.314721	0.725275
					R1.66.R2.29.R3.29.P1.07	0.970586	0.00585396
					R1.66.R2.32.R3.10.P1.05	1.75288	0.134025
					R1.66.R2.32.R3.73.P1.05	0.264191	0.57112
					R1.66.R2.33.R3.77.P1.06	0.0269641	0.442539
					R1.66.R2.36.R3.83.P1.07	0.0708215	0.505084
					R1.66.R2.39.R3.18.P1.06	3.064	0.427647
					R1.66.R2.39.R3.81.P1.08	0.0151043	0.325768
					R1.66.R2.42.R3.45.P1.07	1.04803	0.154257
					R1.66.R2.44.R3.82.P1.05	0.0151005	0.446852
					R1.66.R2.46.R3.86.P1.08	0.28881	0.619801
					R1.66.R2.47.R3.36.P1.06	0.0150967	0.272774
					R1.66.R2.55.R3.16.P1.08	0.0383478	0.478587
					R1.66.R2.56.R3.06.P1.06	1.15241	0.283147
					R1.66.R2.57.R3.15.P1.05	0.856923	0.189792
					R1.66.R2.59.R3.35.P1.06	1.56706	0.468728
					R1.66.R2.64.R3.15.P1.08	0.0147591	0.534456
					R1.66.R2.68.R3.81.P1.07	0.0974935	0.689021
					R1.66.R2.83.R3.10.P1.08	1.92564	0.430831
					R1.66.R2.90.R3.05.P1.05	1.15241	0.366848
					R1.66.R2.90.R3.70.P1.05	1.15242	0.472836
					R1.66.R2.92.R3.81.P1.07	2.09258	0.448393
					R1.66.R2.94.R3.69.P1.05	1.15242	0.496354
					R1.67.R2.04.R3.04.P1.07	1.67784	0.524597
					R1.67.R2.06.R3.40.P1.07	0.0147553	0.0847284
					R1.67.R2.06.R3.63.P1.07	9.84789	0.331108
					R1.67.R2.10.R3.68.P1.07	0.0122841	0.550786
					R1.67.R2.22.R3.21.P1.08	0.0150929	0.271233
					R1.67.R2.24.R3.27.P1.07	0.658878	0.705967
					R1.67.R2.32.R3.16.P1.05	1.15243	0.377426
					R1.67.R2.32.R3.24.P1.06	0.721393	0.324843
					R1.67.R2.36.R3.36.P1.05	0.642751	0.490706
					R1.67.R2.37.R3.18.P1.05	0.0150891	0.748177
					R1.67.R2.48.R3.32.P1.05	0.0150854	0.0422101
					R1.67.R2.52.R3.31.P1.06	2.93195	0.171511
					R1.67.R2.52.R3.59.P1.07	0.298794	0.717161
					R1.67.R2.54.R3.10.P1.07	0.000109819	0.598336
					R1.67.R2.66.R3.63.P1.07	0.000106033	0.228715
					R1.67.R2.70.R3.17.P1.07	0.0150816	0.609325
					R1.67.R2.77.R3.90.P1.08	1.15243	0.258499
					R1.67.R2.82.R3.81.P1.07	0.0150778	0.568245
					R1.67.R2.83.R3.32.P1.08	0.860081	0.728972
					R1.67.R2.85.R3.52.P1.07	1.15243	0.300401
					R1.67.R2.87.R3.94.P1.07	0.186134	0.245147
					R1.67.R2.90.R3.03.P1.05	2.65525	0.305946
					R1.67.R2.90.R3.08.P1.06	3.63971	0.317552
					R1.67.R2.96.R3.45.P1.05	0.0124639	0.0283455
					R1.68.R2.01.R3.16.P1.07	0.015074	0.657184
					R1.68.R2.02.R3.38.P1.06	1.95025	0.193181
					R1.68.R2.05.R3.83.P1.08	0.863827	0.310363
					R1.68.R2.06.R3.10.P1.06	1.99662	0.275239
					R1.68.R2.07.R3.95.P1.06	2.08829	0.573585
					R1.68.R2.08.R3.03.P1.05	0.000591154	0.5057
					R1.68.R2.09.R3.74.P1.08	1.15244	0.526035
					R1.68.R2.23.R3.06.P1.07	0.856927	0.184862
					R1.68.R2.24.R3.24.P1.07	0.0150702	0.421588
					R1.68.R2.26.R3.45.P1.08	1.04588	0.237137
					R1.68.R2.39.R3.38.P1.08	0.0150664	0.370032
					R1.68.R2.43.R3.67.P1.06	1.15244	0.392421
					R1.68.R2.44.R3.86.P1.05	0.000102246	0.636644
					R1.68.R2.45.R3.85.P1.05	0.0147515	0.55931
					R1.68.R2.46.R3.30.P1.07	2.60376	0.0149944
					R1.68.R2.51.R3.30.P1.06	0.0150626	0.55705
					R1.68.R2.52.R3.92.P1.06	9.84789	0.226045
					R1.68.R2.54.R3.95.P1.07	0.0274094	0.144192
					R1.68.R2.58.R3.83.P1.05	0.0704456	0.0934579
					R1.68.R2.63.R3.88.P1.06	9.84789	0.591558
					R1.68.R2.67.R3.71.P1.06	0.0150589	0.517716
					R1.68.R2.73.R3.04.P1.06	0.0735514	0.0744583
					R1.68.R2.73.R3.95.P1.07	2.31318	0.0583342
					R1.68.R2.78.R3.85.P1.06	9.8479	0.255417
					R1.68.R2.83.R3.53.P1.06	2.8558	0.249255
					R1.68.R2.84.R3.08.P1.05	0.0150551	0.592071
					R1.68.R2.85.R3.28.P1.06	3.77545	0.154154
					R1.68.R2.91.R3.02.P1.05	0.00113721	0.036767
					R1.68.R2.91.R3.95.P1.07	1.50049	0.207559
					R1.68.R2.92.R3.67.P1.08	0.00422566	0.405156
					R1.69.R2.04.R3.05.P1.07	0.895068	0.662319
					R1.69.R2.12.R3.67.P1.05	1.15244	0.130533
					R1.69.R2.18.R3.61.P1.08	0.0150513	0.56691
					R1.69.R2.19.R3.41.P1.05	2.05277	0.489576
					R1.69.R2.21.R3.61.P1.06	2.05243	0.246482
					R1.69.R2.22.R3.74.P1.06	1.15245	0.596796
					R1.69.R2.26.R3.72.P1.08	0.0150475	0.339632
					R1.69.R2.27.R3.09.P1.08	3.65587	0.0104755
					R1.69.R2.27.R3.40.P1.08	0.219215	0.500359
					R1.69.R2.27.R3.45.P1.08	2.05277	0.124679
					R1.69.R2.28.R3.62.P1.05	1.79297	0.0452912
					R1.69.R2.33.R3.17.P1.05	1.65481	0.544624
					R1.69.R2.34.R3.28.P1.05	0.0017834	0.239293
					R1.69.R2.38.R3.42.P1.05	0.872731	0.481771
					R1.69.R2.40.R3.69.P1.05	0.147304	0.613331
					R1.69.R2.42.R3.36.P1.05	0.0150437	0.594023
					R1.69.R2.53.R3.41.P1.06	0.0130523	0.499127
					R1.69.R2.55.R3.39.P1.07	1.15245	0.3422
					R1.69.R2.56.R3.35.P1.05	0.288814	0.148711
					R1.69.R2.61.R3.61.P1.07	0.00113343	0.139673
					R1.69.R2.64.R3.18.P1.07	0.13672	0.282222
					R1.69.R2.70.R3.11.P1.05	0.0150399	0.16237
					R1.69.R2.78.R3.50.P1.07	0.0184051	0.618671
					R1.69.R2.80.R3.43.P1.07	9.17476	0.108144
					R1.69.R2.82.R3.45.P1.07	0.0938469	0.507343
					R1.69.R2.86.R3.65.P1.05	0.154286	0.599877
					R1.69.R2.89.R3.67.P1.08	0.0150361	0.271131
					R1.70.R2.02.R3.31.P1.07	0.145925	0.604293
					R1.70.R2.06.R3.59.P1.06	0.313911	0.501797
					R1.70.R2.07.R3.56.P1.05	1.15246	0.551299
					R1.70.R2.09.R3.74.P1.08	0.0150323	0.414707
					R1.70.R2.09.R3.84.P1.06	0.0147478	0.659649
					R1.70.R2.12.R3.18.P1.06	0.0150286	0.559721
					R1.70.R2.14.R3.68.P1.08	0.308166	0.611482
					R1.70.R2.15.R3.79.P1.06	3.15754	0.462257
					R1.70.R2.17.R3.43.P1.06	0.0150248	0.626168
					R1.70.R2.17.R3.82.P1.07	6.57733	0.251515
					R1.70.R2.18.R3.02.P1.08	1.78288	0.702475
					R1.70.R2.19.R3.61.P1.05	0.301577	0.696621
					R1.70.R2.20.R3.72.P1.06	3.87393	0.698367
					R1.70.R2.24.R3.82.P1.06	0.889826	0.325665
					R1.70.R2.25.R3.45.P1.07	1.21388	0.629249
					R1.70.R2.26.R3.79.P1.07	0.015021	0.651227
					R1.70.R2.28.R3.55.P1.06	0.014744	0.167403
					R1.70.R2.29.R3.60.P1.06	0.0150172	0.171203
					R1.70.R2.29.R3.67.P1.08	9.10203	0.202937
					R1.70.R2.31.R3.83.P1.08	0.020848	0.659957
					R1.70.R2.34.R3.53.P1.07	0.0150134	0.105269
					R1.70.R2.42.R3.84.P1.08	0.155741	0.0695286
					R1.70.R2.44.R3.40.P1.07	0.0150096	0.0938687
					R1.70.R2.47.R3.06.P1.05	0.301053	0.395194
					R1.70.R2.49.R3.27.P1.06	0.131663	0.524494
					R1.70.R2.54.R3.42.P1.07	0.0150058	0.51977
					R1.70.R2.63.R3.32.P1.07	0.97059	0.038821
					R1.70.R2.66.R3.62.P1.06	0.015002	0.521105
					R1.70.R2.72.R3.44.P1.05	0.0149983	0.567321
					R1.70.R2.77.R3.48.P1.07	1.99497	0.553045
					R1.70.R2.81.R3.08.P1.08	0.00249533	0.459484
					R1.70.R2.85.R3.21.P1.05	0.0147402	0.651741
					R1.70.R2.87.R3.51.P1.07	0.0149945	0.193591
					R1.70.R2.92.R3.12.P1.06	0.0147364	0.613536
					R1.71.R2.02.R3.49.P1.07	1.82378	0.134436
					R1.71.R2.07.R3.02.P1.08	1.15246	0.449317
					R1.71.R2.08.R3.44.P1.08	1.13491	0.000205402
					R1.71.R2.09.R3.64.P1.05	9.84588e-05	0.459279
					R1.71.R2.13.R3.86.P1.07	0.0149907	0.270309
					R1.71.R2.14.R3.66.P1.06	1.95569	0.521413
					R1.71.R2.16.R3.48.P1.06	0.0149869	0.425593
					R1.71.R2.17.R3.54.P1.06	0.00760191	0.310876
					R1.71.R2.23.R3.85.P1.05	0.0415184	0.569785
					R1.71.R2.26.R3.14.P1.05	0.110366	0.133306
					R1.71.R2.30.R3.23.P1.07	0.0149831	0.655027
					R1.71.R2.35.R3.72.P1.06	3.38714	0.191435
					R1.71.R2.36.R3.88.P1.06	0.662245	0.185992
					R1.71.R2.43.R3.36.P1.06	1.15246	0.485057
					R1.71.R2.50.R3.81.P1.08	0.0147326	0.132998
					R1.71.R2.51.R3.67.P1.06	0.0149793	0.283249
					R1.71.R2.54.R3.52.P1.07	0.0149755	0.374756
					R1.71.R2.54.R3.62.P1.08	0.315316	0.510835
					R1.71.R2.60.R3.68.P1.05	0.0149718	0.508986
					R1.71.R2.75.R3.29.P1.08	0.014968	0.533224
					R1.71.R2.79.R3.22.P1.05	0.0149642	0.574612
					R1.71.R2.80.R3.65.P1.07	1.75289	0.215261
					R1.71.R2.83.R3.39.P1.07	1.13494	0.241656
					R1.71.R2.85.R3.39.P1.06	3.81234	0.0605936
					R1.71.R2.89.R3.61.P1.06	2.27549	0.151381
					R1.71.R2.89.R3.85.P1.06	9.4672e-05	0.682654
					R1.71.R2.94.R3.31.P1.05	0.0149604	0.301941
					R1.71.R2.96.R3.32.P1.07	0.00112964	0.72168
					R1.72.R2.01.R3.39.P1.06	0.0665218	0.144911
					R1.72.R2.01.R3.65.P1.06	0.118549	0.406285
					R1.72.R2.11.R3.62.P1.08	1.39001	0.0767177
					R1.72.R2.17.R3.72.P1.06	0.00112585	0.729999
					R1.72.R2.20.R3.03.P1.07	2.88914	0.165554
					R1.72.R2.22.R3.72.P1.06	0.0022842	0.392523
					R1.72.R2.24.R3.86.P1.08	1.15247	0.232823
					R1.72.R2.32.R3.14.P1.07	0.266577	0.505392
					R1.72.R2.34.R3.50.P1.07	9.08851e-05	0.691486
					R1.72.R2.40.R3.53.P1.07	0.190894	0.690562
					R1.72.R2.41.R3.56.P1.06	2.7113	0.14183
					R1.72.R2.42.R3.50.P1.07	0.670346	0.212797
					R1.72.R2.43.R3.67.P1.05	0.374707	0.697032
					R1.72.R2.61.R3.67.P1.05	0.299157	0.554175
					R1.72.R2.62.R3.84.P1.07	0.85693	0.628941
					R1.72.R2.62.R3.94.P1.07	1.15247	0.55171
					R1.72.R2.64.R3.86.P1.07	6.91406	0.0895553
					R1.72.R2.76.R3.54.P1.07	0.00256893	0.509192
					R1.72.R2.79.R3.13.P1.08	0.137652	0.567012
					R1.72.R2.94.R3.32.P1.05	1.31236	0.493478
					R1.73.R2.04.R3.36.P1.06	0.0149566	0.529732
					R1.73.R2.06.R3.28.P1.08	0.0149528	0.563931
					R1.73.R2.07.R3.89.P1.08	2.78811	0.193797
					R1.73.R2.13.R3.67.P1.08	0.115744	0.187121
					R1.73.R2.19.R3.69.P1.06	1.0292	0.312006
					R1.73.R2.19.R3.74.P1.07	0.126702	0.347232
					R1.73.R2.21.R3.21.P1.07	0.014949	0.210537
					R1.73.R2.33.R3.41.P1.06	3.43219	0.19051
					R1.73.R2.39.R3.20.P1.06	0.0149452	0.301222
					R1.73.R2.50.R3.30.P1.07	4.4296	0.398583
					R1.73.R2.50.R3.67.P1.07	0.0149415	0.551196
					R1.73.R2.54.R3.30.P1.05	0.17326	0.6692
					R1.73.R2.55.R3.02.P1.07	0.119508	0.108247
					R1.73.R2.56.R3.71.P1.07	0.00112207	0.00236212
					R1.73.R2.58.R3.11.P1.06	9.8479	0.276266
					R1.73.R2.59.R3.39.P1.06	1.28391	0.45476
					R1.73.R2.66.R3.48.P1.07	1.15247	0.35134
					R1.73.R2.67.R3.10.P1.06	0.288818	0.109582
					R1.73.R2.71.R3.39.P1.05	1.15248	0.137517
					R1.73.R2.75.R3.22.P1.08	0.0149377	0.542878
					R1.73.R2.77.R3.46.P1.06	0.00730976	0.351032
					R1.73.R2.80.R3.35.P1.05	0.0237959	0.27226
					R1.73.R2.82.R3.41.P1.07	0.288821	0.0962309
					R1.73.R2.87.R3.33.P1.07	0.00111828	0.0870905
					R1.73.R2.89.R3.43.P1.06	0.0347093	0.112458
					R1.74.R2.04.R3.13.P1.07	0.0881937	0.256239
					R1.74.R2.04.R3.32.P1.07	8.70982e-05	0.0161241
					R1.74.R2.08.R3.65.P1.06	1.98134	0.184451
					R1.74.R2.10.R3.60.P1.08	1.25734	0.159392
					R1.74.R2.11.R3.22.P1.05	0.0149339	0.513608
					R1.74.R2.11.R3.35.P1.05	0.891592	0.425182
					R1.74.R2.11.R3.78.P1.07	1.99498	0.698983
					R1.74.R2.13.R3.70.P1.06	0.96087	0.459587
					R1.74.R2.13.R3.90.P1.06	1.04864	0.409161
					R1.74.R2.14.R3.31.P1.06	0.0502008	0.352881
					R1.74.R2.17.R3.47.P1.07	1.95025	0.319092
					R1.74.R2.23.R3.45.P1.06	1.27007	0.190202
					R1.74.R2.29.R3.72.P1.08	1.26016	0.245969
					R1.74.R2.34.R3.20.P1.07	0.0252229	0.654308
					R1.74.R2.37.R3.62.P1.08	0.0149301	0.17223
					R1.74.R2.39.R3.03.P1.08	0.742034	0.688097
					R1.74.R2.40.R3.14.P1.06	0.166714	0.0991065
					R1.74.R2.40.R3.30.P1.06	1.24722	0.513916
					R1.74.R2.44.R3.37.P1.06	0.725192	0.61405
					R1.74.R2.44.R3.42.P1.07	0.0149263	0.157646
					R1.74.R2.44.R3.91.P1.07	1.15248	0.355243
					R1.74.R2.45.R3.24.P1.07	0.0787779	0.63613
					R1.74.R2.54.R3.02.P1.07	0.89088	0.222759
					R1.74.R2.54.R3.09.P1.05	5.30485	0.752593
					R1.74.R2.55.R3.28.P1.08	0.0149225	0.550272
					R1.74.R2.58.R3.73.P1.07	1.22476	0.0749718
					R1.74.R2.62.R3.54.P1.06	1.15249	0.379891
					R1.74.R2.66.R3.16.P1.06	0.863831	0.129814
					R1.74.R2.68.R3.79.P1.05	0.165921	0.570504
					R1.74.R2.70.R3.23.P1.05	0.0149187	0.359659
					R1.74.R2.71.R3.42.P1.06	1.15249	0.49163
					R1.74.R2.72.R3.67.P1.06	5.82078	0.842457
					R1.74.R2.81.R3.09.P1.08	1.42563	0.0136592
					R1.74.R2.82.R3.31.P1.08	0.288825	0.1863
					R1.74.R2.85.R3.06.P1.05	0.0149149	0.395604
					R1.74.R2.90.R3.69.P1.06	1.79288	0.155181
					R1.74.R2.91.R3.05.P1.06	0.891009	0.171922
					R1.74.R2.93.R3.43.P1.05	1.15249	0.143987
					R1.74.R2.94.R3.04.P1.06	2.927	0.0413885
					R1.75.R2.16.R3.42.P1.05	8.33113e-05	0.226867
					R1.75.R2.20.R3.33.P1.05	0.0149112	0.132895
					R1.75.R2.26.R3.86.P1.05	1.1525	0.271542
					R1.75.R2.28.R3.92.P1.07	4.38102	0.124884
					R1.75.R2.30.R3.81.P1.06	0.209034	0.588066
					R1.75.R2.33.R3.25.P1.07	0.0775869	0.11482
					R1.75.R2.34.R3.04.P1.06	0.970594	0.201397
					R1.75.R2.36.R3.94.P1.06	1.49659	0.0157133
					R1.75.R2.38.R3.28.P1.07	1.39001	0.00195132
					R1.75.R2.43.R3.67.P1.07	0.0149074	0.222964
					R1.75.R2.48.R3.06.P1.08	2.81952	0.167813
					R1.75.R2.48.R3.38.P1.05	0.969977	0.689637
					R1.75.R2.53.R3.86.P1.06	0.836338	0.575126
					R1.75.R2.54.R3.69.P1.06	0.0149036	0.438328
					R1.75.R2.60.R3.09.P1.05	0.0148998	0.300092
					R1.75.R2.61.R3.85.P1.06	9.84791	0.251926
					R1.75.R2.64.R3.61.P1.05	0.867208	0.115949
					R1.75.R2.67.R3.30.P1.05	0.0201873	0.280271
					R1.75.R2.67.R3.62.P1.05	1.1525	0.45856
					R1.75.R2.68.R3.39.P1.04	1.15251	0.070761
					R1.75.R2.75.R3.92.P1.06	0.014896	0.484235
					R1.75.R2.79.R3.91.P1.05	0.00731355	0.46616
					R1.75.R2.87.R3.13.P1.06	0.0148922	0.112868
					R1.75.R2.87.R3.62.P1.08	0.0147288	0.670535
					R1.75.R2.95.R3.46.P1.06	1.15251	0.196467
					R1.75.R2.96.R3.62.P1.07	6.76897	0.290747
					R1.76.R2.04.R3.67.P1.06	0.0148884	0.286022
					R1.76.R2.06.R3.32.P1.07	0.288829	0.646914
					R1.76.R2.06.R3.77.P1.07	2.85463	0.143679
					R1.76.R2.11.R3.47.P1.07	0.0491386	0.451268
					R1.76.R2.13.R3.28.P1.08	1.15251	0.515354
					R1.76.R2.15.R3.20.P1.05	0.0148847	0.0828797
					R1.76.R2.17.R3.22.P1.06	7.4287	0.294033
					R1.76.R2.18.R3.35.P1.06	0.00866666	0.661908
					R1.76.R2.31.R3.29.P1.06	0	0.689329
					R1.76.R2.40.R3.77.P1.06	9.84791	0.293109
					R1.76.R2.46.R3.38.P1.08	0.0148809	0.641265
					R1.76.R2.48.R3.27.P1.07	0.110959	0.26199
					R1.76.R2.56.R3.08.P1.06	0.014725	0.686043
					R1.76.R2.57.R3.63.P1.08	0.0148771	0.528294
					R1.76.R2.58.R3.01.P1.08	2.90435	0.166068
					R1.76.R2.58.R3.09.P1.07	7.95244e-05	0.0713772
					R1.76.R2.58.R3.45.P1.06	0.338587	0.655233
					R1.76.R2.62.R3.20.P1.06	9.84791	0.268974
					R1.76.R2.62.R3.56.P1.06	4.2587	0.589607
					R1.76.R2.65.R3.84.P1.07	0.0147213	0.544829
					R1.76.R2.65.R3.89.P1.07	1.96804	0.142344
					R1.76.R2.68.R3.22.P1.05	0.0189889	0.0468317
					R1.76.R2.70.R3.25.P1.06	0.310255	0.658724
					R1.76.R2.70.R3.28.P1.06	5.83882	0.507549
					R1.76.R2.88.R3.69.P1.08	0.86619	0.197391
					R1.76.R2.91.R3.32.P1.05	1.98353	0.488549
					R1.76.R2.94.R3.50.P1.06	0.0336893	0.199754
					R1.77.R2.01.R3.46.P1.06	0.0148733	0.569272
					R1.77.R2.18.R3.81.P1.08	0.0148695	0.150971
					R1.77.R2.19.R3.15.P1.07	8.31351	0.20571
					R1.77.R2.24.R3.83.P1.06	9.84792	0.340557
					R1.77.R2.37.R3.83.P1.06	1.34212	0.0436479
					R1.77.R2.44.R3.40.P1.06	1.95026	0.13423
					R1.77.R2.48.R3.29.P1.05	0.0148657	0.54678
					R1.77.R2.48.R3.60.P1.05	0.0148619	0.420458
					R1.77.R2.51.R3.15.P1.07	7.57376e-05	0.367156
					R1.77.R2.55.R3.36.P1.05	0.0148581	0.27832
					R1.77.R2.57.R3.18.P1.06	0.0387131	0.639622
					R1.77.R2.58.R3.71.P1.07	6.48674	0.221732
					R1.77.R2.62.R3.08.P1.05	0.0148544	0.122317
					R1.77.R2.64.R3.17.P1.07	0.0147175	0.110609
					R1.77.R2.69.R3.59.P1.06	0.00637729	0.62966
					R1.77.R2.70.R3.20.P1.08	1.97817	0.750231
					R1.77.R2.73.R3.52.P1.06	0.0148506	0.641368
					R1.77.R2.74.R3.67.P1.08	0.0148468	0.352675
					R1.77.R2.86.R3.13.P1.05	0.288833	0.209716
					R1.78.R2.01.R3.14.P1.07	7.07188	0.192154
					R1.78.R2.06.R3.85.P1.08	0.0147137	0.659854
					R1.78.R2.16.R3.69.P1.06	1.15252	0.516381
					R1.78.R2.22.R3.02.P1.08	0.022732	0.383794
					R1.78.R2.40.R3.72.P1.08	0.014843	0.230256
					R1.78.R2.41.R3.39.P1.08	0.863835	0.078669
					R1.78.R2.42.R3.90.P1.08	0.0148392	0.136079
					R1.78.R2.46.R3.28.P1.08	0.110016	0.530964
					R1.78.R2.50.R3.02.P1.06	0.0147099	0.239602
					R1.78.R2.57.R3.76.P1.07	2.33408	0.150765
					R1.78.R2.62.R3.10.P1.05	0.0148354	0.129095
					R1.78.R2.69.R3.46.P1.06	1.97687	0.911061
					R1.78.R2.73.R3.46.P1.06	0.135846	0.487111
					R1.78.R2.85.R3.49.P1.06	0	0.234672
					R1.78.R2.91.R3.33.P1.08	7.19507e-05	0.150662
					R1.79.R2.01.R3.35.P1.06	0.144542	0.169046
					R1.79.R2.04.R3.72.P1.06	5.96219	0.0281401
					R1.79.R2.06.R3.51.P1.07	0.876135	0.0820581
					R1.79.R2.14.R3.25.P1.07	1.85715	0.433398
					R1.79.R2.15.R3.91.P1.05	0.0115253	0.447468
					R1.79.R2.21.R3.10.P1.08	5.81313	0.112971
					R1.79.R2.24.R3.44.P1.06	0.0406295	0.250077
					R1.79.R2.24.R3.46.P1.06	7.91092	0.290849
					R1.79.R2.25.R3.22.P1.05	0.0148316	0.231283
					R1.79.R2.26.R3.88.P1.06	0.400731	0.214132
					R1.79.R2.29.R3.73.P1.07	1.68431	0.0839067
					R1.79.R2.34.R3.17.P1.05	0.0147061	0.767896
					R1.79.R2.53.R3.67.P1.06	0.158538	0.308103
					R1.79.R2.56.R3.56.P1.06	0.0148279	0.53004
					R1.79.R2.56.R3.62.P1.07	0.0147023	0.434528
					R1.79.R2.58.R3.29.P1.08	0.872283	0.326384
					R1.79.R2.63.R3.15.P1.06	7.15324	0.128068
					R1.79.R2.68.R3.94.P1.06	0.868476	0.270412
					R1.79.R2.69.R3.39.P1.08	0.0714257	0.29393
					R1.79.R2.75.R3.43.P1.08	0.0804593	0.568039
					R1.79.R2.86.R3.03.P1.05	0.863839	0.387594
					R1.79.R2.90.R3.40.P1.08	6.81638e-05	0.00647017
					R1.80.R2.02.R3.63.P1.06	1.15252	0.256753
					R1.80.R2.03.R3.14.P1.08	0.0146985	0.668789
					R1.80.R2.11.R3.32.P1.07	0.0146947	0.0441614
					R1.80.R2.11.R3.64.P1.08	0.0965389	0.657081
					R1.80.R2.23.R3.91.P1.05	0.120925	0.217213
					R1.80.R2.27.R3.13.P1.06	0.14189	0.495635
					R1.80.R2.30.R3.20.P1.07	0.0148241	0.731437
					R1.80.R2.34.R3.23.P1.08	1.2225	0.350827
					R1.80.R2.36.R3.31.P1.07	1.08436	0.528397
					R1.80.R2.43.R3.29.P1.05	0.046255	0.426209
					R1.80.R2.51.R3.08.P1.06	0.400735	0.531889
					R1.80.R2.53.R3.50.P1.06	0.973585	0.523467
					R1.80.R2.57.R3.28.P1.06	0.0148203	0.227175
					R1.80.R2.63.R3.46.P1.06	0.0148165	0.231796
					R1.80.R2.69.R3.02.P1.07	0.288836	0.667968
					R1.80.R2.74.R3.13.P1.07	8.77921	0.329362
					R1.80.R2.80.R3.83.P1.05	0.614274	0.495224
					R1.80.R2.86.R3.69.P1.06	0.119864	0.462874
					R1.80.R2.88.R3.21.P1.05	0.0148127	0.502413
					R1.80.R2.89.R3.70.P1.08	0.0148089	0.279141
					R1.80.R2.96.R3.86.P1.05	0.0605953	0.491835
					R1.81.R2.02.R3.14.P1.06	0.053224	0.345384
					R1.81.R2.06.R3.15.P1.06	6.08466	0.107528
					R1.81.R2.06.R3.28.P1.05	0.132412	0.514429
					R1.81.R2.08.R3.35.P1.07	0.110409	0.247509
					R1.81.R2.08.R3.83.P1.07	0.0148051	0.096539
					R1.81.R2.10.R3.60.P1.07	4.29351	0.408853
					R1.81.R2.22.R3.22.P1.06	2.33894	0.140392
					R1.81.R2.22.R3.42.P1.05	0.0148013	0.462668
					R1.81.R2.23.R3.54.P1.06	0.592265	0.340865
					R1.81.R2.25.R3.78.P1.07	0.0570043	0.542056
					R1.81.R2.26.R3.01.P1.08	0.0147976	0.497997
					R1.81.R2.26.R3.13.P1.06	3.69406	0.0999281
					R1.81.R2.30.R3.29.P1.05	0.050507	0.541234
					R1.81.R2.34.R3.57.P1.07	0.313311	0.541029
					R1.81.R2.42.R3.53.P1.06	1.92377	0.703194
					R1.81.R2.43.R3.10.P1.07	1.15252	0.237856
					R1.81.R2.43.R3.50.P1.07	0.014691	0.753312
					R1.81.R2.45.R3.02.P1.08	2.17116	0.601212
					R1.81.R2.54.R3.79.P1.06	0.0147938	0.00225942
					R1.81.R2.60.R3.43.P1.06	9.84792	0.5209
					R1.81.R2.68.R3.09.P1.07	1.15253	0.280887
					R1.81.R2.74.R3.01.P1.05	0.01479	0.389032
					R1.81.R2.75.R3.53.P1.06	0.0147862	0.272877
					R1.81.R2.77.R3.41.P1.07	0.856934	0.546575
					R1.81.R2.80.R3.09.P1.07	1.13606e-05	0.444593
					R1.81.R2.80.R3.44.P1.05	1.15253	0.590531
					R1.81.R2.85.R3.01.P1.06	0.28884	0.700729
					R1.81.R2.85.R3.64.P1.08	1.15254	0.391291
					R1.81.R2.89.R3.73.P1.08	0.0324497	0.00708637
					R1.81.R2.91.R3.16.P1.07	0.0147824	0.646195
					R1.82.R2.05.R3.65.P1.07	0.0147786	0.532402
					R1.82.R2.16.R3.91.P1.06	1.15254	0.332238
					R1.82.R2.17.R3.80.P1.05	6.83342	0.037794
					R1.82.R2.20.R3.18.P1.07	1.15254	0.530348
					R1.82.R2.25.R3.32.P1.07	1.15255	0.0303995
					R1.82.R2.31.R3.22.P1.06	0.321005	0.540207
					R1.82.R2.32.R3.39.P1.05	0.0146872	0.480127
					R1.82.R2.33.R3.64.P1.08	1.23245	0.180857
					R1.82.R2.35.R3.89.P1.05	6.43769e-05	0.668686
					R1.82.R2.38.R3.80.P1.06	6.94303	0.287871
					R1.82.R2.40.R3.70.P1.06	3.81234	0.262504
					R1.82.R2.40.R3.71.P1.07	0.0147748	0.283352
					R1.82.R2.42.R3.55.P1.07	2.8906	0.385437
					R1.82.R2.48.R3.47.P1.06	0.0162283	0.460614
					R1.82.R2.56.R3.80.P1.06	0.0259326	0.396221
					R1.82.R2.66.R3.89.P1.06	2.01431	0.452501
					R1.82.R2.77.R3.44.P1.08	1.15255	0.437404
					R1.82.R2.77.R3.86.P1.06	9.48574	0.103933
					R1.82.R2.78.R3.29.P1.08	0.0146834	0.702167
					R1.82.R2.79.R3.02.P1.06	2.06816	0.241553
					R1.82.R2.83.R3.76.P1.07	0.153615	0.150252
					R1.82.R2.93.R3.86.P1.07	1.9672	0.311492
					R1.83.R2.01.R3.01.P1.06	3.76987	0.0307076
					R1.83.R2.04.R3.11.P1.07	2.85409	0.0574099
					R1.83.R2.05.R3.53.P1.06	3.71134	0.254596
					R1.83.R2.07.R3.10.P1.08	1.95026	0.34867
					R1.83.R2.07.R3.31.P1.08	0.288844	0.401869
					R1.83.R2.07.R3.61.P1.05	1.87313	0.391702
					R1.83.R2.10.R3.69.P1.06	0.39425	0.00523775
					R1.83.R2.11.R3.44.P1.05	0.014771	0.576974
					R1.83.R2.14.R3.71.P1.06	0.2555	0.577591
					R1.83.R2.17.R3.72.P1.08	1.15255	0.540926
					R1.83.R2.19.R3.05.P1.06	0.0147673	0.208175
					R1.83.R2.22.R3.88.P1.05	0.288848	0.407518
					R1.83.R2.29.R3.39.P1.05	0.109857	0.587347
					R1.83.R2.36.R3.18.P1.08	2.85409	0.245045
					R1.83.R2.45.R3.17.P1.05	1.78433	0.203143
					R1.83.R2.55.R3.06.P1.07	1.15256	0.193386
					R1.83.R2.56.R3.40.P1.07	1.15256	0.0701448
					R1.83.R2.56.R3.73.P1.08	0.0147635	0.50724
					R1.83.R2.63.R3.32.P1.05	0.0194386	0.802301
					R1.83.R2.67.R3.95.P1.07	0.0147597	0.121803
					R1.83.R2.69.R3.25.P1.07	1.15257	0.195235
					R1.83.R2.72.R3.05.P1.07	0.166999	0.669611
					R1.83.R2.74.R3.10.P1.05	0.894841	0.51597
					R1.83.R2.76.R3.73.P1.06	1.06049	0.355654
					R1.83.R2.81.R3.58.P1.07	0.0500429	0.0187943
					R1.83.R2.90.R3.28.P1.06	6.1086	0.0326589
					R1.83.R2.91.R3.33.P1.05	0.316057	0.0129403
					R1.83.R2.94.R3.33.P1.08	6.05901e-05	0.00554586
					R1.84.R2.08.R3.23.P1.06	1.15875	0.114306
					R1.84.R2.09.R3.80.P1.05	0.0147559	0.400226
					R1.84.R2.10.R3.67.P1.08	1.7893	0.0892472
					R1.84.R2.11.R3.06.P1.08	1.15257	0.180754
					R1.84.R2.12.R3.13.P1.05	0.0147521	0.0602855
					R1.84.R2.17.R3.69.P1.07	0.658734	0.566499
					R1.84.R2.17.R3.89.P1.08	1.23367	0.491014
					R1.84.R2.24.R3.17.P1.07	3.29611	0.722399
					R1.84.R2.25.R3.30.P1.05	0.321941	0.164732
					R1.84.R2.27.R3.42.P1.07	0.00228798	0.661703
					R1.84.R2.29.R3.61.P1.07	0.103616	0.505289
					R1.84.R2.33.R3.65.P1.08	0.300167	0.698675
					R1.84.R2.36.R3.36.P1.06	1.15257	0.194721
					R1.84.R2.40.R3.13.P1.05	5.68032e-05	0.257882
					R1.84.R2.46.R3.74.P1.08	0.206715	0.563212
					R1.84.R2.49.R3.81.P1.05	1.15258	0.215775
					R1.84.R2.50.R3.02.P1.05	5.13143	0.0620314
					R1.84.R2.55.R3.85.P1.05	0.0147483	0.557975
					R1.84.R2.65.R3.66.P1.05	0.0233409	0.500051
					R1.84.R2.67.R3.02.P1.05	0	0.396323
					R1.84.R2.67.R3.16.P1.05	0.307336	0.183013
					R1.84.R2.68.R3.39.P1.05	2.05277	0.72548
					R1.84.R2.69.R3.65.P1.06	0.0147445	0.597412
					R1.84.R2.69.R3.67.P1.05	0.0147408	0.469549
					R1.84.R2.74.R3.62.P1.08	0.014737	0.501695
					R1.84.R2.88.R3.60.P1.05	1.4297	0.310568
					R1.84.R2.88.R3.67.P1.05	2.25106	0.445106
					R1.84.R2.91.R3.18.P1.05	0.0147332	0.630276
					R1.84.R2.93.R3.28.P1.06	0.127647	0.0803122
					R1.84.R2.94.R3.04.P1.07	2.22645	0.258807
					R1.85.R2.03.R3.22.P1.08	0.0147294	0.451371
					R1.85.R2.15.R3.33.P1.08	0.0146796	0.64866
					R1.85.R2.16.R3.78.P1.07	1.00129	0.250282
					R1.85.R2.19.R3.90.P1.07	0.00229177	0.263736
					R1.85.R2.21.R3.02.P1.08	0.292217	0.563521
					R1.85.R2.27.R3.28.P1.08	0.0147256	0.723221
					R1.85.R2.34.R3.44.P1.06	9.17476	0.0651125
					R1.85.R2.37.R3.29.P1.08	0.291709	0.648968
					R1.85.R2.45.R3.13.P1.05	0.985257	0.585909
					R1.85.R2.48.R3.38.P1.07	0.00921841	0.54411
					R1.85.R2.55.R3.04.P1.06	1.15258	0.278114
					R1.85.R2.59.R3.06.P1.07	0.0374695	0.63346
					R1.85.R2.62.R3.74.P1.07	0.0147218	0.42888
					R1.85.R2.66.R3.65.P1.06	5.30163e-05	0.0935606
					R1.85.R2.66.R3.89.P1.08	0.014718	0.554277
					R1.85.R2.67.R3.46.P1.06	0.0180534	0.419534
					R1.85.R2.68.R3.87.P1.07	0.0938024	0.27072
					R1.85.R2.80.R3.39.P1.07	0.0147142	0.0866797
					R1.85.R2.82.R3.41.P1.05	1.15258	0.547191
					R1.85.R2.85.R3.20.P1.07	4.92294e-05	0.212899
					R1.85.R2.94.R3.79.P1.07	0.221267	0.636849
					R1.86.R2.05.R3.49.P1.07	0.0147105	0.644346
					R1.86.R2.06.R3.11.P1.06	1.21517	0.240629
					R1.86.R2.08.R3.38.P1.06	0.0116802	0.0504262
					R1.86.R2.08.R3.44.P1.08	0.0251858	0.516484
					R1.86.R2.10.R3.21.P1.07	1.15259	0.478484
					R1.86.R2.12.R3.51.P1.07	1.94829	0.25285
					R1.86.R2.27.R3.08.P1.06	0.0146758	0.635822
					R1.86.R2.27.R3.83.P1.08	2.74003	0.235802
					R1.86.R2.41.R3.01.P1.06	1.92698	0.0682962
					R1.86.R2.42.R3.38.P1.08	0.0147067	0.725069
					R1.86.R2.42.R3.89.P1.05	1.15259	0.159084
					R1.86.R2.45.R3.25.P1.06	2.92111	0.276574
					R1.86.R2.48.R3.62.P1.07	1.76918	0.663962
					R1.86.R2.52.R3.09.P1.08	0.0147029	0.504673
					R1.86.R2.52.R3.49.P1.06	0.0146991	0.132074
					R1.86.R2.53.R3.26.P1.06	0.864635	0.0215672
					R1.86.R2.54.R3.20.P1.06	0.970597	0.374037
					R1.86.R2.56.R3.20.P1.07	0.00229556	0.519462
					R1.86.R2.62.R3.70.P1.06	0.014672	0.700524
					R1.86.R2.62.R3.95.P1.06	4.54425e-05	0.0427236
					R1.86.R2.63.R3.85.P1.05	1.77777	0.0150971
					R1.86.R2.64.R3.46.P1.07	0.11427	0.459895
					R1.86.R2.65.R3.71.P1.06	0.0146953	0.54031
					R1.86.R2.72.R3.80.P1.08	2.08973	0.284071
					R1.86.R2.75.R3.20.P1.06	3.45948	0.100955
					R1.86.R2.92.R3.60.P1.05	0.0778463	0.366026
					R1.87.R2.01.R3.83.P1.08	0.0146682	0.0669611
					R1.87.R2.07.R3.05.P1.08	1.32971	0.397453
					R1.87.R2.09.R3.45.P1.08	1.1526	0.550888
					R1.87.R2.10.R3.11.P1.07	2.32506	0.286433
					R1.87.R2.13.R3.08.P1.08	0.00116126	0.554586
					R1.87.R2.16.R3.30.P1.06	0.0146644	0.122214
					R1.87.R2.19.R3.13.P1.05	4.16557e-05	0.224196
					R1.87.R2.19.R3.66.P1.07	0.0146915	0.615898
					R1.87.R2.25.R3.33.P1.05	0.0146877	0.612201
					R1.87.R2.33.R3.40.P1.07	3.72875	0.026805
					R1.87.R2.38.R3.39.P1.06	1.1526	0.393961
					R1.87.R2.39.R3.59.P1.06	0.00111449	0.157543
					R1.87.R2.43.R3.08.P1.06	2.85409	0.192975
					R1.87.R2.44.R3.28.P1.07	0.0146839	0.692924
					R1.87.R2.49.R3.63.P1.07	0.0146802	0.218034
					R1.87.R2.57.R3.12.P1.06	5.13732	0.101469
					R1.87.R2.60.R3.69.P1.06	1.1526	0.318065
					R1.87.R2.63.R3.69.P1.05	0.0643674	0.585704
					R1.87.R2.69.R3.20.P1.07	1.15261	0.248742
					R1.87.R2.71.R3.73.P1.07	0.00229934	0.11215
					R1.87.R2.72.R3.39.P1.05	0.0146764	0.270515
					R1.87.R2.84.R3.85.P1.05	0.0146726	0.224504
					R1.87.R2.87.R3.11.P1.07	2.33165	0.233029
					R1.87.R2.89.R3.23.P1.05	1.15261	0.138646
					R1.87.R2.90.R3.10.P1.08	0.0146688	0.377632
					R1.87.R2.94.R3.58.P1.07	0.288852	0.0116052
					R1.87.R2.96.R3.09.P1.08	0.00891665	0.636028
					R1.88.R2.01.R3.69.P1.06	7.39817	0.0510424
					R1.88.R2.03.R3.28.P1.06	0.856938	0.143781
					R1.88.R2.03.R3.65.P1.07	3.39465	0.0101674
					R1.88.R2.05.R3.72.P1.06	4.03478	0.170278
					R1.88.R2.07.R3.78.P1.06	3.78688e-05	0.178392
					R1.88.R2.14.R3.14.P1.08	3.40819e-05	0.00410804
					R1.88.R2.15.R3.67.P1.06	0.725809	0.107733
					R1.88.R2.21.R3.56.P1.06	7.57376e-06	0.25665
					R1.88.R2.21.R3.72.P1.07	1.31297	0.449214
					R1.88.R2.25.R3.02.P1.07	1.20385	0.497895
					R1.88.R2.30.R3.63.P1.06	2.71446	0.444901
					R1.88.R2.36.R3.36.P1.06	0.014665	0.498922
					R1.88.R2.45.R3.35.P1.05	1.15261	0.256342
					R1.88.R2.47.R3.28.P1.06	0	0.562802
					R1.88.R2.50.R3.11.P1.05	0.0146612	0.51063
					R1.88.R2.51.R3.14.P1.06	1.97875	0.17377
					R1.88.R2.51.R3.47.P1.07	1.66387	0.219267
					R1.88.R2.54.R3.15.P1.08	0.0146574	0.572456
					R1.88.R2.56.R3.23.P1.08	1.15262	0.277806
					R1.88.R2.57.R3.46.P1.06	9.84792	0.299682
					R1.88.R2.61.R3.36.P1.06	0.00148031	0.453322
					R1.88.R2.63.R3.61.P1.06	4.86295	0.521002
					R1.88.R2.65.R3.51.P1.06	0.0146607	0.742426
					R1.88.R2.66.R3.02.P1.05	0.0146537	0.567423
					R1.88.R2.71.R3.32.P1.06	7.56531	0.689946
					R1.88.R2.76.R3.25.P1.07	9.84793	0.228818
					R1.88.R2.78.R3.72.P1.05	0.0146499	0.540413
					R1.89.R2.01.R3.01.P1.05	0.0156737	0.478073
					R1.89.R2.06.R3.56.P1.07	0.0146569	0.437198
					R1.89.R2.09.R3.15.P1.06	0.0146531	0.643422
					R1.89.R2.09.R3.46.P1.06	2.40789	0.164116
					R1.89.R2.15.R3.39.P1.07	1.15262	0.597515
					R1.89.R2.17.R3.32.P1.08	0.0146461	0.161651
					R1.89.R2.18.R3.59.P1.07	0.0049067	0.0192051
					R1.89.R2.25.R3.44.P1.05	5.15416	0.863202
					R1.89.R2.28.R3.68.P1.06	8.93429	0.221115
					R1.89.R2.29.R3.71.P1.06	0.0543334	0.509603
					R1.89.R2.34.R3.68.P1.05	0.216007	0.424566
					R1.89.R2.35.R3.59.P1.06	1.43717	0.697648
					R1.89.R2.36.R3.62.P1.08	0.354618	0.0496046
					R1.89.R2.39.R3.25.P1.07	0.020468	0.643833
					R1.89.R2.44.R3.09.P1.08	0.00549213	0.566088
					R1.89.R2.44.R3.95.P1.06	0.400739	0.0616206
					R1.89.R2.45.R3.69.P1.07	0.134771	0.27606
					R1.89.R2.50.R3.56.P1.06	3.0295e-05	0.690973
					R1.89.R2.56.R3.37.P1.07	0.00956312	0.0113998
					R1.89.R2.63.R3.80.P1.06	1.58696	0.18784
					R1.89.R2.68.R3.01.P1.08	0.0146423	0.446339
					R1.89.R2.68.R3.22.P1.07	0.0146385	0.543391
					R1.89.R2.72.R3.88.P1.07	2.65081e-05	0.208894
					R1.89.R2.74.R3.32.P1.05	0.0214844	0.510424
					R1.89.R2.76.R3.22.P1.08	0.288855	0.616309
					R1.89.R2.81.R3.06.P1.05	0.0146347	0.429701
					R1.89.R2.84.R3.50.P1.07	0.288859	0.692308
					R1.89.R2.89.R3.02.P1.06	1.15263	0.549964
					R1.89.R2.89.R3.52.P1.06	0.0146309	0.488446
					R1.89.R2.90.R3.15.P1.08	0.0356959	0.0562802
					R1.89.R2.91.R3.70.P1.05	0.0146271	0.65893
					R1.89.R2.93.R3.68.P1.08	0.0146234	0.293828
					R1.89.R2.95.R3.73.P1.05	0.244502	0.503954
					R1.89.R2.96.R3.70.P1.07	0.0146196	0.294649
					R1.90.R2.05.R3.50.P1.06	0.0124127	0.0960255
					R1.90.R2.09.R3.10.P1.08	0.25146	0.209921
					R1.90.R2.10.R3.16.P1.05	0.0146158	0.400329
					R1.90.R2.12.R3.62.P1.06	0.014612	0.384102
					R1.90.R2.22.R3.71.P1.06	0.288863	0.336757
					R1.90.R2.23.R3.49.P1.07	0.970601	0.0801068
					R1.90.R2.24.R3.67.P1.06	9.84793	0.307179
					R1.90.R2.27.R3.35.P1.05	0.0146082	0.36274
					R1.90.R2.31.R3.89.P1.07	0.0383938	0.634487
					R1.90.R2.34.R3.73.P1.08	1.15263	0.474068
					R1.90.R2.39.R3.52.P1.07	0.321844	0.691589
					R1.90.R2.43.R3.69.P1.08	4.47614	0.128684
					R1.90.R2.48.R3.74.P1.06	2.3332	0.103523
					R1.90.R2.49.R3.50.P1.07	0.970605	0.430112
					R1.90.R2.50.R3.15.P1.05	0.117453	0.538359
					R1.90.R2.52.R3.37.P1.05	0.0146044	0.553456
					R1.90.R2.54.R3.17.P1.05	0.8885	0.0423128
					R1.90.R2.55.R3.08.P1.07	0.0146493	0.552942
					R1.90.R2.58.R3.44.P1.06	3.78527	0.183938
					R1.90.R2.77.R3.81.P1.05	0.306267	0.232618
					R1.90.R2.85.R3.21.P1.06	1.15263	0.30379
					R1.91.R2.15.R3.35.P1.06	0.0146006	0.265174
					R1.91.R2.15.R3.45.P1.06	6.79431	0.0293725
					R1.91.R2.15.R3.56.P1.07	2.27213e-05	0.240115
					R1.91.R2.19.R3.12.P1.06	1.32547	0.162165
					R1.91.R2.21.R3.10.P1.06	0.163898	0.595358
					R1.91.R2.27.R3.45.P1.05	0.0145969	0.623293
					R1.91.R2.27.R3.62.P1.07	0.881716	0.499743
					R1.91.R2.42.R3.14.P1.06	0.0145931	0.507138
[truncated: 2,870 more rows]

## Sheet: S21 Fig
PBMC multi-omics dataset
Method	Cell clustering indicator	Value
ARI	scapGNN	0.7
NMI	scapGNN	0.76
Purity	scapGNN	0.76
ARI	Cobolt	0.6
NMI	Cobolt	0.72
Purity	Cobolt	0.65
ARI	GLUE	0.68
NMI	GLUE	0.8
Purity	GLUE	0.75
ARI	Seurat v4	0.72
NMI	Seurat v4	0.8
Purity	Seurat v4	0.73
ARI	MOFA2	0.62
NMI	MOFA2	0.77
Purity	MOFA2	0.68
ARI	UINMF	0.4
NMI	UINMF	0.6
Purity	UINMF	0.5
The cell clustering accuracy indicator for single-cell transcriptomic and single-cell epigenomic data from the mouse brain cortex, mouse skin, and PBMC multi-omics datasets.
Data type	Dataset	Cell clustering indicator	Value
RNA	Mouse brain cortex dataset	ARI	0.83
RNA	Mouse brain cortex dataset	NMI	0.82
RNA	Mouse brain cortex dataset	Purity	0.91
RNA	Mouse skin dataset	ARI	0.58
RNA	Mouse skin dataset	NMI	0.73
RNA	Mouse skin dataset	Purity	0.7
RNA	PBMC multi-omics dataset	ARI	0.81
RNA	PBMC multi-omics dataset	NMI	0.81
RNA	PBMC multi-omics dataset	Purity	0.82
ATAC	Mouse brain cortex dataset	ARI	0.11
ATAC	Mouse brain cortex dataset	NMI	0.21
ATAC	Mouse brain cortex dataset	Purity	0.32
ATAC	Mouse skin dataset	ARI	0.3
ATAC	Mouse skin dataset	NMI	0.45
ATAC	Mouse skin dataset	Purity	0.46
ATAC	PBMC multi-omics dataset	ARI	0.48
ATAC	PBMC multi-omics dataset	NMI	0.64
ATAC	PBMC multi-omics dataset	Purity	0.59

## Sheet: S23 Fig
The proportion of cells with T cell receptor signaling pathway or B cell receptor signaling pathway in the top 5 pathways for the PBMC multi-omics dataset.
Cell type	Rank	Proportion of correct detection
T cell	Top 1	0.985584
T cell	Top 2	0.986287
T cell	Top 3	0.986638
T cell	Top 4	0.987693
T cell	Top 5	0.988045
B cell	Top 1	0.99422
B cell	Top 2	0.99422
B cell	Top 3	0.99422
B cell	Top 4	0.99422
B cell	Top 5	0.99422
ROC curves of gene modules of T cell and B cell in the PBMC multi-omics dataset with T cell receptor signaling pathway and B cell receptor signaling pathway genes as gold standards.
Cell type	AUC
T cell	0.8
B cell	0.85
The proportion of cells that detected the correct marker gene-sets by scapGNN in the top 1-5 of the single-cell multi-omics supported pathway activity score ranked list.
Mouse skin dataset
Cell type	Rank	Proportion of correct detection
Endothelial	Top 1	0.988275
Endothelial	Top 2	0.988275
Endothelial	Top 3	0.988275
Endothelial	Top 4	0.988275
Endothelial	Top 5	0.988275
GM12878 dataset
Cell type	Rank	Proportion of correct detection
GM12878	Top 1	0.922634
GM12878	Top 2	0.953909
GM12878	Top 3	0.965432
GM12878	Top 4	0.969547
GM12878	Top 5	0.971193
Cell type	AUC
Endothelial	0.89
GM12878	0.76

## Sheet: S24 Fig
Stability analysis of the scapGNN in the identification of marker pathway in the single-cell multi-omics integration.
PBMC multi-omics dataset
Cell type	Proportion in top 5
B cell (untreated)	0.99
B cell (B cell + Monocyte)	0.99
T cell (untreated)	0.98
T cell (T cell + Monocyte)	0.98

## Sheet: S25 Fig
Adjacency matrix of the network of cell phenotype-associated gene modules during the proliferation of TAC in hair follicle tissue.
	Ror2	Fhod3	Tcf4	Setbp1.1	Gtf2ird1	Chst11	Setbp1	Robo1	Ablim1	Runx2	Plekhg1	Dennd1a	Tnik	Zfhx3	Creb5	Myo5b	Srgap1	Bnc2	Kcnh1	Tshz2	Tbcd	Agap1	Pdzrn3	Cux1	Apbb2	Fmnl2	Pebp4	Csgalnact1	Farp1	Notch1	AC123072.1	Dst	Pcdh7	Tcte2	Zbtb7c	Lphn2	Gli2	Gphn	Sipa1l1	Gli3	Cables1	Dach1	Shroom3	Nedd9	Mgat5	Kif26b	Gm20696	Tiam1	Lmo7
Ror2	0	1	0.999795	0	1	1	1	1	1.28767e-15	0.999975	1	0	1	1	0.999998	0.99999	1	1	1	0.931166	0	0	0.999993	1	0.999839	1	0	1	1	1	0	0	1	0.986304	1.07201e-11	0	1	0.956818	1	1	1	1	0.00165335	0.999069	1	0.999993	0	0	1.33712e-08
Fhod3	1	0	0.979735	0	1	1	1	1	1.51907e-10	0.994477	1	0	1	1	1	0.999952	1	1	0.999996	0.538448	0	0	1	0.999995	0.983738	0.999998	0	0.999999	1	0.999907	0	0	0.999976	0.975011	9.16767e-07	0	1	0.919445	0.999972	0.999998	1	0.999996	0.351186	0.998834	0.999999	0.999933	0	0	0.00350302
Tcf4	0.999795	0.979735	0	0	0.94983	0.997382	0.996739	0.986876	0.997453	0.742833	0.996928	0	0.990563	0.982636	0.994655	0.936518	0.994125	0.911326	0.611944	0.999448	0	0	0.991176	0.888885	0.999999	0.999955	0	0.936279	0.997657	0.843801	0	0	0.793539	0.743799	0.946989	0	0.981913	0.943892	0.961257	0.936316	0.989766	0.897244	0.69019	0.993747	0.980796	0.99249	0	0	0.77906
Setbp1.1	0	0	0	0	0	0	0	0	0	0	0	1	0	0	0	0	0	0	0	0	0.127216	0.997589	0	0	0	0	0.999999	0	0	0	0.933239	0.935265	0	0	0	0.563378	0	0	0	0	0	0	0	0	0	0	0.999991	0.0028324	0
Gtf2ird1	1	1	0.94983	0	0	1	0.999999	1	7.44757e-11	0.999954	1	0	1	1	0.999612	0.999999	1	1	1	0.0313801	0	0	0.999038	1	0.714365	1	0	1	1	1	0	0	1	0.999929	5.1265e-08	0	1	0.932087	1	1	1	1	0.78936	0.953214	1	0.999988	0	0	0.707744
Chst11	1	1	0.997382	0	1	0	1	1	1.89351e-10	0.99994	1	0	1	1	0.999995	0.999756	1	1	0.999995	0.890709	0	0	0.999994	1	0.999252	1	0	1	1	0.999982	0	0	0.999999	0.910124	2.69087e-08	0	1	0.928554	0.99999	0.999999	1	0.999998	0.0234179	0.999325	1	0.99991	0	0	2.3575e-06
Setbp1	1	1	0.996739	0	0.999999	1	0	1	4.27377e-09	0.994768	1	0	1	1	1	0.998908	1	1	0.999986	0.906419	0	0	1	0.99997	0.999889	1	0	0.999991	1	0.999086	0	0	0.999978	0.141651	3.25397e-06	0	1	0.92179	0.999812	0.999999	1	0.999827	0.0466483	0.999947	0.999998	0.99975	0	0	2.77608e-06
Robo1	1	1	0.986876	0	1	1	1	0	1.20515e-18	0.999937	1	0	1	1	0.999923	0.999995	1	1	0.999998	0.279923	0	0	0.99976	1	0.969196	1	0	1	1	0.999999	0	0	1	0.994146	1.06627e-12	0	1	0.893776	0.999999	0.999997	1	1	0.140532	0.98596	1	0.999981	0	0	0.00421518
Ablim1	1.28767e-15	1.51907e-10	0.997453	0	7.44757e-11	1.89351e-10	4.27377e-09	1.20515e-18	0	0.999554	0.000280549	0	0.000707194	3.38313e-07	0.00678005	0.996986	1.23542e-12	5.73238e-19	0.000102765	0.915203	0	0	0.0957583	3.63027e-06	0.966412	9.29405e-10	0	8.28299e-08	1.16405e-10	9.11961e-05	0	0	9.68309e-10	0.999847	1	0	5.20464e-21	0.971557	0.0262271	9.94186e-11	0.00462631	0.000347188	0.999923	0.459098	4.00174e-05	0.877377	0	0	0.999977
Runx2	0.999975	0.994477	0.742833	0	0.999954	0.99994	0.994768	0.999937	0.999554	0	0.999139	0	0.994898	0.987775	0.786797	0.996268	0.996155	0.999989	0.99986	0.298067	0	0	0.973798	0.999956	0.501463	0.999972	0	0.999889	0.994183	0.999738	0	0	0.999631	0.999653	0.999799	0	0.999974	0.971837	0.999846	0.999832	0.931597	0.99998	0.999246	0.977289	0.999593	0.983268	0	0	0.999243
Plekhg1	1	1	0.996928	0	1	1	1	1	0.000280549	0.999139	0	0	1	1	0.99998	0.999996	1	1	1	0.643459	0	0	0.999958	1	0.993472	1	0	1	1	1	0	0	1	0.997924	2.24848e-06	0	1	0.947573	1	0.999999	1	1	0.255319	0.995918	1	0.99999	0	0	0.0424423
Dennd1a	0	0	0	1	0	0	0	0	0	0	0	0	0	0	0	0	0	0	0	0	0.000770569	0.991235	0	0	0	0	0.999911	0	0	0	0.996108	0.996025	0	0	0	0.702826	0	0	0	0	0	0	0	0	0	0	0.99987	7.47913e-05	0
Tnik	1	1	0.990563	0	1	1	1	1	0.000707194	0.994898	1	0	0	1	0.999924	0.999991	1	1	0.999997	0.436575	0	0	0.999952	1	0.978973	0.999999	0	1	1	0.999999	0	0	1	0.99828	0.000468602	0	1	0.949372	0.999996	0.999996	1	0.999996	0.724055	0.993446	1	0.999976	0	0	0.556704
Zfhx3	1	1	0.982636	0	1	1	1	1	3.38313e-07	0.987775	1	0	1	0	0.999931	0.999879	1	1	0.999996	0.46887	0	0	0.999774	0.999995	0.98738	0.999999	0	0.999999	1	0.999782	0	0	0.999977	0.770628	1.08513e-08	0	1	0.725254	0.999951	0.999993	1	0.999979	0.000937796	0.990754	0.999999	0.99988	0	0	1.2747e-07
Creb5	0.999998	1	0.994655	0	0.999612	0.999995	1	0.999923	0.00678005	0.786797	0.99998	0	0.999924	0.999931	0	0.960785	0.999964	0.999999	0.999414	0.947514	0	0	1	0.994291	0.999275	0.999982	0	0.998253	1	0.977126	0	0	0.998619	0.0853876	0.224764	0	0.999967	0.840562	0.990902	0.999858	0.999999	0.996256	0.134199	0.999807	0.99944	0.994934	0	0	0.000985162
Myo5b	0.99999	0.999952	0.936518	0	0.999999	0.999756	0.998908	0.999995	0.996986	0.996268	0.999996	0	0.999991	0.999879	0.960785	0	0.99999	0.999856	0.999386	0.015033	0	0	0.975906	0.99999	0.24167	0.992181	0	0.999988	0.999641	0.999154	0	0	0.998904	0.999823	0.998067	0	0.99984	0.993263	0.999935	0.997961	0.999894	0.999729	0.999785	0.775173	0.999993	0.999722	0	0	0.99998
Srgap1	1	1	0.994125	0	1	1	1	1	1.23542e-12	0.996155	1	0	1	1	0.999964	0.99999	0	1	0.999999	0.487242	0	0	0.999852	1	0.990961	1	0	1	1	0.999979	0	0	0.999995	0.9614	6.68996e-10	0	1	0.870328	0.999995	0.999998	1	0.999993	0.010922	0.99081	1	0.999979	0	0	9.90249e-06
Bnc2	1	1	0.911326	0	1	1	1	1	5.73238e-19	0.999989	1	0	1	1	0.999999	0.999856	1	0	0.999998	0.384448	0	0	0.999998	1	0.970851	1	0	1	1	0.999996	0	0	1	0.954874	3.77117e-14	0	1	0.822181	0.999997	1	1	0.999999	0.0833172	0.999584	0.999999	0.999921	0	0	1.21777e-06
Kcnh1	1	0.999996	0.611944	0	1	0.999995	0.999986	0.999998	0.000102765	0.99986	1	0	0.999997	0.999996	0.999414	0.999386	0.999999	0.999998	0	0.0546143	0	0	0.999188	0.99999	0.657452	0.999994	0	1	0.999995	0.999998	0	0	0.999994	0.999114	2.76809e-05	0	0.999995	0.723412	0.999999	0.999996	0.999992	1	0.545672	0.977472	1	0.998819	0	0	0.16554
Tshz2	0.931166	0.538448	0.999448	0	0.0313801	0.890709	0.906419	0.279923	0.915203	0.298067	0.643459	0	0.436575	0.46887	0.947514	0.015033	0.487242	0.384448	0.0546143	0	0	0	0.936755	0.0396709	0.999967	0.997247	0	0.0522266	0.920844	0.120574	0	0	0.235591	0.121876	0.0624176	0	0.566413	0.863102	0.304614	0.55374	0.687765	0.0797519	0.0425285	0.969826	0.320896	0.565094	0	0	0.00335443
Tbcd	0	0	0	0.127216	0	0	0	0	0	0	0	0.000770569	0	0	0	0	0	0	0	0	0	0.00659975	0	0	0	0	0.953174	0	0	0	7.41759e-06	1.39796e-05	0	0	0	0.999822	0	0	0	0	0	0	0	0	0	0	0.62734	0.999956	0
Agap1	0	0	0	0.997589	0	0	0	0	0	0	0	0.991235	0	0	0	0	0	0	0	0	0.00659975	0	0	0	0	0	0.795552	0	0	0	0.917185	0.920343	0	0	0	0.15478	0	0	0	0	0	0	0	0	0	0	0.859885	1.60825e-05	0
Pdzrn3	0.999993	1	0.991176	0	0.999038	0.999994	1	0.99976	0.0957583	0.973798	0.999958	0	0.999952	0.999774	1	0.975906	0.999852	0.999998	0.999188	0.936755	0	0	0	0.989862	0.999739	0.999977	0	0.995258	1	0.956323	0	0	0.999064	0.253929	0.44676	0	0.999946	0.970061	0.993219	0.999788	0.999999	0.994124	0.921704	0.999942	0.999436	0.997507	0	0	0.0433982
Cux1	1	0.999995	0.888885	0	1	1	0.99997	1	3.63027e-06	0.999956	1	0	1	0.999995	0.994291	0.99999	1	1	0.99999	0.0396709	0	0	0.989862	0	0.591871	0.999999	0	1	0.999997	1	0	0	1	0.999867	0.0039188	0	1	0.911441	1	0.999985	0.999995	0.999999	0.884922	0.902192	1	0.999874	0	0	0.891378
Apbb2	0.999839	0.983738	0.999999	0	0.714365	0.999252	0.999889	0.969196	0.966412	0.501463	0.993472	0	0.978973	0.98738	0.999275	0.24167	0.990961	0.970851	0.657452	0.999967	0	0	0.999739	0.591871	0	0.999996	0	0.728574	0.999751	0.724845	0	0	0.875311	0.220462	0.182804	0	0.991292	0.978822	0.87899	0.979045	0.990485	0.653893	0.0634365	0.999192	0.942709	0.914223	0	0	0.0170673
Fmnl2	1	0.999998	0.999955	0	1	1	1	1	9.29405e-10	0.999972	1	0	0.999999	0.999999	0.999982	0.992181	1	1	0.999994	0.997247	0	0	0.999977	0.999999	0.999996	0	0	0.999998	1	0.999981	0	0	0.999994	0.981062	5.55775e-09	0	1	0.967022	0.999982	0.999999	0.999999	0.999999	0.00304641	0.999238	0.999996	0.999328	0	0	3.58001e-08
Pebp4	0	0	0	0.999999	0	0	0	0	0	0	0	0.999911	0	0	0	0	0	0	0	0	0.953174	0.795552	0	0	0	0	0	0	0	0	2.74047e-07	4.48483e-07	0	0	0	0.642769	0	0	0	0	0	0	0	0	0	0	0.99997	3.66936e-06	0
Csgalnact1	1	0.999999	0.936279	0	1	1	0.999991	1	8.28299e-08	0.999889	1	0	1	0.999999	0.998253	0.999988	1	1	1	0.0522266	0	0	0.995258	1	0.728574	0.999998	0	0	0.999998	1	0	0	1	0.999784	5.8443e-06	0	1	0.888242	1	0.999993	0.999999	0.999999	0.685432	0.90658	1	0.999902	0	0	0.599149
Farp1	1	1	0.997657	0	1	1	1	1	1.16405e-10	0.994183	1	0	1	1	1	0.999641	1	1	0.999995	0.920844	0	0	1	0.999997	0.999751	1	0	0.999998	0	0.999596	0	0	0.999986	0.624329	5.52993e-07	0	1	0.917365	0.999935	0.999997	1	0.99996	0.0107534	0.999878	0.999999	0.999913	0	0	1.92027e-09
Notch1	1	0.999907	0.843801	0	1	0.999982	0.999086	0.999999	9.11961e-05	0.999738	1	0	0.999999	0.999782	0.977126	0.999154	0.999979	0.999996	0.999998	0.120574	0	0	0.956323	1	0.724845	0.999981	0	1	0.999596	0	0	0	0.999998	0.998644	0.0037314	0	0.999988	0.768438	0.999998	0.99979	0.99979	0.999999	0.61909	0.782945	0.999996	0.997219	0	0	0.560467
AC123072.1	0	0	0	0.933239	0	0	0	0	0	0	0	0.996108	0	0	0	0	0	0	0	0	7.41759e-06	0.917185	0	0	0	0	2.74047e-07	0	0	0	0	0.998794	0	0	0	0.610069	0	0	0	0	0	0	0	0	0	0	0.0144593	0.363256	0
Dst	0	0	0	0.935265	0	0	0	0	0	0	0	0.996025	0	0	0	0	0	0	0	0	1.39796e-05	0.920343	0	0	0	0	4.48483e-07	0	0	0	0.998794	0	0	0	0	0.626024	0	0	0	0	0	0	0	0	0	0	0.017401	0.376559	0
Pcdh7	1	0.999976	0.793539	0	1	0.999999	0.999978	1	9.68309e-10	0.999631	1	0	1	0.999977	0.998619	0.998904	0.999995	1	0.999994	0.235591	0	0	0.999064	1	0.875311	0.999994	0	1	0.999986	0.999998	0	0	0	0.997138	1.18812e-06	0	1	0.737781	0.999992	0.999969	0.999985	0.999995	0.355056	0.982549	0.999995	0.99871	0	0	0.0266532
Tcte2	0.986304	0.975011	0.743799	0	0.999929	0.910124	0.141651	0.994146	0.999847	0.999653	0.997924	0	0.99828	0.770628	0.0853876	0.999823	0.9614	0.954874	0.999114	0.121876	0	0	0.253929	0.999867	0.220462	0.981062	0	0.999784	0.624329	0.998644	0	0	0.997138	0	0.999917	0	0.92725	0.984388	0.999849	0.956229	0.699512	0.997923	0.9997	0.222713	0.997547	0.99411	0	0	0.999949
Zbtb7c	1.07201e-11	9.16767e-07	0.946989	0	5.1265e-08	2.69087e-08	3.25397e-06	1.06627e-12	1	0.999799	2.24848e-06	0	0.000468602	1.08513e-08	0.224764	0.998067	6.68996e-10	3.77117e-14	2.76809e-05	0.0624176	0	0	0.44676	0.0039188	0.182804	5.55775e-09	0	5.8443e-06	5.52993e-07	0.0037314	0	0	1.18812e-06	0.999917	0	0	3.10403e-15	0.956107	0.2572	8.20182e-09	0.0961863	0.0145593	0.999968	0.550757	5.58822e-05	0.889396	0	0	0.99999
Lphn2	0	0	0	0.563378	0	0	0	0	0	0	0	0.702826	0	0	0	0	0	0	0	0	0.999822	0.15478	0	0	0	0	0.642769	0	0	0	0.610069	0.626024	0	0	0	0	0	0	0	0	0	0	0	0	0	0	0.49133	0.999479	0
Gli2	1	1	0.981913	0	1	1	1	1	5.20464e-21	0.999974	1	0	1	1	0.999967	0.99984	1	1	0.999995	0.566413	0	0	0.999946	1	0.991292	1	0	1	1	0.999988	0	0	1	0.92725	3.10403e-15	0	0	0.773627	0.999995	1	1	0.999999	0.00230773	0.997641	0.999999	0.999892	0	0	3.97725e-08
Gphn	0.956818	0.919445	0.943892	0	0.932087	0.928554	0.92179	0.893776	0.971557	0.971837	0.947573	0	0.949372	0.725254	0.840562	0.993263	0.870328	0.822181	0.723412	0.863102	0	0	0.970061	0.911441	0.978822	0.967022	0	0.888242	0.917365	0.768438	0	0	0.737781	0.984388	0.956107	0	0.773627	0	0.955375	0.752712	0.915588	0.860309	0.993968	0.929574	0.95626	0.964916	0	0	0.998134
Sipa1l1	1	0.999972	0.961257	0	1	0.99999	0.999812	0.999999	0.0262271	0.999846	1	0	0.999996	0.999951	0.990902	0.999935	0.999995	0.999997	0.999999	0.304614	0	0	0.993219	1	0.87899	0.999982	0	1	0.999935	0.999998	0	0	0.999992	0.999849	0.2572	0	0.999995	0.955375	0	0.999946	0.999958	0.999999	0.940706	0.921028	0.999999	0.999627	0	0	0.911843
Gli3	1	0.999998	0.936316	0	1	0.999999	0.999999	0.999997	9.94186e-11	0.999832	0.999999	0	0.999996	0.999993	0.999858	0.997961	0.999998	1	0.999996	0.55374	0	0	0.999788	0.999985	0.979045	0.999999	0	0.999993	0.999997	0.99979	0	0	0.999969	0.956229	8.20182e-09	0	1	0.752712	0.999946	0	0.999994	0.999997	0.060254	0.99698	0.999978	0.998595	0	0	0.00012677
Cables1	1	1	0.989766	0	1	1	1	1	0.00462631	0.931597	1	0	1	1	0.999999	0.999894	1	1	0.999992	0.687765	0	0	0.999999	0.999995	0.990485	0.999999	0	0.999999	1	0.99979	0	0	0.999985	0.699512	0.0961863	0	1	0.915588	0.999958	0.999994	0	0.99995	0.178077	0.998524	1	0.999836	0	0	0.00469167
Dach1	1	0.999996	0.897244	0	1	0.999998	0.999827	1	0.000347188	0.99998	1	0	0.999996	0.999979	0.996256	0.999729	0.999993	0.999999	1	0.0797519	0	0	0.994124	0.999999	0.653893	0.999999	0	0.999999	0.99996	0.999999	0	0	0.999995	0.997923	0.0145593	0	0.999999	0.860309	0.999999	0.999997	0.99995	0	0.794156	0.975746	1	0.998808	0	0	0.670627
Shroom3	0.00165335	0.351186	0.69019	0	0.78936	0.0234179	0.0466483	0.140532	0.999923	0.999246	0.255319	0	0.724055	0.000937796	0.134199	0.999785	0.010922	0.0833172	0.545672	0.0425285	0	0	0.921704	0.884922	0.0634365	0.00304641	0	0.685432	0.0107534	0.61909	0	0	0.355056	0.9997	0.999968	0	0.00230773	0.993968	0.940706	0.060254	0.178077	0.794156	0	0.809879	0.822994	0.989632	0	0	0.999991
Nedd9	0.999069	0.998834	0.993747	0	0.953214	0.999325	0.999947	0.98596	0.459098	0.977289	0.995918	0	0.993446	0.990754	0.999807	0.775173	0.99081	0.999584	0.977472	0.969826	0	0	0.999942	0.902192	0.999192	0.999238	0	0.90658	0.999878	0.782945	0	0	0.982549	0.222713	0.550757	0	0.997641	0.929574	0.921028	0.99698	0.998524	0.975746	0.809879	0	0.979283	0.975464	0	0	0.0913417
Mgat5	1	0.999999	0.980796	0	1	1	0.999998	1	4.00174e-05	0.999593	1	0	1	0.999999	0.99944	0.999993	1	0.999999	1	0.320896	0	0	0.999436	1	0.942709	0.999996	0	1	0.999999	0.999996	0	0	0.999995	0.997547	5.58822e-05	0	0.999999	0.95626	0.999999	0.999978	1	1	0.822994	0.979283	0	0.999959	0	0	0.593457
Kif26b	0.999993	0.999933	0.99249	0	0.999988	0.99991	0.99975	0.999981	0.877377	0.983268	0.99999	0	0.999976	0.99988	0.994934	0.999722	0.999979	0.999921	0.998819	0.565094	0	0	0.997507	0.999874	0.914223	0.999328	0	0.999902	0.999913	0.997219	0	0	0.99871	0.99411	0.889396	0	0.999892	0.964916	0.999627	0.998595	0.999836	0.998808	0.989632	0.975464	0.999959	0	0	0	0.981007
Gm20696	0	0	0	0.999991	0	0	0	0	0	0	0	0.99987	0	0	0	0	0	0	0	0	0.62734	0.859885	0	0	0	0	0.99997	0	0	0	0.0144593	0.017401	0	0	0	0.49133	0	0	0	0	0	0	0	0	0	0	0	8.79555e-06	0
Tiam1	0	0	0	0.0028324	0	0	0	0	0	0	0	7.47913e-05	0	0	0	0	0	0	0	0	0.999956	1.60825e-05	0	0	0	0	3.66936e-06	0	0	0	0.363256	0.376559	0	0	0	0.999479	0	0	0	0	0	0	0	0	0	0	8.79555e-06	0	0
Lmo7	1.33712e-08	0.00350302	0.77906	0	0.707744	2.3575e-06	2.77608e-06	0.00421518	0.999977	0.999243	0.0424423	0	0.556704	1.2747e-07	0.000985162	0.99998	9.90249e-06	1.21777e-06	0.16554	0.00335443	0	0	0.0433982	0.891378	0.0170673	3.58001e-08	0	0.599149	1.92027e-09	0.560467	0	0	0.0266532	0.999949	0.99999	0	3.97725e-08	0.998134	0.911843	0.00012677	0.00469167	0.670627	0.999991	0.0913417	0.593457	0.981007	0	0	0
Ldlrad3	1	0.999998	0.934077	0	1	1	0.999998	1	3.82467e-11	0.999742	1	0	1	0.999999	0.999627	0.999741	1	1	0.999963	0.277736	0	0	0.999597	1	0.934152	0.999999	0	1	0.999999	0.999951	0	0	0.999995	0.932132	2.74069e-08	0	1	0.820537	0.999983	0.999989	0.999999	0.999993	0.247618	0.987985	0.999996	0.999654	0	0	0.00875812
Ctif	0	0	0	0.998767	0	0	0	0	0	0	0	0.996494	0	0	0	0	0	0	0	0	0.00249124	0.998249	0	0	0	0	0.765902	0	0	0	0.970607	0.971767	0	0	0	0.197223	0	0	0	0	0	0	0	0	0	0	0.876723	8.23576e-06	0
Tspan5	0	0	0	0.026646	0	0	0	0	0	0	0	0.000376263	0	0	0	0	0	0	0	0	0.999981	0.567415	0	0	0	0	0.0451222	0	0	0	0.5444	0.567161	0	0	0	0.999509	0	0	0	0	0	0	0	0	0	0	0.034523	0.999892	0
Fggy	0.999407	0.998735	0.961614	0	0.98492	0.999568	0.999975	0.994366	0.328977	0.915194	0.99819	0	0.9971	0.995516	0.999889	0.891404	0.995845	0.9998	0.991038	0.789675	0	0	0.999997	0.934579	0.990795	0.998548	0	0.961247	0.999827	0.861466	0	0	0.991109	0.215409	0.542873	0	0.998448	0.894424	0.95031	0.994313	0.998749	0.958202	0.854889	0.997861	0.99009	0.990531	0	0	0.182809
Arhgap24	0.999983	0.999996	0.992837	0	0.996094	0.999986	1	0.999154	0.0263546	0.989277	0.999876	0	0.999821	0.999338	1	0.939317	0.999501	1	0.998202	0.94803	0	0	1	0.994071	0.999833	0.999977	0	0.987771	1	0.919523	0	0	0.99757	0.0983884	0.211575	0	0.999989	0.949952	0.985096	0.999893	0.999995	0.995841	0.822537	0.999949	0.998105	0.995009	0	0	0.00257908
A930011G23Rik	1	0.999998	0.987324	0	1	0.999999	0.999993	1	0.337877	0.947694	1	0	1	0.999998	0.998755	0.999979	1	0.999999	0.999963	0.270909	0	0	0.998639	0.999995	0.93561	0.999922	0	0.999999	0.999997	0.999701	0	0	0.999889	0.991546	0.0732873	0	0.999998	0.8994	0.999965	0.999907	0.999998	0.999933	0.775777	0.963704	0.999999	0.999882	0	0	0.621481
Antxr1	0.997785	0.971445	0.991514	0	0.604059	0.997241	0.99783	0.923424	0.00172273	0.16201	0.977283	0	0.949792	0.968645	0.996079	0.0626149	0.965699	0.991066	0.808741	0.98151	0	0	0.997731	0.305056	0.999703	0.999477	0	0.529329	0.99804	0.394653	0	0	0.874177	0.000717789	0.0168259	0	0.984689	0.732846	0.567009	0.959708	0.984833	0.536951	0.0159908	0.991002	0.832089	0.801865	0	0	7.088e-06
Syn3	0.998568	0.998866	0.890382	0	0.989231	0.994149	0.999447	0.996547	0.616822	0.956646	0.994394	0	0.998776	0.96513	0.998804	0.97614	0.98594	0.999147	0.943953	0.712215	0	0	0.999367	0.997595	0.959534	0.993267	0	0.99193	0.99906	0.954955	0	0	0.980833	0.950703	0.74446	0	0.996131	0.887852	0.976849	0.976915	0.997324	0.976143	0.881091	0.958059	0.988803	0.980089	0	0	0.675456
Ror1	0.999996	0.999982	0.957297	0	0.999629	0.999992	0.999995	0.999846	2.41871e-05	0.974767	0.999967	0	0.99996	0.999869	0.999949	0.945118	0.999923	0.999997	0.99916	0.892041	0	0	0.999984	0.999269	0.996593	0.99997	0	0.999687	0.999993	0.993708	0	0	0.999736	0.847922	0.000216472	0	0.99996	0.860221	0.99757	0.999733	0.999948	0.999108	0.253795	0.999225	0.999196	0.994028	0	0	0.000756729
Tns3	0.999909	0.999285	0.959225	0	0.996063	0.999834	0.999973	0.998707	0.00473704	0.852204	0.999606	0	0.999088	0.998706	0.999583	0.926803	0.999173	0.999866	0.993096	0.805725	0	0	0.999946	0.973471	0.994504	0.999539	0	0.986741	0.99988	0.916854	0	0	0.993236	0.145553	0.0508421	0	0.999439	0.863491	0.973158	0.996466	0.999348	0.97185	0.536058	0.996433	0.99638	0.990342	0	0	0.0118934
Dlc1	1.75789e-05	3.17401e-06	0.947157	0	7.95457e-08	0.00199009	0.604521	6.08298e-09	0.999822	0.981184	1.52645e-06	0	2.50867e-05	0.562386	0.342969	0.116341	0.150637	4.69954e-09	1.48755e-05	0.95947	0	0	0.634365	0.000145792	0.999489	0.143389	0	3.77154e-05	0.00265761	0.00563171	0	0	4.21448e-05	0.987761	0.999542	0	5.70302e-06	0.976333	0.109048	0.000137879	0.0165494	0.00197384	0.984394	0.761289	0.000154811	0.546811	0	0	0.973774
Gas7	0.00502013	0.00402902	0.556478	0	9.02743e-05	0.050285	0.552951	9.49718e-07	0.999991	0.996829	0.000135549	0	0.000134123	0.400614	0.320321	0.120557	0.368334	5.31298e-05	0.00165314	0.831066	0	0	0.74872	2.9215e-05	0.969576	0.340855	0	1.59315e-05	0.0648775	0.000208401	0	0	0.000506602	0.995115	0.999985	0	0.0102916	0.949084	0.026504	0.0344009	0.113953	0.00110843	0.998726	0.833762	0.000224548	0.378118	0	0	0.998326
Palld	0.525119	0.999952	0.930606	0	0.00203282	0.977915	0.999999	0.0121376	0.97103	0.927807	0.125833	0	0.923054	0.552781	1	0.123814	0.0274354	0.995086	0.669627	0.966449	0	0	1	0.0016435	0.997773	0.990815	0	0.000737879	0.999985	0.0103146	0	0	0.781215	0.0228477	0.980815	0	0.763325	0.900386	0.0308822	0.949057	0.999798	0.110559	0.939398	0.999888	0.0397621	0.749429	0	0	0.124016
Elovl6	0.999706	0.939514	0.844421	0	0.999934	0.99856	0.637405	0.999843	0.999994	0.99998	0.999762	0	0.997797	0.946591	0.0902738	0.994902	0.994406	0.999726	0.99979	0.00695858	0	0	0.0012526	0.999936	0.152523	0.999508	0	0.999978	0.928857	0.999896	0	0	0.999751	0.999986	0.999997	0	0.999302	0.927515	0.999856	0.996619	0.40095	0.999937	0.999879	0.586731	0.999609	0.846537	0	0	0.999991
Itpkb	7.78241e-08	0.000502085	0.998814	0	2.30628e-05	0.000273731	0.00913118	3.2209e-07	0.999852	0.990057	0.153507	0	0.0431062	0.0265951	0.249514	0.707566	1.04359e-05	0.000111283	0.0031947	0.989984	0	0	0.915326	0.00191774	0.999379	0.00782129	0	0.000579793	0.0154077	0.00451774	0	0	0.00489967	0.969677	0.999796	0	8.51867e-07	0.88177	0.0926667	0.00324421	0.0959336	0.0250466	0.995539	0.962933	0.012014	0.664032	0	0	0.992122
Nrp2	1	0.999999	0.994864	0	1	1	0.999998	1	4.37487e-06	0.999981	1	0	1	1	0.999693	0.999903	1	1	0.999987	0.729697	0	0	0.999187	1	0.989884	1	0	1	1	1	0	0	1	0.996203	5.25622e-05	0	1	0.933789	0.999998	0.999994	0.999999	0.999998	0.331625	0.98544	0.999999	0.999716	0	0	0.0599412
Tiam2	1	1	0.946003	0	1	1	0.999999	1	2.25785e-06	0.999942	1	0	1	1	0.999842	0.99994	1	1	1	0.189618	0	0	0.999583	1	0.916091	1	0	1	1	0.999999	0	0	0.999999	0.998291	3.36374e-06	0	1	0.86593	0.999999	0.999999	1	1	0.316274	0.982029	1	0.999831	0	0	0.0388486
2023-09-09	0	0	0	0.0877884	0	0	0	0	0	0	0	0.771969	0	0	0	0	0	0	0	0	0.953114	0.250617	0	0	0	0	9.28064e-11	0	0	0	0.995918	0.995832	0	0	0	0.994072	0	0	0	0	0	0	0	0	0	0	7.06537e-06	0.999027	0
Bcl11b	0	0	0	0.00551817	0	0	0	0	0	0	0	0.0511607	0	0	0	0	0	0	0	0	0.998324	0.0167588	0	0	0	0	8.07811e-05	0	0	0	0.967452	0.966764	0	0	0	0.998505	0	0	0	0	0	0	0	0	0	0	0.00155372	0.999943	0
Lrig1	0.00084314	0.281411	0.999907	0	0.00809328	0.0115291	0.3661	0.0025206	0.999997	0.999327	0.00886679	0	0.109968	0.035051	0.986825	0.999921	0.00430368	0.0280189	0.057124	0.819107	0	0	0.996558	0.0628764	0.69471	0.0491659	0	0.0153785	0.565529	0.109475	0	0	0.126367	0.995999	1	0	0.00443958	0.980888	0.339757	0.0512047	0.843059	0.140777	0.999948	0.971869	0.245399	0.986486	0	0	0.999973
Etv6	0	0	0	0.99945	0	0	0	0	0	0	0	0.9992	0	0	0	0	0	0	0	0	0.609194	0.993344	0	0	0	0	0.975452	0	0	0	0.972515	0.973464	0	0	0	0.878056	0	0	0	0	0	0	0	0	0	0	0.977611	0.111701	0
Mpp7	0.628296	0.881356	0.705124	0	0.999414	0.32667	0.173825	0.952919	0.995477	0.996036	0.994743	0	0.995508	0.574461	0.107105	0.999906	0.872362	0.530869	0.999775	0.00371581	0	0	0.307995	0.994534	0.0358261	0.349979	0	0.999273	0.252943	0.998596	0	0	0.982272	0.999733	0.998262	0	0.481514	0.888442	0.998774	0.584894	0.761221	0.995809	0.999543	0.212562	0.996324	0.985254	0	0	0.99992
Mtus1	0	0	0	0.623808	0	0	0	0	0	0	0	0.990192	0	0	0	0	0	0	0	0	0.837702	0.0283562	0	0	0	0	0.00278669	0	0	0	0.99491	0.99473	0	0	0	0.989376	0	0	0	0	0	0	0	0	0	0	0.102994	0.997112	0
Pmepa1	1	0.999988	0.800795	0	0.999999	0.99999	0.999954	0.999999	8.47497e-06	0.990034	1	0	0.999998	0.99999	0.998175	0.999865	0.999999	0.999991	0.999999	0.0674306	0	0	0.994679	0.999969	0.706059	0.999931	0	0.99999	0.999983	0.999799	0	0	0.999682	0.991182	1.33511e-05	0	0.99999	0.780927	0.999958	0.999963	0.999989	0.999991	0.507829	0.93984	0.99999	0.999351	0	0	0.318951
Il1rapl1	0	0	0	0	0	0	0	0	0	0	0	0	0	0	0	0	0	0	0	0	0	0	0	0	0	0	0	0	0	0	0	0	0	0	0	0	0	0	0	0	0	0	0	0	0	0	0	0	0
Cdk8	0	0	0	0	0	0	0	0	0	0	0	0	0	0	0	0	0	0	0	0	0	0	0	0	0	0	0	0	0	0	0	0	0	0	0	0	0	0	0	0	0	0	0	0	0	0	0	0	0
Jarid2	0	0	0	0	0	0	0	0	0	0	0	0	0	0	0	0	0	0	0	0	0	0	0	0	0	0	0	0	0	0	0	0	0	0	0	0	0	0	0	0	0	0	0	0	0	0	0	0	0
Lef1	1	1	0.997953	0	1	1	1	1	2.09482e-07	1	1	0	1	1	0	0.999999	1	1	1	0.510622	0	0	0.999961	1	0	1	0	1	1	1	0	0	1	0.999809	1.9182e-06	0	1	0.956884	1	1	1	1	0.157803	0.995994	1	0.999998	0	0	0.0109153
Slc22a23	0.991985	0.980549	0.710015	0	0.999633	0.852595	0.173611	0.995187	0.999994	0.999914	0.999883	0	0.999873	0.561056	0.548966	0.999949	0.932636	0.983954	0.999433	0.0552722	0	0	0.429376	0.999708	0	0.970056	0	0.99999	0.881582	0.999889	0	0	0.999601	0.999997	0.999997	0	0.91418	0.985407	0.999618	0.898841	0.458258	0.998872	0.999966	0.470578	0.997253	0.991108	0	0	0.999995
Trps1	1	1	0.996901	0	1	1	1	1	0.00470834	0.999977	1	0	1	1	0	0.999751	1	1	1	0.941545	0	0	0.99999	0.999999	0	1	0	1	1	0.999997	0	0	0.999999	0.998971	0.0107278	0	1	0.976857	0.999998	1	0	1	0.629197	0.999143	0.999999	0	0	0	0.0887996
Arhgef10l	0.999999	0.99999	0.998149	0	1	0.999972	0.999885	0.999998	0.845038	0.998888	0.999999	0	0.999998	0.999974	0	0.999991	0.999998	0.999956	0.999996	0.891472	0	0	0.998238	0.999995	0	0.999891	0	0.999994	0.999973	0.999842	0	0	0.9997	0.999933	0.934976	0	0.999969	0.996846	0.999989	0.999717	0	0.999972	0.995556	0.964586	0.999998	0	0	0	0.995037
Fras1	1	1	0.976492	0	1	1	0.999999	1	0.0643811	0.998567	1	0	1	1	0	0.999975	1	1	0.999992	0.50024	0	0	0.999813	0.999998	0	0.999992	0	0.999999	1	0.99994	0	0	0.999983	0.981939	0.0617027	0	1	0.944459	0.999978	0.999989	0	0.99999	0.694866	0.989026	1	0	0	0	0.377124
Cryl1	1	1	0.991559	0	1	1	1	1	0.0624786	0.996422	1	0	1	1	0	0.999999	1	1	1	0.515709	0	0	0.999959	1	0	1	0	1	1	0.999993	0	0	0.999999	0.998491	0.0792506	0	1	0.97505	0.999999	0.999999	0	0.999998	0.755787	0.994176	1	0	0	0	0.436844
Flnb	0.848835	0.999879	0.995718	0	0.107006	0.992637	0.999996	0.341697	0.990823	0.982258	0.662389	0	0.958932	0.740922	0	0.879467	0.404102	0.998362	0.925723	0.940913	0	0	1	0.0988783	0	0.991246	0	0.119482	0.999959	0.239716	0	0	0.944815	0.142293	0.996101	0	0.940239	0.951384	0.405939	0.96285	0	0.594651	0.987119	0.999912	0.498891	0	0	0	0.89595
Bcas3	0	0	0	0	0	0	0	0	0	0	0	0.999974	0	0	0	0	0	0	0	0	0.909528	0.999642	0	0	0	0	0.999993	0	0	0	0.78256	0.797586	0	0	0	0.863141	0	0	0	0	0	0	0	0	0	0	0.999944	0.0205436	0
Mtss1	0.999988	0.999966	0.999669	0	0.999981	0.999896	0.999954	0.999963	0.98302	0.998877	0.999983	0	0.999972	0.999748	0	0.999879	0.999954	0.999897	0.998634	0.914174	0	0	0.99999	0.999888	0	0.999703	0	0.99987	0.999973	0.997877	0	0	0.998984	0.99947	0.992773	0	0.999811	0.995878	0.999832	0.998702	0	0.999093	0.996756	0.994673	0.999967	0	0	0	0.995949
Smad6	1	1	0.998143	0	1	1	1	1	0.0218815	0.999226	1	0	1	1	0	0.999849	1	1	0.999999	0.921208	0	0	0.999956	0.999995	0	1	0	0.999999	1	0.999975	0	0	0.999986	0.983219	0.0203756	0	1	0.952106	0.999989	0.999995	0	0.999996	0.248646	0.997172	0.999999	0	0	0	0.0287056
Bbs9	0	0	0	0	0	0	0	0	0	0	0	0.999836	0	0	0	0	0	0	0	0	0.986691	0.977643	0	0	0	0	0.999999	0	0	0	0.0734283	0.0806035	0	0	0	0.881831	0	0	0	0	0	0	0	0	0	0	0.999972	0.0674334	0
Ttc7b	1	0.999995	0.995338	0	1	0.999999	0.999957	0.999999	0.294264	0.999957	1	0	0.999998	0.999993	0	0.999976	0.999999	1	1	0.820374	0	0	0.998498	1	0	0.999999	0	1	0.999989	0.999995	0	0	0.999995	0.999909	0.559522	0	1	0.989923	1	0.999995	0	0.999999	0.973321	0.985805	0.999999	0	0	0	0.950431
Cdc14a	1	1	0.988451	0	1	1	1	1	0.140163	0.99869	1	0	1	1	0	0.999986	1	1	1	0.582021	0	0	0.99975	0.999999	0	0.999997	0	1	1	0.999999	0	0	1	0.999269	0.0640775	0	1	0.948813	1	0.999994	0	1	0.88669	0.985739	1	0	0	0	0.835391
Unc5b	0	0	0	0	0	0	0	0	0	0	0	0.978079	0	0	0	0	0	0	0	0	0.997608	0.814757	0	0	0	0	0.999507	0	0	0	0.199965	0.211186	0	0	0	0.976297	0	0	0	0	0	0	0	0	0	0	0.995712	0.879435	0
Association scores between genes and cell phenotypes in the network of cell phenotype-associated gene modules.
	TAC_1	TAC_2	Medulla	Hair shaft cuticle/cortex	IRS
Ror2	0.254093	0.256792	0	0.250534	0.238581
Fhod3	0.211107	0.200434	0.182456	0.201456	0.204547
Tcf4	0.24454	0.252499	0.240286	0.262675	0
Setbp1.1	1	0	0	0	0
Gtf2ird1	0.192854	0.205203	0.187583	0.220234	0.194126
Chst11	0.333977	0.333342	0	0.332681	0
Setbp1	0.348082	0.335627	0	0.316291	0
Robo1	0.213208	0.209369	0.177937	0.197175	0.202311
Ablim1	0.197413	0.206947	0.187162	0.200386	0.208092
Runx2	0.20079	0.209061	0.195779	0.211517	0.182853
Plekhg1	0.242232	0.259384	0	0.252573	0.245811
Dennd1a	0.332152	0.333803	0	0.334045	0
Tnik	0.246183	0.253778	0	0.250284	0.249755
Zfhx3	0.210445	0.211769	0.187723	0.205419	0.184643
Creb5	0.494082	0	0	0	0.505918
Myo5b	0.243431	0.250614	0	0.257376	0.248579
Srgap1	0.211337	0.21402	0.178394	0.201763	0.194486
Bnc2	0.207474	0.206238	0.183466	0.20546	0.197363
Kcnh1	0.321936	0.323809	0	0.354255	0
Tshz2	0.337647	0.339966	0	0.322388	0
Tbcd	0.18927	0.211745	0.173071	0.21137	0.214544
Agap1	0.249816	0.254165	0	0.250264	0.245755
Pdzrn3	0.25294	0.255194	0	0.240574	0.251292
Cux1	0.202244	0.20845	0.170991	0.199446	0.218869
Apbb2	1	0	0	0	0
Fmnl2	0.333565	0.330353	0	0.336082	0
Pebp4	0.200522	0.210679	0.187411	0.20873	0.192658
Csgalnact1	0.237294	0.263582	0	0.247994	0.25113
Farp1	0.208978	0.212703	0.178856	0.201449	0.198014
Notch1	0.236912	0.259994	0	0.255016	0.248078
AC123072.1	0.212529	0.201115	0.186903	0.197666	0.201786
Dst	0.212535	0.201114	0.186897	0.197659	0.201795
Pcdh7	0.201428	0.202611	0.185601	0.204495	0.205865
Tcte2	0.241673	0.249669	0	0.256465	0.252193
Zbtb7c	0.203554	0.206407	0.188688	0.197466	0.203885
Lphn2	0.200588	0.210179	0.187362	0.208894	0.192978
Gli2	0.208037	0.208955	0.184309	0.207934	0.190765
Gphn	0.200424	0.202481	0.194161	0.204908	0.198026
Sipa1l1	0.241304	0.253108	0	0.256546	0.249043
Gli3	0.259044	0.242324	0.24992	0.248712	0
Cables1	0.50925	0.49075	0	0	0
Dach1	0.322735	0.325291	0	0.351974	0
Shroom3	0.203731	0.209712	0.19398	0.203333	0.189244
Nedd9	0.502934	0	0	0.497066	0
Mgat5	0.20101	0.207953	0.188839	0.212717	0.189481
Kif26b	0.505978	0.494022	0	0	0
Gm20696	0.199735	0.203659	0.191816	0.21632	0.18847
Tiam1	0.197952	0.205578	0.189472	0.201781	0.205216
Lmo7	0.199493	0.211229	0.183492	0.201631	0.204156
Ldlrad3	0.249136	0.255202	0	0.2634	0.232262
Ctif	0.243878	0.253904	0	0.260564	0.241654
Tspan5	0.330978	0.340326	0	0.328697	0
Fggy	0.506135	0	0	0.493865	0
Arhgap24	0.213233	0.208316	0.185437	0.195232	0.197782
A930011G23Rik	0.206093	0.21259	0.18602	0.20451	0.190787
Antxr1	0.342134	0.325951	0	0.331914	0
Syn3	0.215813	0.206352	0.181002	0.188524	0.20831
Ror1	0.249316	0.256335	0	0.25323	0.241119
Tns3	0.341094	0.335896	0	0.32301	0
Dlc1	0.253444	0.247022	0.244535	0.254998	0
Gas7	0.247922	0.252967	0	0.247171	0.251939
Palld	0.492469	0	0	0.507531	0
Elovl6	0.248622	0.248904	0	0.255073	0.2474
Itpkb	0.247034	0.252482	0	0.248335	0.252149
Nrp2	0.488648	0.511352	0	0	0
Tiam2	0.322011	0.326279	0	0.35171	0
2023-09-09	0.192818	0.20087	0.198378	0.218747	0.189187
Bcl11b	0.497654	0.502346	0	0	0
Lrig1	1	0	0	0	0
Etv6	0.32702	0.342352	0	0.330628	0
Mpp7	0.242257	0.248915	0	0.260246	0.248581
Mtus1	0.337334	0.33124	0	0	0.331426
Pmepa1	0.252973	0.239676	0.24144	0.26591	0
Il1rapl1	0.200294	0.201538	0.194727	0.205609	0.197832
Cdk8	0.19979	0.201734	0.19517	0.204949	0.198358
Jarid2	0.199735	0.201764	0.194932	0.205221	0.198348
Lef1	0	0.487453	0	0.512547	0
Slc22a23	0	0.333081	0	0.329307	0.337612
Trps1	0	0	0	1	0
Arhgef10l	0	0	0	1	0
Fras1	0	0	0	1	0
Cryl1	0	0	0	1	0
Flnb	0	0	0	1	0
Bcas3	0	0	0	1	0
Mtss1	0	0	0	1	0
Smad6	0	0	0	1	0
Bbs9	0	0	0	1	0
Ttc7b	0	0	0	1	0
Cdc14a	0	0	0	1	0
Unc5b	0	0	0	1	0
UMAP location of the mouse brain cortex dataset.									UMAP location of the mouse skin dataset.									UMAP location of the PBMC multi-omics dataset.
Gene (RNA)			Gene (ATAC)			Integration (scapGNN)			Gene (RNA)			Gene (ATAC)			Integration (scapGNN)			Gene (RNA)			Gene (ATAC)			Integration (scapGNN)
	UMAP_1	UMAP_2		UMAP_1	UMAP_2		UMAP_1	UMAP_2		UMAP_1	UMAP_2		UMAP_1	UMAP_2		UMAP_1	UMAP_2		UMAP_1	UMAP_2		UMAP_1	UMAP_2		UMAP_1	UMAP_2
09A_CAGCCCCGCCTT	1.6847	-4.87573	09A_CAGCCCCGCCTT	-2.51684	2.30104	09A_CAGCCCCGCCTT	1.1611	-2.89544	R1.01.R2.03.R3.68.P1.07	-10.7016	-2.57717	R1.01.R2.03.R3.68.P1.07	-7.67961	-1.79531	R1.01.R2.03.R3.68.P1.07	-10.7797	0.0257153	AAACAGCCAAGGAATC-1	-4.42386	4.29971	AAACAGCCAAGGAATC-1	6.18064	3.08371	AAACAGCCAAGGAATC-1	-7.96906	-5.69823
09A_CGCCTACCATGA	-5.77365	10.6214	09A_CGCCTACCATGA	-4.76164	-0.236752	09A_CGCCTACCATGA	1.4806	6.59835	R1.01.R2.05.R3.15.P1.05	-12.5847	-3.36376	R1.01.R2.05.R3.15.P1.05	-8.05267	-2.62251	R1.01.R2.05.R3.15.P1.05	-11.9827	0.366012	AAACAGCCAATCCCTT-1	-7.52801	-0.511799	AAACAGCCAATCCCTT-1	4.04108	-1.89242	AAACAGCCAATCCCTT-1	-7.17382	-0.784175
09A_GATGCGCGGCTA	-1.60974	14.5712	09A_GATGCGCGGCTA	-4.87153	0.0579071	09A_GATGCGCGGCTA	-4.10071	-0.0786126	R1.01.R2.05.R3.40.P1.07	-11.0054	2.9106	R1.01.R2.05.R3.40.P1.07	-6.69106	-1.85966	R1.01.R2.05.R3.40.P1.07	-11.3166	-1.08084	AAACAGCCAATGCGCT-1	-4.84683	4.13095	AAACAGCCAATGCGCT-1	4.73596	2.00635	AAACAGCCAATGCGCT-1	-6.02147	-4.99663
09A_GGTCCGAGTCCT	-4.12283	1.10243	09A_GGTCCGAGTCCT	-4.44836	0.815103	09A_GGTCCGAGTCCT	-0.298025	0.127659	R1.01.R2.05.R3.49.P1.07	-11.5985	-4.20801	R1.01.R2.05.R3.49.P1.07	-8.05065	-2.55749	R1.01.R2.05.R3.49.P1.07	-11.4333	0.61108	AAACAGCCACCAACCG-1	-3.89219	5.34789	AAACAGCCACCAACCG-1	4.09503	3.74066	AAACAGCCACCAACCG-1	-5.96757	-6.65363
09A_TCTCCCGGCACC	-5.6567	10.7042	09A_TCTCCCGGCACC	-5.0701	-0.426459	09A_TCTCCCGGCACC	1.55177	6.20998	R1.01.R2.06.R3.14.P1.07	-12.5667	-3.97508	R1.01.R2.06.R3.14.P1.07	-7.52743	-2.87845	R1.01.R2.06.R3.14.P1.07	-12.6544	-0.47718	AAACAGCCAGGATAAC-1	-7.90791	4.41063	AAACAGCCAGGATAAC-1	7.21347	1.80158	AAACAGCCAGGATAAC-1	-3.55315	-4.53793
09A_ACCAAATCTTGT	-4.1606	1.00496	09A_ACCAAATCTTGT	-0.324741	-1.38057	09A_ACCAAATCTTGT	-0.0221432	1.41496	R1.01.R2.11.R3.27.P1.06	-12.1567	-2.58924	R1.01.R2.11.R3.27.P1.06	-7.19246	-1.95172	R1.01.R2.11.R3.27.P1.06	-10.9606	0.0435268	AAACAGCCAGTAGGTG-1	-3.84126	4.13414	AAACAGCCAGTAGGTG-1	4.70585	4.22447	AAACAGCCAGTAGGTG-1	-8.14085	-5.57368
09A_CTGCTCGAGCAT	-3.13425	1.03749	09A_CTGCTCGAGCAT	-4.84573	-0.293534	09A_CTGCTCGAGCAT	-0.633532	1.42698	R1.01.R2.12.R3.50.P1.06	-10.9911	-0.8048	R1.01.R2.12.R3.50.P1.06	-6.47096	-1.66885	R1.01.R2.12.R3.50.P1.06	-12.1756	-0.833385	AAACAGCCAGTTTACG-1	-7.39442	0.973323	AAACAGCCAGTTTACG-1	3.98143	-1.19247	AAACAGCCAGTTTACG-1	-5.80915	-0.0338466
09A_CTCCCCCTAGCC	-5.12656	10.6789	09A_CTCCCCCTAGCC	-5.15115	-0.66328	09A_CTCCCCCTAGCC	1.06679	6.05879	R1.01.R2.20.R3.54.P1.06	-11.9647	-4.1792	R1.01.R2.20.R3.54.P1.06	-6.84389	-2.74529	R1.01.R2.20.R3.54.P1.06	-11.1754	0.691981	AAACAGCCATCCAGGT-1	4.42833	-3.5956	AAACAGCCATCCAGGT-1	-10.0528	5.22524	AAACAGCCATCCAGGT-1	10.5738	5.02289
09A_CACGGAATTAGG	0.323051	-5.65087	09A_CACGGAATTAGG	-2.68499	1.62917	09A_CACGGAATTAGG	1.52202	-2.9973	R1.01.R2.22.R3.32.P1.07	-11.4438	-2.77367	R1.01.R2.22.R3.32.P1.07	-7.36921	-1.92363	R1.01.R2.22.R3.32.P1.07	-11.8658	-1.06119	AAACATGCAAGGTCCT-1	-3.45519	7.18873	AAACATGCAAGGTCCT-1	3.95133	4.60509	AAACATGCAAGGTCCT-1	-6.06069	-7.80004
09A_ACGGACTACGCT	-4.96616	-4.25585	09A_ACGGACTACGCT	3.07403	0.230414	09A_ACGGACTACGCT	4.22172	-0.594881	R1.01.R2.30.R3.51.P1.07	-11.4219	-3.52191	R1.01.R2.30.R3.51.P1.07	-6.1684	-1.70788	R1.01.R2.30.R3.51.P1.07	-11.9926	0.30551	AAACATGCACCGGCTA-1	-4.18686	-7.69932	AAACATGCACCGGCTA-1	5.61693	-9.60611	AAACATGCACCGGCTA-1	-5.77904	9.14176
09A_TTTCCCCATGGC	2.99935	-3.7974	09A_TTTCCCCATGGC	0.452157	0.800779	09A_TTTCCCCATGGC	2.2614	-5.9007	R1.01.R2.35.R3.73.P1.07	-12.4955	-2.45932	R1.01.R2.35.R3.73.P1.07	-8.02553	-1.94045	R1.01.R2.35.R3.73.P1.07	-10.9073	-0.142394	AAACATGCACTTGTTC-1	-7.17478	4.05944	AAACATGCACTTGTTC-1	7.43889	1.61544	AAACATGCACTTGTTC-1	-3.3562	-4.45401
09A_GCTGCAAGGGAT	15.7777	1.09997	09A_GCTGCAAGGGAT	-0.245826	-4.07014	09A_GCTGCAAGGGAT	-8.21951	-0.748695	R1.01.R2.40.R3.80.P1.08	-12.4765	-2.32372	R1.01.R2.40.R3.80.P1.08	-7.57111	-1.68506	R1.01.R2.40.R3.80.P1.08	-10.7218	0.0614944	AAACATGCAGCAAGTG-1	-8.37509	2.47862	AAACATGCAGCAAGTG-1	7.03637	1.4376	AAACATGCAGCAAGTG-1	-3.10258	-3.21638
09A_TAAGGAAGAGGA	1.87793	3.78868	09A_TAAGGAAGAGGA	-1.62759	-0.639733	09A_TAAGGAAGAGGA	-2.99864	3.58006	R1.01.R2.43.R3.14.P1.06	-10.6243	-2.44007	R1.01.R2.43.R3.14.P1.06	-2.71027	0.779499	R1.01.R2.43.R3.14.P1.06	-12.5812	-1.54123	AAACATGCAGGGAGCT-1	-3.1905	-6.89803	AAACATGCAGGGAGCT-1	6.29951	-7.86613	AAACATGCAGGGAGCT-1	-5.39085	8.17656
09A_CAGACCTACTTT	1.51958	-4.47774	09A_CAGACCTACTTT	-1.25698	2.79809	09A_CAGACCTACTTT	1.45228	-4.07052	R1.01.R2.46.R3.62.P1.08	-10.325	-2.61629	R1.01.R2.46.R3.62.P1.08	-7.65457	-1.91931	R1.01.R2.46.R3.62.P1.08	-12.0107	-1.65193	AAACCAACACAATGCC-1	7.45324	0.229785	AAACCAACACAATGCC-1	-7.00797	4.62535	AAACCAACACAATGCC-1	6.55242	-0.0837331
09A_AACGGCGTCGGT	2.6005	3.29873	09A_AACGGCGTCGGT	-2.12011	0.31474	09A_AACGGCGTCGGT	-0.180952	-3.94122	R1.01.R2.47.R3.01.P1.05	-12.5897	-3.52841	R1.01.R2.47.R3.01.P1.05	-7.53254	-2.76564	R1.01.R2.47.R3.01.P1.05	-12.1337	0.0254611	AAACCAACACTAAGAA-1	-4.69285	3.92297	AAACCAACACTAAGAA-1	0.375874	-2.15266	AAACCAACACTAAGAA-1	-7.88151	-5.15201
09A_CATGTGTCACCC	-6.51234	-2.34806	09A_CATGTGTCACCC	0.701647	0.465369	09A_CATGTGTCACCC	3.26279	1.29605	R1.01.R2.52.R3.48.P1.07	-11.4054	-2.97071	R1.01.R2.52.R3.48.P1.07	-7.83763	-1.86201	R1.01.R2.52.R3.48.P1.07	-11.2729	-0.179318	AAACCAACAGGAACTG-1	9.99206	1.66961	AAACCAACAGGAACTG-1	-4.78712	1.03918	AAACCAACAGGAACTG-1	7.96664	-2.58768
09A_GACAAGAAGATC	-3.94151	1.04203	09A_GACAAGAAGATC	-3.94488	-0.516855	09A_GACAAGAAGATC	0.771077	2.4977	R1.01.R2.58.R3.48.P1.06	-12.1397	-4.16147	R1.01.R2.58.R3.48.P1.06	-8.11618	-2.83738	R1.01.R2.58.R3.48.P1.06	-12.3512	0.076653	AAACCAACAGGATGGC-1	-6.85467	1.6688	AAACCAACAGGATGGC-1	6.64713	-0.995572	AAACCAACAGGATGGC-1	-5.35801	-0.746981
09A_TCTCTTTAGTGC	-4.88634	0.769309	09A_TCTCTTTAGTGC	4.56328	-0.941238	09A_TCTCTTTAGTGC	1.48983	2.83392	R1.01.R2.63.R3.59.P1.07	-11.4152	-3.12743	R1.01.R2.63.R3.59.P1.07	-7.31351	-2.75014	R1.01.R2.63.R3.59.P1.07	-12.5206	-1.43995	AAACCAACATAATCCG-1	7.98154	1.69651	AAACCAACATAATCCG-1	-8.98062	3.36553	AAACCAACATAATCCG-1	6.75436	-5.58581
09A_GACACCCGCACC	1.88627	-4.55743	09A_GACACCCGCACC	-2.75374	3.24711	09A_GACACCCGCACC	-0.163034	-4.2091	R1.01.R2.70.R3.41.P1.05	-12.5207	-3.3935	R1.01.R2.70.R3.41.P1.05	-7.04663	-2.70098	R1.01.R2.70.R3.41.P1.05	-12.4013	-0.285488	AAACCAACATTGTGCA-1	9.7684	2.09778	AAACCAACATTGTGCA-1	-6.81325	5.19872	AAACCAACATTGTGCA-1	7.27714	-2.5447
09A_CAGAACTGTCAT	0.737777	-5.40278	09A_CAGAACTGTCAT	-2.59041	2.58246	09A_CAGAACTGTCAT	0.903915	-2.95442	R1.01.R2.73.R3.01.P1.05	-12.7021	-3.46384	R1.01.R2.73.R3.01.P1.05	-6.8462	-2.73161	R1.01.R2.73.R3.01.P1.05	-12.7275	-0.480862	AAACCGAAGCTGGACC-1	5.5763	-2.73068	AAACCGAAGCTGGACC-1	-9.83191	5.46268	AAACCGAAGCTGGACC-1	10.4792	4.42609
09A_AACCCAGGGAGC	-5.66576	10.6537	09A_AACCCAGGGAGC	-4.89332	-0.430504	09A_AACCCAGGGAGC	1.49488	6.21698	R1.01.R2.73.R3.81.P1.05	-11.6459	-2.54803	R1.01.R2.73.R3.81.P1.05	-7.30524	-2.21	R1.01.R2.73.R3.81.P1.05	-11.4267	-0.82314	AAACCGAAGTGAGCAA-1	-4.15492	-7.71013	AAACCGAAGTGAGCAA-1	6.397	-9.29822	AAACCGAAGTGAGCAA-1	-4.90585	9.17504
09A_AAATTCTTTAGC	1.28581	-4.1764	09A_AAATTCTTTAGC	-2.58661	3.14267	09A_AAATTCTTTAGC	1.52657	-3.99276	R1.01.R2.73.R3.92.P1.06	-10.5487	-2.96107	R1.01.R2.73.R3.92.P1.06	-8.15742	-1.75122	R1.01.R2.73.R3.92.P1.06	-11.4593	-0.751551	AAACCGAAGTTGCGTG-1	-5.23515	6.17934	AAACCGAAGTTGCGTG-1	7.18117	4.15639	AAACCGAAGTTGCGTG-1	-3.70335	-6.80502
09A_GCCCTTGGTCAA	0.584544	-5.32073	09A_GCCCTTGGTCAA	0.444054	3.08487	09A_GCCCTTGGTCAA	4.97719	-2.72594	R1.01.R2.76.R3.15.P1.08	-11.4926	-2.81275	R1.01.R2.76.R3.15.P1.08	-7.25967	-2.29141	R1.01.R2.76.R3.15.P1.08	-11.9333	-1.20391	AAACCGCGTATGGTGC-1	-6.88241	3.55446	AAACCGCGTATGGTGC-1	6.54241	0.887583	AAACCGCGTATGGTGC-1	-5.02811	-3.29914
09A_ATTAATCGAGTA	2.18009	-1.68506	09A_ATTAATCGAGTA	-0.584882	1.03397	09A_ATTAATCGAGTA	2.06504	-5.37956	R1.01.R2.76.R3.26.P1.07	-11.7594	-4.03675	R1.01.R2.76.R3.26.P1.07	-6.502	-2.47617	R1.01.R2.76.R3.26.P1.07	-11.3059	0.590575	AAACCGCGTCTAACCT-1	4.04771	-3.35645	AAACCGCGTCTAACCT-1	-10.2735	5.14465	AAACCGCGTCTAACCT-1	9.80431	5.57172
09A_CGGTCCGACTTA	-2.00289	1.67578	09A_CGGTCCGACTTA	-4.70258	-0.544021	09A_CGGTCCGACTTA	-0.377773	2.90508	R1.01.R2.83.R3.60.P1.08	-11.781	-3.88834	R1.01.R2.83.R3.60.P1.08	-8.00588	-2.79054	R1.01.R2.83.R3.60.P1.08	-12.1243	0.286717	AAACCGGCACATTAAC-1	-3.61106	-6.15741	AAACCGGCACATTAAC-1	5.74037	-9.65578	AAACCGGCACATTAAC-1	-6.39821	8.43751
09A_CATGTTCAATAA	-6.45786	-1.88847	09A_CATGTTCAATAA	0.0259151	2.85811	09A_CATGTTCAATAA	2.65025	0.797965	R1.01.R2.90.R3.21.P1.05	-12.1617	-3.41822	R1.01.R2.90.R3.21.P1.05	-8.17001	-2.79298	R1.01.R2.90.R3.21.P1.05	-12.6227	-0.568609	AAACCGGCATAATCAC-1	6.8832	0.924859	AAACCGGCATAATCAC-1	-8.54557	3.53541	AAACCGGCATAATCAC-1	7.66939	1.99465
09A_TCATGGACGAGG	-2.07523	1.37485	09A_TCATGGACGAGG	-3.63379	0.755846	09A_TCATGGACGAGG	-0.970101	1.29079	R1.01.R2.93.R3.15.P1.07	-10.5527	-2.58564	R1.01.R2.93.R3.15.P1.07	-7.30728	-2.15212	R1.01.R2.93.R3.15.P1.07	-11.5884	-1.03353	AAACCGGCATTAGCCA-1	-5.94626	2.35221	AAACCGGCATTAGCCA-1	5.0517	1.57297	AAACCGGCATTAGCCA-1	-6.37051	-3.15061
09A_TATCCTTACCAG	15.6132	1.22901	09A_TATCCTTACCAG	-2.99464	-1.16668	09A_TATCCTTACCAG	-7.27502	-0.0475851	R1.01.R2.95.R3.65.P1.05	-12.1875	-2.11593	R1.01.R2.95.R3.65.P1.05	-8.00669	-1.94901	R1.01.R2.95.R3.65.P1.05	-11.1669	-0.475585	AAACGCGCACCTACTT-1	-7.19549	4.87223	AAACGCGCACCTACTT-1	3.10354	1.2531	AAACGCGCACCTACTT-1	-5.06674	-3.54197
09A_TTTATGTCAACT	0.802631	-5.32083	09A_TTTATGTCAACT	-2.12747	3.22236	09A_TTTATGTCAACT	0.798088	-4.45153	R1.02.R2.01.R3.76.P1.06	-12.2454	-4.11582	R1.02.R2.01.R3.76.P1.06	-7.12883	-2.78079	R1.02.R2.01.R3.76.P1.06	-12.1809	-0.0284226	AAACGCGCAGCAAGAT-1	8.89237	0.519111	AAACGCGCAGCAAGAT-1	-7.73457	1.90086	AAACGCGCAGCAAGAT-1	10.1779	-0.0847055
09A_GATCTCACGCCC	-5.4218	-3.1261	09A_GATCTCACGCCC	-3.78954	1.74963	09A_GATCTCACGCCC	0.143517	-1.60296	R1.02.R2.06.R3.71.P1.08	-11.7984	-2.66358	R1.02.R2.06.R3.71.P1.08	-7.22548	-2.62588	R1.02.R2.06.R3.71.P1.08	-12.5443	-1.31252	AAACGGATCATGGCTG-1	-4.61883	5.13071	AAACGGATCATGGCTG-1	5.25645	-3.93414	AAACGGATCATGGCTG-1	-5.55091	3.00798
09A_CTCTCGCTGTAG	-6.50723	-1.56668	09A_CTCTCGCTGTAG	-4.47244	1.51585	09A_CTCTCGCTGTAG	1.51297	0.767654	R1.02.R2.07.R3.18.P1.08	-12.448	-3.91022	R1.02.R2.07.R3.18.P1.08	-7.29741	-2.59843	R1.02.R2.07.R3.18.P1.08	-12.6417	-0.434824	AAACGGATCATTCATC-1	-5.99981	3.73202	AAACGGATCATTCATC-1	4.36765	1.5378	AAACGGATCATTCATC-1	-5.96291	-3.78809
09A_TGCACCTGGGGG	-6.25726	-1.47687	09A_TGCACCTGGGGG	-4.62124	1.10426	09A_TGCACCTGGGGG	0.954251	0.213782	R1.02.R2.15.R3.86.P1.07	-11.9109	-2.32987	R1.02.R2.15.R3.86.P1.07	-6.94376	-2.53477	R1.02.R2.15.R3.86.P1.07	-11.5257	-0.228445	AAACGGATCCACCCTG-1	-6.29134	3.69438	AAACGGATCCACCCTG-1	6.32911	0.713046	AAACGGATCCACCCTG-1	-6.29765	-3.30394
09A_AGGTCTCATCAC	-5.40661	10.1373	09A_AGGTCTCATCAC	-5.11283	-0.856969	09A_AGGTCTCATCAC	1.58703	6.47543	R1.02.R2.16.R3.43.P1.05	-11.5878	-2.36968	R1.02.R2.16.R3.43.P1.05	-8.19699	-1.66244	R1.02.R2.16.R3.43.P1.05	-11.7253	-0.821875	AAACGGATCCCATAGG-1	8.21708	-0.648176	AAACGGATCCCATAGG-1	-6.40631	4.64654	AAACGGATCCCATAGG-1	8.22943	1.03726
09A_AGTAGTGACTAC	2.72574	-4.39804	09A_AGTAGTGACTAC	-2.94997	1.70043	09A_AGTAGTGACTAC	-0.263052	-3.45753	R1.02.R2.18.R3.83.P1.06	-11.0428	-3.05383	R1.02.R2.18.R3.83.P1.06	-7.27948	-2.89971	R1.02.R2.18.R3.83.P1.06	-12.048	-0.74753	AAACGGATCGTTTCTG-1	-8.14	3.53248	AAACGGATCGTTTCTG-1	6.17794	1.46415	AAACGGATCGTTTCTG-1	-4.02559	-4.44301
09A_GACCTTGGAATA	-5.47376	10.7399	09A_GACCTTGGAATA	-5.32266	-0.506517	09A_GACCTTGGAATA	1.7309	6.24265	R1.02.R2.22.R3.72.P1.08	-12.3737	-2.58524	R1.02.R2.22.R3.72.P1.08	-7.70282	-1.91095	R1.02.R2.22.R3.72.P1.08	-10.5947	0.330565	AAACGTACAAGTGTTT-1	-4.2107	5.4362	AAACGTACAAGTGTTT-1	7.80247	4.37448	AAACGTACAAGTGTTT-1	-5.81275	-7.7804
09A_GCTCAGCATTTA	-6.02893	-2.21755	09A_GCTCAGCATTTA	-4.52353	1.16734	09A_GCTCAGCATTTA	0.900197	-0.0615255	R1.02.R2.26.R3.10.P1.08	-12.4093	-2.09324	R1.02.R2.26.R3.10.P1.08	-7.15236	-1.91917	R1.02.R2.26.R3.10.P1.08	-10.7803	0.091942	AAACGTACACAACAGG-1	-6.25801	1.02597	AAACGTACACAACAGG-1	3.88418	-0.486232	AAACGTACACAACAGG-1	-5.60718	0.514115
09A_ATATCTCCGAGC	1.43362	-4.8703	09A_ATATCTCCGAGC	-2.5617	3.45321	09A_ATATCTCCGAGC	0.243628	-4.99299	R1.02.R2.26.R3.56.P1.06	-11.1741	-3.03859	R1.02.R2.26.R3.56.P1.06	-7.59804	-2.00466	R1.02.R2.26.R3.56.P1.06	-12.0677	-1.1667	AAACGTACACAAGCCT-1	-6.17183	4.7089	AAACGTACACAAGCCT-1	6.01463	2.16848	AAACGTACACAAGCCT-1	-3.67036	-3.41254
09A_CTCAACGCAGAA	1.17096	3.71902	09A_CTCAACGCAGAA	-1.8941	-1.37439	09A_CTCAACGCAGAA	-2.57011	3.7027	R1.02.R2.31.R3.38.P1.07	-12.2662	-4.0487	R1.02.R2.31.R3.38.P1.07	-6.71409	-2.71153	R1.02.R2.31.R3.38.P1.07	-12.6967	-0.875794	AAACGTACAGCTAATT-1	-4.10203	6.92806	AAACGTACAGCTAATT-1	7.72954	5.03	AAACGTACAGCTAATT-1	-3.5252	-6.97061
09A_GCTATGCTCCCG	0.258946	-5.1697	09A_GCTATGCTCCCG	-2.9532	2.04991	09A_GCTATGCTCCCG	3.50137	-2.25107	R1.02.R2.32.R3.15.P1.05	-11.4964	-2.45776	R1.02.R2.32.R3.15.P1.05	-8.10639	-2.23444	R1.02.R2.32.R3.15.P1.05	-11.1116	-0.109001	AAACGTACAGGGAGGA-1	-7.12054	2.72683	AAACGTACAGGGAGGA-1	4.71902	-0.15706	AAACGTACAGGGAGGA-1	-5.59694	-2.99354
09A_GCTACAGCGATG	1.04124	-5.60113	09A_GCTACAGCGATG	-2.07505	1.83581	09A_GCTACAGCGATG	0.452275	-3.69567	R1.02.R2.34.R3.85.P1.05	-12.5273	-3.89941	R1.02.R2.34.R3.85.P1.05	-7.99989	-2.88307	R1.02.R2.34.R3.85.P1.05	-12.6649	-0.53662	AAAGCAAGTCCTTTAA-1	-8.08625	1.02652	AAAGCAAGTCCTTTAA-1	5.56857	-1.42972	AAAGCAAGTCCTTTAA-1	-2.00139	-0.909646
09A_ATATGGGCCGCT	2.88082	-4.30889	09A_ATATGGGCCGCT	-0.836917	-0.0464342	09A_ATATGGGCCGCT	2.36451	-5.08705	R1.02.R2.35.R3.36.P1.08	-12.1804	-4.12281	R1.02.R2.35.R3.36.P1.08	-8.20671	-2.79925	R1.02.R2.35.R3.36.P1.08	-12.433	0.216023	AAAGCAAGTGTAATAC-1	-7.34714	0.796453	AAAGCAAGTGTAATAC-1	3.95527	-0.697644	AAAGCAAGTGTAATAC-1	-5.98963	-0.243
09A_GCTCCAAAGCGG	6.8431	0.0448211	09A_GCTCCAAAGCGG	0.204975	-0.89122	09A_GCTCCAAAGCGG	1.30573	9.49886	R1.02.R2.37.R3.50.P1.07	-12.0115	-4.09141	R1.02.R2.37.R3.50.P1.07	-7.65746	-3.00657	R1.02.R2.37.R3.50.P1.07	-12.1282	0.201879	AAAGCAAGTTAACGGC-1	2.06673	-11.0918	AAAGCAAGTTAACGGC-1	8.05242	2.7242	AAAGCAAGTTAACGGC-1	2.26819	11.1084
09A_GGTATCGAAATA	-0.741295	-5.43424	09A_GGTATCGAAATA	-1.78791	0.765629	09A_GGTATCGAAATA	3.22779	-3.30637	R1.02.R2.40.R3.49.P1.06	-11.4263	-3.98921	R1.02.R2.40.R3.49.P1.06	-7.68012	-1.0709	R1.02.R2.40.R3.49.P1.06	-10.7381	0.468258	AAAGCACCAAATGCCC-1	-3.48346	4.87453	AAAGCACCAAATGCCC-1	6.90843	5.32277	AAAGCACCAAATGCCC-1	-7.72467	-5.55905
09A_CTCGGGTTTAGC	-5.08785	0.347255	09A_CTCGGGTTTAGC	-4.70563	0.453623	09A_CTCGGGTTTAGC	0.144436	0.0933467	R1.02.R2.41.R3.09.P1.05	-12.5388	-3.59135	R1.02.R2.41.R3.09.P1.05	-8.27049	-2.43734	R1.02.R2.41.R3.09.P1.05	-12.5843	-0.73393	AAAGCACCACAATTAC-1	5.79755	-2.76825	AAAGCACCACAATTAC-1	-8.41186	3.40883	AAAGCACCACAATTAC-1	10.4043	2.9086
09A_GCCAGTACCACA	-6.3952	-1.9747	09A_GCCAGTACCACA	-4.08961	2.00533	09A_GCCAGTACCACA	0.861079	-0.193661	R1.02.R2.43.R3.13.P1.08	-12.0704	-3.87245	R1.02.R2.43.R3.13.P1.08	-8.00273	-2.66842	R1.02.R2.43.R3.13.P1.08	-12.0043	0.0642273	AAAGCACCATGGCCCA-1	-6.38428	3.20856	AAAGCACCATGGCCCA-1	3.10293	1.1903	AAAGCACCATGGCCCA-1	-5.8049	-3.07412
09A_GAGCCATCAATT	-1.34748	-5.36344	09A_GAGCCATCAATT	-1.85665	2.8614	09A_GAGCCATCAATT	2.09052	-3.02978	R1.02.R2.54.R3.13.P1.07	-11.8189	-3.99683	R1.02.R2.54.R3.13.P1.07	-8.027	-2.772	R1.02.R2.54.R3.13.P1.07	-11.9611	0.417126	AAAGCACCATTGTGGC-1	5.28801	1.56814	AAAGCACCATTGTGGC-1	-9.52081	2.4962	AAAGCACCATTGTGGC-1	6.66748	2.70058
09A_GTCTTCTTTCTG	-0.734621	-5.56074	09A_GTCTTCTTTCTG	4.80753	-0.164377	09A_GTCTTCTTTCTG	4.95189	-2.30391	R1.02.R2.61.R3.11.P1.06	-10.5847	-2.93365	R1.02.R2.61.R3.11.P1.06	-7.9417	-1.9909	R1.02.R2.61.R3.11.P1.06	-11.7474	-0.314095	AAAGCCCGTATTGAGT-1	-3.43757	5.42482	AAAGCCCGTATTGAGT-1	6.46749	5.07875	AAAGCCCGTATTGAGT-1	-7.25764	-7.20121
09A_ACGTGGTGACTT	-5.27682	10.3701	09A_ACGTGGTGACTT	-5.30312	-0.813504	09A_ACGTGGTGACTT	2.00123	5.94966	R1.02.R2.62.R3.83.P1.07	-10.3457	-2.63402	R1.02.R2.62.R3.83.P1.07	-7.80039	-1.79462	R1.02.R2.62.R3.83.P1.07	-11.9573	-1.04327	AAAGCCCGTCACAGAC-1	1.41032	-11.3465	AAAGCCCGTCACAGAC-1	-6.21503	-12.1618	AAAGCCCGTCACAGAC-1	2.86204	11.2231
09A_TCGAATCCCGAA	3.01063	-3.66358	09A_TCGAATCCCGAA	-1.90064	0.807872	09A_TCGAATCCCGAA	2.09176	-4.53443	R1.02.R2.69.R3.74.P1.07	-11.7017	-3.40278	R1.02.R2.69.R3.74.P1.07	-7.66897	-2.77359	R1.02.R2.69.R3.74.P1.07	-10.5654	0.554039	AAAGCCCGTCCTTTAA-1	9.62638	-0.494522	AAAGCCCGTCCTTTAA-1	-6.78432	2.54142	AAAGCCCGTCCTTTAA-1	9.12467	0.429461
09A_CTGCGACGTGAC	1.38845	-5.3818	09A_CTGCGACGTGAC	3.84346	-0.785028	09A_CTGCGACGTGAC	3.68732	-3.8039	R1.02.R2.70.R3.35.P1.05	-11.472	-2.53475	R1.02.R2.70.R3.35.P1.05	-6.19322	-1.78322	R1.02.R2.70.R3.35.P1.05	-11.4834	-0.897705	AAAGCCCGTGCTAGAC-1	-7.08439	-0.876302	AAAGCCCGTGCTAGAC-1	5.09698	-2.43934	AAAGCCCGTGCTAGAC-1	-7.01096	0.320302
09A_CAGTAGCCCGTT	-4.85826	-4.08841	09A_CAGTAGCCCGTT	1.30438	2.12867	09A_CAGTAGCCCGTT	1.12746	-1.90332	R1.02.R2.86.R3.27.P1.07	-11.6543	-3.89715	R1.02.R2.86.R3.27.P1.07	-8.32603	-1.69755	R1.02.R2.86.R3.27.P1.07	-11.248	-0.404283	AAAGCCCGTGGAAGGC-1	-7.62167	3.45214	AAAGCCCGTGGAAGGC-1	6.74938	2.47642	AAAGCCCGTGGAAGGC-1	-4.24121	-4.29573
09A_GAGTAGCACTTC	15.464	1.5879	09A_GAGTAGCACTTC	0.24836	-4.12181	09A_GAGTAGCACTTC	-8.01519	-0.940199	R1.02.R2.96.R3.62.P1.07	-12.5393	-2.47392	R1.02.R2.96.R3.62.P1.07	-7.83853	-1.86348	R1.02.R2.96.R3.62.P1.07	-11.2605	-0.040433	AAAGCCCGTGTTGCTT-1	-4.39307	-7.1622	AAAGCCCGTGTTGCTT-1	6.60023	-9.35875	AAAGCCCGTGTTGCTT-1	-5.39516	9.15295
09A_GAGGTAACCCGA	1.30683	3.79494	09A_GAGGTAACCCGA	0.352413	-0.954619	09A_GAGGTAACCCGA	-2.65998	3.74458	R1.03.R2.01.R3.01.P1.07	-12.0614	-4.07407	R1.03.R2.01.R3.01.P1.07	-6.32606	-2.27077	R1.03.R2.01.R3.01.P1.07	-12.5723	-0.380971	AAAGCCGCACATAACT-1	3.56554	-9.84438	AAAGCCGCACATAACT-1	-6.63954	-9.23149	AAAGCCGCACATAACT-1	7.43683	4.38129
09A_TGCATAGGTTCC	3.00537	3.97165	09A_TGCATAGGTTCC	-0.302358	-2.37683	09A_TGCATAGGTTCC	-3.7147	3.58946	R1.03.R2.03.R3.95.P1.06	-10.8503	-2.46862	R1.03.R2.03.R3.95.P1.06	-7.58356	-2.04454	R1.03.R2.03.R3.95.P1.06	-11.7705	-1.45126	AAAGCCGCACTGACTA-1	-4.44544	7.48983	AAAGCCGCACTGACTA-1	8.03673	3.69207	AAAGCCGCACTGACTA-1	-4.00432	-6.30601
09A_TCACATTGTGTC	3.07269	-3.67723	09A_TCACATTGTGTC	0.300507	3.26943	09A_TCACATTGTGTC	1.83522	-6.01428	R1.03.R2.06.R3.37.P1.08	-11.6738	-2.89418	R1.03.R2.06.R3.37.P1.08	-7.39453	-2.27318	R1.03.R2.06.R3.37.P1.08	-12.2187	-1.5701	AAAGCCGCACTGGCTG-1	-4.02109	6.6813	AAAGCCGCACTGGCTG-1	6.55936	5.19132	AAAGCCGCACTGGCTG-1	-5.53313	-7.83372
09A_CGTTGTGCCACT	10.4065	4.10255	09A_CGTTGTGCCACT	-2.77324	-0.131256	09A_CGTTGTGCCACT	0.669755	9.01642	R1.03.R2.06.R3.66.P1.05	-12.6903	-3.80624	R1.03.R2.06.R3.66.P1.05	-8.33159	-2.8408	R1.03.R2.06.R3.66.P1.05	-12.4684	0.0723425	AAAGCCGCAGGAACTG-1	5.51115	-2.61686	AAAGCCGCAGGAACTG-1	-8.94015	3.08159	AAAGCCGCAGGAACTG-1	10.3825	4.36525
09A_GCGAAAGCCTGC	2.66293	-3.40973	09A_GCGAAAGCCTGC	-2.05382	2.98377	09A_GCGAAAGCCTGC	0.645401	-5.22744	R1.03.R2.08.R3.26.P1.07	-12.339	-3.99857	R1.03.R2.08.R3.26.P1.07	-6.81344	-2.79519	R1.03.R2.08.R3.26.P1.07	-12.4137	-0.330839	AAAGCCGCAGTTAAAG-1	11.0346	0.735397	AAAGCCGCAGTTAAAG-1	-5.90118	5.60071	AAAGCCGCAGTTAAAG-1	7.76507	-2.40458
09A_GTCCAATTCCCA	-4.70516	-0.924088	09A_GTCCAATTCCCA	-4.33834	1.32192	09A_GTCCAATTCCCA	1.35963	0.126615	R1.03.R2.09.R3.73.P1.06	-12.2883	-4.13292	R1.03.R2.09.R3.73.P1.06	-7.37912	-2.88598	R1.03.R2.09.R3.73.P1.06	-12.6684	-0.477512	AAAGCCGCATAGACTT-1	-6.34845	4.89546	AAAGCCGCATAGACTT-1	6.88025	1.83869	AAAGCCGCATAGACTT-1	-6.37879	-7.28489
09A_GATAATATCGCC	1.89709	-1.22759	09A_GATAATATCGCC	-0.953931	1.3204	09A_GATAATATCGCC	1.20076	-5.19801	R1.03.R2.10.R3.45.P1.06	-11.2183	-2.8725	R1.03.R2.10.R3.45.P1.06	-8.0186	-2.25817	R1.03.R2.10.R3.45.P1.06	-12.0191	-1.29946	AAAGCCGCATAGCTTG-1	-6.3395	3.1858	AAAGCCGCATAGCTTG-1	7.12154	0.166559	AAAGCCGCATAGCTTG-1	-5.36584	-2.49758
09A_CCGGTACTGCCT	15.095	2.09162	09A_CCGGTACTGCCT	0.777761	-4.09227	09A_CCGGTACTGCCT	-8.05518	-2.44189	R1.03.R2.10.R3.80.P1.05	-11.4347	-2.87565	R1.03.R2.10.R3.80.P1.05	-7.78937	-2.08392	R1.03.R2.10.R3.80.P1.05	-12.0246	-0.804705	AAAGCCGCATGCAACC-1	-7.16577	1.37463	AAAGCCGCATGCAACC-1	-0.0576759	-3.09162	AAAGCCGCATGCAACC-1	-6.16451	-2.05
09A_ATCAGAAACTAG	-4.7109	0.682633	09A_ATCAGAAACTAG	-4.3297	1.3262	09A_ATCAGAAACTAG	-0.1044	0.42082	R1.03.R2.13.R3.33.P1.08	-10.8165	-4.15455	R1.03.R2.13.R3.33.P1.08	-6.49989	-2.68282	R1.03.R2.13.R3.33.P1.08	-12.7385	-1.25379	AAAGCCGCATTAAGCT-1	8.55511	1.56214	AAAGCCGCATTAAGCT-1	-7.0857	6.45451	AAAGCCGCATTAAGCT-1	5.89225	-0.885843
09A_AATGGATGGCAC	-4.25851	-1.46334	09A_AATGGATGGCAC	-3.79893	2.067	09A_AATGGATGGCAC	-0.471861	-1.30504	R1.03.R2.16.R3.63.P1.05	-11.9418	-4.19835	R1.03.R2.16.R3.63.P1.05	-8.20391	-2.82421	R1.03.R2.16.R3.63.P1.05	-12.7691	-0.447254	AAAGCCGCATTGTTGG-1	-7.97679	4.8767	AAAGCCGCATTGTTGG-1	7.0481	4.06673	AAAGCCGCATTGTTGG-1	-4.06266	-6.98525
09A_CGAACATCCTTG	-4.94543	-3.12954	09A_CGAACATCCTTG	-2.26875	1.28321	09A_CGAACATCCTTG	3.46537	-0.0388659	R1.03.R2.19.R3.30.P1.05	-12.4451	-3.44175	R1.03.R2.19.R3.30.P1.05	-7.93381	-2.75726	R1.03.R2.19.R3.30.P1.05	-12.4204	-0.600949	AAAGCGGGTAAGGTCC-1	7.05666	0.157395	AAAGCGGGTAAGGTCC-1	-9.16088	3.04419	AAAGCGGGTAAGGTCC-1	6.48336	-5.45626
09A_TTGACTGTCACA	0.205683	-4.30671	09A_TTGACTGTCACA	-2.86465	3.58134	09A_TTGACTGTCACA	1.3024	-2.63331	R1.03.R2.26.R3.52.P1.06	-11.7366	-2.36879	R1.03.R2.26.R3.52.P1.06	-7.43676	-1.93309	R1.03.R2.26.R3.52.P1.06	-10.761	-0.0841951	AAAGCGGGTAGCCTCC-1	-3.53523	5.5579	AAAGCGGGTAGCCTCC-1	6.74109	4.59179	AAAGCGGGTAGCCTCC-1	-6.15379	-7.12108
09A_TAAATTCCACGG	2.69352	-4.52123	09A_TAAATTCCACGG	-1.64117	2.80702	09A_TAAATTCCACGG	1.22963	-3.45327	R1.03.R2.27.R3.02.P1.05	-12.5523	-3.81781	R1.03.R2.27.R3.02.P1.05	-7.77816	-2.9731	R1.03.R2.27.R3.02.P1.05	-12.3495	-0.108391	AAAGCGGGTCATCCTG-1	4.78429	-8.98785	AAAGCGGGTCATCCTG-1	-5.31911	-10.8706	AAAGCGGGTCATCCTG-1	2.85113	-11.0476
09A_TGCCGAACAGTT	0.97399	-5.61158	09A_TGCCGAACAGTT	-1.29917	2.35534	09A_TGCCGAACAGTT	3.44302	-3.39502	R1.03.R2.27.R3.05.P1.06	-12.342	-4.12705	R1.03.R2.27.R3.05.P1.06	-8.12789	-2.89687	R1.03.R2.27.R3.05.P1.06	-12.3809	0.145764	AAAGCGGGTGATCAGC-1	-4.9524	6.01472	AAAGCGGGTGATCAGC-1	7.28539	5.4372	AAAGCGGGTGATCAGC-1	-4.03323	-7.23452
09A_TCTCGTTAACCA	10.3443	3.00152	09A_TCTCGTTAACCA	1.12698	-1.70773	09A_TCTCGTTAACCA	-3.58438	9.58541	R1.03.R2.30.R3.22.P1.05	-11.8881	-2.99066	R1.03.R2.30.R3.22.P1.05	-7.5503	-2.86217	R1.03.R2.30.R3.22.P1.05	-11.1949	0.602617	AAAGCGGGTTAACACG-1	-5.75982	-0.125966	AAAGCGGGTTAACACG-1	5.49385	-2.05959	AAAGCGGGTTAACACG-1	-5.59661	0.0886977
09A_CTCAGGTATCCT	2.57728	-3.53153	09A_CTCAGGTATCCT	-2.97913	2.40853	09A_CTCAGGTATCCT	-0.83331	-3.59182	R1.03.R2.36.R3.91.P1.06	-11.8581	-4.18185	R1.03.R2.36.R3.91.P1.06	-6.86664	-2.71875	R1.03.R2.36.R3.91.P1.06	-11.2309	0.513577	AAAGCGGGTTCCGGGA-1	10.2786	-0.412023	AAAGCGGGTTCCGGGA-1	-6.31371	4.81138	AAAGCGGGTTCCGGGA-1	7.70186	-0.851391
09A_ATCTCATCCCTT	-6.44141	-2.11105	09A_ATCTCATCCCTT	-0.815922	1.4307	09A_ATCTCATCCCTT	2.68755	1.31514	R1.03.R2.38.R3.33.P1.08	-12.4508	-3.90122	R1.03.R2.38.R3.33.P1.08	-8.00231	-2.75374	R1.03.R2.38.R3.33.P1.08	-12.6919	-1.09618	AAAGCGGGTTGCACAA-1	-6.88597	0.075183	AAAGCGGGTTGCACAA-1	3.59803	-1.79537	AAAGCGGGTTGCACAA-1	-5.62346	0.390506
09A_AGTCCGCGATTC	-4.93617	-4.43115	09A_AGTCCGCGATTC	3.33493	1.22402	09A_AGTCCGCGATTC	5.61742	-0.73873	R1.03.R2.39.R3.06.P1.05	-12.5711	-3.72046	R1.03.R2.39.R3.06.P1.05	-7.89867	-2.88893	R1.03.R2.39.R3.06.P1.05	-12.6634	-0.539125	AAAGCGGGTTTACCGT-1	-3.17437	5.22833	AAAGCGGGTTTACCGT-1	4.80551	4.47857	AAAGCGGGTTTACCGT-1	-6.59179	-6.71891
09A_CCCTTTAACCCC	2.64254	3.96276	09A_CCCTTTAACCCC	-0.130157	-1.99547	09A_CCCTTTAACCCC	-3.12181	3.20559	R1.03.R2.39.R3.74.P1.05	-11.0004	-1.83958	R1.03.R2.39.R3.74.P1.05	-3.73565	-2.79084	R1.03.R2.39.R3.74.P1.05	-10.7177	-0.00946698	AAAGCTTGTCGACTAA-1	-7.16773	1.70453	AAAGCTTGTCGACTAA-1	6.66812	-0.996682	AAAGCTTGTCGACTAA-1	-6.17754	-1.90413
09A_GCTACTATACCA	1.5893	3.8979	09A_GCTACTATACCA	2.81566	-2.18026	09A_GCTACTATACCA	-2.5411	3.99958	R1.03.R2.41.R3.74.P1.08	-12.2197	-3.82876	R1.03.R2.41.R3.74.P1.08	-7.9826	-2.4096	R1.03.R2.41.R3.74.P1.08	-12.3313	-0.325462	AAAGCTTGTTAGAGGG-1	-6.3661	-3.02765	AAAGCTTGTTAGAGGG-1	0.164024	-3.36354	AAAGCTTGTTAGAGGG-1	-6.23189	3.49718
09A_CCTCAGGACCGG	4.46264	4.86618	09A_CCTCAGGACCGG	-3.8652	1.04233	09A_CCTCAGGACCGG	-4.33142	2.61646	R1.03.R2.50.R3.64.P1.08	-10.5967	-2.4694	R1.03.R2.50.R3.64.P1.08	-8.18165	-1.50269	R1.03.R2.50.R3.64.P1.08	-11.5495	-0.979581	AAAGGACGTCCTTCTC-1	8.9752	-1.63871	AAAGGACGTCCTTCTC-1	-7.00874	5.67295	AAAGGACGTCCTTCTC-1	10.1643	0.159652
09A_AACCGACAATGC	3.42577	4.3955	09A_AACCGACAATGC	-2.05823	-1.82657	09A_AACCGACAATGC	-4.05404	1.63321	R1.03.R2.65.R3.36.P1.07	-11.1734	-2.99495	R1.03.R2.65.R3.36.P1.07	-7.34786	-2.04264	R1.03.R2.65.R3.36.P1.07	-12.024	-1.34034	AAAGGACGTTGGATCA-1	-5.88646	0.459616	AAAGGACGTTGGATCA-1	5.51002	-2.42949	AAAGGACGTTGGATCA-1	-5.8908	1.27465
09A_CGTCCACTAATC	-6.24588	-2.51388	09A_CGTCCACTAATC	-4.59679	1.57921	09A_CGTCCACTAATC	2.45332	0.807954	R1.03.R2.70.R3.28.P1.07	-11.487	-2.69272	R1.03.R2.70.R3.28.P1.07	-7.61738	-2.17885	R1.03.R2.70.R3.28.P1.07	-11.7456	-0.945818	AAAGGAGCACAGAAAC-1	3.85921	-10.5278	AAAGGAGCACAGAAAC-1	-5.48848	-11.1447	AAAGGAGCACAGAAAC-1	3.51095	10.4404
09A_GAGTGTCAGTTT	-4.59127	0.69165	09A_GAGTGTCAGTTT	-4.54094	0.796799	09A_GAGTGTCAGTTT	-0.192676	1.04047	R1.03.R2.73.R3.14.P1.07	-12.0633	-3.25742	R1.03.R2.73.R3.14.P1.07	-7.69695	-2.34593	R1.03.R2.73.R3.14.P1.07	-11.6745	-0.0639087	AAAGGAGCACCTGTAA-1	-6.507	0.492368	AAAGGAGCACCTGTAA-1	5.75721	-1.54726	AAAGGAGCACCTGTAA-1	-5.54424	0.637777
09A_CCACGTCTAGCT	-1.37317	0.731383	09A_CCACGTCTAGCT	-0.0964413	0.311675	09A_CCACGTCTAGCT	-1.1202	2.54282	R1.03.R2.75.R3.18.P1.08	-12.3192	-4.21537	R1.03.R2.75.R3.18.P1.08	-7.90751	-2.87203	R1.03.R2.75.R3.18.P1.08	-11.9849	0.440361	AAAGGAGCAGGTTAAA-1	-3.86481	-2.87449	AAAGGAGCAGGTTAAA-1	5.39713	-6.20588	AAAGGAGCAGGTTAAA-1	-4.76304	6.00387
09A_GAATGTGTATTA	-4.77783	-1.64117	09A_GAATGTGTATTA	-4.07062	1.07847	09A_GAATGTGTATTA	1.45297	-0.389857	R1.03.R2.76.R3.72.P1.06	-11.7482	-3.5263	R1.03.R2.76.R3.72.P1.06	-7.29352	-2.43897	R1.03.R2.76.R3.72.P1.06	-11.4127	0.219211	AAAGGAGCATTGTCCT-1	-3.54182	7.1431	AAAGGAGCATTGTCCT-1	7.35387	5.45853	AAAGGAGCATTGTCCT-1	-4.55878	-6.85633
09A_CTGTTTCGTTGC	-1.31205	1.35492	09A_CTGTTTCGTTGC	3.61526	-1.96755	09A_CTGTTTCGTTGC	-0.755854	3.39976	R1.03.R2.78.R3.94.P1.07	-12.1398	-2.71081	R1.03.R2.78.R3.94.P1.07	-7.35096	-1.82258	R1.03.R2.78.R3.94.P1.07	-10.6295	0.491471	AAAGGAGCATTGTGAT-1	7.93384	1.938	AAAGGAGCATTGTGAT-1	-4.35717	3.07289	AAAGGAGCATTGTGAT-1	5.7626	-1.27634
09A_CCAGGCGCCTTT	0.183266	5.8489	09A_CCAGGCGCCTTT	-3.81917	-0.218558	09A_CCAGGCGCCTTT	-3.68118	7.22143	R1.03.R2.82.R3.90.P1.06	-11.943	-3.872	R1.03.R2.82.R3.90.P1.06	-8.16065	-2.53399	R1.03.R2.82.R3.90.P1.06	-12.7054	-0.0240288	AAAGGCTCAATCCTAG-1	10.0431	-1.0109	AAAGGCTCAATCCTAG-1	-3.62418	3.10202	AAAGGCTCAATCCTAG-1	3.44937	-0.50311
09A_TATCCAGGTATT	-3.04196	0.745278	09A_TATCCAGGTATT	-3.09946	0.629112	09A_TATCCAGGTATT	-0.607971	-0.233873	R1.03.R2.86.R3.45.P1.05	-12.5847	-3.6191	R1.03.R2.86.R3.45.P1.05	-8.02012	-2.91855	R1.03.R2.86.R3.45.P1.05	-12.6418	-0.909198	AAAGGCTCAATGCCCG-1	-4.25434	-7.73122	AAAGGCTCAATGCCCG-1	6.31222	-8.88575	AAAGGCTCAATGCCCG-1	-5.73897	9.36359
09A_CATCTCAATCTT	-2.26975	-5.69216	09A_CATCTCAATCTT	4.61912	-1.21851	09A_CATCTCAATCTT	5.97273	-1.60775	R1.03.R2.88.R3.33.P1.07	-12.3774	-2.56624	R1.03.R2.88.R3.33.P1.07	-7.9066	-2.3335	R1.03.R2.88.R3.33.P1.07	-10.7776	0.313764	AAAGGCTCACAACAAA-1	-3.62552	-7.26933	AAAGGCTCACAACAAA-1	5.02121	-9.20833	AAAGGCTCACAACAAA-1	-5.25058	8.49188
09A_TACTGCCTGAGA	-3.18102	-1.50587	09A_TACTGCCTGAGA	-3.30001	1.51808	09A_TACTGCCTGAGA	-0.0179022	-1.65238	R1.03.R2.90.R3.40.P1.05	-11.2849	-2.26391	R1.03.R2.90.R3.40.P1.05	4.40777	-0.0420645	R1.03.R2.90.R3.40.P1.05	-11.4244	-0.106741	AAAGGCTCACAGCCAT-1	-9.38842	1.25668	AAAGGCTCACAGCCAT-1	6.70994	-1.98427	AAAGGCTCACAGCCAT-1	-7.04123	-1.87722
09A_ACCAATGTTTGA	3.92772	4.12768	09A_ACCAATGTTTGA	-2.94677	-0.886033	09A_ACCAATGTTTGA	-4.33933	1.56568	R1.03.R2.93.R3.92.P1.06	-12.1657	-4.05172	R1.03.R2.93.R3.92.P1.06	-6.4755	-2.51244	R1.03.R2.93.R3.92.P1.06	-12.4675	-0.466784	AAAGGCTCACCTACGG-1	8.52308	-0.653686	AAAGGCTCACCTACGG-1	-8.02348	5.05598	AAAGGCTCACCTACGG-1	8.77309	0.0869562
09A_AGCCCACCAGTC	-2.55227	0.897173	09A_AGCCCACCAGTC	-0.726003	-4.09772	09A_AGCCCACCAGTC	-1.38702	-0.692087	R1.04.R2.02.R3.58.P1.07	-12.4786	-3.85595	R1.04.R2.02.R3.58.P1.07	-7.25485	-2.88368	R1.04.R2.02.R3.58.P1.07	-12.4046	-0.111751	AAAGGCTCACTAGGTC-1	6.21543	-2.07394	AAAGGCTCACTAGGTC-1	-9.28802	3.58625	AAAGGCTCACTAGGTC-1	10.0702	3.17219
09A_AGCTTGCACTGG	1.60457	-5.34739	09A_AGCTTGCACTGG	-0.725325	2.64871	09A_AGCTTGCACTGG	4.0309	-3.68945	R1.04.R2.02.R3.78.P1.07	-12.0455	-4.30563	R1.04.R2.02.R3.78.P1.07	-7.53979	-3.05454	R1.04.R2.02.R3.78.P1.07	-12.2653	0.0307276	AAAGGCTCACTTCACT-1	-3.3408	4.9792	AAAGGCTCACTTCACT-1	4.75297	4.55634	AAAGGCTCACTTCACT-1	-7.34581	-6.27052
09A_GCAATCAGCTAC	1.8614	-1.39491	09A_GCAATCAGCTAC	-0.195604	1.13892	09A_GCAATCAGCTAC	1.36547	-5.28776	R1.04.R2.16.R3.84.P1.06	-12.0484	-3.59857	R1.04.R2.16.R3.84.P1.06	-6.87574	-2.66429	R1.04.R2.16.R3.84.P1.06	-12.0364	0.209405	AAAGGCTCAGGACACA-1	3.59103	-10.559	AAAGGCTCAGGACACA-1	-5.5316	-11.0216	AAAGGCTCAGGACACA-1	3.26454	10.0489
09A_TATGTTTACCAC	-1.42089	14.8181	09A_TATGTTTACCAC	-2.80205	1.77845	09A_TATGTTTACCAC	-4.37673	9.57886	R1.04.R2.17.R3.45.P1.05	-11.3478	-2.23772	R1.04.R2.17.R3.45.P1.05	-8.05873	-1.67725	R1.04.R2.17.R3.45.P1.05	-10.9252	0.201617	AAAGGCTCAGGATAAC-1	-4.0985	2.73879	AAAGGCTCAGGATAAC-1	4.10229	3.54653	AAAGGCTCAGGATAAC-1	-7.95841	-5.48566
09A_CGTCTGCATCCA	-1.38845	1.21151	09A_CGTCTGCATCCA	0.31662	-1.71273	09A_CGTCTGCATCCA	-1.45669	1.96581	R1.04.R2.21.R3.82.P1.07	-11.9657	-4.14937	R1.04.R2.21.R3.82.P1.07	-7.71016	-2.85245	R1.04.R2.21.R3.82.P1.07	-11.8178	0.358833	AAAGGTTAGCGATAAG-1	-7.09259	4.39792	AAAGGTTAGCGATAAG-1	3.42363	2.00494	AAAGGTTAGCGATAAG-1	-4.07698	-3.84931
09A_TTTAGCCTTCAA	14.4157	1.76645	09A_TTTAGCCTTCAA	-0.419248	-3.81475	09A_TTTAGCCTTCAA	-7.60757	-2.20953	R1.04.R2.23.R3.86.P1.05	-11.8982	-2.05478	R1.04.R2.23.R3.86.P1.05	-7.07641	-2.18633	R1.04.R2.23.R3.86.P1.05	-10.962	0.240876	AAAGGTTAGGACGTAA-1	-5.02178	-0.392803	AAAGGTTAGGACGTAA-1	6.0324	-3.76928	AAAGGTTAGGACGTAA-1	-5.33913	3.27906
09A_AAGAACCTAGGT	1.88917	-4.14142	09A_AAGAACCTAGGT	-1.94997	3.17257	09A_AAGAACCTAGGT	1.25632	-4.26532	R1.04.R2.28.R3.67.P1.06	-11.6729	-3.99967	R1.04.R2.28.R3.67.P1.06	-7.83121	-2.84197	R1.04.R2.28.R3.67.P1.06	-12.2574	0.223324	AAAGGTTAGGCGAAAC-1	1.63443	-12.8405	AAAGGTTAGGCGAAAC-1	-4.3527	-13.5388	AAAGGTTAGGCGAAAC-1	2.20402	12.8214
09A_CCACGCCAAATA	4.04536	4.9494	09A_CCACGCCAAATA	1.93083	-2.10448	09A_CCACGCCAAATA	-3.67526	4.64035	R1.04.R2.33.R3.40.P1.07	-11.5409	-3.64782	R1.04.R2.33.R3.40.P1.07	-7.01635	-2.50867	R1.04.R2.33.R3.40.P1.07	-11.2907	0.424229	AAAGGTTAGGTGAAAT-1	7.337	-1.58779	AAAGGTTAGGTGAAAT-1	-4.95081	0.873732	AAAGGTTAGGTGAAAT-1	8.72796	1.06944
09A_AAGGTTGTGAAT	3.06993	-4.01159	09A_AAGGTTGTGAAT	1.94319	-0.260008	09A_AAGGTTGTGAAT	2.50777	-5.35649	R1.04.R2.34.R3.09.P1.08	-10.9827	-3.75091	R1.04.R2.34.R3.09.P1.08	-6.81055	-2.90762	R1.04.R2.34.R3.09.P1.08	-12.4554	-0.765919	AAAGGTTAGGTTACGT-1	1.6044	-11.2679	AAAGGTTAGGTTACGT-1	-5.37452	-11.8142	AAAGGTTAGGTTACGT-1	1.29098	10.642
09A_AGACTGAGCAAT	-4.86075	-0.0856968	09A_AGACTGAGCAAT	-1.85039	0.636644	09A_AGACTGAGCAAT	2.77762	-5.10317	R1.04.R2.36.R3.30.P1.07	-11.8971	-4.29038	R1.04.R2.36.R3.30.P1.07	-8.25228	-2.75625	R1.04.R2.36.R3.30.P1.07	-11.6106	0.565786	AAAGGTTAGTTAGCCG-1	7.23344	-2.35816	AAAGGTTAGTTAGCCG-1	-8.38579	4.86595	AAAGGTTAGTTAGCCG-1	10.1088	1.8802
09A_CAATATGCTGAG	3.20211	4.0014	09A_CAATATGCTGAG	-1.88598	-1.07387	09A_CAATATGCTGAG	-3.59382	2.93177	R1.04.R2.36.R3.32.P1.05	-12.5276	-3.83089	R1.04.R2.36.R3.32.P1.05	-7.71365	-2.86204	R1.04.R2.36.R3.32.P1.05	-12.7186	-0.844845	AAATCCGGTAAACAAG-1	8.00491	-1.69416	AAATCCGGTAAACAAG-1	-7.47857	5.73627	AAATCCGGTAAACAAG-1	9.84723	1.55906
09A_CGCCTTCCGGGT	0.620228	-3.68503	09A_CGCCTTCCGGGT	-1.29063	1.96665	09A_CGCCTTCCGGGT	2.95975	-3.14352	R1.04.R2.39.R3.65.P1.05	-11.1744	-2.11779	R1.04.R2.39.R3.65.P1.05	-6.35142	-2.40689	R1.04.R2.39.R3.65.P1.05	-10.7396	0.496554	AAATCCGGTCAGGCAT-1	4.82063	-3.54142	AAATCCGGTCAGGCAT-1	-9.78358	5.04812	AAATCCGGTCAGGCAT-1	10.4551	4.41607
09A_CGAGAAATGGCT	-3.75248	0.988105	09A_CGAGAAATGGCT	-3.35596	0.349576	09A_CGAGAAATGGCT	-0.0669893	1.44188	R1.04.R2.45.R3.66.P1.06	-12.1248	-2.69994	R1.04.R2.45.R3.66.P1.06	-8.05246	-1.3583	R1.04.R2.45.R3.66.P1.06	-10.9223	0.0192378	AAATCCGGTCATAACG-1	6.15849	-1.92397	AAATCCGGTCATAACG-1	-8.84449	3.72235	AAATCCGGTCATAACG-1	5.91729	-5.1329
09A_CCGGCCCTCCGT	-5.89473	10.129	09A_CCGGCCCTCCGT	-4.84951	-0.599349	09A_CCGGCCCTCCGT	2.18927	5.30995	R1.04.R2.50.R3.47.P1.07	-11.3806	-3.58278	R1.04.R2.50.R3.47.P1.07	-7.88169	-2.37757	R1.04.R2.50.R3.47.P1.07	-11.3762	0.280932	AAATCCGGTCTCAGCC-1	-4.9762	4.01791	AAATCCGGTCTCAGCC-1	3.70197	2.21057	AAATCCGGTCTCAGCC-1	-3.73598	-3.99077
09A_ACTCATGGGAAC	3.37315	-3.04209	09A_ACTCATGGGAAC	-4.77752	-0.226533	09A_ACTCATGGGAAC	0.317847	-5.91641	R1.04.R2.58.R3.03.P1.05	-12.3751	-4.08328	R1.04.R2.58.R3.03.P1.05	-8.10121	-2.91485	R1.04.R2.58.R3.03.P1.05	-12.3637	-0.117397	AAATCCGGTGAGACTC-1	8.02617	0.833512	AAATCCGGTGAGACTC-1	-7.2359	4.39952	AAATCCGGTGAGACTC-1	5.7	-0.505182
09A_CTCCATTAATAG	-1.38737	1.39358	09A_CTCCATTAATAG	-2.93945	-0.424048	09A_CTCCATTAATAG	-2.02172	0.87214	R1.04.R2.60.R3.47.P1.06	-11.3144	2.13213	R1.04.R2.60.R3.47.P1.06	-6.37867	-1.18468	R1.04.R2.60.R3.47.P1.06	-9.23557	-1.71385	AAATCCGGTGTTGTGA-1	-7.07895	-0.513217	AAATCCGGTGTTGTGA-1	5.02363	-2.65799	AAATCCGGTGTTGTGA-1	-5.67152	1.28427
09A_CCCCCTACAGGC	2.94857	-3.82199	09A_CCCCCTACAGGC	3.67044	-0.922816	09A_CCCCCTACAGGC	3.22242	-5.41423	R1.04.R2.63.R3.15.P1.08	-11.9711	-2.36525	R1.04.R2.63.R3.15.P1.08	-7.31824	-1.9064	R1.04.R2.63.R3.15.P1.08	-10.8701	-0.0168917	AAATCCGGTTATCGAG-1	-3.72958	-3.00892	AAATCCGGTTATCGAG-1	6.68976	-5.80984	AAATCCGGTTATCGAG-1	-4.01869	4.76088
09A_TACGCGACATTT	-4.32922	-3.16734	09A_TACGCGACATTT	-3.85851	1.42849	09A_TACGCGACATTT	-0.146194	-0.465426	R1.04.R2.66.R3.08.P1.06	-12.3433	-3.98016	R1.04.R2.66.R3.08.P1.06	-6.89151	-2.80906	R1.04.R2.66.R3.08.P1.06	-12.0667	0.0505002	AAATGCCTCAAGCTTA-1	10.1482	-0.75226	AAATGCCTCAAGCTTA-1	-6.76253	2.4194	AAATGCCTCAAGCTTA-1	8.58186	-0.597673
09A_AGTCGGGCCATC	-0.926708	-5.20572	09A_AGTCGGGCCATC	-2.1481	2.22071	09A_AGTCGGGCCATC	1.31023	-2.75417	R1.04.R2.80.R3.27.P1.06	-11.9497	-4.09357	R1.04.R2.80.R3.27.P1.06	-6.90862	-2.61017	R1.04.R2.80.R3.27.P1.06	-11.2852	0.607342	AAATGCCTCCTAGTCC-1	-3.89911	4.03885	AAATGCCTCCTAGTCC-1	5.73299	4.97088	AAATGCCTCCTAGTCC-1	-8.30225	-5.77434
09A_TCTCATTCACCC	4.1353	4.51099	09A_TCTCATTCACCC	-2.03333	-0.356735	09A_TCTCATTCACCC	-2.84134	1.24055	R1.04.R2.80.R3.33.P1.07	-12.0146	-4.00716	R1.04.R2.80.R3.33.P1.07	-8.21147	-2.64089	R1.04.R2.80.R3.33.P1.07	-12.1962	-0.340091	AAATGCCTCCTCACAC-1	-3.72731	5.94368	AAATGCCTCCTCACAC-1	3.92859	4.40734	AAATGCCTCCTCACAC-1	-5.56646	-6.38248
09A_GTAGGCGGGAAC	-0.549127	6.21559	09A_GTAGGCGGGAAC	-2.18548	-0.742163	09A_GTAGGCGGGAAC	-3.81651	8.02644	R1.04.R2.90.R3.64.P1.07	-12.4387	-2.29903	R1.04.R2.90.R3.64.P1.07	-7.33587	-2.0323	R1.04.R2.90.R3.64.P1.07	-11.0354	0.138282	AAATGCCTCGATTTAG-1	9.65225	-0.678625	AAATGCCTCGATTTAG-1	-6.56007	5.88504	AAATGCCTCGATTTAG-1	9.1382	-1.33247
09A_GCCATGACCCCA	-1.51067	14.7749	09A_GCCATGACCCCA	-2.28674	-0.80109	09A_GCCATGACCCCA	-4.15758	9.60222	R1.05.R2.04.R3.08.P1.08	-11.2904	-2.93163	R1.05.R2.04.R3.08.P1.08	-7.38054	-2.32292	R1.05.R2.04.R3.08.P1.08	-12.0122	-0.879313	AAATGCCTCGATTTGA-1	-6.0222	0.653466	AAATGCCTCGATTTGA-1	4.11746	-1.03297	AAATGCCTCGATTTGA-1	-5.22313	-0.075725
09A_CGGGGGTTCGGT	0.0803125	-5.4962	09A_CGGGGGTTCGGT	2.97423	0.557147	09A_CGGGGGTTCGGT	4.68152	-2.75095	R1.05.R2.09.R3.01.P1.05	-11.1607	-2.91304	R1.05.R2.09.R3.01.P1.05	-7.56014	-2.21102	R1.05.R2.09.R3.01.P1.05	-11.9879	-1.13456	AAATGCCTCTAGCTTT-1	-6.03888	4.60604	AAATGCCTCTAGCTTT-1	6.55131	1.53389	AAATGCCTCTAGCTTT-1	-6.14285	-4.20751
09A_GGCTAGCGGAGA	1.20825	3.92274	09A_GGCTAGCGGAGA	-1.35699	-2.44271	09A_GGCTAGCGGAGA	-3.20453	1.59515	R1.05.R2.10.R3.82.P1.05	-11.551	-2.51417	R1.05.R2.10.R3.82.P1.05	-7.82948	-1.80277	R1.05.R2.10.R3.82.P1.05	-11.569	-0.814278	AAATGGCCAAGGTACG-1	4.51209	-3.18644	AAATGGCCAAGGTACG-1	-9.8264	4.98439	AAATGGCCAAGGTACG-1	10.2672	5.32521
09A_TATCAAATCCCT	1.57638	-4.67433	09A_TATCAAATCCCT	0.798453	-0.376488	09A_TATCAAATCCCT	1.75968	-4.8094	R1.05.R2.11.R3.02.P1.07	-12.353	-3.64984	R1.05.R2.11.R3.02.P1.07	-6.96158	-2.68125	R1.05.R2.11.R3.02.P1.07	-12.6053	-1.05954	AAATGGCCACATAGCC-1	-6.58036	3.92589	AAATGGCCACATAGCC-1	6.92064	1.49724	AAATGGCCACATAGCC-1	-3.85737	-3.73847
09A_AGAGGTACGCGA	-0.857914	6.27441	09A_AGAGGTACGCGA	-3.37349	1.02755	09A_AGAGGTACGCGA	-3.61469	7.55678	R1.05.R2.12.R3.89.P1.05	-12.1143	-2.16854	R1.05.R2.12.R3.89.P1.05	-7.6253	-1.88555	R1.05.R2.12.R3.89.P1.05	-11.3392	-0.60781	AAATGGCCACGAACAG-1	-6.03107	4.1776	AAATGGCCACGAACAG-1	7.221	1.84964	AAATGGCCACGAACAG-1	-4.02287	-3.81501
09A_ACAGCCGCCATC	-5.23378	0.115262	09A_ACAGCCGCCATC	0.18444	1.80232	09A_ACAGCCGCCATC	0.0454035	-0.23436	R1.05.R2.14.R3.01.P1.07	-10.6825	-2.65136	R1.05.R2.14.R3.01.P1.07	-8.30313	-1.50347	R1.05.R2.14.R3.01.P1.07	-11.4567	-0.477488	AAATGGCCAGAGAGCC-1	-3.82842	-4.83777	AAATGGCCAGAGAGCC-1	5.19989	-7.00118	AAATGGCCAGAGAGCC-1	-5.31389	7.00532
09A_ATAGACTCTTTG	0.826864	-5.52532	09A_ATAGACTCTTTG	-1.91381	2.23702	09A_ATAGACTCTTTG	4.72346	-2.55956	R1.05.R2.18.R3.15.P1.08	-11.8606	-2.38085	R1.05.R2.18.R3.15.P1.08	-7.52512	-1.73153	R1.05.R2.18.R3.15.P1.08	-10.7811	0.00784403	AAATGGCCAGTTATGT-1	-3.84381	-3.94451	AAATGGCCAGTTATGT-1	6.76855	-6.76643	AAATGGCCAGTTATGT-1	-5.17313	6.53615
09A_TCGTAACCATGA	1.57592	-5.16357	09A_TCGTAACCATGA	-1.43452	3.31834	09A_TCGTAACCATGA	0.319393	-3.66346	R1.05.R2.19.R3.70.P1.05	-11.2704	-2.62837	R1.05.R2.19.R3.70.P1.05	-6.74776	-2.21094	R1.05.R2.19.R3.70.P1.05	-11.892	-1.10705	AAATGGCCATCACTTC-1	5.63368	-2.53678	AAATGGCCATCACTTC-1	-9.5539	3.90105	AAATGGCCATCACTTC-1	10.1561	3.37628
09A_TTCTGACACGCA	2.05396	-3.81737	09A_TTCTGACACGCA	-1.22757	3.2184	09A_TTCTGACACGCA	-0.766923	-4.08923	R1.05.R2.24.R3.18.P1.06	-10.4992	-2.91347	R1.05.R2.24.R3.18.P1.06	-8.16904	-1.69301	R1.05.R2.24.R3.18.P1.06	-11.4332	-0.256527	AACAAAGGTACTTCAC-1	-4.34277	7.04941	AACAAAGGTACTTCAC-1	7.19044	5.41632	AACAAAGGTACTTCAC-1	-3.2213	-6.30255
09A_GCCGCGCCTTAA	0.433855	-3.67863	09A_GCCGCGCCTTAA	-1.25459	1.77526	09A_GCCGCGCCTTAA	-0.256282	-2.944	R1.05.R2.28.R3.66.P1.06	-11.7041	-3.35757	R1.05.R2.28.R3.66.P1.06	-8.2393	-1.81946	R1.05.R2.28.R3.66.P1.06	-11.846	-0.733144	AACAAAGGTAGCTGGT-1	-8.2452	3.48784	AACAAAGGTAGCTGGT-1	6.9775	2.17447	AACAAAGGTAGCTGGT-1	-3.2744	-3.74568
09A_TTAAGCATTCAA	-2.07557	0.872737	09A_TTAAGCATTCAA	-3.47748	-0.0905602	09A_TTAAGCATTCAA	-1.37969	1.33338	R1.05.R2.30.R3.44.P1.07	-11.1887	-2.51835	R1.05.R2.30.R3.44.P1.07	-7.38866	-2.1932	R1.05.R2.30.R3.44.P1.07	-12.6388	-1.47473	AACAAAGGTCCTAAGA-1	4.06917	-3.1784	AACAAAGGTCCTAAGA-1	-9.84651	4.54566	AACAAAGGTCCTAAGA-1	5.20702	-4.49636
09A_CGCGAGGCCGCC	2.95303	3.99657	09A_CGCGAGGCCGCC	3.31966	-1.50591	09A_CGCGAGGCCGCC	-1.88914	4.44079	R1.05.R2.31.R3.62.P1.08	-11.2319	-3.03133	R1.05.R2.31.R3.62.P1.08	-7.43299	-2.33592	R1.05.R2.31.R3.62.P1.08	-12.0299	-0.868068	AACAAAGGTGTCCTGC-1	1.39791	-12.844	AACAAAGGTGTCCTGC-1	-5.13195	-13.0593	AACAAAGGTGTCCTGC-1	1.54386	12.6885
09A_GATAGTCTACAA	-2.71896	-5.79169	09A_GATAGTCTACAA	1.52895	-0.300224	09A_GATAGTCTACAA	5.30416	-1.24576	R1.05.R2.32.R3.65.P1.08	-12.2034	-4.09322	R1.05.R2.32.R3.65.P1.08	-8.25343	-2.42521	R1.05.R2.32.R3.65.P1.08	-11.3234	0.524101	AACAAAGGTTAATCGG-1	-3.66993	-6.90438	AACAAAGGTTAATCGG-1	6.44355	-9.12734	AACAAAGGTTAATCGG-1	-6.30148	8.63033
09A_CCTCAGGTGGTA	-4.59728	0.200338	09A_CCTCAGGTGGTA	-4.25652	0.677997	09A_CCTCAGGTGGTA	-0.18405	0.498432	R1.05.R2.41.R3.62.P1.08	-12.4042	-2.95886	R1.05.R2.41.R3.62.P1.08	-6.85421	-2.30211	R1.05.R2.41.R3.62.P1.08	-12.2933	-0.380698	AACAAAGGTTATAGCG-1	8.44625	0.410354	AACAAAGGTTATAGCG-1	-8.0051	2.63987	AACAAAGGTTATAGCG-1	8.64853	0.694186
09A_GGGCCTTAGCTG	-6.37635	-2.15166	09A_GGGCCTTAGCTG	-4.00883	1.15713	09A_GGGCCTTAGCTG	1.61904	0.276509	R1.05.R2.44.R3.18.P1.08	-10.7363	-2.39193	R1.05.R2.44.R3.18.P1.08	-8.11238	-1.85429	R1.05.R2.44.R3.18.P1.08	-11.5916	-1.55644	AACAAGCCAAATATCC-1	-3.34604	5.07152	AACAAGCCAAATATCC-1	6.82167	4.29421	AACAAGCCAAATATCC-1	-7.02497	-7.03074
09A_GATTTGGCCAGT	-4.86423	-4.43804	09A_GATTTGGCCAGT	2.7884	1.17117	09A_GATTTGGCCAGT	5.33024	-0.825814	R1.05.R2.45.R3.70.P1.06	-12.0162	-4.42296	R1.05.R2.45.R3.70.P1.06	-8.20787	-2.76741	R1.05.R2.45.R3.70.P1.06	-12.3833	0.139812	AACAAGCCAACCGCCA-1	-6.82025	2.95313	AACAAGCCAACCGCCA-1	7.7075	0.657409	AACAAGCCAACCGCCA-1	-5.81828	-3.31672
09A_CTACCAGCTTGC	2.29455	-3.55158	09A_CTACCAGCTTGC	-2.08979	2.70853	09A_CTACCAGCTTGC	-0.968688	-4.13244	R1.05.R2.45.R3.85.P1.08	-12.3685	-3.98491	R1.05.R2.45.R3.85.P1.08	-7.85774	-2.90443	R1.05.R2.45.R3.85.P1.08	-12.4447	-0.413342	AACAAGCCAACCTAAT-1	4.33549	-3.35441	AACAAGCCAACCTAAT-1	-9.82785	4.14476	AACAAGCCAACCTAAT-1	5.55295	-4.87869
09A_ATCGGTCCCCTT	4.31021	5.2115	09A_ATCGGTCCCCTT	-2.43462	-1.4517	09A_ATCGGTCCCCTT	-4.11251	2.00852	R1.05.R2.46.R3.65.P1.06	-12.1444	-3.57073	R1.05.R2.46.R3.65.P1.06	-7.65681	-2.62765	R1.05.R2.46.R3.65.P1.06	-12.2854	-1.02934	AACAAGCCACAGACTC-1	11.0077	0.851467	AACAAGCCACAGACTC-1	-3.48924	2.83483	AACAAGCCACAGACTC-1	2.18175	-0.229181
09A_GCGCCATGCATC	14.2291	2.0585	09A_GCGCCATGCATC	-1.67644	2.66772	09A_GCGCCATGCATC	-6.72048	-0.572361	R1.05.R2.47.R3.66.P1.06	-11.2003	-3.42072	R1.05.R2.47.R3.66.P1.06	-8.14135	-1.49948	R1.05.R2.47.R3.66.P1.06	-11.2041	0.0764803	AACAAGCCATCAGTAT-1	10.6589	-0.698477	AACAAGCCATCAGTAT-1	-4.05281	3.25516	AACAAGCCATCAGTAT-1	3.27886	-0.542627
09A_GGGTAGATTTTG	-5.62957	10.1068	09A_GGGTAGATTTTG	-5.18833	-0.734297	09A_GGGTAGATTTTG	2.33523	4.78629	R1.05.R2.50.R3.49.P1.06	-11.6427	-3.85044	R1.05.R2.50.R3.49.P1.06	-7.84696	-2.181	R1.05.R2.50.R3.49.P1.06	-11.5127	0.354247	AACAAGCCATCTTGAG-1	-3.01402	5.28028	AACAAGCCATCTTGAG-1	6.46098	5.41065	AACAAGCCATCTTGAG-1	-6.74007	-7.32171
09A_CGTTTGCCCTTA	-5.09556	-4.03655	09A_CGTTTGCCCTTA	4.40552	0.527574	09A_CGTTTGCCCTTA	3.26771	-0.493502	R1.05.R2.51.R3.33.P1.05	-11.1408	-2.68624	R1.05.R2.51.R3.33.P1.05	-7.54633	-2.03469	R1.05.R2.51.R3.33.P1.05	-11.7654	-0.7813	AACAAGCCATTAAACC-1	9.43367	0.270043	AACAAGCCATTAAACC-1	-7.01731	1.81576	AACAAGCCATTAAACC-1	9.7475	-1.41987
09A_TCGTGAGGCAGA	2.84434	3.80964	09A_TCGTGAGGCAGA	-1.41068	-1.79908	09A_TCGTGAGGCAGA	-2.60376	3.74454	R1.05.R2.52.R3.57.P1.06	-10.9112	-3.35795	R1.05.R2.52.R3.57.P1.06	-8.24346	-1.55422	R1.05.R2.52.R3.57.P1.06	-11.5877	-0.219038	AACAGATAGACTAAGG-1	-4.22453	6.51006	AACAGATAGACTAAGG-1	6.28566	4.95418	AACAGATAGACTAAGG-1	-3.99606	-7.23663
09A_TACTGGAGAAAT	-4.41303	-3.60665	09A_TACTGGAGAAAT	0.556836	-0.907105	09A_TACTGGAGAAAT	5.51909	-0.0969381	R1.05.R2.56.R3.22.P1.05	-11.1328	-2.34614	R1.05.R2.56.R3.22.P1.05	-7.18155	-2.56128	R1.05.R2.56.R3.22.P1.05	-11.8167	-1.21721	AACAGATAGCCGCTAA-1	-3.64819	7.19712	AACAGATAGCCGCTAA-1	3.97626	4.48688	AACAGATAGCCGCTAA-1	-5.51533	-7.1659
09A_TACGGATTAGTC	-5.9627	-1.86673	09A_TACGGATTAGTC	-4.39406	1.43676	09A_TACGGATTAGTC	0.919996	-0.100586	R1.05.R2.64.R3.10.P1.08	-12.2717	-4.11796	R1.05.R2.64.R3.10.P1.08	-8.01182	-2.92201	R1.05.R2.64.R3.10.P1.08	-12.5139	0.0141388	AACAGATAGCTATTGA-1	-3.77986	-4.70247	AACAGATAGCTATTGA-1	6.44406	-6.23052	AACAGATAGCTATTGA-1	-5.08315	6.75258
09A_CATCACAACTTA	15.222	1.92142	09A_CATCACAACTTA	0.928911	-4.06322	09A_CATCACAACTTA	-8.12411	-1.85328	R1.05.R2.71.R3.53.P1.06	-11.6056	-3.73097	R1.05.R2.71.R3.53.P1.06	-8.00948	-2.18492	R1.05.R2.71.R3.53.P1.06	-11.3847	0.577541	AACAGATAGCTTAGTA-1	7.62648	-1.73431	AACAGATAGCTTAGTA-1	-8.63687	3.16453	AACAGATAGCTTAGTA-1	10.0292	0.740455
09A_GATTGGTGTTTT	1.0567	-4.64111	09A_GATTGGTGTTTT	-3.7856	-0.00860779	09A_GATTGGTGTTTT	-0.618547	-0.521796	R1.05.R2.94.R3.85.P1.05	-12.6421	-3.49316	R1.05.R2.94.R3.85.P1.05	-7.76009	-2.98029	R1.05.R2.94.R3.85.P1.05	-12.3053	0.094902	AACAGATAGGAACGCG-1	10.1228	0.220142	AACAGATAGGAACGCG-1	-4.62053	1.06855	AACAGATAGGAACGCG-1	6.48987	-1.87006
09A_TTACGATTTCCT	3.74118	4.40248	09A_TTACGATTTCCT	-0.551708	-1.92461	09A_TTACGATTTCCT	-4.73979	2.13872	R1.05.R2.96.R3.10.P1.05	-11.1724	-2.51634	R1.05.R2.96.R3.10.P1.05	-8.16407	-1.97817	R1.05.R2.96.R3.10.P1.05	-12.0934	-1.17284	AACAGATAGGTCCTAG-1	8.86195	-0.109723	AACAGATAGGTCCTAG-1	-7.31844	4.7514	AACAGATAGGTCCTAG-1	8.92713	-0.0861235
09A_CCACACCTTAAC	16.0058	1.04374	09A_CCACACCTTAAC	0.221278	-4.09821	09A_CCACACCTTAAC	-8.18051	-0.710093	R1.06.R2.04.R3.38.P1.08	-12.4272	-3.43244	R1.06.R2.04.R3.38.P1.08	-7.35809	-3.06951	R1.06.R2.04.R3.38.P1.08	-12.6148	-1.20668	AACAGATAGTAACCCG-1	4.71348	10.7115	AACAGATAGTAACCCG-1	-10.7041	-3.40919	AACAGATAGTAACCCG-1	5.68216	-10.2914
09A_AGACAATTATTC	-4.15693	-4.68449	09A_AGACAATTATTC	3.64087	1.50593	09A_AGACAATTATTC	5.44707	-0.595419	R1.06.R2.07.R3.22.P1.05	-10.8825	-2.64003	R1.06.R2.07.R3.22.P1.05	-7.92944	-1.82041	R1.06.R2.07.R3.22.P1.05	-12.0497	-1.35707	AACAGATAGTCAGGCC-1	6.84088	-0.241291	AACAGATAGTCAGGCC-1	-7.97808	4.80461	AACAGATAGTCAGGCC-1	8.05793	1.44765
09A_TTCGCGTATCAG	-2.97251	-5.63498	09A_TTCGCGTATCAG	0.365643	-0.592454	09A_TTCGCGTATCAG	3.99141	-1.43174	R1.06.R2.13.R3.42.P1.06	-11.8562	-4.20712	R1.06.R2.13.R3.42.P1.06	-7.99235	-2.88021	R1.06.R2.13.R3.42.P1.06	-11.4681	0.590045	AACAGATAGTGACCTG-1	-2.65401	-4.04777	AACAGATAGTGACCTG-1	6.27419	-6.52341	AACAGATAGTGACCTG-1	-4.07957	5.40381
09A_TGGCAGAACGTC	2.49354	-3.62044	09A_TGGCAGAACGTC	2.76263	-3.12817	09A_TGGCAGAACGTC	1.9682	-5.59281	R1.06.R2.18.R3.52.P1.06	-11.5117	-4.06932	R1.06.R2.18.R3.52.P1.06	-8.14883	-2.59223	R1.06.R2.18.R3.52.P1.06	-11.7114	0.569371	AACAGCAAGCGCAATT-1	1.9006	-12.3654	AACAGCAAGCGCAATT-1	-4.88749	-13.2411	AACAGCAAGCGCAATT-1	2.01757	13.0972
09A_CCACTCTTAGAT	-5.65691	-1.1996	09A_CCACTCTTAGAT	-4.14711	0.446272	09A_CCACTCTTAGAT	-0.835067	-0.939923	R1.06.R2.19.R3.03.P1.06	-11.2242	-3.25024	R1.06.R2.19.R3.03.P1.06	-7.50877	-1.92166	R1.06.R2.19.R3.03.P1.06	-11.5814	-0.0672007	AACAGCAAGGAACACA-1	-6.82725	4.0204	AACAGCAAGGAACACA-1	5.52332	1.72658	AACAGCAAGGAACACA-1	-4.97882	-4.14012
09A_TAAGGCATATCC	-4.74711	-3.98553	09A_TAAGGCATATCC	-2.79489	1.04883	09A_TAAGGCATATCC	1.02015	-1.16594	R1.06.R2.22.R3.94.P1.06	-12.097	-4.15949	R1.06.R2.22.R3.94.P1.06	-8.31913	-2.70219	R1.06.R2.22.R3.94.P1.06	-12.3589	0.115556	AACAGCAAGTAAACCC-1	-5.59487	5.65758	AACAGCAAGTAAACCC-1	4.55342	4.04713	AACAGCAAGTAAACCC-1	-4.24037	-7.50296
09A_TGTCGCTTTATT	-3.22658	-4.86573	09A_TGTCGCTTTATT	3.87221	1.39877	09A_TGTCGCTTTATT	4.14001	-1.20251	R1.06.R2.23.R3.61.P1.05	-10.8306	-2.0966	R1.06.R2.23.R3.61.P1.05	-7.60452	-2.07272	R1.06.R2.23.R3.61.P1.05	-11.5925	-0.638639	AACAGGATCAACAAGG-1	7.89269	1.74395	AACAGGATCAACAAGG-1	-7.36702	4.25035	AACAGGATCAACAAGG-1	6.44779	-5.35772
09A_CCGAGCTATTAC	-0.836564	-3.99928	09A_CCGAGCTATTAC	-3.55444	2.79993	09A_CCGAGCTATTAC	-1.09589	-2.27004	R1.06.R2.24.R3.73.P1.07	-10.347	-2.78603	R1.06.R2.24.R3.73.P1.07	-8.00767	-1.80795	R1.06.R2.24.R3.73.P1.07	-11.789	-0.970851	AACAGGATCATGCAAC-1	5.01647	-2.84424	AACAGGATCATGCAAC-1	-9.8553	5.18628	AACAGGATCATGCAAC-1	10.4245	5.2904
09A_TGGAGATTGGAT	1.47821	-4.1264	09A_TGGAGATTGGAT	-2.05808	2.49937	09A_TGGAGATTGGAT	1.08804	-4.60093	R1.06.R2.26.R3.72.P1.06	-11.7477	-3.734	R1.06.R2.26.R3.72.P1.06	-7.98433	-2.9452	R1.06.R2.26.R3.72.P1.06	-12.3861	-0.148575	AACAGGATCATGCGTG-1	4.01277	-10.4118	AACAGGATCATGCGTG-1	-5.63106	-11.1166	AACAGGATCATGCGTG-1	3.00333	9.97372
09A_CTCAATGTGTAT	3.07103	4.55919	09A_CTCAATGTGTAT	-1.89614	-1.26716	09A_CTCAATGTGTAT	-4.97443	3.23208	R1.06.R2.27.R3.36.P1.07	-12.5222	-3.58723	R1.06.R2.27.R3.36.P1.07	-7.04856	-2.8637	R1.06.R2.27.R3.36.P1.07	-12.6633	-1.43467	AACAGGATCCTAATAG-1	-6.6902	5.05852	AACAGGATCCTAATAG-1	6.8198	5.85663	AACAGGATCCTAATAG-1	-3.37338	-4.17001
09A_TTGTCAAACTTT	1.64865	-3.32406	09A_TTGTCAAACTTT	3.69443	-1.23031	09A_TTGTCAAACTTT	4.41906	-4.28196	R1.06.R2.34.R3.69.P1.08	-12.5053	-3.5548	R1.06.R2.34.R3.69.P1.08	-6.5569	-2.22864	R1.06.R2.34.R3.69.P1.08	-12.7451	-1.33878	AACAGGATCGAAGTAG-1	9.33014	1.58919	AACAGGATCGAAGTAG-1	-6.92929	4.72059	AACAGGATCGAAGTAG-1	8.42295	-1.81425
09A_ACCAACTACATC	-2.85917	-5.40759	09A_ACCAACTACATC	-2.86969	1.35685	09A_ACCAACTACATC	1.91847	-1.78713	R1.06.R2.35.R3.01.P1.07	-10.4663	-2.86414	R1.06.R2.35.R3.01.P1.07	-7.83218	-1.84902	R1.06.R2.35.R3.01.P1.07	-12.093	-0.988851	AACAGGATCGTTAGCG-1	7.00589	-1.63521	AACAGGATCGTTAGCG-1	-8.04336	1.95422	AACAGGATCGTTAGCG-1	9.4209	1.39165
09A_GCGGGCAATTAC	-5.28263	-1.6252	09A_GCGGGCAATTAC	4.56252	0.174464	09A_GCGGGCAATTAC	5.09104	0.507252	R1.06.R2.36.R3.74.P1.07	-12.162	-4.13545	R1.06.R2.36.R3.74.P1.07	-7.64994	-2.75207	R1.06.R2.36.R3.74.P1.07	-12.3049	-0.154352	AACAGGATCTGTGAGT-1	8.4929	1.36474	AACAGGATCTGTGAGT-1	-6.80144	5.19002	AACAGGATCTGTGAGT-1	5.87262	-0.593639
09A_GATATCAATCTT	-3.28762	-1.18241	09A_GATATCAATCTT	2.70982	1.37422	09A_GATATCAATCTT	5.01578	-0.118716	R1.06.R2.38.R3.60.P1.06	-12.2652	-4.09433	R1.06.R2.38.R3.60.P1.06	-6.43138	-2.44671	R1.06.R2.38.R3.60.P1.06	-12.452	-0.0505365	AACATAGCAATAATGG-1	-8.4981	0.274968	AACATAGCAATAATGG-1	4.08281	-1.04874	AACATAGCAATAATGG-1	-6.23513	-1.08411
09A_ATTCTGGTAGTC	-4.93429	0.176015	09A_ATTCTGGTAGTC	-4.28477	0.113983	09A_ATTCTGGTAGTC	0.275873	0.301575	R1.06.R2.39.R3.17.P1.08	-12.1227	-4.04701	R1.06.R2.39.R3.17.P1.08	-7.56567	-2.87772	R1.06.R2.39.R3.17.P1.08	-11.639	0.290705	AACATAGCAATGAGGT-1	-7.18098	1.56028	AACATAGCAATGAGGT-1	6.67413	-1.3343	AACATAGCAATGAGGT-1	-6.0867	-1.93859
09A_GCAGCTCCCGAA	-4.11851	-2.57712	09A_GCAGCTCCCGAA	3.72878	0.914917	09A_GCAGCTCCCGAA	4.24625	0.333944	R1.06.R2.40.R3.50.P1.06	-12.4056	-2.33711	R1.06.R2.40.R3.50.P1.06	-7.1835	-2.04328	R1.06.R2.40.R3.50.P1.06	-10.5457	0.544996	AACATAGCACCAAAGG-1	4.41924	-3.09937	AACATAGCACCAAAGG-1	-9.57647	4.62328	AACATAGCACCAAAGG-1	5.53636	-4.87608
09A_TCTTATATATAT	2.4052	-4.0781	09A_TCTTATATATAT	4.08594	0.901419	09A_TCTTATATATAT	3.65787	-3.70633	R1.06.R2.46.R3.72.P1.07	-11.1683	-3.53313	R1.06.R2.46.R3.72.P1.07	-7.17531	-5.27157	R1.06.R2.46.R3.72.P1.07	-11.8115	-0.659429	AACATAGCACCATATG-1	6.53855	-1.68214	AACATAGCACCATATG-1	-7.61343	1.83577	AACATAGCACCATATG-1	10.5161	0.954381
09A_TGACCCGGGAAC	15.1126	0.831559	09A_TGACCCGGGAAC	-0.843708	-3.96067	09A_TGACCCGGGAAC	-7.0508	-0.321223	R1.06.R2.54.R3.23.P1.08	-12.4422	-2.4312	R1.06.R2.54.R3.23.P1.08	-7.02013	-1.96557	R1.06.R2.54.R3.23.P1.08	-10.9567	-0.0813643	AACATAGCAGGCTAAG-1	-8.30867	3.87177	AACATAGCAGGCTAAG-1	-0.0801328	-2.60507	AACATAGCAGGCTAAG-1	-4.44201	-3.64441
09A_AGTGGAAGTGCA	0.555991	-2.74072	09A_AGTGGAAGTGCA	-2.90583	3.02638	09A_AGTGGAAGTGCA	-1.02833	-2.76372	R1.06.R2.55.R3.36.P1.05	-12.0999	-2.57668	R1.06.R2.55.R3.36.P1.05	-6.94485	-2.70374	R1.06.R2.55.R3.36.P1.05	-12.1478	-0.571566	AACATAGCAGTCTAAT-1	-7.69067	2.29993	AACATAGCAGTCTAAT-1	4.05183	-0.781012	AACATAGCAGTCTAAT-1	-4.57513	-1.4978
09A_TCGGTGTAATAA	-3.63219	-2.54506	09A_TCGGTGTAATAA	3.95446	1.24207	09A_TCGGTGTAATAA	5.11656	0.0982724	R1.06.R2.61.R3.68.P1.05	-11.9609	-2.20286	R1.06.R2.61.R3.68.P1.05	-7.65877	-2.27629	R1.06.R2.61.R3.68.P1.05	-11.5028	-0.175351	AACATAGCATGAATAG-1	10.1581	0.335203	AACATAGCATGAATAG-1	-7.28999	2.02757	AACATAGCATGAATAG-1	8.04203	-1.00197
09A_TAAAAGACAGAG	-5.97958	-2.58284	09A_TAAAAGACAGAG	-3.48409	1.22272	09A_TAAAAGACAGAG	3.02073	0.617398	R1.06.R2.70.R3.82.P1.05	-12.6287	-3.45598	R1.06.R2.70.R3.82.P1.05	-8.09788	-2.87113	R1.06.R2.70.R3.82.P1.05	-12.3508	-0.428577	AACATAGCATGTGGGA-1	-3.98068	6.51224	AACATAGCATGTGGGA-1	6.12264	5.56199	AACATAGCATGTGGGA-1	-4.43062	-6.6661
09A_AGTATTTTGATT	1.64928	-4.32677	09A_AGTATTTTGATT	3.10531	-0.155729	09A_AGTATTTTGATT	3.76075	-3.51139	R1.06.R2.81.R3.01.P1.06	-11.9987	-4.25978	R1.06.R2.81.R3.01.P1.06	-7.74146	-2.97084	R1.06.R2.81.R3.01.P1.06	-12.602	-0.0301369	AACATCATCAGCATTA-1	2.06119	-12.0636	AACATCATCAGCATTA-1	-4.87783	-13.1911	AACATCATCAGCATTA-1	1.7731	12.4073
09A_TTGACGAGTGAT	-1.26089	1.19912	09A_TTGACGAGTGAT	4.11782	-1.6093	09A_TTGACGAGTGAT	-0.213019	3.37357	R1.06.R2.88.R3.32.P1.07	-12.017	-3.55221	R1.06.R2.88.R3.32.P1.07	-7.68341	-2.82512	R1.06.R2.88.R3.32.P1.07	-12.1889	-0.362717	AACATCATCAGTGAAG-1	-7.08003	0.868873	AACATCATCAGTGAAG-1	5.23135	-2.24942	AACATCATCAGTGAAG-1	-5.2834	1.05053
09A_TGATTTAATAGC	-6.19414	-2.19431	09A_TGATTTAATAGC	-4.08362	1.62726	09A_TGATTTAATAGC	1.15845	-0.260759	R1.06.R2.88.R3.82.P1.05	-11.8978	-1.94967	R1.06.R2.88.R3.82.P1.05	-6.3384	-2.10087	R1.06.R2.88.R3.82.P1.05	-11.0518	0.519272	AACATCATCGCTAAGT-1	-7.43847	3.03366	AACATCATCGCTAAGT-1	6.29846	0.367324	AACATCATCGCTAAGT-1	-5.79963	-4.29138
09A_GGCTGAGGTCAA	3.66789	4.71005	09A_GGCTGAGGTCAA	-1.40726	-1.90248	09A_GGCTGAGGTCAA	-4.8007	1.8492	R1.06.R2.90.R3.59.P1.06	-11.6093	-4.08426	R1.06.R2.90.R3.59.P1.06	-7.47596	-2.86017	R1.06.R2.90.R3.59.P1.06	-11.8008	0.516538	AACATCATCTTGATGA-1	-3.96334	3.27598	AACATCATCTTGATGA-1	7.47861	5.44763	AACATCATCTTGATGA-1	-7.42432	-5.84813
09A_ACCGTTTTTACT	4.42567	4.59362	09A_ACCGTTTTTACT	0.0384889	-1.75332	09A_ACCGTTTTTACT	-3.80285	3.12501	R1.06.R2.91.R3.23.P1.05	-11.977	-2.30875	R1.06.R2.91.R3.23.P1.05	-6.38716	-2.23042	R1.06.R2.91.R3.23.P1.05	-11.9276	-0.397477	AACATTGTCGCTAGAT-1	9.76472	0.39731	AACATTGTCGCTAGAT-1	-6.80044	2.65134	AACATTGTCGCTAGAT-1	7.61977	-1.44303
09A_GGGCGCAAGAAG	-6.38252	-1.82782	09A_GGGCGCAAGAAG	-4.17261	1.5838	09A_GGGCGCAAGAAG	0.881805	0.0138938	R1.07.R2.02.R3.22.P1.08	-10.768	-2.41552	R1.07.R2.02.R3.22.P1.08	-7.57467	-2.2749	R1.07.R2.02.R3.22.P1.08	-11.9225	-1.48752	AACATTGTCTCGCCTG-1	-4.42816	7.70797	AACATTGTCTCGCCTG-1	5.27537	4.79906	AACATTGTCTCGCCTG-1	-5.47704	-6.76364
09A_TTCGGAAAAGAT	-0.450332	-4.78484	09A_TTCGGAAAAGAT	4.19591	-0.862677	09A_TTCGGAAAAGAT	4.86343	-3.53862	R1.07.R2.06.R3.18.P1.05	-6.46326	-0.0733403	R1.07.R2.06.R3.18.P1.05	-6.57746	-2.30785	R1.07.R2.06.R3.18.P1.05	-10.8894	0.497903	AACCCGCAGCCTAACG-1	-5.35101	-6.68931	AACCCGCAGCCTAACG-1	5.71462	-9.94089	AACCCGCAGCCTAACG-1	-5.9941	9.55383
09A_TGAAATCTCAAC	-1.81723	1.42264	09A_TGAAATCTCAAC	-3.49543	-0.440949	09A_TGAAATCTCAAC	-1.41078	0.57879	R1.07.R2.07.R3.43.P1.05	-11.9679	-2.04826	R1.07.R2.07.R3.43.P1.05	-6.78725	-2.62498	R1.07.R2.07.R3.43.P1.05	-11.4542	-0.268246	AACCCGCAGCGGATTT-1	9.80511	0.130353	AACCCGCAGCGGATTT-1	-6.345	4.7624	AACCCGCAGCGGATTT-1	7.82505	-0.052411
09A_CTTAAGACTCAC	1.61617	-4.37481	09A_CTTAAGACTCAC	0.20949	1.45028	09A_CTTAAGACTCAC	3.01284	-5.10857	R1.07.R2.22.R3.27.P1.06	-10.957	-0.777172	R1.07.R2.22.R3.27.P1.06	-6.30244	-2.0545	R1.07.R2.22.R3.27.P1.06	-12.31	-0.76312	AACCCGCAGGACAACA-1	10.0582	-1.56464	AACCCGCAGGACAACA-1	-3.84265	3.01936	AACCCGCAGGACAACA-1	3.53814	-0.466433
09A_GGCGGAGGTTAC	1.79024	3.73842	09A_GGCGGAGGTTAC	-2.36375	0.560483	09A_GGCGGAGGTTAC	-1.50893	0.56615	R1.07.R2.24.R3.59.P1.06	-12.5171	-2.58276	R1.07.R2.24.R3.59.P1.06	-7.14572	-2.09768	R1.07.R2.24.R3.59.P1.06	-10.5796	0.392003	AACCCGCAGGCGGATG-1	4.75649	10.5349	AACCCGCAGGCGGATG-1	-10.7261	-3.32843	AACCCGCAGGCGGATG-1	5.7116	-10.4625
09A_CCCGAAAGATAA	-5.69162	9.75398	09A_CCCGAAAGATAA	-4.51198	0.193626	09A_CCCGAAAGATAA	1.38077	6.56356	R1.07.R2.29.R3.09.P1.05	-11.9179	-1.94793	R1.07.R2.29.R3.09.P1.05	-7.6434	-1.6524	R1.07.R2.29.R3.09.P1.05	-10.7765	-0.156868	AACCCGCAGGTAGCTT-1	-3.86784	-4.7397	AACCCGCAGGTAGCTT-1	5.66422	-5.97811	AACCCGCAGGTAGCTT-1	-5.56753	6.71529
09A_AGGTGTTAAGGT	2.3179	-2.5802	09A_AGGTGTTAAGGT	3.59921	-1.01542	09A_AGGTGTTAAGGT	3.6605	-5.36708	R1.07.R2.29.R3.32.P1.08	-12.4121	-4.05541	R1.07.R2.29.R3.32.P1.08	-7.34617	-2.80356	R1.07.R2.29.R3.32.P1.08	-11.9763	0.00441172	AACCCGCAGGTGTCCA-1	5.2855	-3.48518	AACCCGCAGGTGTCCA-1	-9.82223	5.17433	AACCCGCAGGTGTCCA-1	10.8543	4.90018
09A_GAGGGAATCTGA	-5.86955	-2.04447	09A_GAGGGAATCTGA	-4.21306	2.12845	09A_GAGGGAATCTGA	1.58685	0.421033	R1.07.R2.34.R3.62.P1.08	-12.3349	-4.14665	R1.07.R2.34.R3.62.P1.08	-7.99249	-2.91952	R1.07.R2.34.R3.62.P1.08	-12.4973	-0.772132	AACCCGCAGTATTGGC-1	-4.1071	5.20284	AACCCGCAGTATTGGC-1	6.86692	5.15334	AACCCGCAGTATTGGC-1	-5.2091	-6.57502
09A_TGATCCCCTATT	6.77	-0.052287	09A_TGATCCCCTATT	2.87745	-1.02044	09A_TGATCCCCTATT	1.47662	9.64855	R1.07.R2.44.R3.14.P1.07	-12.3316	-2.5235	R1.07.R2.44.R3.14.P1.07	-7.31324	-1.9153	R1.07.R2.44.R3.14.P1.07	-10.9498	0.42143	AACCGCTCACCTCAGG-1	-4.99321	-4.92979	AACCGCTCACCTCAGG-1	5.86282	-8.52987	AACCGCTCACCTCAGG-1	-6.1084	4.1988
09A_GAGGGCCTAGTC	-5.30885	10.7854	09A_GAGGGCCTAGTC	4.1479	-1.55145	09A_GAGGGCCTAGTC	2.23847	4.69107	R1.07.R2.56.R3.01.P1.05	-11.4843	-3.02543	R1.07.R2.56.R3.01.P1.05	-7.47777	-2.34423	R1.07.R2.56.R3.01.P1.05	-12.0915	-0.701589	AACCGCTCACTAAATC-1	-3.68985	4.56453	AACCGCTCACTAAATC-1	7.40313	4.5736	AACCGCTCACTAAATC-1	-7.99101	-5.78755
09A_ACATCTCACCGC	-3.00753	-4.90844	09A_ACATCTCACCGC	3.91496	-0.0875407	09A_ACATCTCACCGC	5.17836	-1.82534	R1.07.R2.56.R3.05.P1.08	-11.0452	-2.52496	R1.07.R2.56.R3.05.P1.08	-7.02588	-2.03605	R1.07.R2.56.R3.05.P1.08	-11.4225	-0.873719	AACCGCTCACTTAACG-1	6.22836	-0.836701	AACCGCTCACTTAACG-1	-4.52345	2.16941	AACCGCTCACTTAACG-1	5.83231	0.0295825
09A_CCAGCCGCGTCG	10.5395	3.15299	09A_CCAGCCGCGTCG	-2.90023	1.13174	09A_CCAGCCGCGTCG	-8.5945	0.325038	R1.07.R2.60.R3.32.P1.06	-11.9926	-4.12124	R1.07.R2.60.R3.32.P1.06	-6.7204	-2.53453	R1.07.R2.60.R3.32.P1.06	-12.5985	-0.273223	AACCGCTCAGCATGAG-1	-3.8315	-3.94914	AACCGCTCAGCATGAG-1	6.5476	-5.95568	AACCGCTCAGCATGAG-1	-4.18111	4.67841
09A_CTTCAGGGAAGC	-1.8683	-4.69065	09A_CTTCAGGGAAGC	-1.00687	1.33832	09A_CTTCAGGGAAGC	2.78057	-1.55676	R1.07.R2.64.R3.28.P1.06	-11.4517	-2.89054	R1.07.R2.64.R3.28.P1.06	-6.6622	-2.40699	R1.07.R2.64.R3.28.P1.06	-11.4769	0.0480238	AACCGCTCAGCTTACA-1	7.40171	0.914556	AACCGCTCAGCTTACA-1	-9.013	2.51309	AACCGCTCAGCTTACA-1	7.3403	1.82664
09A_GGATATTAGCAA	2.81092	4.01132	09A_GGATATTAGCAA	-1.19208	-2.17403	09A_GGATATTAGCAA	-3.21387	2.65814	R1.07.R2.64.R3.69.P1.07	-12.0848	-2.60471	R1.07.R2.64.R3.69.P1.07	-7.27411	-1.94759	R1.07.R2.64.R3.69.P1.07	-11.3104	-0.362534	AACCGCTCATCTAGCA-1	-8.58036	2.16008	AACCGCTCATCTAGCA-1	4.4478	0.147876	AACCGCTCATCTAGCA-1	-5.07503	-2.13819
09A_CTGGAGGCGATC	2.24688	-3.99487	09A_CTGGAGGCGATC	0.932108	2.46396	09A_CTGGAGGCGATC	2.42853	-4.64451	R1.07.R2.66.R3.54.P1.06	-12.1695	-4.24207	R1.07.R2.66.R3.54.P1.06	-8.18766	-2.53413	R1.07.R2.66.R3.54.P1.06	-12.3103	-0.0845313	AACCGGCTCAGGCCTA-1	2.82499	-8.84058	AACCGGCTCAGGCCTA-1	-6.72321	-9.07246	AACCGGCTCAGGCCTA-1	7.47009	4.3018
09A_CGACTGCGTTCT	1.41753	-3.58032	09A_CGACTGCGTTCT	-2.6321	1.55056	09A_CGACTGCGTTCT	-0.653962	-3.09501	R1.07.R2.71.R3.85.P1.05	-12.4214	-3.41865	R1.07.R2.71.R3.85.P1.05	-7.83958	-2.85428	R1.07.R2.71.R3.85.P1.05	-12.5291	-1.23456	AACCGGCTCTCCATGC-1	-6.66598	2.24028	AACCGGCTCTCCATGC-1	6.70161	-0.578755	AACCGGCTCTCCATGC-1	-4.96051	-1.55342
09A_ACCCGGTATATT	-3.62713	5.0092	09A_ACCCGGTATATT	-3.38153	-0.571684	09A_ACCCGGTATATT	-1.21539	0.682005	R1.07.R2.73.R3.20.P1.07	-12.0438	-4.29498	R1.07.R2.73.R3.20.P1.07	-6.65141	-2.51919	R1.07.R2.73.R3.20.P1.07	-12.1567	0.39596	AACCGGCTCTTAGCCC-1	9.47021	-0.746441	AACCGGCTCTTAGCCC-1	-6.63162	5.51609	AACCGGCTCTTAGCCC-1	9.06354	-0.434774
09A_GGCGTTCCATTG	2.31466	-4.36833	09A_GGCGTTCCATTG	1.3302	-0.19676	09A_GGCGTTCCATTG	4.00447	-4.71226	R1.07.R2.85.R3.09.P1.05	-11.3333	-2.94725	R1.07.R2.85.R3.09.P1.05	-8.27246	-2.23217	R1.07.R2.85.R3.09.P1.05	-12.058	-0.926223	AACCGGCTCTTGAGCG-1	-8.14605	3.34125	AACCGGCTCTTGAGCG-1	6.52721	2.02685	AACCGGCTCTTGAGCG-1	-3.63588	-4.18013
09A_GAACTCCACACC	3.83707	5.26548	09A_GAACTCCACACC	-1.94402	-1.638	09A_GAACTCCACACC	-4.18962	1.4766	R1.07.R2.86.R3.62.P1.08	-12.1589	-3.62103	R1.07.R2.86.R3.62.P1.08	-8.20415	-2.47842	R1.07.R2.86.R3.62.P1.08	-12.3782	-1.44209	AACCTAATCATTGTTC-1	-3.61947	7.12514	AACCTAATCATTGTTC-1	3.81948	3.79832	AACCTAATCATTGTTC-1	-6.8293	-7.34948
09A_GAAAAGCAGATT	-5.17036	0.0855565	09A_GAAAAGCAGATT	-3.97046	0.425304	09A_GAAAAGCAGATT	0.607899	1.05854	R1.07.R2.89.R3.12.P1.06	-11.9665	-4.21188	R1.07.R2.89.R3.12.P1.06	-8.09595	-2.80858	R1.07.R2.89.R3.12.P1.06	-12.355	-0.311597	AACCTAATCCTTGCAC-1	-4.06241	2.93745	AACCTAATCCTTGCAC-1	6.54055	4.58281	AACCTAATCCTTGCAC-1	-7.66174	-5.60904
09A_AGATGGTGCACT	-2.3548	1.49821	09A_AGATGGTGCACT	-3.91019	-0.0444545	09A_AGATGGTGCACT	-1.4758	0.00511612	R1.07.R2.93.R3.65.P1.05	-10.7029	-2.24617	R1.07.R2.93.R3.65.P1.05	-7.84224	-1.83979	R1.07.R2.93.R3.65.P1.05	-11.5117	-1.12529	AACCTAATCGCAACAT-1	-4.90229	6.66989	AACCTAATCGCAACAT-1	4.19776	3.76368	AACCTAATCGCAACAT-1	-4.3864	-6.22333
09A_TATCTACCGTCC	2.35325	-2.70156	09A_TATCTACCGTCC	3.07604	-0.40293	09A_TATCTACCGTCC	3.22872	-5.52354	R1.08.R2.10.R3.31.P1.06	-11.9964	-4.00965	R1.08.R2.10.R3.31.P1.06	-7.63861	-3.01878	R1.08.R2.10.R3.31.P1.06	-12.3147	-0.00318411	AACCTCACAACACCTA-1	-3.64251	7.17944	AACCTCACAACACCTA-1	4.55378	4.36214	AACCTCACAACACCTA-1	-6.0813	-6.22928
09A_TGAGTCCGGTGC	-4.53201	-1.56462	09A_TGAGTCCGGTGC	-3.30378	1.6216	09A_TGAGTCCGGTGC	2.23091	0.907733	R1.08.R2.11.R3.94.P1.06	-12.1424	-4.07806	R1.08.R2.11.R3.94.P1.06	-7.62449	-2.97268	R1.08.R2.11.R3.94.P1.06	-12.4239	-0.0586831	AACCTCACACAAAGCG-1	7.13833	-1.75874	AACCTCACACAAAGCG-1	-7.52884	1.56035	AACCTCACACAAAGCG-1	9.25882	1.03478
09A_GTACGAAACTCG	2.59543	-4.67074	09A_GTACGAAACTCG	-1.58768	2.89243	09A_GTACGAAACTCG	2.13146	-5.72365	R1.08.R2.12.R3.30.P1.05	-12.4715	-3.4647	R1.08.R2.12.R3.30.P1.05	-7.75291	-2.89267	R1.08.R2.12.R3.30.P1.05	-12.6614	-0.83902	AACCTCACAGTATGTT-1	-5.43326	-6.65833	AACCTCACAGTATGTT-1	5.59225	-10.044	AACCTCACAGTATGTT-1	-5.96631	9.5624
09A_GATCGAAACATT	-1.34383	1.30122	09A_GATCGAAACATT	-2.90578	-0.621032	09A_GATCGAAACATT	-1.74719	-0.267895	R1.08.R2.12.R3.37.P1.06	-12.0853	-4.24241	R1.08.R2.12.R3.37.P1.06	-7.17774	-2.60768	R1.08.R2.12.R3.37.P1.06	-12.4494	0.0975374	AACCTCACAGTCTAAT-1	-7.10815	4.13864	AACCTCACAGTCTAAT-1	3.21239	1.48772	AACCTCACAGTCTAAT-1	-5.19285	-3.92387
09A_TAGCCCAGGGAG	15.9648	1.02211	09A_TAGCCCAGGGAG	1.51828	-3.57681	09A_TAGCCCAGGGAG	-9.01894	-1.85773	R1.08.R2.30.R3.67.P1.07	-10.8675	-3.17009	R1.08.R2.30.R3.67.P1.07	-7.95699	-1.1936	R1.08.R2.30.R3.67.P1.07	-11.5141	-0.929718	AACCTCACATACTCCT-1	-3.9488	3.56969	AACCTCACATACTCCT-1	4.32527	4.17735	AACCTCACATACTCCT-1	-7.67717	-5.70955
09A_CAAGAGGGGCGC	0.890716	-3.7729	09A_CAAGAGGGGCGC	-3.19597	3.0023	09A_CAAGAGGGGCGC	-1.02376	-2.68806	R1.08.R2.35.R3.92.P1.06	-11.7408	-4.2295	R1.08.R2.35.R3.92.P1.06	-8.11773	-2.81318	R1.08.R2.35.R3.92.P1.06	-11.4183	0.521158	AACCTCACATAGACTT-1	-3.94502	4.40974	AACCTCACATAGACTT-1	5.89897	5.48785	AACCTCACATAGACTT-1	-7.52769	-5.44783
09A_GAAGCATTGTTC	-1.11194	0.937521	09A_GAAGCATTGTTC	2.70939	-1.19175	09A_GAAGCATTGTTC	-1.04621	3.01108	R1.08.R2.36.R3.40.P1.08	-12.4037	-3.77591	R1.08.R2.36.R3.40.P1.08	-7.78523	-2.77033	R1.08.R2.36.R3.40.P1.08	-12.3104	-0.40986	AACCTCACATGACTAT-1	10.0178	0.574755	AACCTCACATGACTAT-1	-6.98608	5.24581	AACCTCACATGACTAT-1	7.66058	-1.2559
09A_CATATTCCTAGT	15.9876	0.973679	09A_CATATTCCTAGT	0.859718	-4.13693	09A_CATATTCCTAGT	-8.62041	-1.18649	R1.08.R2.40.R3.82.P1.05	-10.5922	-2.02686	R1.08.R2.40.R3.82.P1.05	-5.81338	-1.58968	R1.08.R2.40.R3.82.P1.05	-12.6038	-1.5896	AACCTCACATTTGCTC-1	-2.65419	-3.94074	AACCTCACATTTGCTC-1	5.16699	-6.68606	AACCTCACATTTGCTC-1	-3.95839	6.00867
09A_GGACACGAAGTA	3.0224	-3.29264	09A_GGACACGAAGTA	1.47336	0.957741	09A_GGACACGAAGTA	-0.251832	-5.23527	R1.08.R2.49.R3.36.P1.05	-12.5116	-3.61243	R1.08.R2.49.R3.36.P1.05	-7.53325	-2.76187	R1.08.R2.49.R3.36.P1.05	-12.6136	-0.981308	AACCTCCTCATTACGA-1	-7.14427	-0.27576	AACCTCCTCATTACGA-1	5.2717	-2.08273	AACCTCCTCATTACGA-1	-6.72608	-0.0146352
09A_GGTCAACTTCGG	-3.84158	0.72804	09A_GGTCAACTTCGG	1.25612	-0.224207	09A_GGTCAACTTCGG	0.640527	2.02958	R1.08.R2.49.R3.39.P1.05	-12.4898	-3.36704	R1.08.R2.49.R3.39.P1.05	-7.20508	-2.78032	R1.08.R2.49.R3.39.P1.05	-12.4449	-0.852793	AACCTCCTCCGCCAAA-1	-6.99567	1.00908	AACCTCCTCCGCCAAA-1	4.12539	-0.811915	AACCTCCTCCGCCAAA-1	-6.35443	-1.28988
09A_AATGCGCATCCC	-0.862631	6.05737	09A_AATGCGCATCCC	-2.82571	2.1487	09A_AATGCGCATCCC	-3.57793	7.79523	R1.08.R2.50.R3.74.P1.05	-11.2044	-2.89253	R1.08.R2.50.R3.74.P1.05	-7.80517	-2.35253	R1.08.R2.50.R3.74.P1.05	-11.6561	-0.963674	AACCTCCTCCTCAGTC-1	-5.28585	3.06102	AACCTCCTCCTCAGTC-1	4.18819	1.5639	AACCTCCTCCTCAGTC-1	-7.47862	-4.6063
09A_AGAGTGTCGGCG	14.6499	2.69544	09A_AGAGTGTCGGCG	-0.327042	-4.41632	09A_AGAGTGTCGGCG	-6.97854	-1.59756	R1.08.R2.63.R3.64.P1.08	-10.2911	-2.77185	R1.08.R2.63.R3.64.P1.08	-7.73442	-2.16624	R1.08.R2.63.R3.64.P1.08	-11.843	-1.43394	AACCTCCTCCTCGATC-1	-3.4809	-4.42449	AACCTCCTCCTCGATC-1	6.30274	-7.30448	AACCTCCTCCTCGATC-1	-4.61804	6.7263
09A_CTGTACTCTTAT	2.30697	-3.34662	09A_CTGTACTCTTAT	-2.5891	1.14843	09A_CTGTACTCTTAT	-0.996893	-3.92021	R1.08.R2.65.R3.12.P1.07	-11.9975	-4.22298	R1.08.R2.65.R3.12.P1.07	-7.05456	-2.6315	R1.08.R2.65.R3.12.P1.07	-11.8223	-0.374064	AACCTCCTCGCAAACT-1	-4.53249	2.95992	AACCTCCTCGCAAACT-1	-0.0964624	-2.88822	AACCTCCTCGCAAACT-1	-7.61338	-5.27032
09A_GTCATTTGTCGC	2.88272	5.32389	09A_GTCATTTGTCGC	0.00444078	-1.90756	09A_GTCATTTGTCGC	-4.79146	3.00151	R1.08.R2.66.R3.39.P1.08	-11.9142	-4.31496	R1.08.R2.66.R3.39.P1.08	-8.04296	-1.37661	R1.08.R2.66.R3.39.P1.08	-12.214	-0.0789754	AACCTCCTCGCAATCG-1	3.83259	-10.4569	AACCTCCTCGCAATCG-1	-5.87901	-11.2242	AACCTCCTCGCAATCG-1	3.32353	10.092
09A_CGACGAACCGCA	14.319	1.84934	09A_CGACGAACCGCA	2.34378	-1.21059	09A_CGACGAACCGCA	-8.00319	-2.45956	R1.08.R2.70.R3.38.P1.07	-12.18	-3.89235	R1.08.R2.70.R3.38.P1.07	-7.46101	-2.92721	R1.08.R2.70.R3.38.P1.07	-12.2412	0.0237411	AACCTCCTCGCGCTAA-1	-4.97656	-0.9854	AACCTCCTCGCGCTAA-1	5.20559	-3.99594	AACCTCCTCGCGCTAA-1	-5.11869	2.96338
09A_CCGTGGGCACTA	1.86597	-3.23521	09A_CCGTGGGCACTA	-3.3875	3.04029	09A_CCGTGGGCACTA	-1.23258	-3.87597	R1.08.R2.71.R3.20.P1.05	-12.6345	-3.66943	R1.08.R2.71.R3.20.P1.05	-8.06144	-2.68454	R1.08.R2.71.R3.20.P1.05	-12.6397	-1.05639	AACCTCCTCTCATCAT-1	1.77328	-12.6028	AACCTCCTCTCATCAT-1	-4.38437	-12.4975	AACCTCCTCTCATCAT-1	1.22526	12.4265
09A_ACGGACCTCTAG	-3.37376	-1.37339	09A_ACGGACCTCTAG	-1.45045	1.0247	09A_ACGGACCTCTAG	2.28099	-0.108735	R1.08.R2.72.R3.25.P1.06	-12.4861	-2.51131	R1.08.R2.72.R3.25.P1.06	-7.51476	-1.81144	R1.08.R2.72.R3.25.P1.06	-10.7055	0.0619781	AACCTTAAGAGGAAGG-1	-2.96059	-3.43937	AACCTTAAGAGGAAGG-1	5.98021	-6.62087	AACCTTAAGAGGAAGG-1	-4.08916	6.72422
09A_TGTGCGGGTGCT	-5.71041	-2.3764	09A_TGTGCGGGTGCT	3.18302	1.42952	09A_TGTGCGGGTGCT	3.55827	-0.780164	R1.08.R2.78.R3.69.P1.05	-12.5811	-3.611	R1.08.R2.78.R3.69.P1.05	-7.85455	-2.78816	R1.08.R2.78.R3.69.P1.05	-12.6643	-0.504858	AACCTTAAGCAAGGGT-1	9.39034	1.7636	AACCTTAAGCAAGGGT-1	-6.08204	5.2924	AACCTTAAGCAAGGGT-1	8.03779	-1.07733
09A_AGCCCGCTTCTG	-2.97998	-5.40195	09A_AGCCCGCTTCTG	3.73869	0.317336	09A_AGCCCGCTTCTG	3.64925	-1.32955	R1.08.R2.90.R3.71.P1.07	-12.0871	-4.21416	R1.08.R2.90.R3.71.P1.07	-7.42288	-2.71581	R1.08.R2.90.R3.71.P1.07	-12.5779	-0.0365782	AACCTTAAGCCTTAAA-1	-5.50292	-1.09347	AACCTTAAGCCTTAAA-1	5.28867	-4.07454	AACCTTAAGCCTTAAA-1	-5.67582	2.95018
09A_CAGGTCTGAGTG	3.42108	4.33318	09A_CAGGTCTGAGTG	-0.756514	-1.79788	09A_CAGGTCTGAGTG	-4.49119	2.33189	R1.08.R2.93.R3.84.P1.08	-11.2044	-2.89961	R1.08.R2.93.R3.84.P1.08	-5.83353	-1.91739	R1.08.R2.93.R3.84.P1.08	-12.3209	-0.881425	AACCTTAAGCGGCTGT-1	4.98275	1.6974	AACCTTAAGCGGCTGT-1	-9.71174	1.61012	AACCTTAAGCGGCTGT-1	6.16621	3.25326
09A_GGACAGCAGAAA	-3.58022	-0.0717478	09A_GGACAGCAGAAA	-0.575553	3.02115	09A_GGACAGCAGAAA	-0.46017	-0.985601	R1.09.R2.04.R3.27.P1.07	-11.7246	-3.74867	R1.09.R2.04.R3.27.P1.07	-8.04471	-2.14981	R1.09.R2.04.R3.27.P1.07	-11.5424	-0.000428739	AACCTTAAGTTATGTG-1	7.65673	-1.71142	AACCTTAAGTTATGTG-1	-7.58184	5.3354	AACCTTAAGTTATGTG-1	9.0943	1.24123
09A_GTTGGATCGTTC	-4.05969	-5.12062	09A_GTTGGATCGTTC	-3.03691	1.57063	09A_GTTGGATCGTTC	3.43696	-0.653994	R1.09.R2.05.R3.29.P1.08	-11.6175	-2.66557	R1.09.R2.05.R3.29.P1.08	-7.814	-2.26246	R1.09.R2.05.R3.29.P1.08	-11.7457	-1.0927	AACCTTGCAAACTGTT-1	7.21049	1.03913	AACCTTGCAAACTGTT-1	-8.23455	3.13253	AACCTTGCAAACTGTT-1	8.06278	1.33333
09A_GTAGGAAGCCAC	-1.12778	14.6572	09A_GTAGGAAGCCAC	-1.7657	-2.11879	09A_GTAGGAAGCCAC	-4.23842	9.46525	R1.09.R2.07.R3.60.P1.08	-11.6879	-4.15054	R1.09.R2.07.R3.60.P1.08	-7.74535	-2.79477	R1.09.R2.07.R3.60.P1.08	-11.1853	0.657682	AACCTTGCAAAGCGGC-1	10.2846	-1.44854	AACCTTGCAAAGCGGC-1	-7.6973	4.72118	AACCTTGCAAAGCGGC-1	8.14138	1.05967
09A_CCGGTCGAGTCT	3.13697	-2.41393	09A_CCGGTCGAGTCT	-0.422505	2.26293	09A_CCGGTCGAGTCT	0.686642	-6.18187	R1.09.R2.11.R3.94.P1.07	-11.2706	-3.12407	R1.09.R2.11.R3.94.P1.07	-6.51114	-1.91556	R1.09.R2.11.R3.94.P1.07	-10.9454	0.136718	AACCTTGCAAGGAATC-1	-3.76275	5.88798	AACCTTGCAAGGAATC-1	6.52092	3.89642	AACCTTGCAAGGAATC-1	-4.81428	-7.68778
09A_GTTCAACGCGTC	-4.23881	0.323544	09A_GTTCAACGCGTC	-3.95865	0.830739	09A_GTTCAACGCGTC	-0.0632155	0.991192	R1.09.R2.12.R3.80.P1.06	-11.6767	-4.10294	R1.09.R2.12.R3.80.P1.06	-7.8373	-2.78515	R1.09.R2.12.R3.80.P1.06	-11.5826	0.518229	AACCTTGCACCTATAG-1	-3.57021	7.43103	AACCTTGCACCTATAG-1	4.71677	4.8081	AACCTTGCACCTATAG-1	-5.89281	-6.46458
09A_TCCAATATTCTT	-3.88239	5.17579	09A_TCCAATATTCTT	3.5064	-1.98892	09A_TCCAATATTCTT	-2.04611	3.45877	R1.09.R2.13.R3.48.P1.07	-10.9747	-3.3773	R1.09.R2.13.R3.48.P1.07	-6.78033	-2.5469	R1.09.R2.13.R3.48.P1.07	-11.9166	-1.15632	AACCTTGCAGTTTGTG-1	1.95095	-12.9019	AACCTTGCAGTTTGTG-1	-4.57075	-13.6416	AACCTTGCAGTTTGTG-1	1.63341	12.9524
09A_CCTGCGGATGTA	0.783772	-4.57324	09A_CCTGCGGATGTA	-2.32685	1.11277	09A_CCTGCGGATGTA	1.32645	-3.93883	R1.09.R2.15.R3.01.P1.06	-11.2206	-3.44563	R1.09.R2.15.R3.01.P1.06	-7.86764	-1.97672	R1.09.R2.15.R3.01.P1.06	-12.041	0.295142	AACCTTGCATCCCTCA-1	-6.54047	3.79021	AACCTTGCATCCCTCA-1	6.47187	1.18944	AACCTTGCATCCCTCA-1	-5.79648	-3.90638
09A_AACCAGTGTACG	1.7127	-5.08272	09A_AACCAGTGTACG	2.59407	-3.02097	09A_AACCAGTGTACG	1.86303	-4.7864	R1.09.R2.17.R3.23.P1.05	-12.3749	-4.0455	R1.09.R2.17.R3.23.P1.05	-7.90959	-2.91174	R1.09.R2.17.R3.23.P1.05	-12.7184	-0.702136	AACGACAAGCAAGGGT-1	-4.16732	-3.87331	AACGACAAGCAAGGGT-1	-9.06789	4.16317	AACGACAAGCAAGGGT-1	-4.98279	2.90021
09A_GCCTCAAAATCG	-2.92705	-3.33897	09A_GCCTCAAAATCG	2.42007	0.447532	09A_GCCTCAAAATCG	3.26827	-0.975131	R1.09.R2.21.R3.26.P1.07	-11.1888	-3.06725	R1.09.R2.21.R3.26.P1.07	-7.83524	-2.13785	R1.09.R2.21.R3.26.P1.07	-12.1636	-1.10883	AACGACAAGCCGGTAC-1	-3.82381	4.04128	AACGACAAGCCGGTAC-1	5.61946	5.31179	AACGACAAGCCGGTAC-1	-8.31143	-5.66295
09A_CAGATGCAGGTT	2.7095	-2.21093	09A_CAGATGCAGGTT	-2.37963	2.58936	09A_CAGATGCAGGTT	-0.781881	-5.25527	R1.09.R2.23.R3.79.P1.07	-11.7136	-4.15554	R1.09.R2.23.R3.79.P1.07	-7.71828	-2.87694	R1.09.R2.23.R3.79.P1.07	-11.4892	0.642597	AACGACAAGCTGGCTA-1	4.9952	-3.00634	AACGACAAGCTGGCTA-1	-9.93933	3.94853	AACGACAAGCTGGCTA-1	10.5056	5.08255
09A_GCGGTGTTCGTA	-2.63254	-0.296419	09A_GCGGTGTTCGTA	2.90757	0.813912	09A_GCGGTGTTCGTA	1.25528	-0.235986	R1.09.R2.33.R3.43.P1.08	-12.3304	-4.09642	R1.09.R2.33.R3.43.P1.08	-7.32596	-2.81845	R1.09.R2.33.R3.43.P1.08	-12.5237	-0.185846	AACGACAAGGACACTT-1	5.8412	-2.70037	AACGACAAGGACACTT-1	-9.13927	5.41777	AACGACAAGGACACTT-1	10.5071	4.07074
09A_CATTGCAACGCC	1.33901	-3.91237	09A_CATTGCAACGCC	-1.05681	2.9294	09A_CATTGCAACGCC	2.39162	-4.21318	R1.09.R2.45.R3.76.P1.06	-12.2054	-4.1697	R1.09.R2.45.R3.76.P1.06	-6.25807	-2.01474	R1.09.R2.45.R3.76.P1.06	-11.2259	0.567338	AACGACAAGGGTCCAC-1	7.99872	0.4717	AACGACAAGGGTCCAC-1	-7.54397	5.30444	AACGACAAGGGTCCAC-1	7.14551	0.0501674
09A_AGTATGTTAACC	1.17784	-4.2835	09A_AGTATGTTAACC	-1.61736	1.94349	09A_AGTATGTTAACC	1.07176	-3.87231	R1.09.R2.45.R3.76.P1.07	-11.7415	-2.42785	R1.09.R2.45.R3.76.P1.07	-6.62108	-2.61145	R1.09.R2.45.R3.76.P1.07	-11.0923	-0.139036	AACGACAAGGTGAAGC-1	10.7252	-1.0449	AACGACAAGGTGAAGC-1	-4.4415	1.22884	AACGACAAGGTGAAGC-1	4.49425	-1.31892
09A_AAGATTTCACCG	-1.28848	14.6244	09A_AAGATTTCACCG	2.84145	-3.79626	09A_AAGATTTCACCG	-4.22551	9.66269	R1.09.R2.51.R3.01.P1.06	-10.6356	-2.32496	R1.09.R2.51.R3.01.P1.06	-6.84766	-1.9196	R1.09.R2.51.R3.01.P1.06	-11.3574	-0.664663	AACGACAAGTAAGTCC-1	-6.40207	4.32926	AACGACAAGTAAGTCC-1	7.21196	1.64204	AACGACAAGTAAGTCC-1	-3.61817	-3.00628
09A_GTGACCCTCGAA	-3.90165	5.1213	09A_GTGACCCTCGAA	-2.08283	-1.15766	09A_GTGACCCTCGAA	-2.93238	1.92209	R1.09.R2.51.R3.30.P1.08	-12.336	-3.84458	R1.09.R2.51.R3.30.P1.08	-7.93134	-2.91289	R1.09.R2.51.R3.30.P1.08	-12.2816	0.401908	AACGCCCAGAGGAAGG-1	-3.70348	5.41738	AACGCCCAGAGGAAGG-1	4.78607	4.43371	AACGCCCAGAGGAAGG-1	-6.7725	-6.6407
09A_CTTCCACGCCAG	-4.54355	-1.47434	09A_CTTCCACGCCAG	3.94298	1.40351	09A_CTTCCACGCCAG	4.81082	0.543746	R1.09.R2.53.R3.40.P1.06	-11.651	-3.38861	R1.09.R2.53.R3.40.P1.06	-6.71421	-2.39917	R1.09.R2.53.R3.40.P1.06	-11.292	0.143483	AACGCCCAGCCTGAGC-1	9.08143	0.86768	AACGCCCAGCCTGAGC-1	-7.55811	5.18964	AACGCCCAGCCTGAGC-1	9.62182	-0.495591
09A_ACGAAACCATAC	1.22424	-3.39975	09A_ACGAAACCATAC	-2.52635	2.6869	09A_ACGAAACCATAC	-0.275216	-3.75203	R1.09.R2.53.R3.52.P1.06	-12.035	-2.45202	R1.09.R2.53.R3.52.P1.06	-7.1789	-1.95819	R1.09.R2.53.R3.52.P1.06	-11.4846	-0.68723	AACGCCCAGCTTTGGG-1	-7.21258	4.05665	AACGCCCAGCTTTGGG-1	6.03421	1.73439	AACGCCCAGCTTTGGG-1	-3.03591	-3.007
09A_GGACGAGTACAT	-0.0378467	-3.92319	09A_GGACGAGTACAT	4.05761	-0.836406	09A_GGACGAGTACAT	4.11508	-3.38115	R1.09.R2.53.R3.52.P1.07	-12.4864	-3.62067	R1.09.R2.53.R3.52.P1.07	-6.77176	-2.67756	R1.09.R2.53.R3.52.P1.07	-12.7838	-0.468104	AACGCCCAGTAGCCAT-1	5.1934	-3.42446	AACGCCCAGTAGCCAT-1	-9.59804	5.49513	AACGCCCAGTAGCCAT-1	10.5951	4.39874
09A_AGGTATCGAACT	6.38786	-0.0502986	09A_AGGTATCGAACT	3.55732	-1.923	09A_AGGTATCGAACT	1.42289	9.69804	R1.09.R2.55.R3.17.P1.08	-12.3474	-4.30276	R1.09.R2.55.R3.17.P1.08	-7.84395	-2.94296	R1.09.R2.55.R3.17.P1.08	-12.491	-0.773815	AACGCCCAGTAGGATG-1	-6.95561	0.0353094	AACGCCCAGTAGGATG-1	3.60175	-1.5862	AACGCCCAGTAGGATG-1	-5.18786	1.59157
09A_AAACCAACGCCT	-5.6621	9.8525	09A_AAACCAACGCCT	-3.31451	3.8714	09A_AAACCAACGCCT	0.934534	0.509409	R1.09.R2.57.R3.71.P1.08	-12.0716	-4.25557	R1.09.R2.57.R3.71.P1.08	-6.66338	-2.57577	R1.09.R2.57.R3.71.P1.08	-12.5964	-0.0174114	AACGCCCAGTCATTAG-1	6.10591	-2.81202	AACGCCCAGTCATTAG-1	-9.74313	4.43191	AACGCCCAGTCATTAG-1	10.0986	3.03324
09A_CGCGTCCGACTT	2.77976	-3.16836	09A_CGCGTCCGACTT	1.86142	0.559779	09A_CGCGTCCGACTT	0.332297	-5.33805	R1.09.R2.59.R3.17.P1.07	-12.1397	-3.94703	R1.09.R2.59.R3.17.P1.07	-7.9878	-2.8066	R1.09.R2.59.R3.17.P1.07	-12.4755	-0.211024	AACGCTAGTACGGGTT-1	-3.32814	6.78709	AACGCTAGTACGGGTT-1	8.08767	3.58423	AACGCTAGTACGGGTT-1	-6.29623	-6.48848
09A_GACGTAGTCTCC	-3.66934	-4.86981	09A_GACGTAGTCTCC	-1.89699	1.39005	09A_GACGTAGTCTCC	2.86267	-1.25294	R1.09.R2.64.R3.23.P1.05	-12.0869	-1.99979	R1.09.R2.64.R3.23.P1.05	-7.03404	-2.09177	R1.09.R2.64.R3.23.P1.05	-10.9365	-0.0334315	AACGCTAGTCACAAAT-1	-3.29787	-3.35846	AACGCTAGTCACAAAT-1	7.08779	-6.10223	AACGCTAGTCACAAAT-1	-4.18709	6.2644
09A_CGAATATCTTTT	-5.62477	9.73084	09A_CGAATATCTTTT	-3.84132	-1.85471	09A_CGAATATCTTTT	2.09305	5.7446	R1.09.R2.65.R3.59.P1.06	-11.8565	-3.56587	R1.09.R2.65.R3.59.P1.06	-7.4421	-2.83155	R1.09.R2.65.R3.59.P1.06	-12.1525	-0.0446501	AACGCTAGTGTTGCTT-1	8.31151	1.22458	AACGCTAGTGTTGCTT-1	-7.07865	4.14174	AACGCTAGTGTTGCTT-1	4.95151	-0.341242
09A_TCTGTTATTCCT	-3.48607	-4.23305	09A_TCTGTTATTCCT	2.6256	0.0406538	09A_TCTGTTATTCCT	2.77619	-0.638219	R1.09.R2.65.R3.65.P1.05	-12.6572	-3.83245	R1.09.R2.65.R3.65.P1.05	-8.06552	-2.71888	R1.09.R2.65.R3.65.P1.05	-11.7411	0.353687	AACGCTAGTTTGTCTA-1	9.97644	-0.814911	AACGCTAGTTTGTCTA-1	-7.23419	6.05193	AACGCTAGTTTGTCTA-1	7.67051	-0.154249
09A_GACTTTCCACGG	-3.48831	0.668476	09A_GACTTTCCACGG	-2.95915	0.343357	09A_GACTTTCCACGG	0.0552544	1.62696	R1.09.R2.66.R3.12.P1.06	-12.1867	-3.92255	R1.09.R2.66.R3.12.P1.06	-7.28711	-2.89358	R1.09.R2.66.R3.12.P1.06	-12.585	-0.919186	AACGGTAAGCTAAAGG-1	4.22053	-2.86389	AACGGTAAGCTAAAGG-1	-4.71454	0.951412	AACGGTAAGCTAAAGG-1	5.14577	-4.56734
09A_GTAGTAAATGTG	-5.65788	10.601	09A_GTAGTAAATGTG	-5.04433	-0.428196	09A_GTAGTAAATGTG	1.71573	6.53428	R1.09.R2.67.R3.12.P1.06	-11.4504	-4.13852	R1.09.R2.67.R3.12.P1.06	-8.28729	-2.87312	R1.09.R2.67.R3.12.P1.06	-12.3248	0.313679	AACGGTAAGGACCTCA-1	10.9493	0.599523	AACGGTAAGGACCTCA-1	-6.05537	2.96361	AACGGTAAGGACCTCA-1	5.99145	-2.05002
09A_AGTAGACTTGAA	4.13571	5.70386	09A_AGTAGACTTGAA	-1.20333	-2.0451	09A_AGTAGACTTGAA	-4.53237	2.1766	R1.09.R2.75.R3.13.P1.05	-12.1305	-3.08064	R1.09.R2.75.R3.13.P1.05	-6.44185	-2.25273	R1.09.R2.75.R3.13.P1.05	-12.6798	-1.55244	AACTACTCAACCGCCA-1	8.65683	0.820603	AACTACTCAACCGCCA-1	-7.60614	3.33573	AACTACTCAACCGCCA-1	7.70548	-1.46714
09A_GACATTCGTTCA	1.28993	4.05396	09A_GACATTCGTTCA	2.67829	-1.41375	09A_GACATTCGTTCA	-1.89074	4.54272	R1.09.R2.77.R3.39.P1.07	-12.2812	-4.209	R1.09.R2.77.R3.39.P1.07	-7.47524	-2.86721	R1.09.R2.77.R3.39.P1.07	-12.0906	0.0779269	AACTACTCAATAGCAA-1	-4.49743	2.17845	AACTACTCAATAGCAA-1	3.25239	0.0465067	AACTACTCAATAGCAA-1	-5.61099	-2.60836
09A_AGTAGGGTAACG	3.04704	-2.85896	09A_AGTAGGGTAACG	2.52926	-0.799061	09A_AGTAGGGTAACG	2.10773	-5.98976	R1.09.R2.80.R3.37.P1.08	-12.1364	-2.67144	R1.09.R2.80.R3.37.P1.08	-6.79442	-2.42295	R1.09.R2.80.R3.37.P1.08	-12.1637	-0.515175	AACTACTCACAATGTT-1	-3.6091	-3.72278	AACTACTCACAATGTT-1	6.65166	-6.25115	AACTACTCACAATGTT-1	-4.64764	6.01099
09A_ACCGTAATGACG	-5.46543	-1.95863	09A_ACCGTAATGACG	-4.36144	1.12708	09A_ACCGTAATGACG	1.39542	0.339469	R1.09.R2.96.R3.28.P1.05	-11.8464	-1.97604	R1.09.R2.96.R3.28.P1.05	-7.82948	-2.28415	R1.09.R2.96.R3.28.P1.05	-10.7288	-0.0608332	AACTACTCATAACGGG-1	-4.09182	4.5125	AACTACTCATAACGGG-1	6.32269	0.879746	AACTACTCATAACGGG-1	-5.84103	-2.91903
09A_AGCTACTGGCGT	1.62886	-3.8098	09A_AGCTACTGGCGT	-2.9117	2.56307	09A_AGCTACTGGCGT	-0.830905	-3.04668	R1.10.R2.03.R3.09.P1.05	-12.4091	-3.85942	R1.10.R2.03.R3.09.P1.05	-7.82338	-2.87214	R1.10.R2.03.R3.09.P1.05	-12.3702	-0.0663583	AACTACTCATAATCGT-1	-6.92015	-1.08119	AACTACTCATAATCGT-1	4.33753	-1.78744	AACTACTCATAATCGT-1	-6.9256	0.714255
09A_GCAGTTCGCGGC	-2.96058	-4.56282	09A_GCAGTTCGCGGC	4.02813	0.00800403	09A_GCAGTTCGCGGC	5.78402	-1.08866	R1.10.R2.05.R3.61.P1.07	-12.02	-4.22393	R1.10.R2.05.R3.61.P1.07	-7.25734	-2.8631	R1.10.R2.05.R3.61.P1.07	-12.08	-0.737024	AACTACTCATTCCTCG-1	7.49024	-1.4653	AACTACTCATTCCTCG-1	-7.58868	5.91328	AACTACTCATTCCTCG-1	9.53351	0.907142
09A_TTAATCGTCAGC	-3.02471	-0.0415874	09A_TTAATCGTCAGC	-2.08028	-0.0243844	09A_TTAATCGTCAGC	1.41271	1.29154	R1.10.R2.06.R3.65.P1.08	-12.077	-3.50042	R1.10.R2.06.R3.65.P1.08	-7.56903	-2.3185	R1.10.R2.06.R3.65.P1.08	-11.5427	-0.813407	AACTAGCTCAGGCCTA-1	-4.14014	7.44732	AACTAGCTCAGGCCTA-1	6.82839	4.65689	AACTAGCTCAGGCCTA-1	-6.22537	-7.78356
09A_CGTGTTGCTTGG	0.461939	-3.4677	09A_CGTGTTGCTTGG	-2.33244	2.8782	09A_CGTGTTGCTTGG	0.282836	-3.22461	R1.10.R2.06.R3.72.P1.08	-12.3777	-3.54994	R1.10.R2.06.R3.72.P1.08	-7.96158	-2.89518	R1.10.R2.06.R3.72.P1.08	-12.6237	-0.719143	AACTAGCTCGGTTAGT-1	-7.38875	1.64493	AACTAGCTCGGTTAGT-1	3.82489	-0.212137	AACTAGCTCGGTTAGT-1	-5.97345	-1.54483
09A_CACTATATTTTC	-5.15785	0.288472	09A_CACTATATTTTC	-4.79305	1.05484	09A_CACTATATTTTC	0.935543	1.51658	R1.10.R2.07.R3.15.P1.08	-11.7072	-2.74128	R1.10.R2.07.R3.15.P1.08	-7.69051	-2.06151	R1.10.R2.07.R3.15.P1.08	-10.8132	0.181138	AACTAGCTCTTGCTAT-1	9.57107	1.93813	AACTAGCTCTTGCTAT-1	-7.15273	5.05849	AACTAGCTCTTGCTAT-1	7.35308	-1.08013
09A_GTGACCGTAGAT	2.2664	-2.90874	09A_GTGACCGTAGAT	-0.482209	2.11818	09A_GTGACCGTAGAT	0.723596	-5.45404	R1.10.R2.12.R3.02.P1.05	-11.615	-2.35541	R1.10.R2.12.R3.02.P1.05	-7.21213	-1.86044	R1.10.R2.12.R3.02.P1.05	-11.1476	-0.198696	AACTAGTGTAAAGCGG-1	9.02196	-0.684675	AACTAGTGTAAAGCGG-1	-7.41704	3.07244	AACTAGTGTAAAGCGG-1	9.16211	-0.378687
09A_AGGTTGGAGGGC	-1.40231	0.695694	09A_AGGTTGGAGGGC	-3.66014	0.13529	09A_AGGTTGGAGGGC	-1.89552	-0.197419	R1.10.R2.22.R3.85.P1.06	-12.4157	-3.91605	R1.10.R2.22.R3.85.P1.06	-7.15845	-2.71459	R1.10.R2.22.R3.85.P1.06	-12.3251	-0.385043	AACTAGTGTAATTAGC-1	3.32495	-10.5359	AACTAGTGTAATTAGC-1	-6.36159	-11.026	AACTAGTGTAATTAGC-1	3.45044	10.5944
09A_ATGTGACGGGTC	-1.7541	-4.26734	09A_ATGTGACGGGTC	-0.245712	2.02154	09A_ATGTGACGGGTC	1.48213	-2.85119	R1.10.R2.23.R3.51.P1.07	-12.3111	-4.01993	R1.10.R2.23.R3.51.P1.07	-6.84824	-2.55994	R1.10.R2.23.R3.51.P1.07	-12.7449	-1.23545	AACTAGTGTCAATAGT-1	-4.28652	-2.46612	AACTAGTGTCAATAGT-1	6.11012	-4.95257	AACTAGTGTCAATAGT-1	-4.80507	5.23511
09A_ATGTAACACATA	-2.376	-5.45213	09A_ATGTAACACATA	-2.33828	1.87341	09A_ATGTAACACATA	0.30091	-2.59351	R1.10.R2.34.R3.67.P1.05	-11.929	-2.79269	R1.10.R2.34.R3.67.P1.05	-8.19686	-1.77549	R1.10.R2.34.R3.67.P1.05	-11.8205	-0.978162	AACTAGTGTGGACCTG-1	5.65998	1.20347	AACTAGTGTGGACCTG-1	-9.01316	2.21788	AACTAGTGTGGACCTG-1	7.47953	2.32279
09A_AATTGGCCAACC	-3.39911	-0.839519	09A_AATTGGCCAACC	-3.5331	0.853463	09A_AATTGGCCAACC	-0.347722	-0.792257	R1.10.R2.37.R3.42.P1.05	-12.5218	-3.58479	R1.10.R2.37.R3.42.P1.05	-7.84414	-2.22226	R1.10.R2.37.R3.42.P1.05	-11.5343	0.232728	AACTAGTGTGTTTCAC-1	8.20427	-1.15244	AACTAGTGTGTTTCAC-1	-6.61422	5.81671	AACTAGTGTGTTTCAC-1	9.28232	0.821509
09A_AAGGGTTGTTGT	3.83618	6.06568	09A_AAGGGTTGTTGT	0.959163	-1.63975	09A_AAGGGTTGTTGT	-3.97181	4.65215	R1.10.R2.44.R3.47.P1.07	-12.2382	-4.10229	R1.10.R2.44.R3.47.P1.07	-7.87734	-3.08198	R1.10.R2.44.R3.47.P1.07	-12.5227	0.00512016	AACTAGTGTTACGCAA-1	1.92132	-12.6703	AACTAGTGTTACGCAA-1	-5.0236	-12.3992	AACTAGTGTTACGCAA-1	3.02278	12.6341
09A_GATAAGAAACCC	-1.13181	-4.81855	09A_GATAAGAAACCC	2.67526	1.63829	09A_GATAAGAAACCC	1.55215	-2.46039	R1.10.R2.50.R3.61.P1.05	-12.3606	-3.32058	R1.10.R2.50.R3.61.P1.05	-7.87751	-2.89587	R1.10.R2.50.R3.61.P1.05	-11.35	0.428314	AACTAGTGTTCTTTAG-1	10.1473	-0.443637	AACTAGTGTTCTTTAG-1	-6.21414	4.87354	AACTAGTGTTCTTTAG-1	7.41531	-1.55782
09A_TCTCTGTGAAGG	0.391456	-2.84557	09A_TCTCTGTGAAGG	-3.06726	2.89109	09A_TCTCTGTGAAGG	-0.0135772	-3.33654	R1.10.R2.52.R3.50.P1.07	-11.7334	-3.81896	R1.10.R2.52.R3.50.P1.07	-7.77514	-1.66942	R1.10.R2.52.R3.50.P1.07	-10.7628	0.496191	AACTCACAGAGAGGCT-1	-5.24735	6.53547	AACTCACAGAGAGGCT-1	6.99237	3.98849	AACTCACAGAGAGGCT-1	-4.11654	-6.65811
09A_CGATATTTGGTC	-4.91442	0.0801228	09A_CGATATTTGGTC	2.4726	-1.16448	09A_CGATATTTGGTC	1.85221	2.30019	R1.10.R2.54.R3.33.P1.07	-11.5131	-2.6326	R1.10.R2.54.R3.33.P1.07	-7.54686	-1.94513	R1.10.R2.54.R3.33.P1.07	-11.3603	-0.685116	AACTCACAGCAACATC-1	-2.80029	-3.92047	AACTCACAGCAACATC-1	6.45776	-6.63782	AACTCACAGCAACATC-1	-4.20573	5.73691
09A_ATGCCAGTTTTG	-5.37315	-3.20179	09A_ATGCCAGTTTTG	-1.46495	0.857244	09A_ATGCCAGTTTTG	3.20851	0.533411	R1.10.R2.56.R3.90.P1.07	-11.4097	-3.51537	R1.10.R2.56.R3.90.P1.07	-7.35931	-2.97942	R1.10.R2.56.R3.90.P1.07	-11.2688	0.620688	AACTCACAGCACAGAA-1	-3.58276	6.10332	AACTCACAGCACAGAA-1	7.16795	5.84371	AACTCACAGCACAGAA-1	-6.86093	-5.60628
09A_TCCGACCCAGGA	15.1982	0.653925	09A_TCCGACCCAGGA	-0.297587	-4.20476	09A_TCCGACCCAGGA	-7.84039	-0.444991	R1.10.R2.62.R3.60.P1.07	-12.3365	-3.83622	R1.10.R2.62.R3.60.P1.07	-7.36565	-2.66603	R1.10.R2.62.R3.60.P1.07	-12.4068	-0.0664282	AACTGTTCAACAGCCT-1	-4.18732	4.21474	AACTGTTCAACAGCCT-1	4.9079	3.64713	AACTGTTCAACAGCCT-1	-7.73821	-5.34704
09A_ATCCAGAATATC	-2.11204	-0.0354982	09A_ATCCAGAATATC	3.75606	-0.771532	09A_ATCCAGAATATC	-0.0967773	2.81798	R1.10.R2.64.R3.31.P1.06	-12.4265	-3.86026	R1.10.R2.64.R3.31.P1.06	-7.54305	-2.96674	R1.10.R2.64.R3.31.P1.06	-12.493	-0.788402	AACTGTTCAATAATCC-1	-4.06502	7.28975	AACTGTTCAATAATCC-1	6.94141	3.84313	AACTGTTCAATAATCC-1	-5.09497	-6.44127
09A_CTCAAGGTCTCG	-1.9363	0.247682	09A_CTCAAGGTCTCG	-2.37519	0.00321503	09A_CTCAAGGTCTCG	-1.57807	1.31509	R1.10.R2.71.R3.03.P1.05	-12.6359	-3.56108	R1.10.R2.71.R3.03.P1.05	-6.35618	-2.2733	R1.10.R2.71.R3.03.P1.05	-12.6161	-1.217	AACTGTTCACAAACTT-1	7.43621	-2.07147	AACTGTTCACAAACTT-1	-8.9314	5.53302	AACTGTTCACAAACTT-1	10.1741	1.98152
09A_AGAGAGTGGGCG	-1.17546	-5.41686	09A_AGAGAGTGGGCG	-2.16976	1.69974	09A_AGAGAGTGGGCG	2.32544	-2.20231	R1.10.R2.71.R3.15.P1.05	-11.3565	-2.599	R1.10.R2.71.R3.15.P1.05	-7.22831	-1.95846	R1.10.R2.71.R3.15.P1.05	-11.5345	-0.896614	AACTGTTCAGCAACCT-1	10.2441	0.874192	AACTGTTCAGCAACCT-1	-6.5793	4.61207	AACTGTTCAGCAACCT-1	8.20212	-1.93623
09A_GTCCATATAAAA	15.7758	0.43536	09A_GTCCATATAAAA	0.925787	-4.0598	09A_GTCCATATAAAA	-8.36235	-0.965238	R1.10.R2.75.R3.90.P1.06	-11.3493	-2.61192	R1.10.R2.75.R3.90.P1.06	-8.11614	-1.73757	R1.10.R2.75.R3.90.P1.06	-11.7905	-1.14735	AACTGTTCATCCCTCA-1	1.38552	-12.7236	AACTGTTCATCCCTCA-1	-4.38012	-13.4856	AACTGTTCATCCCTCA-1	1.17177	12.3166
09A_ATCCCCGTTGCT	3.93114	6.10981	09A_ATCCCCGTTGCT	2.1527	-1.03701	09A_ATCCCCGTTGCT	-4.75196	3.86985	R1.10.R2.80.R3.05.P1.05	-11.8119	-2.12353	R1.10.R2.80.R3.05.P1.05	-2.72039	0.256437	R1.10.R2.80.R3.05.P1.05	-11.0793	-0.257393	AACTTAGTCCCGTTAC-1	-4.19514	-7.57972	AACTTAGTCCCGTTAC-1	6.6938	-9.16776	AACTTAGTCCCGTTAC-1	-4.91431	9.21829
09A_CGTCGAGAGGGC	-1.52529	14.7513	09A_CGTCGAGAGGGC	-2.55157	3.45602	09A_CGTCGAGAGGGC	-4.33534	9.52118	R1.10.R2.82.R3.14.P1.05	-11.9761	-1.86101	R1.10.R2.82.R3.14.P1.05	-7.18707	-2.03393	R1.10.R2.82.R3.14.P1.05	-11.0304	0.0483282	AACTTAGTCCGGTTAG-1	8.01882	-1.66522	AACTTAGTCCGGTTAG-1	-7.87457	4.36932	AACTTAGTCCGGTTAG-1	9.2438	1.32491
09A_TGTTGAGACGGT	2.95479	-3.37685	09A_TGTTGAGACGGT	-1.61169	3.39119	09A_TGTTGAGACGGT	0.289361	-5.19014	R1.10.R2.85.R3.18.P1.05	-10.9379	-2.59812	R1.10.R2.85.R3.18.P1.05	-8.06479	-2.00457	R1.10.R2.85.R3.18.P1.05	-11.5684	-0.639302	AACTTAGTCGCATTAA-1	-3.48923	-4.49969	AACTTAGTCGCATTAA-1	6.35814	-6.77961	AACTTAGTCGCATTAA-1	-4.14286	6.17391
09A_TTGTCTTGTATC	3.95556	5.63286	09A_TTGTCTTGTATC	-1.86956	-2.06253	09A_TTGTCTTGTATC	-4.90805	2.32727	R1.10.R2.91.R3.65.P1.08	-11.6964	-4.02646	R1.10.R2.91.R3.65.P1.08	-8.18173	-2.29876	R1.10.R2.91.R3.65.P1.08	-12.0012	0.372643	AACTTAGTCGTACCGA-1	-7.14539	1.78866	AACTTAGTCGTACCGA-1	6.69812	-1.03614	AACTTAGTCGTACCGA-1	-5.07038	-1.94088
09A_GTAGGGGTGCAA	1.94039	-3.41516	09A_GTAGGGGTGCAA	-2.77578	1.86235	09A_GTAGGGGTGCAA	-0.155045	-3.7802	R1.10.R2.94.R3.59.P1.07	-12.3502	-3.49207	R1.10.R2.94.R3.59.P1.07	-6.66401	-2.543	R1.10.R2.94.R3.59.P1.07	-12.4091	-0.878697	AAGAACAGTAGGTTGC-1	-7.95434	0.0855901	AAGAACAGTAGGTTGC-1	3.82158	-1.5621	AAGAACAGTAGGTTGC-1	-5.84506	0.0592776
09A_CTGAGATCTCCG	6.66219	-0.00158626	09A_CTGAGATCTCCG	0.139642	0.679249	09A_CTGAGATCTCCG	1.20838	9.53841	R1.11.R2.10.R3.81.P1.08	-12.4449	-2.27214	R1.11.R2.10.R3.81.P1.08	-6.95644	-2.04136	R1.11.R2.10.R3.81.P1.08	-11.0289	-0.0918573	AAGAACAGTATTCGTC-1	-4.24551	4.0987	AAGAACAGTATTCGTC-1	6.71672	3.14251	AAGAACAGTATTCGTC-1	-7.65785	-5.27834
09A_CAGCGCCCCCAA	-4.22305	1.17562	09A_CAGCGCCCCCAA	-3.76069	-2.254	09A_CAGCGCCCCCAA	-1.54663	3.79519	R1.11.R2.12.R3.16.P1.06	-11.5963	-3.94702	R1.11.R2.12.R3.16.P1.06	-7.74543	-2.82542	R1.11.R2.12.R3.16.P1.06	-12.4613	0.246611	AAGAACAGTGGACCTG-1	-6.57568	4.19648	AAGAACAGTGGACCTG-1	6.30671	1.36258	AAGAACAGTGGACCTG-1	-3.77914	-2.61466
09A_TAATGATGAGGG	-4.0637	-1.09895	09A_TAATGATGAGGG	4.70467	-0.210189	09A_TAATGATGAGGG	5.53492	-0.00606921	R1.11.R2.15.R3.72.P1.05	-11.9071	-1.84661	R1.11.R2.15.R3.72.P1.05	-7.45633	-1.79457	R1.11.R2.15.R3.72.P1.05	-10.7849	0.168807	AAGAACAGTGTTTGCT-1	3.83052	-10.3801	AAGAACAGTGTTTGCT-1	-5.55356	-10.5512	AAGAACAGTGTTTGCT-1	3.41232	10.1072
09A_AGCGATGGTTTC	-0.204473	-3.91121	09A_AGCGATGGTTTC	2.47223	1.18119	09A_AGCGATGGTTTC	2.89279	-3.2945	R1.11.R2.26.R3.33.P1.06	-10.1753	-5.11697	R1.11.R2.26.R3.33.P1.06	-7.07215	-5.0451	R1.11.R2.26.R3.33.P1.06	-12.0583	-0.467559	AAGAATCAGAAGCTAG-1	-6.68807	4.71168	AAGAATCAGAAGCTAG-1	-0.0635808	-2.62224	AAGAATCAGAAGCTAG-1	-4.02404	-3.27773
09A_ACTCGCGACTAC	-3.18922	-4.21485	09A_ACTCGCGACTAC	-1.72662	1.26308	09A_ACTCGCGACTAC	2.42371	-1.246	R1.11.R2.31.R3.44.P1.07	-11.9874	-4.18369	R1.11.R2.31.R3.44.P1.07	-7.98163	-2.68562	R1.11.R2.31.R3.44.P1.07	-12.054	0.435784	AAGAATCAGAGCCGGA-1	1.8087	-12.9853	AAGAATCAGAGCCGGA-1	-4.55698	-13.5767	AAGAATCAGAGCCGGA-1	1.08056	12.2802
09A_AGTAAGAGATAG	-3.74023	-4.09735	09A_AGTAAGAGATAG	-2.32689	0.522737	09A_AGTAAGAGATAG	1.55902	-1.32133	R1.11.R2.36.R3.45.P1.07	-12.2073	-2.4681	R1.11.R2.36.R3.45.P1.07	-7.42125	-1.97768	R1.11.R2.36.R3.45.P1.07	-11.0055	-0.030471	AAGAATCAGCCTAATA-1	8.50378	1.10116	AAGAATCAGCCTAATA-1	-7.41816	3.52482	AAGAATCAGCCTAATA-1	8.36966	-0.622264
09A_TGACTGAACATG	-3.18254	-5.01283	09A_TGACTGAACATG	0.446155	0.401169	09A_TGACTGAACATG	4.91173	-1.21132	R1.11.R2.45.R3.66.P1.05	-11.2609	-2.77948	R1.11.R2.45.R3.66.P1.05	-7.72328	-2.32851	R1.11.R2.45.R3.66.P1.05	-11.8909	-1.0433	AAGAATCAGCTATATG-1	-6.69298	0.118459	AAGAATCAGCTATATG-1	4.55129	-2.19252	AAGAATCAGCTATATG-1	-6.37656	1.38365
09A_TTGCCAATAGCC	2.40763	-1.81151	09A_TTGCCAATAGCC	-1.68168	3.07184	09A_TTGCCAATAGCC	-0.115551	-5.49136	R1.11.R2.45.R3.76.P1.06	-12.1996	-4.06583	R1.11.R2.45.R3.76.P1.06	-7.17779	-2.86176	R1.11.R2.45.R3.76.P1.06	-12.5442	-0.957814	AAGAATCAGCTCCTTA-1	9.31106	0.442173	AAGAATCAGCTCCTTA-1	-7.29518	3.3748	AAGAATCAGCTCCTTA-1	8.64087	-0.634449
09A_GTAGTTGGCCCA	4.0962	6.18639	09A_GTAGTTGGCCCA	-2.72681	-1.54021	09A_GTAGTTGGCCCA	-4.76352	1.37458	R1.11.R2.46.R3.02.P1.05	-12.0153	-2.23559	R1.11.R2.46.R3.02.P1.05	-7.0066	-2.29279	R1.11.R2.46.R3.02.P1.05	-11.4799	0.0882817	AAGAATCAGCTTAGCG-1	-6.55007	-0.0465814	AAGAATCAGCTTAGCG-1	4.9524	-2.14342	AAGAATCAGCTTAGCG-1	-5.54238	0.864464
09A_GCCGCACCCTCC	1.71224	-1.52404	09A_GCCGCACCCTCC	0.562407	0.809459	09A_GCCGCACCCTCC	1.54408	-5.64226	R1.11.R2.50.R3.46.P1.06	-11.1413	-3.27136	R1.11.R2.50.R3.46.P1.06	-8.18586	-1.77949	R1.11.R2.50.R3.46.P1.06	-11.7258	0.263114	AAGAATCAGGAGGGTT-1	-6.62326	-0.623027	AAGAATCAGGAGGGTT-1	4.33303	-2.88441	AAGAATCAGGAGGGTT-1	-5.53716	1.99062
09A_CCTATAACGAAC	1.47358	-4.1835	09A_CCTATAACGAAC	-2.77197	0.962584	09A_CCTATAACGAAC	0.685316	-3.84647	R1.11.R2.50.R3.64.P1.08	-12.2837	-3.06991	R1.11.R2.50.R3.64.P1.08	-7.73772	-2.83279	R1.11.R2.50.R3.64.P1.08	-12.5636	-1.01818	AAGAATCAGTCCTTCA-1	9.93077	-0.256974	AAGAATCAGTCCTTCA-1	-6.5176	5.86982	AAGAATCAGTCCTTCA-1	8.56748	-0.545199
09A_GCATAACCGGCC	2.31875	-2.51465	09A_GCATAACCGGCC	-1.9322	2.60246	09A_GCATAACCGGCC	-1.0127	-4.72585	R1.11.R2.56.R3.13.P1.05	-10.9354	-2.42549	R1.11.R2.56.R3.13.P1.05	-7.98183	-1.7621	R1.11.R2.56.R3.13.P1.05	-12.0159	-1.78349	AAGAATCAGTGAGCGG-1	8.04023	0.549786	AAGAATCAGTGAGCGG-1	-8.86266	2.94961	AAGAATCAGTGAGCGG-1	6.44952	-5.41394
09A_GAAGAACCTCCT	-3.18734	-3.3696	09A_GAAGAACCTCCT	3.50405	0.972842	09A_GAAGAACCTCCT	3.7298	-0.303807	R1.11.R2.58.R3.81.P1.05	-10.8022	-2.64947	R1.11.R2.58.R3.81.P1.05	-7.68991	-2.06017	R1.11.R2.58.R3.81.P1.05	-12.0443	-1.62866	AAGACAAGTGGACCTG-1	7.53689	0.725648	AAGACAAGTGGACCTG-1	-7.93984	2.79747	AAGACAAGTGGACCTG-1	6.77357	-0.350371
09A_CCCGTACCATAA	-4.53398	-0.0500376	09A_CCCGTACCATAA	-3.77045	0.312525	09A_CCCGTACCATAA	-0.245116	0.302835	R1.11.R2.65.R3.02.P1.07	-12.2772	-3.79975	R1.11.R2.65.R3.02.P1.07	-6.33358	-2.3361	R1.11.R2.65.R3.02.P1.07	-12.3413	-0.162344	AAGACAAGTTAGAGCC-1	-6.77757	1.19134	AAGACAAGTTAGAGCC-1	5.25153	-0.729536	AAGACAAGTTAGAGCC-1	-5.25688	0.0714645
09A_CGCCCAACAGAC	3.25345	5.1774	09A_CGCCCAACAGAC	0.974477	-1.73851	09A_CGCCCAACAGAC	-5.09923	3.29353	R1.11.R2.65.R3.80.P1.05	-10.8265	-2.48181	R1.11.R2.65.R3.80.P1.05	-8.07518	-1.98721	R1.11.R2.65.R3.80.P1.05	-11.8555	-1.26349	AAGACAAGTTCAAGCA-1	-7.28157	3.25922	AAGACAAGTTCAAGCA-1	7.04356	-0.719011	AAGACAAGTTCAAGCA-1	-5.28667	-1.8924
09A_TGACCACGTGCA	-0.763654	-3.54035	09A_TGACCACGTGCA	-1.47194	2.16523	09A_TGACCACGTGCA	0.184842	-2.53397	R1.11.R2.73.R3.84.P1.06	-10.4825	-2.9319	R1.11.R2.73.R3.84.P1.06	-8.0799	-1.80097	R1.11.R2.73.R3.84.P1.06	-11.5634	-0.193031	AAGACAAGTTGGCGTG-1	-4.57578	2.5212	AAGACAAGTTGGCGTG-1	6.76575	0.228986	AAGACAAGTTGGCGTG-1	-5.93675	-3.63146
09A_CCCTGAGCCGGC	-5.9497	9.80656	09A_CCCTGAGCCGGC	-4.90386	-0.80023	09A_CCCTGAGCCGGC	2.30078	4.851	R1.11.R2.84.R3.20.P1.06	-11.7536	-4.09006	R1.11.R2.84.R3.20.P1.06	-8.23361	-2.6068	R1.11.R2.84.R3.20.P1.06	-12.4203	-0.425567	AAGACAAGTTGTTGTC-1	10.3534	0.128808	AAGACAAGTTGTTGTC-1	-7.08291	4.44946	AAGACAAGTTGTTGTC-1	7.81472	-0.188573
09A_CTCACCAACTAA	-1.20214	14.6006	09A_CTCACCAACTAA	2.81561	-0.877338	09A_CTCACCAACTAA	-3.49973	10.1973	R1.11.R2.85.R3.43.P1.08	-12.3663	-4.07823	R1.11.R2.85.R3.43.P1.08	-7.53784	-2.80992	R1.11.R2.85.R3.43.P1.08	-11.7391	-0.129913	AAGACATAGAGAAGGG-1	9.92803	0.296701	AAGACATAGAGAAGGG-1	-7.08392	4.8529	AAGACATAGAGAAGGG-1	7.99925	0.177969
09A_ATAAAGAGTCAG	-2.80986	-5.2356	09A_ATAAAGAGTCAG	2.55377	1.6956	09A_ATAAAGAGTCAG	3.14804	-1.2743	R1.11.R2.90.R3.06.P1.07	-12.211	-3.96142	R1.11.R2.90.R3.06.P1.07	-7.65258	-2.58912	R1.11.R2.90.R3.06.P1.07	-12.1374	0.388021	AAGACATAGCGGATAA-1	-4.73263	6.12099	AAGACATAGCGGATAA-1	4.35137	4.82915	AAGACATAGCGGATAA-1	-4.56516	-7.86457
09A_CGAATTAGTTAT	3.97298	4.69232	09A_CGAATTAGTTAT	2.25525	-2.29798	09A_CGAATTAGTTAT	-3.11965	4.72688	R1.11.R2.91.R3.14.P1.05	-12.6471	-3.68801	R1.11.R2.91.R3.14.P1.05	-7.81781	-2.99557	R1.11.R2.91.R3.14.P1.05	-12.4578	-0.0122868	AAGACATAGGACAACA-1	-3.61284	-4.91635	AAGACATAGGACAACA-1	6.24765	-7.37259	AAGACATAGGACAACA-1	-5.11447	7.86591
09A_CTTAATAGATTA	2.09642	-1.38955	09A_CTTAATAGATTA	2.90727	-0.483553	09A_CTTAATAGATTA	3.42016	-5.61112	R1.11.R2.94.R3.56.P1.06	-12.2602	-3.53676	R1.11.R2.94.R3.56.P1.06	-7.88554	-2.7527	R1.11.R2.94.R3.56.P1.06	-12.3793	-0.187759	AAGACATAGGAGGTTA-1	-4.18254	-2.36346	AAGACATAGGAGGTTA-1	6.5279	-4.78381	AAGACATAGGAGGTTA-1	-4.62108	4.84379
09A_GACGGTCGAGTC	-4.01988	-1.87624	09A_GACGGTCGAGTC	-3.42575	1.682	09A_GACGGTCGAGTC	2.07855	0.226405	R1.12.R2.03.R3.32.P1.05	-12.008	-1.93044	R1.12.R2.03.R3.32.P1.05	-5.94345	-1.20749	R1.12.R2.03.R3.32.P1.05	-10.9199	0.369423	AAGACATAGGATTTGC-1	-2.92101	-3.85611	AAGACATAGGATTTGC-1	6.16469	-6.42929	AAGACATAGGATTTGC-1	-4.14273	6.3352
09A_TTCTACATACTC	-3.07037	-5.35425	09A_TTCTACATACTC	3.16074	1.5837	09A_TTCTACATACTC	3.65126	-1.22154	R1.12.R2.06.R3.70.P1.05	-12.5043	-3.61917	R1.12.R2.06.R3.70.P1.05	-7.26216	-2.7679	R1.12.R2.06.R3.70.P1.05	-12.5032	-0.425205	AAGACATAGGGCCATC-1	8.16156	0.564927	AAGACATAGGGCCATC-1	-8.77654	3.48603	AAGACATAGGGCCATC-1	6.59336	-5.48702
09A_GTGTTCTCGTAG	-6.25005	-2.59347	09A_GTGTTCTCGTAG	4.38067	0.0170512	09A_GTGTTCTCGTAG	4.15643	1.13065	R1.12.R2.06.R3.90.P1.08	-12.3054	-4.28354	R1.12.R2.06.R3.90.P1.08	-8.14802	-2.79527	R1.12.R2.06.R3.90.P1.08	-11.9823	0.148115	AAGACATAGTAGGATG-1	-3.58514	-3.50424	AAGACATAGTAGGATG-1	6.3385	-6.13393	AAGACATAGTAGGATG-1	-4.63509	6.20848
09A_CCCCAGTAAGAC	-3.5827	-4.71738	09A_CCCCAGTAAGAC	3.4489	1.30391	09A_CCCCAGTAAGAC	3.04519	-1.22782	R1.12.R2.12.R3.61.P1.05	-11.1574	-2.51242	R1.12.R2.12.R3.61.P1.05	-7.13692	-2.0186	R1.12.R2.12.R3.61.P1.05	-11.294	-0.33816	AAGACATAGTTACCGG-1	-3.81408	-4.77494	AAGACATAGTTACCGG-1	5.1602	-6.74629	AAGACATAGTTACCGG-1	-4.13894	6.75728
09A_CTCGTCAGGTTA	-3.73399	-2.00365	09A_CTCGTCAGGTTA	-3.37467	1.34372	09A_CTCGTCAGGTTA	0.0407974	-0.98576	R1.12.R2.16.R3.86.P1.07	-11.8999	-2.33727	R1.12.R2.16.R3.86.P1.07	-7.60456	-1.66319	R1.12.R2.16.R3.86.P1.07	-10.6985	-0.0216757	AAGACATAGTTATGTG-1	-4.10292	3.4826	AAGACATAGTTATGTG-1	6.33232	5.89095	AAGACATAGTTATGTG-1	-6.04393	-6.28949
09A_GTTGTTCTGACA	-4.42618	-1.31982	09A_GTTGTTCTGACA	1.40137	1.61761	09A_GTTGTTCTGACA	0.620187	-0.378518	R1.12.R2.17.R3.06.P1.07	-11.2289	-2.924	R1.12.R2.17.R3.06.P1.07	-6.66714	-2.56608	R1.12.R2.17.R3.06.P1.07	-11.8638	-1.17015	AAGACCAAGTGTTGCG-1	-7.64191	-0.358526	AAGACCAAGTGTTGCG-1	3.57198	-0.709919	AAGACCAAGTGTTGCG-1	-7.08732	-2.51858
09A_ATGAGATACTGC	-2.40415	-5.67643	09A_ATGAGATACTGC	2.55687	1.44689	09A_ATGAGATACTGC	3.34456	-1.54565	R1.12.R2.19.R3.65.P1.05	-11.6072	-2.32345	R1.12.R2.19.R3.65.P1.05	-7.32951	-2.68308	R1.12.R2.19.R3.65.P1.05	-11.1565	0.66275	AAGACCAAGTTAGACC-1	-3.79747	-4.45966	AAGACCAAGTTAGACC-1	6.27741	-6.56914	AAGACCAAGTTAGACC-1	-4.18666	5.95789
09A_AGCGAGAACTAA	3.12662	4.70405	09A_AGCGAGAACTAA	-0.745806	-2.18594	09A_AGCGAGAACTAA	-3.76926	3.01956	R1.12.R2.21.R3.87.P1.06	-11.9854	-4.00354	R1.12.R2.21.R3.87.P1.06	-6.99638	-2.48206	R1.12.R2.21.R3.87.P1.06	-12.3447	0.142283	AAGACCAAGTTCCCAC-1	-4.04931	-6.46908	AAGACCAAGTTCCCAC-1	5.67857	-8.34362	AAGACCAAGTTCCCAC-1	-6.1366	7.81066
09A_ACTCAGGGGTTA	-3.95007	0.864791	09A_ACTCAGGGGTTA	-4.05852	0.756479	09A_ACTCAGGGGTTA	-0.151751	1.08413	R1.12.R2.28.R3.38.P1.08	-12.3445	-3.91387	R1.12.R2.28.R3.38.P1.08	-7.39987	-2.97362	R1.12.R2.28.R3.38.P1.08	-12.4355	-0.0483296	AAGACCAAGTTTGGGT-1	-5.13117	4.15407	AAGACCAAGTTTGGGT-1	6.33785	2.98198	AAGACCAAGTTTGGGT-1	-6.01336	-5.02813
09A_CCGGCCGTGGTA	-0.0628017	-3.76518	09A_CCGGCCGTGGTA	-0.576873	1.93964	09A_CCGGCCGTGGTA	2.11256	-3.7202	R1.12.R2.29.R3.67.P1.08	-11.8045	-4.12019	R1.12.R2.29.R3.67.P1.08	-7.93656	-2.89555	R1.12.R2.29.R3.67.P1.08	-11.7973	0.178382	AAGCAAGTCACGCCAA-1	-7.12471	-0.55429	AAGCAAGTCACGCCAA-1	3.43785	-2.22207	AAGCAAGTCACGCCAA-1	-6.10797	1.83282
09A_CTCTCCTTATCG	0.963167	-2.63427	09A_CTCTCCTTATCG	-3.34183	4.90033	09A_CTCTCCTTATCG	3.66416	-3.99097	R1.12.R2.30.R3.15.P1.08	-11.6363	-3.08787	R1.12.R2.30.R3.15.P1.08	-7.80981	-2.00368	R1.12.R2.30.R3.15.P1.08	-11.322	-0.246348	AAGCAAGTCATGCTTT-1	10.499	0.850274	AAGCAAGTCATGCTTT-1	-4.69613	0.810681	AAGCAAGTCATGCTTT-1	5.25991	-1.60432
09A_TTGGTTACCATC	-3.26774	-5.32805	09A_TTGGTTACCATC	-0.53695	1.14805	09A_TTGGTTACCATC	2.61421	-1.29077	R1.12.R2.33.R3.16.P1.06	-11.5458	-3.2407	R1.12.R2.33.R3.16.P1.06	-7.77281	-2.50847	R1.12.R2.33.R3.16.P1.06	-12.1695	-0.575945	AAGCAAGTCCCTCACG-1	-7.09628	-1.1836	AAGCAAGTCCCTCACG-1	4.38802	-2.49334	AAGCAAGTCCCTCACG-1	-5.86136	0.861528
09A_TCTCACTAACGT	-3.34558	-4.8984	09A_TCTCACTAACGT	3.99464	0.248288	09A_TCTCACTAACGT	4.84023	-1.13839	R1.12.R2.37.R3.17.P1.08	-12.5098	-3.90709	R1.12.R2.37.R3.17.P1.08	-6.99623	-2.61745	R1.12.R2.37.R3.17.P1.08	-12.1943	-0.119949	AAGCATGAGAGAGCCG-1	-5.66652	2.38154	AAGCATGAGAGAGCCG-1	5.7189	-0.606061	AAGCATGAGAGAGCCG-1	-7.11527	-1.0094
09A_GGACGATAAGAA	2.82344	-2.87928	09A_GGACGATAAGAA	-1.192	2.23244	09A_GGACGATAAGAA	-0.524191	-4.36298	R1.12.R2.39.R3.03.P1.07	-12.4247	-3.94692	R1.12.R2.39.R3.03.P1.07	-6.78001	-2.64697	R1.12.R2.39.R3.03.P1.07	-12.5387	-1.11999	AAGCATGAGGAACACA-1	9.58113	1.31933	AAGCATGAGGAACACA-1	-7.27635	3.2042	AAGCATGAGGAACACA-1	8.42417	-1.77144
09A_AGTTGAGGAATT	-3.94275	-1.57825	09A_AGTTGAGGAATT	4.09346	-1.08559	09A_AGTTGAGGAATT	5.6478	-0.138342	R1.12.R2.39.R3.46.P1.05	-11.9045	-1.91743	R1.12.R2.39.R3.46.P1.05	-6.21899	-1.88064	R1.12.R2.39.R3.46.P1.05	-10.8652	0.195795	AAGCATGAGGCCTAAT-1	-5.2027	-0.896515	AAGCATGAGGCCTAAT-1	6.23028	-4.07214	AAGCATGAGGCCTAAT-1	-5.0123	3.04468
09A_GTTCCAACCGTG	0.883661	-3.2023	09A_GTTCCAACCGTG	-2.91158	0.750018	09A_GTTCCAACCGTG	-0.804261	-2.95395	R1.12.R2.47.R3.51.P1.06	-12.2533	-2.57619	R1.12.R2.47.R3.51.P1.06	-6.38778	-2.36076	R1.12.R2.47.R3.51.P1.06	-11.4881	0.0292181	AAGCATGAGGGTTAGA-1	10.7214	-1.211	AAGCATGAGGGTTAGA-1	-6.81371	5.31542	AAGCATGAGGGTTAGA-1	7.63792	-1.2635
09A_CTGTAGACCCAG	-1.05842	0.480311	09A_CTGTAGACCCAG	-3.17303	-0.357739	09A_CTGTAGACCCAG	-1.39417	1.80341	R1.12.R2.50.R3.39.P1.08	-12.3346	-2.52278	R1.12.R2.50.R3.39.P1.08	-7.439	-1.89174	R1.12.R2.50.R3.39.P1.08	-11.2066	0.214179	AAGCATGAGGTAGCTT-1	-4.32373	7.35582	AAGCATGAGGTAGCTT-1	7.15775	4.98493	AAGCATGAGGTAGCTT-1	-4.84465	-7.35111
09A_CGCGTAGGTGGA	-4.65935	-2.95219	09A_CGCGTAGGTGGA	4.35742	0.718981	09A_CGCGTAGGTGGA	5.42851	-0.359353	R1.12.R2.55.R3.36.P1.08	-12.3591	-2.26451	R1.12.R2.55.R3.36.P1.08	-7.04578	-2.20314	R1.12.R2.55.R3.36.P1.08	-11.2465	-0.502666	AAGCCACGTCATAACG-1	2.88546	-10.5122	AAGCCACGTCATAACG-1	-6.27711	-12.3088	AAGCCACGTCATAACG-1	3.35994	11.5329
09A_GTCACCCCGGGG	15.0289	2.33072	09A_GTCACCCCGGGG	-0.126281	-3.76398	09A_GTCACCCCGGGG	-6.98425	-1.32732	R1.12.R2.55.R3.63.P1.07	-12.4078	-3.6297	R1.12.R2.55.R3.63.P1.07	-6.38044	-2.32122	R1.12.R2.55.R3.63.P1.07	-12.7649	-1.62426	AAGCCACGTTTCAGGA-1	2.56901	-10.159	AAGCCACGTTTCAGGA-1	-5.97834	-10.9236	AAGCCACGTTTCAGGA-1	2.86758	11.0947
09A_GCCAGACAGTCG	0.887958	-3.55676	09A_GCCAGACAGTCG	-1.67198	1.30735	09A_GCCAGACAGTCG	0.149713	-3.17403	R1.12.R2.60.R3.30.P1.05	-10.8802	-2.46886	R1.12.R2.60.R3.30.P1.05	-8.07326	-1.49954	R1.12.R2.60.R3.30.P1.05	-11.9323	-1.67624	AAGCCACGTTTGGGCG-1	-3.28376	-3.35052	AAGCCACGTTTGGGCG-1	6.43243	-6.59055	AAGCCACGTTTGGGCG-1	-4.09674	6.01465
09A_GCGAAGGTGGTG	-4.07767	-4.79147	09A_GCGAAGGTGGTG	-2.30043	0.872511	09A_GCGAAGGTGGTG	-0.525135	-3.03833	R1.12.R2.63.R3.45.P1.05	-12.5383	-3.57454	R1.12.R2.63.R3.45.P1.05	-7.84831	-2.65567	R1.12.R2.63.R3.45.P1.05	-12.6659	-0.403387	AAGCCTCCAAACCTTG-1	-4.36602	6.48303	AAGCCTCCAAACCTTG-1	7.84882	5.41675	AAGCCTCCAAACCTTG-1	-5.09019	-6.54632
09A_GTCTTTTGGGAC	1.07671	-1.64746	09A_GTCTTTTGGGAC	0.565593	-0.433882	09A_GTCTTTTGGGAC	2.23801	-4.40061	R1.12.R2.88.R3.86.P1.08	-10.8558	-2.37292	R1.12.R2.88.R3.86.P1.08	-6.24544	-1.84734	R1.12.R2.88.R3.86.P1.08	-12.6421	-1.59092	AAGCCTCCACAGGAAT-1	-4.77352	7.29098	AAGCCTCCACAGGAAT-1	4.35738	4.1179	AAGCCTCCACAGGAAT-1	-6.11275	-6.51113
09A_TTGGTCCATTCG	6.29036	0.0959089	09A_TTGGTCCATTCG	1.28093	-0.949488	09A_TTGGTCCATTCG	0.991427	9.54188	R1.12.R2.90.R3.65.P1.05	-11.3205	-2.44725	R1.12.R2.90.R3.65.P1.05	-6.66555	-1.90529	R1.12.R2.90.R3.65.P1.05	-10.8531	-0.271729	AAGCCTCCAGTATGTT-1	-7.15533	2.1234	AAGCCTCCAGTATGTT-1	3.49508	-0.224609	AAGCCTCCAGTATGTT-1	-4.88466	-1.05094
09A_TTTACAGCCAGG	-1.90593	-2.9942	09A_TTTACAGCCAGG	-2.36495	2.04292	09A_TTTACAGCCAGG	-0.216317	-1.46914	R1.12.R2.91.R3.10.P1.08	-12.4321	-3.75311	R1.12.R2.91.R3.10.P1.08	-6.52429	-2.41232	R1.12.R2.91.R3.10.P1.08	-12.6887	-0.517469	AAGCCTCCAGTTAAAG-1	9.24272	-0.555535	AAGCCTCCAGTTAAAG-1	-6.78031	5.84016	AAGCCTCCAGTTAAAG-1	9.89453	-0.153923
09A_AAAGAATCCGTT	0.0264091	6.45205	09A_AAAGAATCCGTT	2.44657	-4.20205	09A_AAAGAATCCGTT	-3.17237	7.87398	R1.12.R2.91.R3.28.P1.08	-12.5068	-3.64671	R1.12.R2.91.R3.28.P1.08	-6.7026	-2.6726	R1.12.R2.91.R3.28.P1.08	-12.7601	-0.682434	AAGCCTCCATGCTTAG-1	10.5207	-1.1398	AAGCCTCCATGCTTAG-1	-4.12335	3.24561	AAGCCTCCATGCTTAG-1	3.73982	-0.678435
09A_TAGACTTCTGGC	-2.96538	-4.29507	09A_TAGACTTCTGGC	2.72022	1.82594	09A_TAGACTTCTGGC	3.96626	-0.936749	R1.12.R2.92.R3.80.P1.06	-11.8484	-4.18854	R1.12.R2.92.R3.80.P1.06	-8.20588	-2.84084	R1.12.R2.92.R3.80.P1.06	-12.46	0.412613	AAGCCTCCATTGTGTG-1	-7.85113	4.65693	AAGCCTCCATTGTGTG-1	6.21279	1.81202	AAGCCTCCATTGTGTG-1	-4.67085	-4.53052
09A_TGATATGTGAAT	-1.99116	0.346927	09A_TGATATGTGAAT	-0.0303512	0.132202	09A_TGATATGTGAAT	-1.06642	2.36312	R1.12.R2.96.R3.09.P1.06	-11.0579	2.62115	R1.12.R2.96.R3.09.P1.06	-6.96846	-2.08002	R1.12.R2.96.R3.09.P1.06	-9.61468	-0.541768	AAGCCTGTCATGACCG-1	-4.18341	7.09413	AAGCCTGTCATGACCG-1	7.00159	4.71621	AAGCCTGTCATGACCG-1	-5.67627	-6.75275
09A_GTGAGAACTCTT	1.04686	-2.72203	09A_GTGAGAACTCTT	-1.259	2.84352	09A_GTGAGAACTCTT	-0.70373	-3.62323	R1.13.R2.01.R3.02.P1.06	-10.4793	-2.81619	R1.13.R2.01.R3.02.P1.06	-6.5079	-2.45032	R1.13.R2.01.R3.02.P1.06	-11.4696	0.0143449	AAGCCTGTCATTACTC-1	2.4588	-9.99875	AAGCCTGTCATTACTC-1	-5.88177	-10.7238	AAGCCTGTCATTACTC-1	2.85386	10.065
09A_CCGAGAGTACTA	1.27796	4.09019	09A_CCGAGAGTACTA	3.28124	-2.15215	09A_CCGAGAGTACTA	-2.35846	3.45746	R1.13.R2.02.R3.31.P1.06	-11.9463	-4.18389	R1.13.R2.02.R3.31.P1.06	-8.12087	-2.92563	R1.13.R2.02.R3.31.P1.06	-11.6871	0.549365	AAGCCTGTCCGCAACA-1	-8.06528	3.11115	AAGCCTGTCCGCAACA-1	3.6406	1.00023	AAGCCTGTCCGCAACA-1	-4.74806	-2.77375
09A_CGGCTGAGAGGC	-0.538396	-2.36093	09A_CGGCTGAGAGGC	0.623445	0.59462	09A_CGGCTGAGAGGC	3.35934	-2.82312	R1.13.R2.08.R3.64.P1.05	-11.8606	-2.26098	R1.13.R2.08.R3.64.P1.05	-8.13525	-1.39511	R1.13.R2.08.R3.64.P1.05	-11.3193	-0.645991	AAGCCTGTCGCGACAC-1	-3.32992	5.42344	AAGCCTGTCGCGACAC-1	6.40604	4.6483	AAGCCTGTCGCGACAC-1	-6.30913	-7.78531
09A_AACCTCGTTTGC	-1.24744	0.346162	09A_AACCTCGTTTGC	1.36017	0.349447	09A_AACCTCGTTTGC	-2.21858	0.587743	R1.13.R2.10.R3.85.P1.07	-11.9473	-3.40989	R1.13.R2.10.R3.85.P1.07	-7.66225	-2.09505	R1.13.R2.10.R3.85.P1.07	-11.6121	-0.531515	AAGCCTGTCTAGCGAT-1	-6.31326	-2.3513	AAGCCTGTCTAGCGAT-1	4.8577	-2.72847	AAGCCTGTCTAGCGAT-1	-5.70037	1.46828
09A_AAATTTCACGTT	2.32272	4.73937	09A_AAATTTCACGTT	3.77129	-1.79935	09A_AAATTTCACGTT	-1.72829	4.57083	R1.13.R2.11.R3.64.P1.07	-12.3692	-2.4148	R1.13.R2.11.R3.64.P1.07	-7.52483	-2.13908	R1.13.R2.11.R3.64.P1.07	-10.8328	0.160228	AAGCCTGTCTAGCTAA-1	4.877	-3.07862	AAGCCTGTCTAGCTAA-1	-9.82282	4.93848	AAGCCTGTCTAGCTAA-1	10.3709	4.43623
09A_TTTGCTTCTGAG	10.408	2.92283	09A_TTTGCTTCTGAG	1.12482	-0.375578	09A_TTTGCTTCTGAG	-10.0399	0.770002	R1.13.R2.12.R3.26.P1.07	-11.5351	-3.75857	R1.13.R2.12.R3.26.P1.07	-7.68739	-2.93475	R1.13.R2.12.R3.26.P1.07	-11.4531	0.568068	AAGCCTGTCTTAGCCC-1	1.96883	-12.6778	AAGCCTGTCTTAGCCC-1	-4.37867	-13.4952	AAGCCTGTCTTAGCCC-1	1.58929	13.093
09A_TGAACGCGCGCA	-3.00751	-0.0427144	09A_TGAACGCGCGCA	-4.17904	0.603165	09A_TGAACGCGCGCA	-1.0726	-0.286166	R1.13.R2.14.R3.48.P1.06	-12.3802	-3.85738	R1.13.R2.14.R3.48.P1.06	-7.92641	-3.01929	R1.13.R2.14.R3.48.P1.06	-12.5146	-1.40785	AAGCCTTAGGCCTTAG-1	3.91204	-10.2424	AAGCCTTAGGCCTTAG-1	-5.40947	-11.6815	AAGCCTTAGGCCTTAG-1	1.92426	10.4129
09A_GAGAGAAGGGTT	4.02977	5.58343	09A_GAGAGAAGGGTT	-2.58594	-0.61831	09A_GAGAGAAGGGTT	-4.04791	0.772737	R1.13.R2.22.R3.92.P1.06	-12.4616	-2.43264	R1.13.R2.22.R3.92.P1.06	-7.02979	-2.15963	R1.13.R2.22.R3.92.P1.06	-10.65	0.440843	AAGCCTTAGTAAACCC-1	-6.6478	1.54295	AAGCCTTAGTAAACCC-1	3.95246	-0.238844	AAGCCTTAGTAAACCC-1	-6.03848	-1.32802
09A_AATTAAGTCGTT	-1.29323	1.09688	09A_AATTAAGTCGTT	-3.65611	-2.27809	09A_AATTAAGTCGTT	-0.718736	3.32698	R1.13.R2.26.R3.32.P1.05	-12.5965	-3.31004	R1.13.R2.26.R3.32.P1.05	-7.31477	-2.8733	R1.13.R2.26.R3.32.P1.05	-12.1652	0.13015	AAGCGAATCAGCAAGA-1	10.23	-1.53228	AAGCGAATCAGCAAGA-1	-3.3601	2.67749	AAGCGAATCAGCAAGA-1	0.778802	0.14835
09A_TTCACCTTCGCG	-5.91903	-2.76267	09A_TTCACCTTCGCG	4.24319	0.16398	09A_TTCACCTTCGCG	3.9882	0.845418	R1.13.R2.28.R3.84.P1.07	-12.3317	-3.85498	R1.13.R2.28.R3.84.P1.07	-8.01903	-2.8459	R1.13.R2.28.R3.84.P1.07	-12.6767	-0.68185	AAGCGAATCCCGCATT-1	-4.72574	6.80774	AAGCGAATCCCGCATT-1	6.61347	4.52486	AAGCGAATCCCGCATT-1	-4.89423	-7.83189
09A_ATTATCGGGAGA	-2.22766	-4.11058	09A_ATTATCGGGAGA	2.42348	1.15657	09A_ATTATCGGGAGA	2.3386	-1.61199	R1.13.R2.37.R3.80.P1.06	-10.5161	-2.48492	R1.13.R2.37.R3.80.P1.06	-6.40264	-2.01226	R1.13.R2.37.R3.80.P1.06	-11.948	-1.65812	AAGCGAATCCCTCAAC-1	9.59989	-0.149638	AAGCGAATCCCTCAAC-1	-4.73208	0.869678	AAGCGAATCCCTCAAC-1	7.51891	-2.02016
09A_CACCGTTGGACC	-3.07769	-3.26921	09A_CACCGTTGGACC	3.61021	1.28598	09A_CACCGTTGGACC	3.68062	-1.26933	R1.13.R2.51.R3.44.P1.07	-11.0827	-2.98598	R1.13.R2.51.R3.44.P1.07	-7.44348	-2.13363	R1.13.R2.51.R3.44.P1.07	-11.4838	0.104796	AAGCGAATCTAATCCT-1	2.75369	-10.4745	AAGCGAATCTAATCCT-1	-6.47453	-12.2257	AAGCGAATCTAATCCT-1	3.1958	11.337
09A_TTCCAGGGTCGA	2.24054	-2.06477	09A_TTCCAGGGTCGA	1.25021	1.23044	09A_TTCCAGGGTCGA	0.0914416	-5.94169	R1.13.R2.51.R3.81.P1.05	-12.6332	-3.36684	R1.13.R2.51.R3.81.P1.05	-7.2188	-2.64415	R1.13.R2.51.R3.81.P1.05	-12.0623	0.131756	AAGCGAGGTAACCTAG-1	-7.58284	5.33613	AAGCGAGGTAACCTAG-1	6.42639	1.86885	AAGCGAGGTAACCTAG-1	-3.98409	-5.0573
09A_TGTATCGCCATC	-2.50767	-5.21427	09A_TGTATCGCCATC	-0.554947	2.52151	09A_TGTATCGCCATC	3.52905	-1.75187	R1.13.R2.55.R3.68.P1.05	-12.4551	-3.63343	R1.13.R2.55.R3.68.P1.05	-7.45679	-2.90742	R1.13.R2.55.R3.68.P1.05	-12.5557	-0.767311	AAGCGAGGTAAGCTCA-1	-4.33973	-1.84417	AAGCGAGGTAAGCTCA-1	6.17334	-4.93072	AAGCGAGGTAAGCTCA-1	-4.73675	5.04755
09A_ACTCGCAGCACA	-1.11492	-3.62299	09A_ACTCGCAGCACA	2.1899	-1.18811	09A_ACTCGCAGCACA	5.47131	-2.4376	R1.13.R2.56.R3.21.P1.05	-12.5025	-3.74025	R1.13.R2.56.R3.21.P1.05	-7.62505	-2.93543	R1.13.R2.56.R3.21.P1.05	-12.3103	0.0463391	AAGCGAGGTAAGCTTG-1	-6.1068	1.56109	AAGCGAGGTAAGCTTG-1	4.36906	-1.21027	AAGCGAGGTAAGCTTG-1	-4.90582	-0.417654
09A_TCTTAAGAGAGC	-2.30614	-5.0595	09A_TCTTAAGAGAGC	2.50549	1.31702	09A_TCTTAAGAGAGC	2.76775	-1.44903	R1.13.R2.56.R3.46.P1.07	-12.2738	-2.62132	R1.13.R2.56.R3.46.P1.07	-7.25829	-1.94542	R1.13.R2.56.R3.46.P1.07	-10.8183	0.242502	AAGCGAGGTCATCCTG-1	-6.98677	3.63716	AAGCGAGGTCATCCTG-1	6.73621	0.525646	AAGCGAGGTCATCCTG-1	-5.51633	-3.50541
09A_CCTAGGAAAGTT	-3.17356	-2.66691	09A_CCTAGGAAAGTT	2.98871	1.08287	09A_CCTAGGAAAGTT	3.78637	-0.353631	R1.13.R2.68.R3.49.P1.06	-6.58043	7.12921	R1.13.R2.68.R3.49.P1.06	-3.92312	-2.57074	R1.13.R2.68.R3.49.P1.06	-9.04213	2.81627	AAGCGAGGTGTCCTGC-1	7.71829	1.28825	AAGCGAGGTGTCCTGC-1	-7.8029	3.95841	AAGCGAGGTGTCCTGC-1	6.85863	-1.3862
09A_TTAGACCCCCAG	1.48611	-3.68725	09A_TTAGACCCCCAG	-2.03649	2.44004	09A_TTAGACCCCCAG	0.853896	-4.1262	R1.13.R2.69.R3.44.P1.07	-12.3135	-3.48553	R1.13.R2.69.R3.44.P1.07	-6.68834	-2.40165	R1.13.R2.69.R3.44.P1.07	-12.3739	-0.121972	AAGCGAGGTGTGCAAC-1	9.97521	-1.34699	AAGCGAGGTGTGCAAC-1	-6.12919	4.91042	AAGCGAGGTGTGCAAC-1	7.68343	-0.189645
09A_ATCCGCCAGGTT	-3.82002	-4.72076	09A_ATCCGCCAGGTT	0.373386	0.610294	09A_ATCCGCCAGGTT	5.12309	-0.621611	R1.13.R2.73.R3.40.P1.06	-11.7817	-4.10703	R1.13.R2.73.R3.40.P1.06	-8.05512	-2.90737	R1.13.R2.73.R3.40.P1.06	-12.2724	0.357216	AAGCGAGGTTCAAGAT-1	9.03402	-1.48717	AAGCGAGGTTCAAGAT-1	-7.98178	5.14296	AAGCGAGGTTCAAGAT-1	7.77221	0.626783
09A_TTAGGCCGCCAG	-3.65613	-3.75287	09A_TTAGGCCGCCAG	-2.50949	1.00718	09A_TTAGGCCGCCAG	1.40387	-1.08386	R1.13.R2.73.R3.53.P1.07	-12.4331	-2.54698	R1.13.R2.73.R3.53.P1.07	-7.12197	-1.90969	R1.13.R2.73.R3.53.P1.07	-10.4192	0.460101	AAGCGAGGTTTAGCGA-1	10.872	-0.650132	AAGCGAGGTTTAGCGA-1	-5.96341	5.02677	AAGCGAGGTTTAGCGA-1	7.1733	-1.56066
09A_CAACTACGTCGA	-3.2538	-5.12901	09A_CAACTACGTCGA	2.40226	1.76088	09A_CAACTACGTCGA	4.83335	-1.15193	R1.13.R2.75.R3.65.P1.05	-12.6148	-3.36449	R1.13.R2.75.R3.65.P1.05	-8.00431	-2.57923	R1.13.R2.75.R3.65.P1.05	-12.0204	0.0771507	AAGCGCTGTAAGCACC-1	9.30109	-1.05642	AAGCGCTGTAAGCACC-1	-5.86476	5.18812	AAGCGCTGTAAGCACC-1	7.80727	0.169878
09A_GCGGCAGAAGAC	15.9739	1.05801	09A_GCGGCAGAAGAC	1.0344	-3.87099	09A_GCGGCAGAAGAC	-8.9115	-1.71678	R1.13.R2.80.R3.73.P1.08	-12.5345	-3.51438	R1.13.R2.80.R3.73.P1.08	-7.5687	-2.69777	R1.13.R2.80.R3.73.P1.08	-12.4157	-1.31057	AAGCGCTGTAGCTGCG-1	-7.93899	4.20944	AAGCGCTGTAGCTGCG-1	3.71833	1.66891	AAGCGCTGTAGCTGCG-1	-4.54554	-2.53179
09A_TCGGATCGCTGA	-1.54282	-3.01948	09A_TCGGATCGCTGA	4.87698	-0.768168	09A_TCGGATCGCTGA	4.37843	-4.75443	R1.13.R2.89.R3.64.P1.07	-12.0883	-4.19558	R1.13.R2.89.R3.64.P1.07	-7.57498	-3.04307	R1.13.R2.89.R3.64.P1.07	-12.2568	0.0231293	AAGCGCTGTATGTGGC-1	10.9554	-0.29887	AAGCGCTGTATGTGGC-1	-5.33949	2.91678	AAGCGCTGTATGTGGC-1	3.96072	-0.763933
09A_ATCCATAAGAGT	-4.90766	-0.815836	09A_ATCCATAAGAGT	-4.16714	1.44324	09A_ATCCATAAGAGT	-0.113679	0.0581301	R1.13.R2.90.R3.35.P1.07	-10.91	-2.70831	R1.13.R2.90.R3.35.P1.07	-7.8203	-2.04888	R1.13.R2.90.R3.35.P1.07	-11.4897	-0.398498	AAGCGCTGTCATAAGT-1	-7.85162	2.4712	AAGCGCTGTCATAAGT-1	6.41388	-0.90644	AAGCGCTGTCATAAGT-1	-5.34343	-2.07298
09A_GGAGTCGTTTGG	2.13081	-1.37115	09A_GGAGTCGTTTGG	3.92136	-1.64055	09A_GGAGTCGTTTGG	2.54628	-5.87596	R1.13.R2.91.R3.13.P1.05	-12.5828	-3.41943	R1.13.R2.91.R3.13.P1.05	-6.55749	-2.58669	R1.13.R2.91.R3.13.P1.05	-12.4732	-0.398435	AAGCGCTGTGCGCATG-1	9.10007	0.20846	AAGCGCTGTGCGCATG-1	-6.88928	6.55553	AAGCGCTGTGCGCATG-1	9.39308	0.767255
09A_TGCGACCAGCCA	3.97912	6.2867	09A_TGCGACCAGCCA	0.117014	-2.22287	09A_TGCGACCAGCCA	-4.41517	3.45799	R1.14.R2.01.R3.78.P1.07	-11.7082	-3.73316	R1.14.R2.01.R3.78.P1.07	-8.02775	-2.54497	R1.14.R2.01.R3.78.P1.07	-11.9553	-0.25867	AAGCGCTGTGGACCTG-1	-7.31036	0.975446	AAGCGCTGTGGACCTG-1	5.63711	-1.48744	AAGCGCTGTGGACCTG-1	-5.83176	0.135285
09A_CTGATAATACAC	-1.18968	0.859386	09A_CTGATAATACAC	4.37143	-0.674638	09A_CTGATAATACAC	-0.570749	3.19155	R1.14.R2.04.R3.78.P1.06	-11.8279	-3.79723	R1.14.R2.04.R3.78.P1.06	-6.8117	-2.6032	R1.14.R2.04.R3.78.P1.06	-12.251	0.250172	AAGCGCTGTGTGCACG-1	-4.81441	5.81734	AAGCGCTGTGTGCACG-1	7.85365	4.18555	AAGCGCTGTGTGCACG-1	-4.67396	0.698807
09A_ATCTGCGTACTG	-2.58714	-0.62618	09A_ATCTGCGTACTG	1.89315	2.45583	09A_ATCTGCGTACTG	0.0179606	1.27917	R1.14.R2.17.R3.63.P1.06	-12.0446	-2.82882	R1.14.R2.17.R3.63.P1.06	-7.94973	-2.26802	R1.14.R2.17.R3.63.P1.06	-10.9494	0.27488	AAGCGCTGTGTTGCAA-1	4.35371	-3.83059	AAGCGCTGTGTTGCAA-1	-10.0951	5.32106	AAGCGCTGTGTTGCAA-1	9.99447	4.75896
09A_ACTCGGAGAGTC	6.1893	0.0499259	09A_ACTCGGAGAGTC	0.906636	1.47822	09A_ACTCGGAGAGTC	0.801262	9.43867	R1.14.R2.19.R3.02.P1.08	-10.5386	-2.72437	R1.14.R2.19.R3.02.P1.08	-7.0663	-2.18613	R1.14.R2.19.R3.02.P1.08	-11.6896	-0.302521	AAGCGCTGTTAAGCCA-1	-5.34144	5.92368	AAGCGCTGTTAAGCCA-1	6.75209	1.66506	AAGCGCTGTTAAGCCA-1	-3.76273	-3.32704
09A_CTACGCTAATCA	3.4299	6.22416	09A_CTACGCTAATCA	1.71701	-1.96655	09A_CTACGCTAATCA	-3.90664	4.48138	R1.14.R2.19.R3.20.P1.06	-11.7868	-2.87742	R1.14.R2.19.R3.20.P1.06	-6.32772	-2.19254	R1.14.R2.19.R3.20.P1.06	-11.367	-0.0904242	AAGCGCTGTTATAGCG-1	-2.80647	-4.11153	AAGCGCTGTTATAGCG-1	5.14855	-6.788	AAGCGCTGTTATAGCG-1	-4.29115	5.95217
09A_GCGAGGCGGATT	-3.66754	-4.18914	09A_GCGAGGCGGATT	3.47377	0.244051	09A_GCGAGGCGGATT	4.91428	-0.489196	R1.14.R2.43.R3.82.P1.08	-12.2678	-4.10633	R1.14.R2.43.R3.82.P1.08	-7.2942	-2.66063	R1.14.R2.43.R3.82.P1.08	-11.6122	0.439937	AAGCGGGTCAATGTCA-1	1.91929	-12.4875	AAGCGGGTCAATGTCA-1	-4.653	-12.5699	AAGCGGGTCAATGTCA-1	2.65426	13.0975
09A_CCCACGTTGGGT	-5.13417	9.50124	09A_CCCACGTTGGGT	3.21488	-1.66584	09A_CCCACGTTGGGT	1.97559	5.94128	R1.14.R2.45.R3.54.P1.07	-12.304	-3.75082	R1.14.R2.45.R3.54.P1.07	-7.71184	-2.67671	R1.14.R2.45.R3.54.P1.07	-12.5915	-0.605196	AAGCGGGTCATGCTTT-1	7.16699	-1.65054	AAGCGGGTCATGCTTT-1	-8.14196	5.42774	AAGCGGGTCATGCTTT-1	9.52281	1.62804
09A_ATCCTATATCGA	-4.13178	-2.79172	09A_ATCCTATATCGA	4.14226	1.07152	09A_ATCCTATATCGA	3.87899	0.221524	R1.14.R2.49.R3.14.P1.05	-11.2788	-2.45098	R1.14.R2.49.R3.14.P1.05	-7.63834	-1.91793	R1.14.R2.49.R3.14.P1.05	-11.2106	-0.694716	AAGCGGGTCCGTCCAT-1	5.03008	-2.8415	AAGCGGGTCCGTCCAT-1	-9.66637	4.97612	AAGCGGGTCCGTCCAT-1	10.124	4.71212
09A_ACTCACGGCAGA	-2.3596	-5.08835	09A_ACTCACGGCAGA	-1.99125	1.28332	09A_ACTCACGGCAGA	3.03193	-1.81417	R1.14.R2.51.R3.02.P1.08	-12.2781	-4.22432	R1.14.R2.51.R3.02.P1.08	-8.30519	-2.84008	R1.14.R2.51.R3.02.P1.08	-12.2357	0.3782	AAGCGGGTCCTCACAC-1	-7.17337	5.16078	AAGCGGGTCCTCACAC-1	7.02207	1.62351	AAGCGGGTCCTCACAC-1	-4.31789	-4.57485
09A_CCGCGGCTAGCG	-3.71562	-0.19775	09A_CCGCGGCTAGCG	2.55737	-0.512394	09A_CCGCGGCTAGCG	-0.99942	0.62637	R1.14.R2.51.R3.56.P1.07	-12.1127	-2.59295	R1.14.R2.51.R3.56.P1.07	-7.5072	-2.0672	R1.14.R2.51.R3.56.P1.07	-11.375	-0.225949	AAGCGGGTCCTTGTTG-1	-4.23205	2.06843	AAGCGGGTCCTTGTTG-1	6.2507	-3.3788	AAGCGGGTCCTTGTTG-1	-5.06972	2.73309
09A_CTTGGTACCCTG	3.31558	4.80751	09A_CTTGGTACCCTG	-1.30477	-2.07476	09A_CTTGGTACCCTG	-3.84648	2.77564	R1.14.R2.52.R3.84.P1.08	-12.3926	-3.69441	R1.14.R2.52.R3.84.P1.08	-8.15356	-2.82963	R1.14.R2.52.R3.84.P1.08	-12.7352	-0.841937	AAGCGGGTCGAGGAGT-1	11.3175	-0.521081	AAGCGGGTCGAGGAGT-1	-3.37779	2.98687	AAGCGGGTCGAGGAGT-1	1.23266	-0.0321708
09A_TGTGGCTGGCAA	-3.85052	-0.0327225	09A_TGTGGCTGGCAA	0.171435	-0.936424	09A_TGTGGCTGGCAA	1.31943	2.02518	R1.14.R2.58.R3.76.P1.07	-12.1279	-4.162	R1.14.R2.58.R3.76.P1.07	-8.05869	-2.89372	R1.14.R2.58.R3.76.P1.07	-12.6399	-0.515799	AAGCGGGTCGCCTAAG-1	-6.9708	0.515253	AAGCGGGTCGCCTAAG-1	3.39648	-1.09083	AAGCGGGTCGCCTAAG-1	-5.45774	0.68264
09A_TAACTTGGTGGC	10.5417	4.42582	09A_TAACTTGGTGGC	0.624101	-4.13195	09A_TAACTTGGTGGC	-9.50093	0.858166	R1.14.R2.65.R3.80.P1.05	-12.6614	-3.54534	R1.14.R2.65.R3.80.P1.05	-8.07999	-2.39129	R1.14.R2.65.R3.80.P1.05	-12.5711	-0.304689	AAGCGGGTCGCGCTAA-1	1.73415	-12.8072	AAGCGGGTCGCGCTAA-1	-4.89962	-13.3007	AAGCGGGTCGCGCTAA-1	2.09782	12.6515
09A_ACCCAGAGCCCA	-0.371091	-3.75782	09A_ACCCAGAGCCCA	2.81468	-0.555567	09A_ACCCAGAGCCCA	1.14393	-3.88611	R1.14.R2.66.R3.56.P1.06	-11.9047	-2.87366	R1.14.R2.66.R3.56.P1.06	-7.57334	-1.98208	R1.14.R2.66.R3.56.P1.06	-10.8529	0.31628	AAGCGGGTCGTTACAA-1	-8.0138	3.70214	AAGCGGGTCGTTACAA-1	7.57995	0.879235	AAGCGGGTCGTTACAA-1	-4.32107	-4.53065
09A_AGGCCACCATGG	3.01521	3.92647	09A_AGGCCACCATGG	1.43011	-2.01426	09A_AGGCCACCATGG	-2.43771	4.4436	R1.14.R2.68.R3.79.P1.06	-11.8003	-4.19948	R1.14.R2.68.R3.79.P1.06	-8.03412	-2.75389	R1.14.R2.68.R3.79.P1.06	-11.2858	0.718605	AAGCGGGTCTGCAAGT-1	5.60765	-3.07813	AAGCGGGTCTGCAAGT-1	-9.88788	5.32202	AAGCGGGTCTGCAAGT-1	10.3218	3.11856
09A_GTATGTAACAGC	-5.84284	9.41422	09A_GTATGTAACAGC	-5.19136	-0.275393	09A_GTATGTAACAGC	2.12202	6.08741	R1.14.R2.71.R3.38.P1.05	-11.8834	-1.95355	R1.14.R2.71.R3.38.P1.05	-7.30134	-1.96291	R1.14.R2.71.R3.38.P1.05	-10.7058	0.448928	AAGCGGGTCTTCAATC-1	10.1647	0.303362	AAGCGGGTCTTCAATC-1	-6.7975	2.82625	AAGCGGGTCTTCAATC-1	6.79274	-2.09131
09A_CCAGAGGTTCCA	1.62282	-3.02428	09A_CCAGAGGTTCCA	3.98905	0.0746233	09A_CCAGAGGTTCCA	2.46114	-5.06434	R1.14.R2.76.R3.60.P1.05	-11.1291	-2.40507	R1.14.R2.76.R3.60.P1.05	-7.55379	-1.93395	R1.14.R2.76.R3.60.P1.05	-11.454	-0.786459	AAGCGTTTCACAGGAA-1	-6.7031	4.09986	AAGCGTTTCACAGGAA-1	6.09426	2.11386	AAGCGTTTCACAGGAA-1	-3.59666	-3.56209
09A_ACAGGTCTATGA	-0.142844	-3.42288	09A_ACAGGTCTATGA	-2.14131	2.00817	09A_ACAGGTCTATGA	0.0592786	-2.9697	R1.14.R2.77.R3.20.P1.07	-11.7544	-3.80945	R1.14.R2.77.R3.20.P1.07	-8.2751	-2.60231	R1.14.R2.77.R3.20.P1.07	-11.857	0.576764	AAGCGTTTCGTTTCTG-1	-7.60353	0.358854	AAGCGTTTCGTTTCTG-1	3.97256	-1.57033	AAGCGTTTCGTTTCTG-1	-5.68041	1.22012
09A_ATCGGACAGATA	-5.79022	9.77566	09A_ATCGGACAGATA	2.94154	-1.78315	09A_ATCGGACAGATA	2.06011	4.87385	R1.14.R2.78.R3.21.P1.05	-12.663	-3.736	R1.14.R2.78.R3.21.P1.05	-7.87535	-2.9878	R1.14.R2.78.R3.21.P1.05	-12.6625	-0.443297	AAGCTAGAGGAGGTTA-1	7.94062	1.21553	AAGCTAGAGGAGGTTA-1	-7.42883	4.66642	AAGCTAGAGGAGGTTA-1	7.12346	-0.571279
09A_TTATCTGAATGC	-4.85239	-3.65449	09A_TTATCTGAATGC	0.389804	0.798381	09A_TTATCTGAATGC	4.27819	0.36462	R1.14.R2.78.R3.74.P1.07	-11.9751	-2.30969	R1.14.R2.78.R3.74.P1.07	-6.83619	-2.27439	R1.14.R2.78.R3.74.P1.07	-11.0694	-0.229634	AAGCTAGAGGATCACT-1	-7.14358	5.13035	AAGCTAGAGGATCACT-1	7.15326	2.27172	AAGCTAGAGGATCACT-1	-4.6288	-4.94495
09A_TTCCGAGCTGGT	2.81296	5.4508	09A_TTCCGAGCTGGT	-0.916733	-2.02577	09A_TTCCGAGCTGGT	-4.60835	2.7987	R1.14.R2.80.R3.21.P1.06	-11.136	-3.22752	R1.14.R2.80.R3.21.P1.06	-6.88496	-2.34139	R1.14.R2.80.R3.21.P1.06	-12.0359	-0.553203	AAGCTAGAGGCACAGG-1	-6.38593	-2.30606	AAGCTAGAGGCACAGG-1	3.49097	-2.45315	AAGCTAGAGGCACAGG-1	-5.79614	2.23356
09A_TACTCCACGTTG	-3.85412	-5.21243	09A_TACTCCACGTTG	2.94859	0.759056	09A_TACTCCACGTTG	4.50616	-0.871957	R1.14.R2.91.R3.33.P1.05	-11.1194	-2.22064	R1.14.R2.91.R3.33.P1.05	-7.01671	-2.8577	R1.14.R2.91.R3.33.P1.05	-11.3795	0.222434	AAGCTAGAGGCCTGGT-1	10.6145	-0.918944	AAGCTAGAGGCCTGGT-1	-5.88591	3.8472	AAGCTAGAGGCCTGGT-1	5.15499	-0.413418
09A_ATTCTTAACACC	-3.61556	-1.81658	09A_ATTCTTAACACC	2.57361	-0.146269	09A_ATTCTTAACACC	0.0555974	0.671917	R1.15.R2.01.R3.18.P1.08	-12.4267	-3.70402	R1.15.R2.01.R3.18.P1.08	-7.48829	-2.78943	R1.15.R2.01.R3.18.P1.08	-12.4545	-0.175741	AAGCTAGAGTTAACCA-1	-6.22438	-3.27227	AAGCTAGAGTTAACCA-1	3.6811	-4.62258	AAGCTAGAGTTAACCA-1	-6.05101	3.75728
09A_GCTATTGTGGTT	-3.82344	-3.93666	09A_GCTATTGTGGTT	1.27984	2.24158	09A_GCTATTGTGGTT	2.95248	-0.61482	R1.15.R2.01.R3.65.P1.05	-12.2848	-2.91304	R1.15.R2.01.R3.65.P1.05	-2.10034	-0.0632138	R1.15.R2.01.R3.65.P1.05	-12.3783	-0.671124	AAGCTAGAGTTCCTGC-1	-8.56346	1.48017	AAGCTAGAGTTCCTGC-1	4.41177	-0.858769	AAGCTAGAGTTCCTGC-1	-5.49959	0.652334
09A_GCCCCCGCATGC	0.449191	-2.33194	09A_GCCCCCGCATGC	4.40297	-0.333234	09A_GCCCCCGCATGC	0.855903	-4.70845	R1.15.R2.08.R3.64.P1.06	-12.1409	-4.26833	R1.15.R2.08.R3.64.P1.06	-7.7185	-2.85488	R1.15.R2.08.R3.64.P1.06	-12.0603	-0.0454672	AAGCTAGAGTTGTCAA-1	-3.35539	5.57027	AAGCTAGAGTTGTCAA-1	4.38063	4.41665	AAGCTAGAGTTGTCAA-1	-6.45793	-7.6951
09A_ACGATGTCCCAG	2.47824	5.30559	09A_ACGATGTCCCAG	-2.32245	-1.45481	09A_ACGATGTCCCAG	-4.3301	1.05169	R1.15.R2.11.R3.41.P1.05	-11.9529	-2.12649	R1.15.R2.11.R3.41.P1.05	-7.9341	-1.81979	R1.15.R2.11.R3.41.P1.05	-11.0603	-0.0431542	AAGCTATGTATTACCC-1	-7.01113	2.2297	AAGCTATGTATTACCC-1	6.12004	-1.28672	AAGCTATGTATTACCC-1	-5.95933	-2.02382
09A_TTAGCGTGGAGC	4.43018	5.08797	09A_TTAGCGTGGAGC	1.07701	-1.9197	09A_TTAGCGTGGAGC	-3.25703	3.75645	R1.15.R2.12.R3.01.P1.06	-12.0808	-3.85426	R1.15.R2.12.R3.01.P1.06	-7.66722	-2.27324	R1.15.R2.12.R3.01.P1.06	-12.208	0.0419459	AAGCTATGTGAGGTGA-1	-7.35598	0.79934	AAGCTATGTGAGGTGA-1	4.58144	-0.586131	AAGCTATGTGAGGTGA-1	-6.55808	-1.87301
09A_CTAGCGCGCGGT	-2.98274	-1.64702	09A_CTAGCGCGCGGT	0.219313	-0.790344	09A_CTAGCGCGCGGT	5.7201	-1.77492	R1.15.R2.15.R3.05.P1.05	-12.3754	-3.52157	R1.15.R2.15.R3.05.P1.05	-7.72224	-2.8724	R1.15.R2.15.R3.05.P1.05	-12.582	-0.886965	AAGCTATGTGCTGGTG-1	-8.64139	2.10034	AAGCTATGTGCTGGTG-1	3.13068	1.22918	AAGCTATGTGCTGGTG-1	-3.39895	-6.39371
09A_AGCTTTGAGAAA	-4.19519	-2.70717	09A_AGCTTTGAGAAA	-3.75534	2.62521	09A_AGCTTTGAGAAA	-1.13295	-4.63302	R1.15.R2.15.R3.89.P1.08	-11.5433	-2.60444	R1.15.R2.15.R3.89.P1.08	-7.51383	-1.70478	R1.15.R2.15.R3.89.P1.08	-11.4501	-0.864893	AAGCTATGTGGAAACG-1	-4.11726	6.88524	AAGCTATGTGGAAACG-1	8.04944	3.49302	AAGCTATGTGGAAACG-1	-4.88902	-6.78941
09A_GAATCGTCACAA	-2.53521	-3.94105	09A_GAATCGTCACAA	0.236248	0.40917	09A_GAATCGTCACAA	3.25905	-1.00716	R1.15.R2.21.R3.10.P1.08	-10.5601	-2.68508	R1.15.R2.21.R3.10.P1.08	-7.54745	-2.09488	R1.15.R2.21.R3.10.P1.08	-12.1006	-1.6022	AAGCTATGTGTTGTGA-1	4.68601	10.6427	AAGCTATGTGTTGTGA-1	-10.7098	-3.63391	AAGCTATGTGTTGTGA-1	5.70356	-9.74447
09A_TGTCCTGTGTAC	-5.57745	9.65124	09A_TGTCCTGTGTAC	2.98304	-2.51986	09A_TGTCCTGTGTAC	1.69877	6.0705	R1.15.R2.21.R3.62.P1.08	-12.5072	-3.51609	R1.15.R2.21.R3.62.P1.08	-7.57555	-2.839	R1.15.R2.21.R3.62.P1.08	-12.4487	-0.266567	AAGCTATGTTAACACG-1	9.36418	0.771131	AAGCTATGTTAACACG-1	-6.96015	5.57538	AAGCTATGTTAACACG-1	9.23154	-0.164234
09A_GTGTGCTTCGTA	-1.75584	-4.06469	09A_GTGTGCTTCGTA	3.6618	-0.62611	09A_GTGTGCTTCGTA	4.81903	-2.62075	R1.15.R2.26.R3.69.P1.05	-12.0219	-2.11024	R1.15.R2.26.R3.69.P1.05	-7.31068	-2.67026	R1.15.R2.26.R3.69.P1.05	-11.4709	-0.14506	AAGCTATGTTGCTTCG-1	9.28929	1.50675	AAGCTATGTTGCTTCG-1	-7.70344	3.46521	AAGCTATGTTGCTTCG-1	7.74787	-1.64125
09A_GGTTTCAATCGA	2.92741	5.79274	09A_GGTTTCAATCGA	-1.16006	-2.14337	09A_GGTTTCAATCGA	-3.98895	3.05498	R1.15.R2.27.R3.46.P1.06	-12.1031	-4.15492	R1.15.R2.27.R3.46.P1.06	-7.60724	-2.50909	R1.15.R2.27.R3.46.P1.06	-12.6998	-0.709094	AAGCTATGTTTAACGG-1	6.05858	1.20732	AAGCTATGTTTAACGG-1	-9.81142	1.58302	AAGCTATGTTTAACGG-1	6.98254	2.25637
09A_GCTCACGAATAA	15.5569	0.686719	09A_GCTCACGAATAA	-0.0812206	-4.19223	09A_GCTCACGAATAA	-8.43181	-0.962645	R1.15.R2.28.R3.46.P1.07	-11.9363	-4.23337	R1.15.R2.28.R3.46.P1.07	-7.721	-1.36523	R1.15.R2.28.R3.46.P1.07	-12.3551	-0.00554049	AAGCTATGTTTACTTG-1	-6.52146	4.32763	AAGCTATGTTTACTTG-1	6.4219	2.80372	AAGCTATGTTTACTTG-1	-4.69541	-4.8927
09A_GGTCCCCTACGT	-0.824741	-0.717747	09A_GGTCCCCTACGT	-0.037087	0.0628005	09A_GGTCCCCTACGT	-1.57821	0.564115	R1.15.R2.35.R3.44.P1.05	-11.6664	-2.72222	R1.15.R2.35.R3.44.P1.05	-7.32278	-2.82634	R1.15.R2.35.R3.44.P1.05	-11.4623	0.515683	AAGCTCCCAATACTGT-1	-5.49106	-6.58146	AAGCTCCCAATACTGT-1	6.38266	-2.69166	AAGCTCCCAATACTGT-1	-5.02723	1.94012
09A_GCGACATCCCCA	-4.96457	-2.28515	09A_GCGACATCCCCA	-4.35178	1.6309	09A_GCGACATCCCCA	1.56643	-0.267263	R1.15.R2.36.R3.01.P1.06	-12.3993	-2.48589	R1.15.R2.36.R3.01.P1.06	-7.59433	-1.89134	R1.15.R2.36.R3.01.P1.06	-10.9654	-0.0546553	AAGCTCCCACAACAAA-1	1.18497	-11.9573	AAGCTCCCACAACAAA-1	-4.9523	-12.7126	AAGCTCCCACAACAAA-1	1.99689	11.2308
09A_ATGGCTGACCGT	3.84843	6.19966	09A_ATGGCTGACCGT	3.14366	-1.81306	09A_ATGGCTGACCGT	-4.1069	4.48015	R1.15.R2.46.R3.83.P1.08	-12.0947	-4.28986	R1.15.R2.46.R3.83.P1.08	-8.01144	-2.85155	R1.15.R2.46.R3.83.P1.08	-12.0337	0.342056	AAGCTCCCAGATAGAC-1	-8.51201	1.81602	AAGCTCCCAGATAGAC-1	6.92417	-1.41747	AAGCTCCCAGATAGAC-1	-6.41811	-2.02274
09A_GATAGGCCCGCT	-5.24722	9.40626	09A_GATAGGCCCGCT	-4.97852	-0.342351	09A_GATAGGCCCGCT	0.817851	6.42088	R1.15.R2.50.R3.44.P1.06	-10.8217	-3.11352	R1.15.R2.50.R3.44.P1.06	-7.91196	-1.88336	R1.15.R2.50.R3.44.P1.06	-11.3263	-0.352307	AAGCTCCCATGCTTAG-1	5.54779	-3.28643	AAGCTCCCATGCTTAG-1	-9.92757	5.50526	AAGCTCCCATGCTTAG-1	10.1487	3.70349
09A_TCTTACGAACAT	3.43321	5.04185	09A_TCTTACGAACAT	3.78854	-1.87492	09A_TCTTACGAACAT	-2.14074	4.72926	R1.15.R2.53.R3.14.P1.06	-11.2239	-3.39752	R1.15.R2.53.R3.14.P1.06	-8.20681	-1.6531	R1.15.R2.53.R3.14.P1.06	-10.609	0.529093	AAGCTCCCATTAAGCT-1	-5.12688	7.13064	AAGCTCCCATTAAGCT-1	7.47791	4.46404	AAGCTCCCATTAAGCT-1	-4.31198	-6.62053
09A_AGCGTGGGTCTG	-2.89033	-4.67936	09A_AGCGTGGGTCTG	4.34866	0.320582	09A_AGCGTGGGTCTG	4.8816	-1.43198	R1.15.R2.54.R3.42.P1.06	-11.1888	-3.06073	R1.15.R2.54.R3.42.P1.06	-7.94747	-1.1728	R1.15.R2.54.R3.42.P1.06	-12.2772	-1.51645	AAGCTTGGTGTTAAAC-1	10.7631	-0.160849	AAGCTTGGTGTTAAAC-1	-4.85907	3.46561	AAGCTTGGTGTTAAAC-1	4.93401	-0.677809
09A_CACGCTTTTGCA	-1.0013	0.509239	09A_CACGCTTTTGCA	3.78356	-1.02173	09A_CACGCTTTTGCA	-0.849007	3.35035	R1.15.R2.55.R3.22.P1.08	-12.5318	-3.7933	R1.15.R2.55.R3.22.P1.08	-7.38399	-2.9246	R1.15.R2.55.R3.22.P1.08	-12.4102	-1.31245	AAGCTTGGTTAGTGAT-1	-6.43764	4.8119	AAGCTTGGTTAGTGAT-1	4.10438	1.99335	AAGCTTGGTTAGTGAT-1	-3.65817	-4.44629
09A_CCTCACCCGGTG	4.27637	6.26438	09A_CCTCACCCGGTG	-2.41514	-1.38888	09A_CCTCACCCGGTG	-4.56906	1.23839	R1.15.R2.57.R3.33.P1.05	-11.7766	-3.67967	R1.15.R2.57.R3.33.P1.05	-7.84083	-2.32056	R1.15.R2.57.R3.33.P1.05	-11.8325	0.207601	AAGGAAGCACTGGCTG-1	9.28716	-1.36804	AAGGAAGCACTGGCTG-1	-7.35996	1.36696	AAGGAAGCACTGGCTG-1	8.17333	-0.511244
09A_CAGTTGTGCCTC	0.150167	-3.34625	09A_CAGTTGTGCCTC	0.0651197	-0.479053	09A_CAGTTGTGCCTC	4.12193	-3.19361	R1.15.R2.62.R3.16.P1.08	-11.5667	-2.67322	R1.15.R2.62.R3.16.P1.08	-6.98409	-2.18875	R1.15.R2.62.R3.16.P1.08	-11.1856	-0.297268	AAGGAAGCATTATGAC-1	9.4185	0.706679	AAGGAAGCATTATGAC-1	-6.4619	6.00381	AAGGAAGCATTATGAC-1	8.5285	-1.84372
09A_GTTTCGGCAACG	-0.0376202	-3.64757	09A_GTTTCGGCAACG	-2.021	0.938063	09A_GTTTCGGCAACG	1.85376	-3.58276	R1.15.R2.63.R3.53.P1.07	-11.1762	-2.95012	R1.15.R2.63.R3.53.P1.07	-8.04964	-1.83896	R1.15.R2.63.R3.53.P1.07	-11.5643	-0.768626	AAGGATCCAGCAAGAT-1	9.78638	0.799158	AAGGATCCAGCAAGAT-1	-6.97053	5.44236	AAGGATCCAGCAAGAT-1	9.90331	-0.398971
09A_TCACCTCAGTGT	1.96697	-3.32391	09A_TCACCTCAGTGT	3.02331	-1.15941	09A_TCACCTCAGTGT	1.14165	-4.57729	R1.15.R2.70.R3.92.P1.06	-11.5427	-3.56169	R1.15.R2.70.R3.92.P1.06	-7.53674	-2.53077	R1.15.R2.70.R3.92.P1.06	-12.0312	-0.353786	AAGGATCCAGGCAAGC-1	-3.98035	-7.4003	AAGGATCCAGGCAAGC-1	6.45712	-9.48546	AAGGATCCAGGCAAGC-1	-5.22944	9.02325
09A_CCCCGGCATCAA	-3.32	-3.80992	09A_CCCCGGCATCAA	4.09595	-0.534812	09A_CCCCGGCATCAA	2.99153	-0.993209	R1.15.R2.82.R3.65.P1.07	-12.189	-4.03983	R1.15.R2.82.R3.65.P1.07	-7.47525	-2.69746	R1.15.R2.82.R3.65.P1.07	-12.5278	-0.138369	AAGGATCCATCAGTAT-1	-3.89245	6.8522	AAGGATCCATCAGTAT-1	5.43711	5.28028	AAGGATCCATCAGTAT-1	-4.01307	-6.62944
09A_TTGAGAGTGTGG	-3.70511	-4.93312	09A_TTGAGAGTGTGG	2.88296	1.0181	09A_TTGAGAGTGTGG	1.98625	-1.24893	R1.15.R2.85.R3.55.P1.07	-12.2775	-3.5702	R1.15.R2.85.R3.55.P1.07	-8.10773	-2.77263	R1.15.R2.85.R3.55.P1.07	-12.5115	-0.525945	AAGGATCCATTAAACC-1	8.89168	-1.01535	AAGGATCCATTAAACC-1	-6.48909	5.3201	AAGGATCCATTAAACC-1	8.87055	-0.374197
09A_TTAGGCTAAATG	-3.67718	5.07915	09A_TTAGGCTAAATG	3.46416	-1.91826	09A_TTAGGCTAAATG	-1.97663	3.6319	R1.15.R2.85.R3.89.P1.07	-11.4523	-4.08352	R1.15.R2.85.R3.89.P1.07	-8.16682	-2.82383	R1.15.R2.85.R3.89.P1.07	-11.6809	0.576353	AAGGATGTCCAGCACA-1	4.82442	-3.34005	AAGGATGTCCAGCACA-1	-9.89785	5.21378	AAGGATGTCCAGCACA-1	10.3329	4.39844
09A_CCGCCGCTGCGC	5.98233	0.107647	09A_CCGCCGCTGCGC	2.425	0.216575	09A_CCGCCGCTGCGC	-0.0620727	2.96712	R1.15.R2.92.R3.05.P1.05	-12.5971	-3.50287	R1.15.R2.92.R3.05.P1.05	-7.39734	-2.83581	R1.15.R2.92.R3.05.P1.05	-12.1477	0.0563239	AAGGATGTCGCATTAA-1	8.81645	-0.0859412	AAGGATGTCGCATTAA-1	-4.39871	3.472	AAGGATGTCGCATTAA-1	4.87151	-0.733657
09A_GAGTCCCCATCC	3.64586	6.00024	09A_GAGTCCCCATCC	-1.64331	-1.70764	09A_GAGTCCCCATCC	-5.09697	1.97305	R1.15.R2.92.R3.66.P1.08	-11.1683	-3.07107	R1.15.R2.92.R3.66.P1.08	-7.6614	-2.25994	R1.15.R2.92.R3.66.P1.08	-11.6129	-0.789538	AAGGATGTCTTGAGCG-1	-7.50554	4.69068	AAGGATGTCTTGAGCG-1	4.5316	2.3975	AAGGATGTCTTGAGCG-1	-2.92075	-3.08873
09A_CGAGTTGACCTC	3.94403	6.49108	09A_CGAGTTGACCTC	-0.28125	-1.90135	09A_CGAGTTGACCTC	-3.81356	4.31254	R1.15.R2.93.R3.62.P1.06	-10.3558	-2.59723	R1.15.R2.93.R3.62.P1.06	-6.41439	-2.31802	R1.15.R2.93.R3.62.P1.06	-12.0387	-1.09811	AAGGATTAGAGGGACT-1	8.85438	-0.410457	AAGGATTAGAGGGACT-1	-7.28577	1.98703	AAGGATTAGAGGGACT-1	10.0072	-0.389059
09A_GGCGCATGTCTC	3.04621	5.89565	09A_GGCGCATGTCTC	0.781813	-2.29256	09A_GGCGCATGTCTC	-3.69106	2.92432	R1.16.R2.03.R3.29.P1.05	-10.8084	-2.61912	R1.16.R2.03.R3.29.P1.05	-7.64573	-1.96602	R1.16.R2.03.R3.29.P1.05	-11.8723	-1.00476	AAGGATTAGATAAAGC-1	9.62488	1.94286	AAGGATTAGATAAAGC-1	-6.93175	6.63001	AAGGATTAGATAAAGC-1	8.91808	-2.14268
09A_GGTCCAACGAGC	3.35707	4.99322	09A_GGTCCAACGAGC	-3.46591	4.38609	09A_GGTCCAACGAGC	-4.20538	1.93112	R1.16.R2.05.R3.88.P1.07	-11.499	-2.08879	R1.16.R2.05.R3.88.P1.07	-7.71477	-1.82558	R1.16.R2.05.R3.88.P1.07	-10.3345	-0.187958	AAGGATTAGCAATAGG-1	-6.09225	-3.02466	AAGGATTAGCAATAGG-1	3.57169	-4.20899	AAGGATTAGCAATAGG-1	-5.84408	3.21626
09A_GACCGCCGTCGG	1.41262	-2.72775	09A_GACCGCCGTCGG	-2.57218	2.9315	09A_GACCGCCGTCGG	-1.33471	-3.89045	R1.16.R2.06.R3.72.P1.08	-11.4701	-2.71324	R1.16.R2.06.R3.72.P1.08	-7.01026	-2.04908	R1.16.R2.06.R3.72.P1.08	-12.1537	-1.73157	AAGGATTAGGAGGGTT-1	-3.26865	-7.10268	AAGGATTAGGAGGGTT-1	6.32083	-9.01631	AAGGATTAGGAGGGTT-1	-5.70495	8.65992
09A_GTAGTGTGGAAT	2.44705	-2.43056	09A_GTAGTGTGGAAT	3.82313	-0.492979	09A_GTAGTGTGGAAT	0.34739	-5.6954	R1.16.R2.11.R3.74.P1.06	-11.75	-4.14319	R1.16.R2.11.R3.74.P1.06	-6.68966	-2.36358	R1.16.R2.11.R3.74.P1.06	-12.1564	-0.291994	AAGGATTAGGCTTAGT-1	4.59924	10.5644	AAGGATTAGGCTTAGT-1	-10.7156	-3.34692	AAGGATTAGGCTTAGT-1	5.46632	-9.66287
09A_CTTCATGGAGCG	15.6011	0.76973	09A_CTTCATGGAGCG	1.22011	-3.80153	09A_CTTCATGGAGCG	-8.8887	-1.59848	R1.16.R2.17.R3.17.P1.06	-11.7014	-4.17764	R1.16.R2.17.R3.17.P1.06	-6.85844	-2.94031	R1.16.R2.17.R3.17.P1.06	-12.4813	-0.368476	AAGGATTAGTAGCTTA-1	-7.7268	1.74729	AAGGATTAGTAGCTTA-1	6.02219	-2.41851	AAGGATTAGTAGCTTA-1	-6.18431	-0.311631
09A_ACTACCCTCCAG	-0.641843	-3.10508	09A_ACTACCCTCCAG	1.72446	0.222125	09A_ACTACCCTCCAG	4.19747	-2.87425	R1.16.R2.18.R3.82.P1.07	-11.5617	-3.07619	R1.16.R2.18.R3.82.P1.07	-7.98586	-2.18465	R1.16.R2.18.R3.82.P1.07	-11.2187	0.439434	AAGGATTAGTCATTTC-1	9.13792	0.937035	AAGGATTAGTCATTTC-1	-6.51707	2.52574	AAGGATTAGTCATTTC-1	7.47567	-2.48286
09A_TGGTGGCACTTC	6.10095	0.0582534	09A_TGGTGGCACTTC	3.55668	-2.45143	09A_TGGTGGCACTTC	1.36051	9.61677	R1.16.R2.19.R3.74.P1.08	-12.1551	-4.18488	R1.16.R2.19.R3.74.P1.08	-8.00528	-2.89233	R1.16.R2.19.R3.74.P1.08	-12.4071	-0.754119	AAGGATTAGTCTTGAA-1	-4.06719	6.52213	AAGGATTAGTCTTGAA-1	4.45395	4.60496	AAGGATTAGTCTTGAA-1	-4.91097	-6.90505
09A_GAGACCTTTCCC	-3.53352	-0.511525	09A_GAGACCTTTCCC	-3.30039	0.29906	09A_GAGACCTTTCCC	-0.583095	0.11721	R1.16.R2.20.R3.37.P1.06	-11.1749	-3.12744	R1.16.R2.20.R3.37.P1.06	-8.21488	-1.64412	R1.16.R2.20.R3.37.P1.06	-11.2603	-0.639545	AAGGCCCTCGCATTAA-1	-3.54231	-4.14017	AAGGCCCTCGCATTAA-1	6.19563	-6.12073	AAGGCCCTCGCATTAA-1	-5.53779	6.91169
09A_GGGCCCACTAAC	-4.3795	-3.33674	09A_GGGCCCACTAAC	2.76901	1.9778	09A_GGGCCCACTAAC	1.14528	-1.13809	R1.16.R2.21.R3.06.P1.07	-11.6956	-3.35749	R1.16.R2.21.R3.06.P1.07	-7.73445	-2.07673	R1.16.R2.21.R3.06.P1.07	-11.1314	0.294234	AAGGTATAGGAGCAAC-1	-4.80002	6.43797	AAGGTATAGGAGCAAC-1	7.74451	4.0633	AAGGTATAGGAGCAAC-1	-4.45505	-7.7042
09A_GATGAGCTTTTG	-2.78707	-4.71822	09A_GATGAGCTTTTG	4.74217	-0.455684	09A_GATGAGCTTTTG	5.26484	-0.975847	R1.16.R2.27.R3.16.P1.06	-11.7751	-3.86049	R1.16.R2.27.R3.16.P1.06	-6.85226	-2.61154	R1.16.R2.27.R3.16.P1.06	-11.8209	0.305706	AAGGTATAGTTGGCCA-1	9.03025	0.30026	AAGGTATAGTTGGCCA-1	-6.82363	2.70786	AAGGTATAGTTGGCCA-1	8.99896	-1.19616
09A_CAAGTCCTTTCG	2.32237	4.13656	09A_CAAGTCCTTTCG	0.381187	-2.0097	09A_CAAGTCCTTTCG	-3.22273	3.47427	R1.16.R2.28.R3.04.P1.07	-10.9039	-4.24308	R1.16.R2.28.R3.04.P1.07	-7.06124	-2.89506	R1.16.R2.28.R3.04.P1.07	-11.8084	-0.550008	AAGGTCAAGCCTAACG-1	-8.23675	0.926657	AAGGTCAAGCCTAACG-1	6.72689	-2.14568	AAGGTCAAGCCTAACG-1	-7.14389	-2.07492
09A_TACGAAAGAAAC	1.08544	-2.12573	09A_TACGAAAGAAAC	-0.01506	1.57307	09A_TACGAAAGAAAC	-0.665087	-4.66166	R1.16.R2.29.R3.73.P1.06	-11.7949	-4.17603	R1.16.R2.29.R3.73.P1.06	-8.2007	-2.67975	R1.16.R2.29.R3.73.P1.06	-11.8244	0.603111	AAGGTCAAGCTAAGTC-1	-7.64677	4.56176	AAGGTCAAGCTAAGTC-1	6.57514	0.696071	AAGGTCAAGCTAAGTC-1	-3.36165	-2.83916
09A_AGCAAGGGAATA	3.36673	4.82435	09A_AGCAAGGGAATA	0.721485	-2.01554	09A_AGCAAGGGAATA	-3.73796	3.66537	R1.16.R2.31.R3.88.P1.05	-12.0189	-2.23032	R1.16.R2.31.R3.88.P1.05	-7.96586	-2.24406	R1.16.R2.31.R3.88.P1.05	-11.2301	-0.129814	AAGGTCAAGCTTAGCG-1	6.27827	-2.42924	AAGGTCAAGCTTAGCG-1	-8.59297	2.46819	AAGGTCAAGCTTAGCG-1	10.4519	3.35787
09A_GTGTTTGTAACA	-2.97122	-5.46505	09A_GTGTTTGTAACA	4.47923	-1.39733	09A_GTGTTTGTAACA	4.06434	-1.49063	R1.16.R2.32.R3.08.P1.05	-11.2226	-2.86022	R1.16.R2.32.R3.08.P1.05	-7.77517	-2.33522	R1.16.R2.32.R3.08.P1.05	-12.2324	-1.09726	AAGGTCAAGGAAGTAT-1	-9.11138	1.27428	AAGGTCAAGGAAGTAT-1	6.8406	-2.19424	AAGGTCAAGGAAGTAT-1	-6.92554	-1.86945
09A_CTCAGGATAATC	-3.91614	-4.12766	09A_CTCAGGATAATC	4.49756	0.509573	09A_CTCAGGATAATC	4.59093	-1.02885	R1.16.R2.34.R3.68.P1.06	-12.246	-3.97027	R1.16.R2.34.R3.68.P1.06	-6.9489	-2.5998	R1.16.R2.34.R3.68.P1.06	-12.0412	0.388876	AAGGTCAAGGGTCTAT-1	-7.18252	3.96471	AAGGTCAAGGGTCTAT-1	6.79866	2.21417	AAGGTCAAGGGTCTAT-1	-3.65516	-4.20449
09A_CTCGGAGAGATG	-3.97352	-0.075394	09A_CTCGGAGAGATG	-2.5975	-1.28508	09A_CTCGGAGAGATG	0.52115	1.01702	R1.16.R2.36.R3.64.P1.06	-11.7119	-3.51867	R1.16.R2.36.R3.64.P1.06	-6.40843	-1.93611	R1.16.R2.36.R3.64.P1.06	-11.3238	0.466678	AAGGTCAAGGTCGATT-1	-3.57542	5.14932	AAGGTCAAGGTCGATT-1	7.26175	5.34216	AAGGTCAAGGTCGATT-1	-6.85756	-6.95539
09A_GAAGGCTGCGTC	-5.27285	-0.744659	09A_GAAGGCTGCGTC	-4.74329	0.99745	09A_GAAGGCTGCGTC	0.135407	0.145117	R1.16.R2.39.R3.68.P1.07	-11.8769	-3.14435	R1.16.R2.39.R3.68.P1.07	-8.1557	-1.84383	R1.16.R2.39.R3.68.P1.07	-11.2173	-0.0126289	AAGGTCAAGTAAGTGG-1	-6.95292	1.33864	AAGGTCAAGTAAGTGG-1	6.3545	-1.48448	AAGGTCAAGTAAGTGG-1	-6.051	-1.22562
09A_GAGCCACCTTCG	-2.60059	-5.17154	09A_GAGCCACCTTCG	1.91606	2.25734	09A_GAGCCACCTTCG	2.92392	-1.34727	R1.16.R2.45.R3.16.P1.08	-10.8299	-2.51452	R1.16.R2.45.R3.16.P1.08	-6.26545	-2.44383	R1.16.R2.45.R3.16.P1.08	-12.0499	-0.987028	AAGGTCAAGTCACCAG-1	-4.62834	6.44781	AAGGTCAAGTCACCAG-1	7.43493	4.87921	AAGGTCAAGTCACCAG-1	-4.47868	-7.16445
09A_CGTCATGCGGAA	-5.15553	9.5299	09A_CGTCATGCGGAA	-5.35952	-0.173759	09A_CGTCATGCGGAA	0.815302	6.20774	R1.16.R2.46.R3.08.P1.05	-12.4752	-3.79571	R1.16.R2.46.R3.08.P1.05	-7.88921	-2.86631	R1.16.R2.46.R3.08.P1.05	-12.4058	-0.437896	AAGGTGCAGACTAAGG-1	-4.43005	1.78182	AAGGTGCAGACTAAGG-1	4.02377	-1.82033	AAGGTGCAGACTAAGG-1	-5.36772	0.875546
09A_TTGTCTGTGACT	-0.746815	5.30692	09A_TTGTCTGTGACT	2.98397	-4.19809	09A_TTGTCTGTGACT	-4.0999	9.78921	R1.16.R2.53.R3.47.P1.07	-11.7058	-3.67536	R1.16.R2.53.R3.47.P1.07	-7.95634	-2.43322	R1.16.R2.53.R3.47.P1.07	-12.2154	-0.0322624	AAGGTGCAGCCACATG-1	-4.80737	-3.1285	AAGGTGCAGCCACATG-1	5.66322	-4.0691	AAGGTGCAGCCACATG-1	-4.68983	2.5839
09A_AATGTTCACAGC	-5.83625	-2.3738	09A_AATGTTCACAGC	2.58814	0.758912	09A_AATGTTCACAGC	3.6992	0.657768	R1.16.R2.55.R3.36.P1.06	-11.9833	-4.27655	R1.16.R2.55.R3.36.P1.06	-7.98737	-2.63378	R1.16.R2.55.R3.36.P1.06	-12.4116	0.22572	AAGGTGCAGCTAATCA-1	-6.97299	-0.940826	AAGGTGCAGCTAATCA-1	4.71362	-2.83784	AAGGTGCAGCTAATCA-1	-5.40935	1.25716
09A_AGAGTGTCGAGG	1.12698	-2.89195	09A_AGAGTGTCGAGG	-3.22321	2.81408	09A_AGAGTGTCGAGG	-0.280122	-3.16337	R1.16.R2.70.R3.68.P1.05	-11.2927	-2.7081	R1.16.R2.70.R3.68.P1.05	-7.86516	-1.93523	R1.16.R2.70.R3.68.P1.05	-11.6159	-0.317427	AAGGTGCAGCTATGAC-1	-7.30749	-0.282121	AAGGTGCAGCTATGAC-1	0.128246	-3.21171	AAGGTGCAGCTATGAC-1	-7.21363	-1.11469
09A_CACTGGATAGCA	-2.46299	-5.11975	09A_CACTGGATAGCA	3.42916	0.0912368	09A_CACTGGATAGCA	5.78585	-1.26115	R1.16.R2.73.R3.86.P1.07	-12.1784	-3.30289	R1.16.R2.73.R3.86.P1.07	-7.31434	-2.70774	R1.16.R2.73.R3.86.P1.07	-12.1038	-1.47913	AAGGTGCAGTATCGCG-1	8.80214	-1.42217	AAGGTGCAGTATCGCG-1	-5.9869	5.2307	AAGGTGCAGTATCGCG-1	9.47903	-0.0406458
09A_CCTATTATTCGA	-4.32623	-3.02671	09A_CCTATTATTCGA	3.96467	0.831289	09A_CCTATTATTCGA	4.94872	-0.0625063	R1.16.R2.77.R3.22.P1.06	-12.3314	-3.9605	R1.16.R2.77.R3.22.P1.06	-6.8161	-2.77049	R1.16.R2.77.R3.22.P1.06	-12.4756	-0.893128	AAGGTGCAGTGCACGC-1	-6.92943	-0.438603	AAGGTGCAGTGCACGC-1	3.91508	-2.36261	AAGGTGCAGTGCACGC-1	-6.27569	1.62779
09A_CCTGGTATATCT	3.06716	5.95731	09A_CCTGGTATATCT	-0.0340057	-1.78344	09A_CCTGGTATATCT	-4.87136	3.55055	R1.16.R2.79.R3.32.P1.08	-12.2687	-3.07949	R1.16.R2.79.R3.32.P1.08	-6.48413	-2.29839	R1.16.R2.79.R3.32.P1.08	-12.2903	-1.47059	AAGGTGCAGTTATCCT-1	-4.0736	-4.16365	AAGGTGCAGTTATCCT-1	5.917	-6.45623	AAGGTGCAGTTATCCT-1	-4.73132	5.29936
09A_GGTCACCCCAAG	-3.19863	-3.92725	09A_GGTCACCCCAAG	-1.78869	1.38416	09A_GGTCACCCCAAG	0.732938	-1.43488	R1.16.R2.89.R3.58.P1.06	-11.2156	-2.9753	R1.16.R2.89.R3.58.P1.06	-7.72752	-1.89132	R1.16.R2.89.R3.58.P1.06	-11.9559	-1.37785	AAGTAGCCAAGTGAAC-1	2.76682	-10.7959	AAGTAGCCAAGTGAAC-1	-5.78353	-12.6144	AAGTAGCCAAGTGAAC-1	3.76357	11.7155
09A_AATAGATCGTTA	-5.9043	-1.02185	09A_AATAGATCGTTA	1.52087	0.985816	09A_AATAGATCGTTA	2.43	1.61348	R1.16.R2.94.R3.29.P1.07	-12.3878	-2.49073	R1.16.R2.94.R3.29.P1.07	-7.60671	-1.93531	R1.16.R2.94.R3.29.P1.07	-10.9734	0.0802072	AAGTAGCCAGCTCATA-1	10.8922	-0.0776786	AAGTAGCCAGCTCATA-1	-5.96933	2.94695	AAGTAGCCAGCTCATA-1	5.67305	-1.53471
09A_TGGGCATGGGTC	-2.13108	-0.678835	09A_TGGGCATGGGTC	4.03106	-0.109123	09A_TGGGCATGGGTC	-0.159613	1.41145	R1.17.R2.04.R3.80.P1.07	-12.47	-3.81133	R1.17.R2.04.R3.80.P1.07	-7.5291	-2.9578	R1.17.R2.04.R3.80.P1.07	-12.6959	-0.942036	AAGTAGCCAGGAACCA-1	4.80643	1.74371	AAGTAGCCAGGAACCA-1	-9.89089	1.48745	AAGTAGCCAGGAACCA-1	5.94294	3.36627
09A_GAGCGGCATGGA	0.0559758	-3.12226	09A_GAGCGGCATGGA	1.46889	2.40917	09A_GAGCGGCATGGA	1.47703	-4.74682	R1.17.R2.05.R3.80.P1.05	-11.1707	-2.5859	R1.17.R2.05.R3.80.P1.05	-7.84225	-2.18741	R1.17.R2.05.R3.80.P1.05	-11.8991	-0.877808	AAGTAGCCATATAACC-1	-7.154	3.67309	AAGTAGCCATATAACC-1	7.42545	0.402296	AAGTAGCCATATAACC-1	-5.99261	-4.01405
09A_ACTCATGATCCA	3.35799	6.04709	09A_ACTCATGATCCA	0.562616	-2.30863	09A_ACTCATGATCCA	-3.87577	3.65256	R1.17.R2.06.R3.44.P1.08	-12.2638	-2.31506	R1.17.R2.06.R3.44.P1.08	-6.97559	-2.06683	R1.17.R2.06.R3.44.P1.08	-11.3509	-0.214963	AAGTAGCCATTCAGCA-1	-4.47403	6.21975	AAGTAGCCATTCAGCA-1	6.7295	5.32752	AAGTAGCCATTCAGCA-1	-4.80818	-7.89954
09A_GCCTGACTTTCC	0.263516	-3.24249	09A_GCCTGACTTTCC	3.32963	-0.721227	09A_GCCTGACTTTCC	1.47288	-3.73473	R1.17.R2.07.R3.36.P1.06	-12.1728	-2.35112	R1.17.R2.07.R3.36.P1.06	-6.72451	-2.23039	R1.17.R2.07.R3.36.P1.06	-11.2128	0.134621	AAGTCTATCCATAAGC-1	8.73202	0.61174	AAGTCTATCCATAAGC-1	-7.7892	2.12811	AAGTCTATCCATAAGC-1	8.24533	-0.134177
09A_GGTCTGAAGCAA	-4.41504	-0.424255	09A_GGTCTGAAGCAA	-4.23261	1.39102	09A_GGTCTGAAGCAA	0.251265	0.470357	R1.17.R2.09.R3.01.P1.05	-12.274	-3.13098	R1.17.R2.09.R3.01.P1.05	-6.04676	-2.10709	R1.17.R2.09.R3.01.P1.05	-12.174	-1.4252	AAGTCTATCCCTGGTT-1	6.11121	-3.07248	AAGTCTATCCCTGGTT-1	-9.08739	4.82139	AAGTCTATCCCTGGTT-1	5.88527	0.0385649
09A_AATGGGACAACC	4.45811	5.4692	09A_AATGGGACAACC	-2.13539	-1.23743	09A_AATGGGACAACC	-4.06359	1.40773	R1.17.R2.15.R3.38.P1.07	-10.4768	-2.45439	R1.17.R2.15.R3.38.P1.07	-7.26959	-1.97944	R1.17.R2.15.R3.38.P1.07	-11.4259	-0.509494	AAGTCTATCCCTTGCG-1	-6.56415	3.93554	AAGTCTATCCCTTGCG-1	4.37487	1.46339	AAGTCTATCCCTTGCG-1	-5.58583	-3.0303
09A_TCCTCATCTGTT	1.04171	-2.03627	09A_TCCTCATCTGTT	1.68176	2.30289	09A_TCCTCATCTGTT	0.51989	-5.36291	R1.17.R2.15.R3.84.P1.06	-11.4974	-3.98338	R1.17.R2.15.R3.84.P1.06	-8.11401	-2.72419	R1.17.R2.15.R3.84.P1.06	-11.2403	0.670108	AAGTGAAGTATTCGCT-1	-7.89943	0.141517	AAGTGAAGTATTCGCT-1	5.53546	-1.6938	AAGTGAAGTATTCGCT-1	-5.62861	-0.101448
09A_TAAGACAACCAT	1.53511	-5.15672	09A_TAAGACAACCAT	-2.67386	2.34003	09A_TAAGACAACCAT	1.21782	-3.17227	R1.17.R2.17.R3.43.P1.08	-12.2867	-3.87195	R1.17.R2.17.R3.43.P1.08	-6.70896	-2.86561	R1.17.R2.17.R3.43.P1.08	-12.2531	-0.563749	AAGTGAAGTCACCAAA-1	5.45981	1.34617	AAGTGAAGTCACCAAA-1	-9.81651	1.80671	AAGTGAAGTCACCAAA-1	6.69288	2.7821
09A_ATGTTGCTCCTG	3.96659	5.95131	09A_ATGTTGCTCCTG	1.78854	-2.07187	09A_ATGTTGCTCCTG	-2.6329	4.82062	R1.17.R2.20.R3.61.P1.08	-12.3986	-2.29944	R1.17.R2.20.R3.61.P1.08	-6.76217	-2.0612	R1.17.R2.20.R3.61.P1.08	-10.958	0.25368	AAGTGAAGTGAGGTAG-1	8.42667	-1.45505	AAGTGAAGTGAGGTAG-1	-7.36777	6.47448	AAGTGAAGTGAGGTAG-1	9.45419	1.50654
09A_ACCTGTACGCGA	0.26568	-2.704	09A_ACCTGTACGCGA	2.70968	-0.167034	09A_ACCTGTACGCGA	1.87695	-3.83375	R1.17.R2.21.R3.60.P1.08	-12.4599	-3.61614	R1.17.R2.21.R3.60.P1.08	-6.44836	-2.57009	R1.17.R2.21.R3.60.P1.08	-12.138	-1.29979	AAGTGAAGTTCTTTAG-1	8.0267	0.281502	AAGTGAAGTTCTTTAG-1	-7.36274	6.16844	AAGTGAAGTTCTTTAG-1	9.54932	-0.632698
09A_TCTCCCCCTTCC	-2.69516	-3.08388	09A_TCTCCCCCTTCC	4.31445	0.907828	09A_TCTCCCCCTTCC	2.89119	0.0212904	R1.17.R2.36.R3.36.P1.05	-11.6699	-2.06651	R1.17.R2.36.R3.36.P1.05	-8.0172	-2.37618	R1.17.R2.36.R3.36.P1.05	-10.9827	0.0115349	AAGTGCAAGACAAGTG-1	-6.82496	-1.38729	AAGTGCAAGACAAGTG-1	3.56264	-2.49936	AAGTGCAAGACAAGTG-1	-5.69104	1.87724
09A_AGTTTTGGCATA	-0.255021	-3.58217	09A_AGTTTTGGCATA	3.04023	0.18503	09A_AGTTTTGGCATA	3.33285	-3.09588	R1.17.R2.44.R3.41.P1.07	-11.1524	-2.6011	R1.17.R2.44.R3.41.P1.07	-2.49576	1.00123	R1.17.R2.44.R3.41.P1.07	-11.601	-0.918445	AAGTGCAAGAGAGCCG-1	1.15668	-12.6536	AAGTGCAAGAGAGCCG-1	-4.67015	-13.474	AAGTGCAAGAGAGCCG-1	1.5358	12.8079
09A_AAAGTAAAAGGA	-2.85082	0.753276	09A_AAAGTAAAAGGA	3.29196	-1.51714	09A_AAAGTAAAAGGA	-0.17505	3.34137	R1.17.R2.45.R3.61.P1.08	-12.4151	-3.84847	R1.17.R2.45.R3.61.P1.08	-7.80557	-2.77588	R1.17.R2.45.R3.61.P1.08	-12.6577	-0.460257	AAGTGCAAGCCAAATC-1	-6.78815	5.74361	AAGTGCAAGCCAAATC-1	4.93402	2.83321	AAGTGCAAGCCAAATC-1	-4.48694	-5.38363
09A_TGCGGGGCGCTT	3.28049	4.81955	09A_TGCGGGGCGCTT	-0.607579	-1.90957	09A_TGCGGGGCGCTT	-4.49853	2.76703	R1.17.R2.51.R3.05.P1.07	-12.386	-2.45818	R1.17.R2.51.R3.05.P1.07	-7.00633	-2.15072	R1.17.R2.51.R3.05.P1.07	-11.3986	0.347424	AAGTGCAAGGGTGGAT-1	-7.58843	4.04332	AAGTGCAAGGGTGGAT-1	3.53111	0.9154	AAGTGCAAGGGTGGAT-1	-4.00044	-3.59355
09A_CATTGTAGTCCC	-5.11986	9.16914	09A_CATTGTAGTCCC	-5.44302	-0.835442	09A_CATTGTAGTCCC	1.23107	6.45657	R1.17.R2.51.R3.39.P1.08	-12.1733	-4.11174	R1.17.R2.51.R3.39.P1.08	-8.06935	-2.85161	R1.17.R2.51.R3.39.P1.08	-11.9858	0.165216	AAGTGTTGTAATCCCT-1	-6.6124	4.81515	AAGTGTTGTAATCCCT-1	6.06917	2.65643	AAGTGTTGTAATCCCT-1	-3.51548	-4.32699
09A_GAAAATTTCAGC	-4.15783	-4.92457	09A_GAAAATTTCAGC	4.1106	0.837576	09A_GAAAATTTCAGC	4.23273	-1.02312	R1.17.R2.53.R3.80.P1.08	-10.93	-1.80602	R1.17.R2.53.R3.80.P1.08	-7.62586	-1.8612	R1.17.R2.53.R3.80.P1.08	-10.0795	-0.148233	AAGTGTTGTCACAAAT-1	-4.80642	7.23076	AAGTGTTGTCACAAAT-1	6.84656	4.46484	AAGTGTTGTCACAAAT-1	-5.00778	-7.41822
09A_CATACAGCATGA	-3.14123	-2.04402	09A_CATACAGCATGA	3.90934	-0.893211	09A_CATACAGCATGA	4.464	0.0604447	R1.17.R2.61.R3.70.P1.08	-12.4582	-3.54377	R1.17.R2.61.R3.70.P1.08	-8.20933	-2.77925	R1.17.R2.61.R3.70.P1.08	-12.6484	-0.798863	AAGTGTTGTGTTTGAG-1	7.84556	-0.529328	AAGTGTTGTGTTTGAG-1	-6.91274	5.18665	AAGTGTTGTGTTTGAG-1	5.71572	-0.144782
09A_TCAGGCAACATT	-3.93171	5.37782	09A_TCAGGCAACATT	0.596604	3.32599	09A_TCAGGCAACATT	-2.37416	2.5826	R1.17.R2.67.R3.38.P1.07	-12.0384	-4.28091	R1.17.R2.67.R3.38.P1.07	-7.61695	-2.83681	R1.17.R2.67.R3.38.P1.07	-12.2627	0.170803	AAGTGTTGTTGCACGG-1	-3.7256	6.91975	AAGTGTTGTTGCACGG-1	4.61572	4.77394	AAGTGTTGTTGCACGG-1	-3.55502	-6.70667
09A_AGGGTAGGTCGA	-3.34012	-4.39668	09A_AGGGTAGGTCGA	-0.636774	1.44025	09A_AGGGTAGGTCGA	2.76322	-1.12719	R1.17.R2.70.R3.14.P1.07	-11.5956	-2.68783	R1.17.R2.70.R3.14.P1.07	-7.86793	-1.97935	R1.17.R2.70.R3.14.P1.07	-11.7993	-0.769928	AAGTGTTGTTTGTGGA-1	8.53118	1.08875	AAGTGTTGTTTGTGGA-1	-4.41695	2.94582	AAGTGTTGTTTGTGGA-1	3.34966	-0.3027
09A_GCATCATGCTAG	-3.86429	-2.97604	09A_GCATCATGCTAG	-2.39442	1.29135	09A_GCATCATGCTAG	0.303044	-1.71983	R1.17.R2.70.R3.45.P1.05	-11.9557	-1.90108	R1.17.R2.70.R3.45.P1.05	-7.75669	-2.078	R1.17.R2.70.R3.45.P1.05	-11.4001	-0.0332946	AAGTTACGTAAGCACC-1	9.1738	-0.25215	AAGTTACGTAAGCACC-1	-7.26196	4.61552	AAGTTACGTAAGCACC-1	8.47833	0.440741
09A_CTCGCCATAACG	-1.27956	1.34613	09A_CTCGCCATAACG	-1.4387	-1.6619	09A_CTCGCCATAACG	-1.60155	2.9301	R1.17.R2.72.R3.88.P1.07	-11.4706	-3.89333	R1.17.R2.72.R3.88.P1.07	-8.38123	-2.67085	R1.17.R2.72.R3.88.P1.07	-11.2416	0.618543	AAGTTACGTAATGACT-1	-5.47584	-0.579843	AAGTTACGTAATGACT-1	5.18732	-4.21549	AAGTTACGTAATGACT-1	-5.31284	3.0765
09A_CACGCCCCCATT	-3.65147	-2.59672	09A_CACGCCCCCATT	4.64541	0.0581691	09A_CACGCCCCCATT	2.93074	0.0833179	R1.17.R2.81.R3.91.P1.08	-11.8229	-2.82708	R1.17.R2.81.R3.91.P1.08	-6.1651	-1.72219	R1.17.R2.81.R3.91.P1.08	-10.7674	0.0199675	AAGTTACGTACTGAAT-1	-6.32108	-2.99299	AAGTTACGTACTGAAT-1	3.84779	-4.58001	AAGTTACGTACTGAAT-1	-6.05848	3.4025
09A_CAGGCGGCACAA	0.124529	-2.7872	09A_CAGGCGGCACAA	4.24482	-0.725524	09A_CAGGCGGCACAA	2.33734	-4.56188	R1.17.R2.84.R3.96.P1.07	-10.6223	-2.91923	R1.17.R2.84.R3.96.P1.07	-8.15582	-1.57481	R1.17.R2.84.R3.96.P1.07	-11.8654	-0.985791	AAGTTACGTTAGTGAT-1	-6.86801	1.89484	AAGTTACGTTAGTGAT-1	6.15386	-0.636809	AAGTTACGTTAGTGAT-1	-6.48125	-2.70509
09A_AGCTCACTAATT	-3.7977	5.26958	09A_AGCTCACTAATT	2.34355	-2.24042	09A_AGCTCACTAATT	-2.80409	2.06782	R1.17.R2.90.R3.74.P1.07	-12.2567	-4.02983	R1.17.R2.90.R3.74.P1.07	-7.87678	-2.86067	R1.17.R2.90.R3.74.P1.07	-12.5801	-0.484475	AAGTTACGTTCATTTG-1	8.81767	-0.910125	AAGTTACGTTCATTTG-1	-7.41736	2.66319	AAGTTACGTTCATTTG-1	8.79817	0.141448
09A_ATTCGCTGATGG	3.47083	6.79745	09A_ATTCGCTGATGG	-3.49217	-2.16769	09A_ATTCGCTGATGG	-4.48295	3.34832	R1.17.R2.92.R3.67.P1.05	-12.5261	-3.54792	R1.17.R2.92.R3.67.P1.05	-7.3717	-2.75351	R1.17.R2.92.R3.67.P1.05	-12.4651	-1.47549	AAGTTAGCAACAGCCT-1	-8.10227	2.67269	AAGTTAGCAACAGCCT-1	3.99106	0.226448	AAGTTAGCAACAGCCT-1	-6.35232	0.00470882
09A_CCGCCTTCGTGA	0.367937	-2.46244	09A_CCGCCTTCGTGA	1.8199	-0.0852194	09A_CCGCCTTCGTGA	0.209475	-3.98361	R1.18.R2.07.R3.82.P1.07	-12.066	-3.55543	R1.18.R2.07.R3.82.P1.07	-8.30558	-2.71093	R1.18.R2.07.R3.82.P1.07	-12.3337	-0.730825	AAGTTAGCAAGGTGGC-1	-6.86267	1.31796	AAGTTAGCAAGGTGGC-1	5.53017	-1.91825	AAGTTAGCAAGGTGGC-1	-5.81771	-0.652742
09A_CGAACTACGGTA	3.5715	6.3206	09A_CGAACTACGGTA	-0.221417	-2.24957	09A_CGAACTACGGTA	-4.75245	1.36699	R1.18.R2.10.R3.89.P1.07	-11.5523	-3.68294	R1.18.R2.10.R3.89.P1.07	-8.02736	-2.28367	R1.18.R2.10.R3.89.P1.07	-11.692	0.395922	AAGTTAGCACATAGCC-1	-4.7423	5.77705	AAGTTAGCACATAGCC-1	7.41339	3.97446	AAGTTAGCACATAGCC-1	-4.28973	-6.95644
09A_GGTCAGGTTTCT	1.03331	-4.00316	09A_GGTCAGGTTTCT	2.85621	0.158873	09A_GGTCAGGTTTCT	5.03562	-3.3197	R1.18.R2.28.R3.22.P1.08	-12.446	-3.82422	R1.18.R2.28.R3.22.P1.08	-6.74929	-2.56993	R1.18.R2.28.R3.22.P1.08	-12.6558	-0.545129	AAGTTAGCACTAGCGT-1	-7.7383	0.218948	AAGTTAGCACTAGCGT-1	4.36278	-0.393422	AAGTTAGCACTAGCGT-1	-6.58622	-0.260763
09A_TAGTCTCGGCGC	-4.70629	-4.21091	09A_TAGTCTCGGCGC	3.91857	1.22087	09A_TAGTCTCGGCGC	4.67333	0.0280119	R1.18.R2.30.R3.41.P1.07	-12.1817	-2.6901	R1.18.R2.30.R3.41.P1.07	-7.86093	-2.19839	R1.18.R2.30.R3.41.P1.07	-10.8587	0.359872	AAGTTAGCACTGGCCA-1	-6.25131	4.54605	AAGTTAGCACTGGCCA-1	6.19597	1.95731	AAGTTAGCACTGGCCA-1	-3.73144	-3.50479
09A_CTGAACAGGATC	-3.45957	-4.03842	09A_CTGAACAGGATC	2.79997	0.438152	09A_CTGAACAGGATC	2.67149	-0.579858	R1.18.R2.36.R3.23.P1.08	-12.3404	-3.80835	R1.18.R2.36.R3.23.P1.08	-6.56228	-2.27704	R1.18.R2.36.R3.23.P1.08	-12.7015	-1.29754	AAGTTAGCAGGCGAGT-1	-4.69186	5.8347	AAGTTAGCAGGCGAGT-1	6.21296	5.15982	AAGTTAGCAGGCGAGT-1	-4.15565	-6.45316
09A_GTAAATCCTCGC	15.7602	0.274185	09A_GTAAATCCTCGC	3.83409	-2.28978	09A_GTAAATCCTCGC	-8.41367	-0.890092	R1.18.R2.48.R3.69.P1.08	-12.2254	-2.67691	R1.18.R2.48.R3.69.P1.08	-6.82555	-2.47889	R1.18.R2.48.R3.69.P1.08	-10.9785	-0.0417055	AAGTTAGCAGTTTACG-1	-3.71554	7.03197	AAGTTAGCAGTTTACG-1	4.60546	4.50544	AAGTTAGCAGTTTACG-1	-5.71632	-6.63481
09A_GATACTAGATGT	2.17394	-1.96687	09A_GATACTAGATGT	0.870034	1.53558	09A_GATACTAGATGT	1.16517	-5.97576	R1.18.R2.49.R3.06.P1.08	-12.4381	-2.31192	R1.18.R2.49.R3.06.P1.08	-7.53545	-1.87129	R1.18.R2.49.R3.06.P1.08	-11.2475	-0.111711	AAGTTAGCATAGACTT-1	9.42876	0.300899	AAGTTAGCATAGACTT-1	-7.28785	5.48846	AAGTTAGCATAGACTT-1	8.6936	-1.79948
09A_CGGGTTCGTCGA	-2.51987	-3.82413	09A_CGGGTTCGTCGA	2.45562	-1.17953	09A_CGGGTTCGTCGA	3.76697	-0.11565	R1.18.R2.55.R3.64.P1.05	-11.3562	-2.79617	R1.18.R2.55.R3.64.P1.05	-7.99346	-1.83075	R1.18.R2.55.R3.64.P1.05	-11.8043	-0.79107	AAGTTAGCATTGTGAT-1	-4.77159	6.91391	AAGTTAGCATTGTGAT-1	3.99519	4.48222	AAGTTAGCATTGTGAT-1	-4.26364	-6.55565
09A_CCGCCCCTCTCC	-1.07042	14.8058	09A_CCGCCCCTCTCC	2.77898	-4.15891	09A_CCGCCCCTCTCC	-3.98253	10.4056	R1.18.R2.57.R3.13.P1.08	-12.0161	-2.45734	R1.18.R2.57.R3.13.P1.08	-6.59652	-2.31856	R1.18.R2.57.R3.13.P1.08	-10.7907	0.147752	AAGTTTGTCACATTGA-1	-9.27916	1.13565	AAGTTTGTCACATTGA-1	3.975	3.26666	AAGTTTGTCACATTGA-1	-7.82118	-5.46285
09A_GGGATGCACCCC	0.68674	-2.03083	09A_GGGATGCACCCC	2.63345	0.375109	09A_GGGATGCACCCC	0.91541	-4.94313	R1.18.R2.62.R3.33.P1.06	-11.1649	-2.95337	R1.18.R2.62.R3.33.P1.06	-7.54344	-1.91609	R1.18.R2.62.R3.33.P1.06	-11.4585	-0.199386	AAGTTTGTCATTGACA-1	10.3993	-1.29171	AAGTTTGTCATTGACA-1	-3.66548	2.71664	AAGTTTGTCATTGACA-1	1.783	-0.0994282
09A_AGGCAATTCATC	3.49632	5.75121	09A_AGGCAATTCATC	0.752726	-1.84425	09A_AGGCAATTCATC	-4.30664	4.23482	R1.18.R2.62.R3.82.P1.07	-12.3806	-4.00202	R1.18.R2.62.R3.82.P1.07	-7.66358	-2.95113	R1.18.R2.62.R3.82.P1.07	-12.3676	0.180808	AAGTTTGTCCAGGTTG-1	9.93569	-1.00137	AAGTTTGTCCAGGTTG-1	-5.64105	3.43383	AAGTTTGTCCAGGTTG-1	8.08909	-0.574046
09A_GGCTGCGACGGT	-3.2126	-4.86789	09A_GGCTGCGACGGT	2.88388	-0.341888	09A_GGCTGCGACGGT	4.98086	-0.866207	R1.18.R2.69.R3.13.P1.06	-12.345	-2.29651	R1.18.R2.69.R3.13.P1.06	-8.02616	-2.22994	R1.18.R2.69.R3.13.P1.06	-11.1856	-0.0405292	AAGTTTGTCGCTAGAT-1	8.52602	0.986841	AAGTTTGTCGCTAGAT-1	-6.83552	5.0076	AAGTTTGTCGCTAGAT-1	7.22633	-0.47047
09A_CCTACCTGACTT	-0.307727	5.90834	09A_CCTACCTGACTT	4.12	-1.70926	09A_CCTACCTGACTT	-3.02531	8.29471	R1.18.R2.69.R3.88.P1.05	-12.6703	-3.60232	R1.18.R2.69.R3.88.P1.05	-7.76586	-2.69231	R1.18.R2.69.R3.88.P1.05	-12.5912	-0.609789	AAGTTTGTCGGTTAGT-1	-6.56202	0.248572	AAGTTTGTCGGTTAGT-1	4.65563	-2.01621	AAGTTTGTCGGTTAGT-1	-6.2546	0.061364
09A_AGGTTATAGCTT	-5.5355	9.19826	09A_AGGTTATAGCTT	3.64247	-1.69478	09A_AGGTTATAGCTT	1.86377	4.31851	R1.18.R2.69.R3.96.P1.06	-10.5237	-2.64054	R1.18.R2.69.R3.96.P1.06	-8.227	-1.65432	R1.18.R2.69.R3.96.P1.06	-11.5981	-0.936396	AAGTTTGTCGTTATCT-1	-4.70047	7.54112	AAGTTTGTCGTTATCT-1	7.36661	5.48525	AAGTTTGTCGTTATCT-1	-4.65662	-7.7383
09A_ACCGTTGTCAGA	-5.51105	9.38206	09A_ACCGTTGTCAGA	3.90634	-1.97651	09A_ACCGTTGTCAGA	2.08405	4.51051	R1.18.R2.70.R3.66.P1.07	-11.2864	-3.241	R1.18.R2.70.R3.66.P1.07	-8.0205	-1.53564	R1.18.R2.70.R3.66.P1.07	-11.0977	0.359262	AATAACCGTAATAGCT-1	-4.36346	1.65616	AATAACCGTAATAGCT-1	3.63344	-0.805751	AATAACCGTAATAGCT-1	-5.86026	0.879661
09A_ACCGCTTCACGG	15.6716	0.389795	09A_ACCGCTTCACGG	0.57829	-4.19299	09A_ACCGCTTCACGG	-7.99209	-0.487803	R1.18.R2.77.R3.05.P1.08	-12.5198	-3.76374	R1.18.R2.77.R3.05.P1.08	-6.4383	-2.44915	R1.18.R2.77.R3.05.P1.08	-12.6701	-1.37598	AATAACCGTCACCAAA-1	-3.24747	-3.16443	AATAACCGTCACCAAA-1	7.13446	-6.13155	AATAACCGTCACCAAA-1	-4.52382	4.07409
09A_GACGACGATGGT	15.9699	0.666867	09A_GACGACGATGGT	0.25083	-3.69631	09A_GACGACGATGGT	-8.02488	-0.475806	R1.18.R2.87.R3.49.P1.07	-12.097	-3.7313	R1.18.R2.87.R3.49.P1.07	-7.97054	-2.71779	R1.18.R2.87.R3.49.P1.07	-12.4327	-0.783281	AATAACCGTGGAAGGC-1	9.59386	-0.698625	AATAACCGTGGAAGGC-1	-5.65009	4.92599	AATAACCGTGGAAGGC-1	7.37758	-0.0209983
09A_GATACACTGAAG	-0.666002	-2.51938	09A_GATACACTGAAG	-2.59517	1.46046	09A_GATACACTGAAG	-0.808199	-1.95734	R1.18.R2.91.R3.67.P1.05	-11.9487	-3.55441	R1.18.R2.91.R3.67.P1.05	-8.24879	-2.82215	R1.18.R2.91.R3.67.P1.05	-12.13	-0.671923	AATAACCGTTACGCAA-1	-6.87505	4.51579	AATAACCGTTACGCAA-1	6.74853	0.984503	AATAACCGTTACGCAA-1	-4.75465	-4.38056
09A_TAGTTTGGGTAC	0.876319	-2.39645	09A_TAGTTTGGGTAC	4.65517	0.0615074	09A_TAGTTTGGGTAC	1.70752	-5.01419	R1.18.R2.92.R3.37.P1.07	-12.2329	-2.52312	R1.18.R2.92.R3.37.P1.07	-7.74642	-2.90196	R1.18.R2.92.R3.37.P1.07	-12.0974	-1.05605	AATAACCGTTCACCAT-1	-3.53332	7.08357	AATAACCGTTCACCAT-1	7.96374	4.88251	AATAACCGTTCACCAT-1	-5.24031	-6.76378
09A_CCTACCGGATGC	-2.8455	-4.11885	09A_CCTACCGGATGC	2.99539	0.33788	09A_CCTACCGGATGC	4.14554	-1.37037	R1.18.R2.95.R3.22.P1.05	-10.9148	-3.70627	R1.18.R2.95.R3.22.P1.05	-6.81707	-2.80602	R1.18.R2.95.R3.22.P1.05	-12.189	-1.33835	AATACCGGTGGACCTG-1	-6.90249	-1.16131	AATACCGGTGGACCTG-1	4.21947	-2.47664	AATACCGGTGGACCTG-1	-7.12868	0.267285
09A_ATAGAGAGCCTC	-3.19353	-4.51447	09A_ATAGAGAGCCTC	3.43014	1.71157	09A_ATAGAGAGCCTC	3.87478	-0.835987	R1.19.R2.02.R3.65.P1.07	-12.4283	-2.42045	R1.19.R2.02.R3.65.P1.07	-7.65552	-2.41393	R1.19.R2.02.R3.65.P1.07	-11.2445	-0.0389403	AATAGAGGTAAGCTTG-1	-5.9967	5.3224	AATAGAGGTAAGCTTG-1	5.724	5.09112	AATAGAGGTAAGCTTG-1	-5.26004	-5.74523
09A_CGTCAACGGCGT	-0.198854	-1.87795	09A_CGTCAACGGCGT	1.22076	2.44451	09A_CGTCAACGGCGT	-0.175257	-4.32656	R1.19.R2.03.R3.49.P1.06	-12.4499	-2.42286	R1.19.R2.03.R3.49.P1.06	-7.25791	-1.70592	R1.19.R2.03.R3.49.P1.06	-10.89	0.109246	AATAGAGGTAAGGTTT-1	-6.13392	0.266106	AATAGAGGTAAGGTTT-1	5.41731	-2.3077	AATAGAGGTAAGGTTT-1	-5.20966	1.17868
09A_TTGACTTGACCG	15.9299	0.529235	09A_TTGACTTGACCG	-0.114895	-4.58781	09A_TTGACTTGACCG	-7.56625	-0.21836	R1.19.R2.04.R3.62.P1.06	-10.4158	-2.76368	R1.19.R2.04.R3.62.P1.06	-7.79182	-2.00208	R1.19.R2.04.R3.62.P1.06	-11.6016	-0.407852	AATAGAGGTAGGATCC-1	-8.04634	3.35915	AATAGAGGTAGGATCC-1	3.85281	0.734681	AATAGAGGTAGGATCC-1	-4.833	-2.38688
09A_GCAAATGAACCC	-2.31174	-3.4825	09A_GCAAATGAACCC	4.31297	-1.34176	09A_GCAAATGAACCC	5.50808	-0.0112111	R1.19.R2.09.R3.92.P1.06	-11.5753	-3.51635	R1.19.R2.09.R3.92.P1.06	-7.80916	-2.49462	R1.19.R2.09.R3.92.P1.06	-11.3514	0.532351	AATAGAGGTATCTGGA-1	-4.80266	5.55527	AATAGAGGTATCTGGA-1	6.32642	-3.2726	AATAGAGGTATCTGGA-1	-5.50713	-2.43911
09A_TGGGAACGGAGC	0.0603076	-3.98033	09A_TGGGAACGGAGC	4.536	-1.08291	09A_TGGGAACGGAGC	5.20815	-2.47061	R1.19.R2.10.R3.61.P1.05	-12.3901	-3.52959	R1.19.R2.10.R3.61.P1.05	-7.40079	-2.95996	R1.19.R2.10.R3.61.P1.05	-12.3238	-1.52517	AATAGAGGTGCTCACC-1	4.83823	1.72766	AATAGAGGTGCTCACC-1	-9.84523	1.64404	AATAGAGGTGCTCACC-1	6.12206	3.30743
09A_GATCTAGCTGAG	-3.23517	-3.19843	09A_GATCTAGCTGAG	0.680161	1.90713	09A_GATCTAGCTGAG	0.656273	-1.02102	R1.19.R2.17.R3.06.P1.07	-12.3818	-3.94825	R1.19.R2.17.R3.06.P1.07	-7.33782	-2.90467	R1.19.R2.17.R3.06.P1.07	-12.239	0.131901	AATAGAGGTGGTTATG-1	-4.21986	6.20119	AATAGAGGTGGTTATG-1	8.01095	3.56048	AATAGAGGTGGTTATG-1	-4.38493	-7.68993
09A_TGCTACTTCAAC	2.71742	4.60823	09A_TGCTACTTCAAC	-1.01889	-1.26788	09A_TGCTACTTCAAC	-4.12067	1.06072	R1.19.R2.19.R3.12.P1.06	-11.3273	-3.24905	R1.19.R2.19.R3.12.P1.06	-7.90223	-2.16738	R1.19.R2.19.R3.12.P1.06	-11.8244	-0.695249	AATAGAGGTTAACGAT-1	-6.18444	1.24493	AATAGAGGTTAACGAT-1	0.00208407	-3.07313	AATAGAGGTTAACGAT-1	-5.8377	-1.42842
09A_TCTATGCCCTCC	-0.905829	5.31458	09A_TCTATGCCCTCC	4.56779	-1.49157	09A_TCTATGCCCTCC	-2.90885	8.12835	R1.19.R2.27.R3.03.P1.06	-12.0261	-3.31185	R1.19.R2.27.R3.03.P1.06	-6.94357	-2.47382	R1.19.R2.27.R3.03.P1.06	-12.2534	-1.02828	AATAGAGGTTAATCGG-1	-7.3611	4.55875	AATAGAGGTTAATCGG-1	7.76294	1.61023	AATAGAGGTTAATCGG-1	-3.80647	-4.03436
09A_ACTCGACGTGGC	1.70764	-2.54212	09A_ACTCGACGTGGC	2.19597	0.211576	09A_ACTCGACGTGGC	-0.444508	-5.12209	R1.19.R2.29.R3.90.P1.08	-11.6108	-3.93328	R1.19.R2.29.R3.90.P1.08	-8.26284	-2.9316	R1.19.R2.29.R3.90.P1.08	-12.1356	0.0884221	AATAGAGGTTTCAGGA-1	-4.2867	4.44259	AATAGAGGTTTCAGGA-1	4.98762	3.22042	AATAGAGGTTTCAGGA-1	-7.15241	-4.83552
09A_ATAGGACTAGGT	3.02902	6.19448	09A_ATAGGACTAGGT	2.7082	-2.00498	09A_ATAGGACTAGGT	-2.33799	4.84868	R1.19.R2.30.R3.06.P1.05	-12.5385	-3.54027	R1.19.R2.30.R3.06.P1.05	-7.29545	-2.72536	R1.19.R2.30.R3.06.P1.05	-12.07	0.108596	AATAGCTGTCACACCC-1	-2.84194	-3.83815	AATAGCTGTCACACCC-1	5.14129	-7.0016	AATAGCTGTCACACCC-1	-4.15397	6.51281
09A_CATAAATCGCGC	6.3921	-0.0155879	09A_CATAAATCGCGC	-2.44859	0.0843089	09A_CATAAATCGCGC	0.718946	9.32201	R1.19.R2.30.R3.40.P1.07	-12.3555	-3.96243	R1.19.R2.30.R3.40.P1.07	-6.90442	-2.74562	R1.19.R2.30.R3.40.P1.07	-12.4953	-1.17018	AATAGCTGTCCTAAGA-1	-6.04901	6.07588	AATAGCTGTCCTAAGA-1	6.6576	4.86428	AATAGCTGTCCTAAGA-1	-3.6392	-6.3648
09A_TGCGAGACGTAC	-5.75804	9.63091	09A_TGCGAGACGTAC	-4.84424	-0.887715	09A_TGCGAGACGTAC	2.33089	5.74014	R1.19.R2.30.R3.53.P1.06	-12.2163	-2.53547	R1.19.R2.30.R3.53.P1.06	-5.95749	-1.52413	R1.19.R2.30.R3.53.P1.06	-12.3086	-1.24143	AATAGCTGTCGCGCAA-1	7.79735	1.67491	AATAGCTGTCGCGCAA-1	-6.52505	3.69326	AATAGCTGTCGCGCAA-1	6.61525	-5.31077
09A_GCCATCTCAATC	3.55064	6.11887	09A_GCCATCTCAATC	-0.436992	-2.20914	09A_GCCATCTCAATC	-4.28487	3.48418	R1.19.R2.32.R3.28.P1.06	-11.4513	-3.58632	R1.19.R2.32.R3.28.P1.06	-7.84702	-2.01666	R1.19.R2.32.R3.28.P1.06	-11.6475	0.459989	AATAGCTGTGGAAGGC-1	2.52907	-10.3998	AATAGCTGTGGAAGGC-1	-5.8315	-12.033	AATAGCTGTGGAAGGC-1	1.67918	10.7917
09A_GTTTCCGTATGA	1.66294	-1.89035	09A_GTTTCCGTATGA	2.7817	-0.492871	09A_GTTTCCGTATGA	0.230441	-4.50354	R1.19.R2.34.R3.82.P1.06	-11.416	-3.83582	R1.19.R2.34.R3.82.P1.06	-7.65148	-2.47489	R1.19.R2.34.R3.82.P1.06	-12.0984	0.290702	AATAGCTGTTTACCGT-1	7.43889	0.240973	AATAGCTGTTTACCGT-1	3.80107	-0.808921	AATAGCTGTTTACCGT-1	6.35822	-5.45188
09A_GCACCCGGTTTG	0.689104	-2.27414	09A_GCACCCGGTTTG	0.62432	-0.858999	09A_GCACCCGGTTTG	2.45846	-4.38575	R1.19.R2.35.R3.56.P1.07	-11.8971	-3.92057	R1.19.R2.35.R3.56.P1.07	-8.02926	-2.57916	R1.19.R2.35.R3.56.P1.07	-12.4203	0.131384	AATATCCCAGCAAATA-1	7.56653	-1.56397	AATATCCCAGCAAATA-1	-7.76807	2.09786	AATATCCCAGCAAATA-1	9.98408	1.25914
09A_ATCATGTGATTA	-0.0301645	-4.89456	09A_ATCATGTGATTA	-1.49489	2.8215	09A_ATCATGTGATTA	1.03265	-3.59108	R1.19.R2.40.R3.29.P1.05	-12.4658	-4.0452	R1.19.R2.40.R3.29.P1.05	-7.73474	-2.77219	R1.19.R2.40.R3.29.P1.05	-12.7015	-0.61535	AATATCCCATAGCTGC-1	-6.55208	5.25098	AATATCCCATAGCTGC-1	4.10779	2.29587	AATATCCCATAGCTGC-1	-3.82121	-4.91791
09A_TCGTGATACTGC	2.68703	5.87575	09A_TCGTGATACTGC	0.19962	-1.45021	09A_TCGTGATACTGC	-1.59812	-1.45461	R1.19.R2.41.R3.15.P1.06	-11.2956	-2.70703	R1.19.R2.41.R3.15.P1.06	-7.67713	-1.82129	R1.19.R2.41.R3.15.P1.06	-11.7893	-1.08584	AATCAGGAGCTAAAGG-1	-4.71648	4.28073	AATCAGGAGCTAAAGG-1	5.03647	2.7809	AATCAGGAGCTAAAGG-1	-6.37274	-4.48626
09A_TGGCGGAATCTA	-0.71963	6.45855	09A_TGGCGGAATCTA	2.76053	-3.63383	09A_TGGCGGAATCTA	-2.98666	8.25266	R1.19.R2.41.R3.39.P1.06	-11.5593	-3.82656	R1.19.R2.41.R3.39.P1.06	-8.01205	-2.66999	R1.19.R2.41.R3.39.P1.06	-11.4953	0.520652	AATCAGGAGGCATGTT-1	-6.90817	1.27448	AATCAGGAGGCATGTT-1	4.09166	-0.202795	AATCAGGAGGCATGTT-1	-5.51838	-1.19427
09A_GGGGGAATCACG	2.27371	5.03283	09A_GGGGGAATCACG	-0.720825	-2.0589	09A_GGGGGAATCACG	-3.26733	2.5868	R1.19.R2.43.R3.88.P1.05	-12.4474	-3.65224	R1.19.R2.43.R3.88.P1.05	-8.25666	-2.90176	R1.19.R2.43.R3.88.P1.05	-12.5286	-0.519905	AATCAGGAGGTAAGGC-1	-8.18946	-0.228046	AATCAGGAGGTAAGGC-1	6.04896	-2.56904	AATCAGGAGGTAAGGC-1	-5.81767	1.25943
09A_TGTCAGTATGAG	2.73456	4.80557	09A_TGTCAGTATGAG	-1.13018	-1.3367	09A_TGTCAGTATGAG	-4.14198	1.9241	R1.19.R2.52.R3.61.P1.06	-11.1634	-2.99103	R1.19.R2.52.R3.61.P1.06	-7.38329	-2.14574	R1.19.R2.52.R3.61.P1.06	-12.0561	-1.37594	AATCAGGAGTATTGCA-1	-7.94791	3.85477	AATCAGGAGTATTGCA-1	5.86828	1.51176	AATCAGGAGTATTGCA-1	-4.46902	-4.39246
09A_TAAGCCCCCCGG	3.0063	6.43006	09A_TAAGCCCCCCGG	2.28566	-1.7296	09A_TAAGCCCCCCGG	-4.55442	1.87066	R1.19.R2.54.R3.35.P1.06	-11.5659	-3.85471	R1.19.R2.54.R3.35.P1.06	-7.84649	-2.70877	R1.19.R2.54.R3.35.P1.06	-12.2454	0.180153	AATCATCCAAACTAAG-1	1.12173	-12.2906	AATCATCCAAACTAAG-1	-5.03962	-13.0428	AATCATCCAAACTAAG-1	1.14995	11.8394
09A_CTGCGGTTGCGC	-4.08526	-2.38376	09A_CTGCGGTTGCGC	0.67383	-0.603108	09A_CTGCGGTTGCGC	3.88825	0.259927	R1.19.R2.54.R3.42.P1.05	-12.501	-3.53858	R1.19.R2.54.R3.42.P1.05	-7.94355	-2.37841	R1.19.R2.54.R3.42.P1.05	-12.6091	-0.545351	AATCATCCAAATATCC-1	7.65326	-1.10481	AATCATCCAAATATCC-1	-7.7911	1.44888	AATCATCCAAATATCC-1	10.2725	1.06225
09A_CCAGTCACAGGG	14.4891	2.60102	09A_CCAGTCACAGGG	1.20716	-3.8525	09A_CCAGTCACAGGG	-7.69702	-1.84436	R1.19.R2.57.R3.54.P1.07	-12.0689	-2.5877	R1.19.R2.57.R3.54.P1.07	-7.0158	-2.04343	R1.19.R2.57.R3.54.P1.07	-11.1076	0.281171	AATCATCCACATTGCA-1	-7.55841	2.1335	AATCATCCACATTGCA-1	3.39235	-0.196637	AATCATCCACATTGCA-1	-4.92467	-3.94728
09A_TCAAGATCTCCA	6.29858	-0.0342901	09A_TCAAGATCTCCA	4.45718	-1.47811	09A_TCAAGATCTCCA	1.53881	9.63187	R1.19.R2.59.R3.28.P1.05	-11.9347	-1.96883	R1.19.R2.59.R3.28.P1.05	-6.61077	-2.27088	R1.19.R2.59.R3.28.P1.05	-11.015	-0.0045794	AATCATCCACCAAAGG-1	2.99467	-10.9331	AATCATCCACCAAAGG-1	-6.60182	-11.0505	AATCATCCACCAAAGG-1	0.0924332	-0.0733597
09A_CACGTTCTCCCG	-5.53602	9.49563	09A_CACGTTCTCCCG	3.21542	-1.90516	09A_CACGTTCTCCCG	2.25187	4.8556	R1.19.R2.59.R3.59.P1.06	-12.3469	-2.33119	R1.19.R2.59.R3.59.P1.06	-6.30733	-2.25449	R1.19.R2.59.R3.59.P1.06	-10.6964	0.456817	AATCATCCACGTAAGG-1	-3.31325	-5.14628	AATCATCCACGTAAGG-1	-3.71122	3.05652	AATCATCCACGTAAGG-1	3.2095	-0.203427
09A_GGCACAGTAGGA	1.56503	-1.87312	09A_GGCACAGTAGGA	-0.978587	1.69643	09A_GGCACAGTAGGA	0.117139	-5.353	R1.19.R2.61.R3.29.P1.08	-12.2764	-2.77146	R1.19.R2.61.R3.29.P1.08	-6.67061	-2.20478	R1.19.R2.61.R3.29.P1.08	-12.2416	-0.350492	AATCATCCAGCACGAA-1	3.65065	-10.5399	AATCATCCAGCACGAA-1	-5.48932	-11.2863	AATCATCCAGCACGAA-1	3.35847	10.0227
09A_TGCTTCAACTCG	-3.01264	-3.14589	09A_TGCTTCAACTCG	1.96314	2.46393	09A_TGCTTCAACTCG	3.22833	-0.270809	R1.19.R2.61.R3.42.P1.06	-11.796	-3.25239	R1.19.R2.61.R3.42.P1.06	-7.78978	-2.77247	R1.19.R2.61.R3.42.P1.06	-11.8676	0.141631	AATCATCCAGCATGGA-1	-4.70558	6.6266	AATCATCCAGCATGGA-1	7.48343	5.53444	AATCATCCAGCATGGA-1	-4.18005	-7.14116
09A_TCGAGGAAATGG	-0.290555	6.44913	09A_TCGAGGAAATGG	3.21038	-1.588	09A_TCGAGGAAATGG	-2.75123	7.71931	R1.19.R2.65.R3.62.P1.08	-12.428	-3.59351	R1.19.R2.65.R3.62.P1.08	-6.93573	-2.71511	R1.19.R2.65.R3.62.P1.08	-12.4847	-0.816282	AATCATCCAGGCCTTG-1	-3.92279	6.0693	AATCATCCAGGCCTTG-1	4.06521	3.97208	AATCATCCAGGCCTTG-1	-6.06032	-6.86995
09A_GATTTAGCGTAG	-3.10136	-4.20738	09A_GATTTAGCGTAG	3.81334	1.23585	09A_GATTTAGCGTAG	4.05401	-1.03946	R1.19.R2.66.R3.60.P1.05	-11.7101	-1.91741	R1.19.R2.66.R3.60.P1.05	-7.12142	-2.02481	R1.19.R2.66.R3.60.P1.05	-10.8319	0.153021	AATCATCCAGTTTGTG-1	9.29367	-1.9601	AATCATCCAGTTTGTG-1	-8.07189	5.64904	AATCATCCAGTTTGTG-1	8.54334	0.69239
09A_CGTTAACATGTT	6.28702	0.0485158	09A_CGTTAACATGTT	0.146652	0.295268	09A_CGTTAACATGTT	1.27659	9.65548	R1.19.R2.71.R3.37.P1.05	-11.5955	-1.97348	R1.19.R2.71.R3.37.P1.05	-7.02156	-2.01337	R1.19.R2.71.R3.37.P1.05	-11.2838	0.071426	AATCATCCATTAAGCT-1	2.01119	-12.9248	AATCATCCATTAAGCT-1	-4.6195	-13.5901	AATCATCCATTAAGCT-1	1.54771	13.064
09A_TGGTCCAAGTTT	-3.73184	-4.51705	09A_TGGTCCAAGTTT	4.5668	-0.48908	09A_TGGTCCAAGTTT	5.15185	-0.511665	R1.19.R2.71.R3.88.P1.05	-11.887	-1.91728	R1.19.R2.71.R3.88.P1.05	-6.87589	-2.2094	R1.19.R2.71.R3.88.P1.05	-11.3318	-0.54608	AATCATGTCCAATAGC-1	10.1957	1.87161	AATCATGTCCAATAGC-1	-4.91515	1.22314	AATCATGTCCAATAGC-1	7.61657	-2.7945
09A_GGCGCAACTAGA	-1.07877	-3.08735	09A_GGCGCAACTAGA	4.46871	-0.695125	09A_GGCGCAACTAGA	4.87727	-2.27343	R1.19.R2.75.R3.73.P1.08	-11.522	-3.07955	R1.19.R2.75.R3.73.P1.08	-6.90068	-2.40471	R1.19.R2.75.R3.73.P1.08	-12.0802	-0.961197	AATCATGTCTAATCAG-1	-3.32766	-4.44528	AATCATGTCTAATCAG-1	5.98095	-6.53284	AATCATGTCTAATCAG-1	-4.41226	6.93888
09A_AGACTTCGATCC	-3.24467	-0.742761	09A_AGACTTCGATCC	-3.81618	-0.0664666	09A_AGACTTCGATCC	-0.47821	0.412608	R1.19.R2.91.R3.88.P1.06	-12.2212	-3.95856	R1.19.R2.91.R3.88.P1.06	-7.97271	-2.74615	R1.19.R2.91.R3.88.P1.06	-12.2909	-0.613812	AATCATGTCTCCATAT-1	-7.5283	0.438776	AATCATGTCTCCATAT-1	5.10835	-0.772277	AATCATGTCTCCATAT-1	-5.59804	0.0730551
09A_TCGGGTCCGGCC	-2.36162	-4.8303	09A_TCGGGTCCGGCC	0.991523	0.466302	09A_TCGGGTCCGGCC	3.76332	-1.53542	R1.20.R2.06.R3.67.P1.07	-11.2376	-3.06859	R1.20.R2.06.R3.67.P1.07	-7.90173	-1.94873	R1.20.R2.06.R3.67.P1.07	-12.0323	-1.39077	AATCATGTCTTTGACT-1	1.85686	-12.7055	AATCATGTCTTTGACT-1	-4.53326	-13.5019	AATCATGTCTTTGACT-1	2.72644	13.23
09A_CGAATTATAACC	-4.2119	-0.0942789	09A_CGAATTATAACC	3.29238	0.500034	09A_CGAATTATAACC	1.20859	1.63022	R1.20.R2.08.R3.03.P1.05	-11.243	-2.9872	R1.20.R2.08.R3.03.P1.05	-6.71705	-2.30967	R1.20.R2.08.R3.03.P1.05	-12.4937	-1.31362	AATCCATCAACGTGCT-1	10.0658	1.52457	AATCCATCAACGTGCT-1	-6.80535	3.20055	AATCCATCAACGTGCT-1	7.70344	-2.49259
09A_ATTATAGTAATG	-1.58386	0.0676421	09A_ATTATAGTAATG	4.15947	-1.64172	09A_ATTATAGTAATG	-0.749113	3.24432	R1.20.R2.08.R3.16.P1.05	-12.5858	-3.63234	R1.20.R2.08.R3.16.P1.05	-8.13762	-2.99565	R1.20.R2.08.R3.16.P1.05	-12.6941	-0.527985	AATCCATCACAGGAAT-1	-3.58995	6.33907	AATCCATCACAGGAAT-1	6.31051	5.58874	AATCCATCACAGGAAT-1	-5.23375	-6.77787
09A_TATGCTAACAAG	-2.76802	-4.81674	09A_TATGCTAACAAG	0.32581	1.04828	09A_TATGCTAACAAG	2.16228	-1.53967	R1.20.R2.17.R3.09.P1.06	-11.8094	-2.97336	R1.20.R2.17.R3.09.P1.06	-8.09429	-1.31047	R1.20.R2.17.R3.09.P1.06	-10.8329	-0.0380364	AATCCATCACGAACAG-1	9.21579	0.814019	AATCCATCACGAACAG-1	-7.41355	3.37782	AATCCATCACGAACAG-1	8.94576	-0.732704
09A_GGAGGCGGTTCC	0.914787	-2.29745	09A_GGAGGCGGTTCC	2.67569	-0.549004	09A_GGAGGCGGTTCC	0.0041944	-5.31252	R1.20.R2.19.R3.11.P1.06	-12.1212	-3.9693	R1.20.R2.19.R3.11.P1.06	-7.74884	-2.47163	R1.20.R2.19.R3.11.P1.06	-12.0408	-0.978702	AATCCATCACTTAACG-1	-6.84931	3.33079	AATCCATCACTTAACG-1	6.24113	1.51643	AATCCATCACTTAACG-1	-6.3958	-4.16596
09A_AACATGCCACAA	2.92664	5.58108	09A_AACATGCCACAA	-0.494758	-1.61364	09A_AACATGCCACAA	-4.11221	3.92549	R1.20.R2.20.R3.23.P1.05	-11.9783	-3.29022	R1.20.R2.20.R3.23.P1.05	-8.12923	-2.68159	R1.20.R2.20.R3.23.P1.05	-12.5359	-1.28012	AATCCCTGTAATGGCC-1	8.69602	-0.996452	AATCCCTGTAATGGCC-1	-7.71958	5.70652	AATCCCTGTAATGGCC-1	9.61977	-0.832646
09A_ATTTGAATTGCC	-2.03377	-3.31797	09A_ATTTGAATTGCC	0.323194	-0.984671	09A_ATTTGAATTGCC	2.2876	-1.72409	R1.20.R2.22.R3.62.P1.05	-12.2041	-3.04944	R1.20.R2.22.R3.62.P1.05	-7.73191	-2.83115	R1.20.R2.22.R3.62.P1.05	-11.574	0.392397	AATCCCTGTAGGTGTC-1	7.47333	-1.74773	AATCCCTGTAGGTGTC-1	-7.74004	1.9185	AATCCCTGTAGGTGTC-1	10.163	1.43869
09A_GTTGTTGACAGG	2.65226	4.93803	09A_GTTGTTGACAGG	2.02704	-2.12559	09A_GTTGTTGACAGG	-2.60679	4.51178	R1.20.R2.24.R3.29.P1.07	-12.407	-2.42793	R1.20.R2.24.R3.29.P1.07	-7.00583	-5.05143	R1.20.R2.24.R3.29.P1.07	-11.2265	-0.0534283	AATCCCTGTATGGTGC-1	4.40545	-3.67883	AATCCCTGTATGGTGC-1	-10.0068	5.11709	AATCCCTGTATGGTGC-1	10.4537	4.83631
09A_GAGCCGCGGTCT	3.69456	6.24641	09A_GAGCCGCGGTCT	-0.942125	-1.99193	09A_GAGCCGCGGTCT	-4.6686	2.20499	R1.20.R2.25.R3.70.P1.05	-12.4802	-3.51017	R1.20.R2.25.R3.70.P1.05	-6.61919	-2.44267	R1.20.R2.25.R3.70.P1.05	-12.6196	-1.73031	AATCCCTGTGAGCGAA-1	-4.06755	-7.48364	AATCCCTGTGAGCGAA-1	4.93019	-9.03154	AATCCCTGTGAGCGAA-1	-5.98497	8.66295
09A_TTCCGCGCGCGC	0.765349	-1.8159	09A_TTCCGCGCGCGC	1.46267	0.135552	09A_TTCCGCGCGCGC	-0.997951	-4.59772	R1.20.R2.26.R3.88.P1.08	-12.3543	-3.82481	R1.20.R2.26.R3.88.P1.08	-7.79892	-2.68042	R1.20.R2.26.R3.88.P1.08	-12.7671	-1.09277	AATCCCTGTGCGCAAT-1	-6.14671	-2.95989	AATCCCTGTGCGCAAT-1	3.8393	-4.57941	AATCCCTGTGCGCAAT-1	-6.11799	4.3574
09A_GACTCCGGTGTG	-2.6708	-3.70379	09A_GACTCCGGTGTG	2.58337	0.23037	09A_GACTCCGGTGTG	2.25146	-1.29773	R1.20.R2.30.R3.45.P1.05	-11.5332	-2.33168	R1.20.R2.30.R3.45.P1.05	-7.7357	-1.85601	R1.20.R2.30.R3.45.P1.05	-11.0678	0.000766931	AATCCCTGTGCGCGTA-1	10.7711	1.53873	AATCCCTGTGCGCGTA-1	-4.85271	1.09851	AATCCCTGTGCGCGTA-1	7.67678	-2.50558
09A_TCAAGTTTTATT	-3.70692	-4.67625	09A_TCAAGTTTTATT	3.56057	0.926846	09A_TCAAGTTTTATT	5.41692	-1.01152	R1.20.R2.32.R3.39.P1.08	-11.2132	-2.84081	R1.20.R2.32.R3.39.P1.08	-7.7154	-2.33976	R1.20.R2.32.R3.39.P1.08	-12.0819	-0.550855	AATCCCTGTTAACAGT-1	-6.52903	0.775836	AATCCCTGTTAACAGT-1	5.76675	-0.814314	AATCCCTGTTAACAGT-1	-6.05548	-0.930385
09A_CAGCTTGCCCAG	0.0719976	-2.55805	09A_CAGCTTGCCCAG	3.90918	-0.760438	09A_CAGCTTGCCCAG	2.34822	-4.07615	R1.20.R2.35.R3.72.P1.05	-11.5656	-2.42581	R1.20.R2.35.R3.72.P1.05	-8.04116	-1.73884	R1.20.R2.35.R3.72.P1.05	-11.4993	-0.570035	AATCCGTAGACAGGCG-1	8.53711	1.89064	AATCCGTAGACAGGCG-1	-9.19227	3.12416	AATCCGTAGACAGGCG-1	7.21546	-5.29292
09A_AGGCAATAAGTG	-1.48355	15.0003	09A_AGGCAATAAGTG	2.91584	-4.37931	09A_AGGCAATAAGTG	-4.25968	10.2238	R1.20.R2.37.R3.29.P1.06	-11.5766	-3.83848	R1.20.R2.37.R3.29.P1.06	-8.095	-2.2549	R1.20.R2.37.R3.29.P1.06	-11.4671	0.401491	AATCCGTAGCACTAAC-1	-3.40074	7.16641	AATCCGTAGCACTAAC-1	7.79298	4.59157	AATCCGTAGCACTAAC-1	-6.13233	-7.76455
09A_AGGAAAGAACCG	-3.7736	-0.221285	09A_AGGAAAGAACCG	4.08492	-1.35575	09A_AGGAAAGAACCG	0.229519	1.08823	R1.20.R2.44.R3.38.P1.05	-11.7404	-1.93681	R1.20.R2.44.R3.38.P1.05	-7.84563	-2.29674	R1.20.R2.44.R3.38.P1.05	-10.8021	0.363782	AATCCGTAGCCATCAG-1	-3.37954	6.53993	AATCCGTAGCCATCAG-1	6.99276	5.80254	AATCCGTAGCCATCAG-1	-6.36142	-7.04959
09A_CCTGTATCCGAC	1.53184	-1.34445	09A_CCTGTATCCGAC	0.119668	-0.713133	09A_CCTGTATCCGAC	0.854889	-5.14153	R1.20.R2.45.R3.11.P1.05	-11.0942	-2.75254	R1.20.R2.45.R3.11.P1.05	-8.15647	-1.98754	R1.20.R2.45.R3.11.P1.05	-12.1728	-1.26109	AATCCGTAGCTGGAAA-1	-7.94045	4.30536	AATCCGTAGCTGGAAA-1	3.57396	1.92532	AATCCGTAGCTGGAAA-1	-2.98198	-3.61899
09A_GGGTGATTAGGA	-3.46119	-1.76753	09A_GGGTGATTAGGA	0.19619	-0.919297	09A_GGGTGATTAGGA	5.90214	-0.526323	R1.20.R2.48.R3.42.P1.07	-12.3737	-2.57491	R1.20.R2.48.R3.42.P1.07	-7.19416	-1.91299	R1.20.R2.48.R3.42.P1.07	-10.7305	0.455019	AATCCGTAGGGCTAAA-1	-4.96095	3.67821	AATCCGTAGGGCTAAA-1	-0.0964509	-2.64346	AATCCGTAGGGCTAAA-1	-7.11395	-5.40192
09A_TATAAATGCGTG	-4.31624	0.203907	09A_TATAAATGCGTG	-3.70067	0.878722	09A_TATAAATGCGTG	-0.651624	0.342357	R1.20.R2.48.R3.80.P1.08	-12.287	-4.02399	R1.20.R2.48.R3.80.P1.08	-7.4619	-2.53175	R1.20.R2.48.R3.80.P1.08	-11.6122	0.456572	AATCCGTAGTAGGATG-1	9.59729	-0.661974	AATCCGTAGTAGGATG-1	-7.31566	5.76053	AATCCGTAGTAGGATG-1	7.74065	0.083917
09A_ATCGGCTATCGT	-0.731208	-2.00033	09A_ATCGGCTATCGT	2.54818	-0.622352	09A_ATCGGCTATCGT	-0.187525	-2.73791	R1.20.R2.51.R3.47.P1.06	-10.4611	-2.83741	R1.20.R2.51.R3.47.P1.06	-7.81979	-1.9924	R1.20.R2.51.R3.47.P1.06	-11.451	-0.525327	AATCCTAAGCACGTTG-1	10.2413	-1.28957	AATCCTAAGCACGTTG-1	-5.83539	5.05971	AATCCTAAGCACGTTG-1	7.48336	0.177784
09A_CTCACGTGTCTG	-0.982381	-0.567119	09A_CTCACGTGTCTG	3.5333	-1.19146	09A_CTCACGTGTCTG	-1.96575	-0.212532	R1.20.R2.53.R3.83.P1.08	-12.3901	-4.17392	R1.20.R2.53.R3.83.P1.08	-7.37416	-2.69745	R1.20.R2.53.R3.83.P1.08	-12.2486	0.277475	AATCCTAAGCGAGTAA-1	5.39437	-3.1247	AATCCTAAGCGAGTAA-1	-10.2614	5.47417	AATCCTAAGCGAGTAA-1	10.8549	4.25286
09A_ACTTGGTGATCG	-3.17402	-4.52999	09A_ACTTGGTGATCG	3.88135	0.328933	09A_ACTTGGTGATCG	4.67872	-0.708848	R1.20.R2.59.R3.03.P1.07	-12.0197	-2.41371	R1.20.R2.59.R3.03.P1.07	-7.00934	-2.2664	R1.20.R2.59.R3.03.P1.07	-11.3735	-0.298181	AATCCTAAGCTAATTG-1	8.89637	0.959447	AATCCTAAGCTAATTG-1	-4.76655	0.762971	AATCCTAAGCTAATTG-1	5.59034	-0.544233
09A_TATCTCCGGATC	-3.57521	-3.8086	09A_TATCTCCGGATC	4.35731	0.0389107	09A_TATCTCCGGATC	5.40201	-0.361044	R1.20.R2.59.R3.88.P1.07	-12.1587	-2.78493	R1.20.R2.59.R3.88.P1.07	-7.18285	-2.28835	R1.20.R2.59.R3.88.P1.07	-11.3059	0.0682593	AATCCTAAGCTTCCCG-1	7.15859	-1.61279	AATCCTAAGCTTCCCG-1	-8.05838	5.70852	AATCCTAAGCTTCCCG-1	10.0492	1.51883
09A_GTACTTGGGCTG	1.06722	-2.15528	09A_GTACTTGGGCTG	3.2205	-0.996003	09A_GTACTTGGGCTG	2.05299	-5.61315	R1.20.R2.68.R3.77.P1.05	-10.9339	-2.12524	R1.20.R2.68.R3.77.P1.05	-6.57244	-2.65704	R1.20.R2.68.R3.77.P1.05	-12.145	-0.998277	AATCCTAAGGTTAGCT-1	8.82103	0.639985	AATCCTAAGGTTAGCT-1	-7.4463	2.89433	AATCCTAAGGTTAGCT-1	9.61703	-0.624789
09A_TACTGATCAAGC	-1.08223	-0.0697499	09A_TACTGATCAAGC	-1.16014	-0.715946	09A_TACTGATCAAGC	-1.68794	1.69294	R1.20.R2.71.R3.76.P1.07	-11.6514	-3.96067	R1.20.R2.71.R3.76.P1.07	-8.15599	-2.79133	R1.20.R2.71.R3.76.P1.07	-11.914	0.490742	AATCGCCCAAGGTCCT-1	9.05767	-1.31179	AATCGCCCAAGGTCCT-1	-7.88067	2.60808	AATCGCCCAAGGTCCT-1	8.67398	-0.440084
09A_AGCTCGGAATTA	-1.41446	-3.85466	09A_AGCTCGGAATTA	4.49559	-0.530741	09A_AGCTCGGAATTA	5.00567	-3.42787	R1.20.R2.72.R3.37.P1.05	-10.8957	-2.34132	R1.20.R2.72.R3.37.P1.05	-6.15281	-1.78083	R1.20.R2.72.R3.37.P1.05	-11.0877	0.122051	AATCGCCCAGGTTAAA-1	9.10577	1.06015	AATCGCCCAGGTTAAA-1	-6.83466	5.44489	AATCGCCCAGGTTAAA-1	8.73685	-2.41866
09A_CAGTGGTTAGAG	-3.72006	-3.33322	09A_CAGTGGTTAGAG	4.92762	-0.0898254	09A_CAGTGGTTAGAG	5.56479	-0.471804	R1.20.R2.72.R3.82.P1.08	-11.5547	-2.66308	R1.20.R2.72.R3.82.P1.08	-7.4921	-1.81349	R1.20.R2.72.R3.82.P1.08	-11.3897	-0.268884	AATCGCCCATATTGAC-1	-3.658	6.42874	AATCGCCCATATTGAC-1	7.94001	4.38245	AATCGCCCATATTGAC-1	-4.52667	-7.4498
09A_TGGCCCGAGTGT	1.05483	-3.41213	09A_TGGCCCGAGTGT	2.3545	0.533366	09A_TGGCCCGAGTGT	3.69042	-4.45675	R1.20.R2.73.R3.84.P1.06	-11.4229	-3.48745	R1.20.R2.73.R3.84.P1.06	-7.7771	-2.17403	R1.20.R2.73.R3.84.P1.06	-11.911	-0.181608	AATCTCAAGAAACTGG-1	5.39745	1.20287	AATCTCAAGAAACTGG-1	-8.88803	2.33205	AATCTCAAGAAACTGG-1	7.04851	2.5652
09A_CAGTGCTCATAT	2.29046	-2.35763	09A_CAGTGCTCATAT	0.274241	0.395678	09A_CAGTGCTCATAT	2.87147	-5.88841	R1.20.R2.76.R3.44.P1.08	-10.6933	-2.78047	R1.20.R2.76.R3.44.P1.08	-6.74964	-2.42521	R1.20.R2.76.R3.44.P1.08	-11.7578	-0.436624	AATCTCAAGACAACGA-1	5.27238	1.42186	AATCTCAAGACAACGA-1	-9.61376	1.74073	AATCTCAAGACAACGA-1	6.30889	2.95858
09A_TAGCCGAGGCTA	-3.57424	-2.84752	09A_TAGCCGAGGCTA	4.40868	-1.41896	09A_TAGCCGAGGCTA	5.97748	-0.587196	R1.20.R2.77.R3.49.P1.06	-12.0536	-4.01407	R1.20.R2.77.R3.49.P1.06	-6.95827	-2.64777	R1.20.R2.77.R3.49.P1.06	-12.6603	-0.418013	AATCTCAAGATGGACA-1	-2.68073	-3.84989	AATCTCAAGATGGACA-1	6.10661	-6.50905	AATCTCAAGATGGACA-1	-3.95778	6.1484
09A_TCATGCGTGCGA	3.73515	6.27896	09A_TCATGCGTGCGA	-3.6199	-2.36058	09A_TCATGCGTGCGA	-3.64498	3.0412	R1.20.R2.81.R3.65.P1.06	-11.6243	-2.60384	R1.20.R2.81.R3.65.P1.06	-6.82528	-2.12246	R1.20.R2.81.R3.65.P1.06	-11.8464	-1.07432	AATCTCAAGCAGCTCA-1	-7.24807	4.12004	AATCTCAAGCAGCTCA-1	4.18842	1.36389	AATCTCAAGCAGCTCA-1	-4.79406	-3.83002
09A_AGCCCTACTCCC	-0.647159	6.28815	09A_AGCCCTACTCCC	2.8967	-3.92674	09A_AGCCCTACTCCC	-2.88685	8.24933	R1.20.R2.84.R3.23.P1.05	-12.4847	-4.01425	R1.20.R2.84.R3.23.P1.05	-8.18817	-2.80941	R1.20.R2.84.R3.23.P1.05	-12.467	-1.15494	AATCTCAAGCTATATG-1	3.38857	-10.6454	AATCTCAAGCTATATG-1	-6.05788	-11.1665	AATCTCAAGCTATATG-1	3.11932	10.4705
09A_TAGAGTGTAATA	14.4458	2.75129	09A_TAGAGTGTAATA	0.367521	-1.27499	09A_TAGAGTGTAATA	-8.12102	-2.47735	R1.20.R2.91.R3.83.P1.05	-11.9031	-1.87819	R1.20.R2.91.R3.83.P1.05	-7.19019	-2.04005	R1.20.R2.91.R3.83.P1.05	-10.6321	0.427187	AATCTCAAGGCCTAAT-1	-6.92104	2.64902	AATCTCAAGGCCTAAT-1	3.82955	0.400691	AATCTCAAGGCCTAAT-1	-5.07114	-1.49315
09A_CTGGGATTGCGA	-3.52951	-5.01366	09A_CTGGGATTGCGA	4.00165	-0.884777	09A_CTGGGATTGCGA	5.56303	-0.835854	R1.21.R2.05.R3.65.P1.07	-12.4018	-2.43199	R1.21.R2.05.R3.65.P1.07	-7.80539	-2.56198	R1.21.R2.05.R3.65.P1.07	-11.1319	-0.101334	AATCTCAAGGCTTAGT-1	-7.76007	0.0579039	AATCTCAAGGCTTAGT-1	3.517	-1.32608	AATCTCAAGGCTTAGT-1	-5.95443	0.848542
09A_ACGTACCAGTGT	-2.16378	-2.91938	09A_ACGTACCAGTGT	4.55876	-0.309777	09A_ACGTACCAGTGT	4.203	0.072442	R1.21.R2.06.R3.11.P1.08	-11.3008	-2.66506	R1.21.R2.06.R3.11.P1.08	-8.02704	-1.71121	R1.21.R2.06.R3.11.P1.08	-11.0619	-0.430187	AATCTCAAGTAACGGA-1	-3.61841	-3.18225	AATCTCAAGTAACGGA-1	5.21262	-6.96648	AATCTCAAGTAACGGA-1	-4.40201	5.65998
09A_TGTAAACCTGCC	2.50142	5.58168	09A_TGTAAACCTGCC	1.94181	-1.83879	09A_TGTAAACCTGCC	-2.68298	4.03446	R1.21.R2.08.R3.03.P1.07	-12.1065	-3.87768	R1.21.R2.08.R3.03.P1.07	-6.23427	-1.99253	R1.21.R2.08.R3.03.P1.07	-12.5582	-1.1856	AATCTCAAGTTAGTTG-1	-6.98841	5.72861	AATCTCAAGTTAGTTG-1	4.60151	3.10371	AATCTCAAGTTAGTTG-1	-4.56994	-5.62896
09A_GCGACAAGAATG	-0.891673	5.85686	09A_GCGACAAGAATG	2.84453	-3.13332	09A_GCGACAAGAATG	-3.57765	9.7088	R1.21.R2.11.R3.67.P1.08	-11.2276	-2.71703	R1.21.R2.11.R3.67.P1.08	-6.78947	-1.93692	R1.21.R2.11.R3.67.P1.08	-11.7996	-0.337709	AATCTTGAGAGAGGCT-1	2.50497	-10.9603	AATCTTGAGAGAGGCT-1	-6.44859	-11.3185	AATCTTGAGAGAGGCT-1	3.09731	11.8865
09A_TGATACACTCGT	-0.835342	-2.82676	09A_TGATACACTCGT	-3.44245	-2.54512	09A_TGATACACTCGT	4.38486	-3.55054	R1.21.R2.13.R3.60.P1.07	-11.5538	-3.61417	R1.21.R2.13.R3.60.P1.07	-7.97074	-2.41991	R1.21.R2.13.R3.60.P1.07	-11.319	0.623424	AATCTTGAGCTCGCTT-1	2.01718	-12.1195	AATCTTGAGCTCGCTT-1	-4.20336	-13.531	AATCTTGAGCTCGCTT-1	2.27293	13.1756
09A_GTACAAGAGCAA	3.28255	5.97821	09A_GTACAAGAGCAA	0.341776	-2.14714	09A_GTACAAGAGCAA	-3.95787	3.5526	R1.21.R2.15.R3.24.P1.06	-12.2911	-3.82008	R1.21.R2.15.R3.24.P1.06	-6.87928	-2.63097	R1.21.R2.15.R3.24.P1.06	-12.1424	-0.337197	AATCTTGAGTCACCAG-1	-5.1299	6.80115	AATCTTGAGTCACCAG-1	6.39844	5.32134	AATCTTGAGTCACCAG-1	-4.00409	-6.30476
09A_ATAGTAGAGGTG	-1.66124	-1.90168	09A_ATAGTAGAGGTG	-2.96637	1.40341	09A_ATAGTAGAGGTG	-0.460936	-1.81887	R1.21.R2.19.R3.01.P1.06	-12.3647	-2.62468	R1.21.R2.19.R3.01.P1.06	-7.71277	-2.16318	R1.21.R2.19.R3.01.P1.06	-10.9037	0.43006	AATCTTGAGTCGCTAG-1	10.3309	1.43031	AATCTTGAGTCGCTAG-1	-6.84937	5.15529	AATCTTGAGTCGCTAG-1	8.74404	-2.02491
09A_ATAAGTATAGGA	1.0846	-2.36888	09A_ATAAGTATAGGA	4.16632	-1.19918	09A_ATAAGTATAGGA	4.01073	-5.01168	R1.21.R2.19.R3.81.P1.08	-12.4667	-2.34902	R1.21.R2.19.R3.81.P1.08	-7.4962	-1.84773	R1.21.R2.19.R3.81.P1.08	-10.8626	-0.155544	AATGAAGGTCATGCCC-1	2.28431	-10.4632	AATGAAGGTCATGCCC-1	-6.64717	-11.2946	AATGAAGGTCATGCCC-1	2.93073	11.2888
09A_CCTAGATTGCTC	-0.0220025	-2.36601	09A_CCTAGATTGCTC	1.70298	0.0345457	09A_CCTAGATTGCTC	-0.799457	-3.08411	R1.21.R2.20.R3.49.P1.06	-11.2228	-3.12523	R1.21.R2.20.R3.49.P1.06	-8.14768	-1.35023	R1.21.R2.20.R3.49.P1.06	-11.5887	-0.742398	AATGAAGGTGATCATG-1	2.50652	-10.6447	AATGAAGGTGATCATG-1	-6.53373	-11.477	AATGAAGGTGATCATG-1	2.86664	11.7177
09A_GACCCGTACCTA	0.0127028	-3.00053	09A_GACCCGTACCTA	1.69776	2.05206	09A_GACCCGTACCTA	1.29731	-4.12633	R1.21.R2.26.R3.71.P1.06	-11.3359	-3.39345	R1.21.R2.26.R3.71.P1.06	-8.08336	-2.01997	R1.21.R2.26.R3.71.P1.06	-12.1302	-0.279393	AATGAAGGTGCAATGC-1	-6.90517	1.48897	AATGAAGGTGCAATGC-1	6.97416	-1.09211	AATGAAGGTGCAATGC-1	-6.43825	-0.000424016
09A_AAGACTTTCCAC	-2.89605	-3.32041	09A_AAGACTTTCCAC	4.65327	-0.850955	09A_AAGACTTTCCAC	5.05069	-0.345597	R1.21.R2.28.R3.96.P1.07	-10.5343	-2.82828	R1.21.R2.28.R3.96.P1.07	-7.83697	-2.44918	R1.21.R2.28.R3.96.P1.07	-12.3458	0.197325	AATGAAGGTTAAGGTT-1	6.82513	-1.60958	AATGAAGGTTAAGGTT-1	-8.46522	4.42012	AATGAAGGTTAAGGTT-1	8.81004	1.80396
09A_CATTGTCCCTAT	3.52207	6.29983	09A_CATTGTCCCTAT	0.461503	0.114431	09A_CATTGTCCCTAT	-3.9581	2.5123	R1.21.R2.67.R3.65.P1.05	-12.6626	-3.6297	R1.21.R2.67.R3.65.P1.05	-7.47424	-2.95317	R1.21.R2.67.R3.65.P1.05	-12.438	0.0849683	AATGAAGGTTAGTGAT-1	-7.76922	0.477099	AATGAAGGTTAGTGAT-1	5.68357	-1.03582	AATGAAGGTTAGTGAT-1	-5.04045	-1.06231
09A_GCATGGCATTTC	-2.69083	-4.10001	09A_GCATGGCATTTC	3.02486	1.98469	09A_GCATGGCATTTC	1.5076	-1.66974	R1.21.R2.69.R3.64.P1.05	-12.545	-3.26013	R1.21.R2.69.R3.64.P1.05	-6.67696	-2.55153	R1.21.R2.69.R3.64.P1.05	-12.7472	-1.29551	AATGAAGGTTCACTGT-1	-5.59621	1.73178	AATGAAGGTTCACTGT-1	5.54738	-0.201726	AATGAAGGTTCACTGT-1	-4.31855	-1.58955
09A_CGGCGGGATAGC	1.8546	-2.44329	09A_CGGCGGGATAGC	4.03524	-0.538704	09A_CGGCGGGATAGC	2.23938	-5.60298	R1.21.R2.75.R3.14.P1.08	-12.2689	-3.75524	R1.21.R2.75.R3.14.P1.08	-7.78928	-3.04057	R1.21.R2.75.R3.14.P1.08	-12.6766	-0.916074	AATGAAGGTTTACCGT-1	-4.46782	-6.78759	AATGAAGGTTTACCGT-1	6.27358	-9.10837	AATGAAGGTTTACCGT-1	-6.13034	8.47272
09A_GGGGATACCTCA	-1.2328	-0.749881	09A_GGGGATACCTCA	2.24376	-0.0787209	09A_GGGGATACCTCA	-1.60434	1.26533	R1.21.R2.91.R3.82.P1.06	-11.32	-3.02432	R1.21.R2.91.R3.82.P1.06	-7.65875	-2.55102	R1.21.R2.91.R3.82.P1.06	-11.9266	-0.970479	AATGCAACAATGAATG-1	4.0782	-3.28567	AATGCAACAATGAATG-1	-10.0131	3.86253	AATGCAACAATGAATG-1	10.0651	5.67972
09A_GGCGCGGGGCCG	-4.14602	0.126345	09A_GGCGCGGGGCCG	-3.44923	0.392769	09A_GGCGCGGGGCCG	0.0361892	0.677205	R1.22.R2.01.R3.87.P1.06	-12.1329	-4.2369	R1.22.R2.01.R3.87.P1.06	-8.03413	-2.9221	R1.22.R2.01.R3.87.P1.06	-12.2503	0.165801	AATGCAACATGTCAGC-1	-7.14165	2.90915	AATGCAACATGTCAGC-1	6.26845	0.0742396	AATGCAACATGTCAGC-1	-4.06013	-2.07625
09A_AGCCACGTCATG	14.1049	1.90417	09A_AGCCACGTCATG	4.12325	-1.49807	09A_AGCCACGTCATG	-8.48926	-2.58584	R1.22.R2.02.R3.76.P1.07	-12.2631	-4.0462	R1.22.R2.02.R3.76.P1.07	-7.4273	-2.69506	R1.22.R2.02.R3.76.P1.07	-12.6089	-0.340947	AATGCAACATTGTGTG-1	-6.85246	0.125431	AATGCAACATTGTGTG-1	4.61523	-3.07055	AATGCAACATTGTGTG-1	-5.23458	0.801932
09A_AGAGCCCTCCCG	0.189803	-2.02004	09A_AGAGCCCTCCCG	0.298779	0.463381	09A_AGAGCCCTCCCG	0.637999	-4.20539	R1.22.R2.08.R3.39.P1.05	-11.8583	-1.97378	R1.22.R2.08.R3.39.P1.05	-7.36477	-2.08716	R1.22.R2.08.R3.39.P1.05	-10.832	0.188678	AATGCATGTAAAGCGG-1	-6.98742	3.92682	AATGCATGTAAAGCGG-1	6.56741	-0.0289959	AATGCATGTAAAGCGG-1	-5.34968	-3.20181
09A_AGGGTTTTGCAG	-1.34477	-1.53689	09A_AGGGTTTTGCAG	3.78083	0.121638	09A_AGGGTTTTGCAG	-3.13514	8.04607	R1.22.R2.10.R3.62.P1.06	-12.0708	-2.84549	R1.22.R2.10.R3.62.P1.06	-6.61146	-2.29997	R1.22.R2.10.R3.62.P1.06	-11.242	0.487577	AATGCATGTAGGATCC-1	2.79263	-9.95171	AATGCATGTAGGATCC-1	-6.42947	-10.864	AATGCATGTAGGATCC-1	2.98836	10.5888
09A_GCAAAGAGCCGC	-3.77904	5.24228	09A_GCAAAGAGCCGC	1.91116	-1.88102	09A_GCAAAGAGCCGC	-2.38324	2.61731	R1.22.R2.11.R3.90.P1.06	-12.2063	-4.06791	R1.22.R2.11.R3.90.P1.06	-7.8554	-2.74023	R1.22.R2.11.R3.90.P1.06	-12.4918	-0.160892	AATGCATGTATTGCAG-1	-6.28261	5.4512	AATGCATGTATTGCAG-1	5.66347	-5.75872	AATGCATGTATTGCAG-1	-1.31191	-0.80989
09A_CCACTGCATTAA	-5.05565	-2.38655	09A_CCACTGCATTAA	4.76101	-0.0556133	09A_CCACTGCATTAA	3.71642	1.19381	R1.22.R2.21.R3.17.P1.05	-12.3537	-3.17103	R1.22.R2.21.R3.17.P1.05	-7.39755	-2.57621	R1.22.R2.21.R3.17.P1.05	-12.5338	-0.606388	AATGCATGTCAAGTAT-1	-4.77681	-1.04782	AATGCATGTCAAGTAT-1	6.10579	-4.2493	AATGCATGTCAAGTAT-1	-4.98422	3.5846
09A_GTAGAGGGAAGC	-0.422004	-2.40922	09A_GTAGAGGGAAGC	4.96727	-0.653249	09A_GTAGAGGGAAGC	3.08452	-3.45031	R1.22.R2.23.R3.74.P1.06	-11.0344	-3.22093	R1.22.R2.23.R3.74.P1.06	-7.91617	-2.03988	R1.22.R2.23.R3.74.P1.06	-11.934	-0.433784	AATGCATGTCAGGCAT-1	-4.47101	5.80544	AATGCATGTCAGGCAT-1	6.6806	5.77822	AATGCATGTCAGGCAT-1	-4.44719	-7.51043
09A_GATAAACCTGGT	-2.58581	-4.03141	09A_GATAAACCTGGT	3.92413	0.999835	09A_GATAAACCTGGT	2.96755	-1.42157	R1.22.R2.24.R3.72.P1.06	-11.6317	-3.97619	R1.22.R2.24.R3.72.P1.06	-7.99219	-2.91808	R1.22.R2.24.R3.72.P1.06	-11.7843	0.458425	AATGCATGTCCGCTGT-1	-3.85085	5.61352	AATGCATGTCCGCTGT-1	3.75427	4.19598	AATGCATGTCCGCTGT-1	-4.67068	-7.78616
09A_ATAATCTACTAT	-3.24085	-5.44744	09A_ATAATCTACTAT	4.70716	-0.816	09A_ATAATCTACTAT	6.12562	-1.33416	R1.22.R2.29.R3.35.P1.07	-11.8268	-4.08829	R1.22.R2.29.R3.35.P1.07	-8.17582	-2.72729	R1.22.R2.29.R3.35.P1.07	-12.3831	0.0772929	AATGCATGTGTCCAAA-1	7.88358	0.90431	AATGCATGTGTCCAAA-1	-7.44814	4.88462	AATGCATGTGTCCAAA-1	7.09064	0.184569
09A_GCTGGGCTTCCC	6.17684	0.0633924	09A_GCTGGGCTTCCC	3.39475	-1.36892	09A_GCTGGGCTTCCC	1.3953	9.68455	R1.22.R2.30.R3.03.P1.05	-12.5709	-3.44219	R1.22.R2.30.R3.03.P1.05	-7.12597	-2.67378	R1.22.R2.30.R3.03.P1.05	-11.1366	0.33789	AATGCATGTTACTAGG-1	5.40809	-3.4106	AATGCATGTTACTAGG-1	-10.1742	3.90633	AATGCATGTTACTAGG-1	10.3108	3.73207
09A_TCTATCGAGCCA	0.0759313	-2.29284	09A_TCTATCGAGCCA	0.930593	0.140129	09A_TCTATCGAGCCA	1.4901	-3.5521	R1.22.R2.39.R3.03.P1.06	-11.8807	-3.89746	R1.22.R2.39.R3.03.P1.06	-7.6007	-2.86443	R1.22.R2.39.R3.03.P1.06	-11.7877	0.0997893	AATGCATGTTCGGGAT-1	1.2079	-12.7695	AATGCATGTTCGGGAT-1	-4.759	-13.6028	AATGCATGTTCGGGAT-1	1.23835	12.3804
09A_TTGACTTCGCAA	-3.89741	-0.54291	09A_TTGACTTCGCAA	4.8456	-0.255849	09A_TTGACTTCGCAA	0.748768	1.47042	R1.22.R2.44.R3.22.P1.08	-12.367	-3.75347	R1.22.R2.44.R3.22.P1.08	-6.51413	-2.52303	R1.22.R2.44.R3.22.P1.08	-12.7622	-1.11386	AATGCGCGTACCGTAA-1	10.6645	-0.139367	AATGCGCGTACCGTAA-1	-6.6909	5.55278	AATGCGCGTACCGTAA-1	7.7687	-0.67963
09A_TATGTTGGGTCG	-0.60941	-1.87728	09A_TATGTTGGGTCG	0.531126	0.382168	09A_TATGTTGGGTCG	4.30216	-3.04002	R1.22.R2.44.R3.44.P1.05	-11.4262	-2.20945	R1.22.R2.44.R3.44.P1.05	-8.02808	-1.24173	R1.22.R2.44.R3.44.P1.05	-10.4716	0.504932	AATGCGCGTTTGAGGC-1	7.67532	0.344556	AATGCGCGTTTGAGGC-1	-8.01084	2.7898	AATGCGCGTTTGAGGC-1	7.63033	0.378089
09A_ATCAGAGCTTCC	1.37324	4.4879	09A_ATCAGAGCTTCC	0.842625	-0.21729	09A_ATCAGAGCTTCC	-3.27905	3.54133	R1.22.R2.44.R3.60.P1.05	-12.7274	-3.52108	R1.22.R2.44.R3.60.P1.05	-7.43263	-2.76114	R1.22.R2.44.R3.60.P1.05	-11.8752	-0.0353077	AATGGCGCAATTAGGA-1	-6.1134	0.0381707	AATGGCGCAATTAGGA-1	6.2598	-2.17387	AATGGCGCAATTAGGA-1	-7.10714	0.406426
09A_CGACCAAAGCTA	-5.02681	-0.200514	09A_CGACCAAAGCTA	1.64605	-0.224081	09A_CGACCAAAGCTA	2.38603	4.88826	R1.22.R2.45.R3.03.P1.08	-12.5586	-3.71754	R1.22.R2.45.R3.03.P1.08	-6.80391	-2.78898	R1.22.R2.45.R3.03.P1.08	-12.5564	-1.0011	AATGGCGCAGCAACCT-1	-4.96831	-0.527502	AATGGCGCAGCAACCT-1	4.23526	3.64329	AATGGCGCAGCAACCT-1	-6.33528	-5.7719
09A_AGCTTGTTTACG	-2.31325	-3.53357	09A_AGCTTGTTTACG	4.83018	-0.340595	09A_AGCTTGTTTACG	4.80107	-0.835112	R1.22.R2.47.R3.88.P1.06	-12.4635	-3.63203	R1.22.R2.47.R3.88.P1.06	-6.32278	-2.22748	R1.22.R2.47.R3.88.P1.06	-12.7248	-1.38043	AATGGCGCAGTATGTT-1	5.59817	3.44859	AATGGCGCAGTATGTT-1	-3.29308	0.0177046	AATGGCGCAGTATGTT-1	3.52603	-8.50084
09A_CCTCGGAAGGGG	-3.23282	-3.89651	09A_CCTCGGAAGGGG	3.03469	1.41286	09A_CCTCGGAAGGGG	3.10187	-1.09426	R1.22.R2.66.R3.21.P1.07	-11.2737	-2.861	R1.22.R2.66.R3.21.P1.07	-6.56457	-2.23338	R1.22.R2.66.R3.21.P1.07	-12.5912	-1.27794	AATGTCATCCAAACAC-1	10.9219	0.923426	AATGTCATCCAAACAC-1	-6.31209	6.1717	AATGTCATCCAAACAC-1	8.16464	-2.43742
09A_TATCAATACTAT	-2.37494	-2.96851	09A_TATCAATACTAT	-2.7253	1.81463	09A_TATCAATACTAT	0.661192	-1.14999	R1.22.R2.72.R3.06.P1.07	-12.2512	-3.77371	R1.22.R2.72.R3.06.P1.07	-7.91374	-2.78066	R1.22.R2.72.R3.06.P1.07	-12.2174	-0.89539	AATGTCATCCGCAACA-1	-4.22294	-2.65955	AATGTCATCCGCAACA-1	6.46208	-5.38522	AATGTCATCCGCAACA-1	-4.74787	5.19198
09A_AGTCGCTACCAA	-1.17453	15.0475	09A_AGTCGCTACCAA	2.89203	-4.26322	09A_AGTCGCTACCAA	-4.02257	10.441	R1.22.R2.72.R3.15.P1.08	-12.2573	-2.60604	R1.22.R2.72.R3.15.P1.08	-7.36072	-2.58183	R1.22.R2.72.R3.15.P1.08	-11.4708	-0.109665	AATGTCATCCTCATGC-1	-4.22696	6.70477	AATGTCATCCTCATGC-1	5.64853	5.01712	AATGTCATCCTCATGC-1	-0.299535	-0.396012
09A_GGTTCCTGTGCT	-5.29687	9.0869	09A_GGTTCCTGTGCT	2.56163	-1.20098	09A_GGTTCCTGTGCT	2.39805	5.10195	R1.22.R2.74.R3.63.P1.05	-11.2474	-2.63834	R1.22.R2.74.R3.63.P1.05	-7.48119	-2.40876	R1.22.R2.74.R3.63.P1.05	-11.4361	-0.55152	AATGTCATCGCTCACT-1	-6.25763	5.04459	AATGTCATCGCTCACT-1	6.74128	2.0441	AATGTCATCGCTCACT-1	-3.43561	-4.74463
09A_ACAGCAATGATT	6.14606	0.0138088	09A_ACAGCAATGATT	0.31702	-0.926248	09A_ACAGCAATGATT	1.45243	9.72968	R1.22.R2.87.R3.20.P1.07	-11.7358	-3.73465	R1.22.R2.87.R3.20.P1.07	-7.43341	-2.00957	R1.22.R2.87.R3.20.P1.07	-12.023	-0.109934	AATGTCCAGCCTGAGC-1	-4.14466	7.19576	AATGTCCAGCCTGAGC-1	4.90208	4.25667	AATGTCCAGCCTGAGC-1	-6.18217	-7.31222
09A_GGCATTGGATCA	1.27539	-2.54328	09A_GGCATTGGATCA	-0.316105	3.15314	09A_GGCATTGGATCA	-0.521161	-3.85761	R1.22.R2.90.R3.17.P1.06	-11.5035	-3.79674	R1.22.R2.90.R3.17.P1.06	-8.08762	-2.69763	R1.22.R2.90.R3.17.P1.06	-11.9639	0.344835	AATGTCCAGCGCCTTT-1	-3.98745	-6.9746	AATGTCCAGCGCCTTT-1	6.57047	-8.93436	AATGTCCAGCGCCTTT-1	-5.44721	8.81377
09A_CTCGTTTACAAT	-4.05471	-4.3547	09A_CTCGTTTACAAT	3.96336	0.881496	09A_CTCGTTTACAAT	4.95678	-0.0760873	R1.22.R2.90.R3.38.P1.06	-12.1363	-2.81462	R1.22.R2.90.R3.38.P1.06	-7.81143	-2.26516	R1.22.R2.90.R3.38.P1.06	-11.607	-0.269701	AATGTCCAGCGGTTAT-1	-5.49645	2.85966	AATGTCCAGCGGTTAT-1	0.356347	-2.36831	AATGTCCAGCGGTTAT-1	-7.25781	-4.54244
09A_GCGTATCGCGCA	3.31314	6.68151	09A_GCGTATCGCGCA	-2.29981	-1.73774	09A_GCGTATCGCGCA	-4.63101	1.09976	R1.22.R2.95.R3.53.P1.07	-11.7747	-4.02587	R1.22.R2.95.R3.53.P1.07	-7.9942	-2.68498	R1.22.R2.95.R3.53.P1.07	-12.1182	0.0946174	AATGTCCAGGCATGAA-1	-4.58841	-3.76018	AATGTCCAGGCATGAA-1	5.31458	-5.30596	AATGTCCAGGCATGAA-1	-5.33274	4.43124
09A_AATGTATCGTAT	-1.01895	0.887572	09A_AATGTATCGTAT	2.7158	-1.22738	09A_AATGTATCGTAT	-1.46568	0.66068	R1.22.R2.96.R3.63.P1.05	-12.1599	-2.82221	R1.22.R2.96.R3.63.P1.05	-7.93384	-1.77281	R1.22.R2.96.R3.63.P1.05	-10.584	0.421512	AATGTCCAGGTCATTA-1	8.33892	1.58354	AATGTCCAGGTCATTA-1	-8.53575	3.17935	AATGTCCAGGTCATTA-1	6.70969	-5.26887
09A_GCTTCGACACGG	-0.481155	-2.30613	09A_GCTTCGACACGG	4.49669	-0.392172	09A_GCTTCGACACGG	3.52024	-4.00734	R1.23.R2.01.R3.15.P1.07	-11.2349	-3.11013	R1.23.R2.01.R3.15.P1.07	-8.02765	-1.16413	R1.23.R2.01.R3.15.P1.07	-11.3876	-0.327462	AATGTCCAGTTAGAGG-1	-8.31568	3.456	AATGTCCAGTTAGAGG-1	5.191	1.40998	AATGTCCAGTTAGAGG-1	-4.65788	-3.45926
09A_TCTAGCCGCATG	-1.07997	-0.512032	09A_TCTAGCCGCATG	0.299434	0.100661	09A_TCTAGCCGCATG	-1.47596	2.06698	R1.23.R2.01.R3.65.P1.08	-10.3507	-2.61466	R1.23.R2.01.R3.65.P1.08	-6.40083	-1.95454	R1.23.R2.01.R3.65.P1.08	-11.9239	-1.61881	AATTACCCAAAGCTAA-1	-6.33282	-0.294235	AATTACCCAAAGCTAA-1	6.06184	-2.2609	AATTACCCAAAGCTAA-1	-6.12836	0.451973
09A_TCAAAACCCTGG	-4.74863	-2.81732	09A_TCAAAACCCTGG	2.77778	-0.666677	09A_TCAAAACCCTGG	4.46732	1.03476	R1.23.R2.02.R3.67.P1.05	-12.0307	-2.32632	R1.23.R2.02.R3.67.P1.05	-6.72704	-2.57849	R1.23.R2.02.R3.67.P1.05	-12.2332	-0.995929	AATTACCCAACACTTG-1	9.88639	-0.491296	AATTACCCAACACTTG-1	-7.46158	2.79622	AATTACCCAACACTTG-1	8.2489	-1.95271
09A_CAGCGTTGGCTA	-0.553401	-2.5861	09A_CAGCGTTGGCTA	4.36955	-1.16531	09A_CAGCGTTGGCTA	3.63253	-3.86466	R1.23.R2.14.R3.62.P1.07	-7.32924	10.6272	R1.23.R2.14.R3.62.P1.07	-7.63048	-2.67453	R1.23.R2.14.R3.62.P1.07	-8.55478	1.24918	AATTACCCACCTGTAA-1	6.63828	0.364133	AATTACCCACCTGTAA-1	-8.15953	4.81655	AATTACCCACCTGTAA-1	8.21514	1.6559
09A_AGAGGAGGCCCC	10.362	3.24397	09A_AGAGGAGGCCCC	0.628768	-4.18616	09A_AGAGGAGGCCCC	-9.29198	0.661365	R1.23.R2.16.R3.21.P1.06	-11.2606	-3.009	R1.23.R2.16.R3.21.P1.06	-8.14868	-2.32442	R1.23.R2.16.R3.21.P1.06	-11.5628	-0.646437	AATTACCCACGAACAG-1	-6.83374	3.38049	AATTACCCACGAACAG-1	4.07495	1.09363	AATTACCCACGAACAG-1	-5.82365	-3.98602
09A_GTCCTGCTGGTC	-1.41874	14.9922	09A_GTCCTGCTGGTC	3.0654	-4.06077	09A_GTCCTGCTGGTC	-4.27399	10.0583	R1.23.R2.17.R3.65.P1.06	-11.7344	-3.92936	R1.23.R2.17.R3.65.P1.06	-7.08236	-2.8166	R1.23.R2.17.R3.65.P1.06	-12.3097	0.153351	AATTACCCATCCTGAA-1	9.8279	1.37698	AATTACCCATCCTGAA-1	-7.3107	2.68645	AATTACCCATCCTGAA-1	8.02753	-1.74403
09A_GATTGCTAGAAT	-5.29683	9.20587	09A_GATTGCTAGAAT	2.94239	-2.05184	09A_GATTGCTAGAAT	2.19203	4.52537	R1.23.R2.18.R3.09.P1.08	-12.0853	-4.24361	R1.23.R2.18.R3.09.P1.08	-8.08199	-2.91783	R1.23.R2.18.R3.09.P1.08	-12.4358	-0.147645	AATTAGCGTACCGGAT-1	-4.87558	4.30178	AATTAGCGTACCGGAT-1	6.75674	2.0494	AATTAGCGTACCGGAT-1	-7.18514	-4.58558
09A_TATAATTTATAA	-0.824438	-0.0264512	09A_TATAATTTATAA	-1.6107	-0.261797	09A_TATAATTTATAA	-0.166352	-4.12968	R1.23.R2.26.R3.58.P1.06	-11.5594	-3.6551	R1.23.R2.26.R3.58.P1.06	-7.98887	-2.82243	R1.23.R2.26.R3.58.P1.06	-11.67	0.616338	AATTAGCGTATTCGCT-1	-6.21539	1.12057	AATTAGCGTATTCGCT-1	5.66562	-0.80398	AATTAGCGTATTCGCT-1	-5.28597	-0.0693748
09A_TCGACGGTGTCG	0.293606	-2.06812	09A_TCGACGGTGTCG	3.58135	-0.897831	09A_TCGACGGTGTCG	0.205764	-3.60547	R1.23.R2.28.R3.36.P1.07	-11.9281	-3.98682	R1.23.R2.28.R3.36.P1.07	-7.96258	-2.81315	R1.23.R2.28.R3.36.P1.07	-11.967	0.287679	AATTAGCGTCACAGCG-1	-7.14074	4.45132	AATTAGCGTCACAGCG-1	4.1922	2.10722	AATTAGCGTCACAGCG-1	-3.48476	-3.73657
09A_CCGCGTCCTCAG	-1.1755	15.0564	09A_CCGCGTCCTCAG	3.58866	-2.03867	09A_CCGCGTCCTCAG	-4.20487	9.33904	R1.23.R2.29.R3.20.P1.05	-12.6303	-3.40861	R1.23.R2.29.R3.20.P1.05	-7.72238	-2.83245	R1.23.R2.29.R3.20.P1.05	-12.5933	-0.74736	AATTAGCGTCATCCTG-1	1.83739	-12.2722	AATTAGCGTCATCCTG-1	-4.72479	-13.1656	AATTAGCGTCATCCTG-1	2.14557	12.824
09A_ACGAGGTGAGGC	-0.595105	-2.27667	09A_ACGAGGTGAGGC	4.10377	-0.631977	09A_ACGAGGTGAGGC	0.840976	-3.81313	R1.23.R2.31.R3.04.P1.07	-11.9965	-4.21619	R1.23.R2.31.R3.04.P1.07	-8.28697	-2.72634	R1.23.R2.31.R3.04.P1.07	-12.4135	0.118149	AATTAGCGTGGACATC-1	-6.13152	0.844955	AATTAGCGTGGACATC-1	5.65943	-0.798374	AATTAGCGTGGACATC-1	-5.20956	-0.31095
09A_CACGCCAGTAGG	1.04115	-1.70072	09A_CACGCCAGTAGG	1.01347	-0.253924	09A_CACGCCAGTAGG	2.86554	-5.70353	R1.23.R2.35.R3.10.P1.08	-12.2017	-3.97018	R1.23.R2.35.R3.10.P1.08	-7.89191	-2.80946	R1.23.R2.35.R3.10.P1.08	-11.9188	0.304665	AATTAGCGTTAACGGC-1	11.1388	0.226899	AATTAGCGTTAACGGC-1	-5.24275	3.67167	AATTAGCGTTAACGGC-1	4.87785	-0.708174
09A_GACTGGCCACCA	-2.90841	-0.87958	09A_GACTGGCCACCA	0.14556	-0.950782	09A_GACTGGCCACCA	1.70776	2.7817	R1.23.R2.38.R3.08.P1.06	-11.6587	-3.77151	R1.23.R2.38.R3.08.P1.06	-7.95986	-2.38773	R1.23.R2.38.R3.08.P1.06	-12.3483	-0.0304794	AATTAGCGTTAGCAGC-1	1.30483	-12.8246	AATTAGCGTTAGCAGC-1	-5.01499	-13.2508	AATTAGCGTTAGCAGC-1	1.36422	12.662
09A_CAAAGACCGAAT	-3.74108	5.35003	09A_CAAAGACCGAAT	-2.98186	0.0428146	09A_CAAAGACCGAAT	-3.43151	1.17728	R1.23.R2.40.R3.36.P1.08	-10.9639	-2.64597	R1.23.R2.40.R3.36.P1.08	-7.0008	-2.69226	R1.23.R2.40.R3.36.P1.08	-12.6097	-1.26233	AATTAGGCACTGACCG-1	6.90254	-0.739678	AATTAGGCACTGACCG-1	-7.98098	1.84044	AATTAGGCACTGACCG-1	9.69054	1.60824
09A_CTCGTGATGCAA	-4.73168	-3.3391	09A_CTCGTGATGCAA	2.95729	0.379326	09A_CTCGTGATGCAA	5.75786	-0.580599	R1.23.R2.54.R3.05.P1.08	-12.2066	-4.18555	R1.23.R2.54.R3.05.P1.08	-7.64786	-2.83407	R1.23.R2.54.R3.05.P1.08	-12.4815	-0.962929	AATTAGGCAGATAGAC-1	-7.17925	2.8284	AATTAGGCAGATAGAC-1	7.05557	0.786332	AATTAGGCAGATAGAC-1	-4.24012	-1.76819
09A_GGGCTAATCAGA	-1.21884	14.9186	09A_GGGCTAATCAGA	2.7308	-4.44164	09A_GGGCTAATCAGA	-4.30641	10.121	R1.23.R2.63.R3.44.P1.06	-11.8056	-3.67751	R1.23.R2.63.R3.44.P1.06	-7.01577	-2.85181	R1.23.R2.63.R3.44.P1.06	-11.9892	0.117844	AATTAGGCAGTAAGTA-1	9.50289	0.984823	AATTAGGCAGTAAGTA-1	-7.15208	2.12424	AATTAGGCAGTAAGTA-1	9.7615	-1.18489
09A_CAACGTGTACTC	-0.664272	-2.85318	09A_CAACGTGTACTC	4.70786	-1.01691	09A_CAACGTGTACTC	5.15246	-2.81922	R1.23.R2.65.R3.10.P1.05	-11.2984	-2.71503	R1.23.R2.65.R3.10.P1.05	-7.66359	-2.27997	R1.23.R2.65.R3.10.P1.05	-12.1214	-0.824744	AATTAGGCAGTAATAG-1	-4.51763	6.96192	AATTAGGCAGTAATAG-1	4.51898	4.81678	AATTAGGCAGTAATAG-1	-4.25327	-7.57223
09A_AAGGGACGAAGG	15.9621	0.376987	09A_AAGGGACGAAGG	0.366877	-4.40616	09A_AAGGGACGAAGG	-7.3514	-0.0487194	R1.23.R2.65.R3.40.P1.05	-11.629	-2.42856	R1.23.R2.65.R3.40.P1.05	-7.58092	-1.85686	R1.23.R2.65.R3.40.P1.05	-11.2651	-0.695389	AATTCGTCAGCTCATA-1	9.81185	-0.341765	AATTCGTCAGCTCATA-1	-6.97898	2.79294	AATTCGTCAGCTCATA-1	8.02928	-0.341366
09A_GGTGAGCACTGG	-1.21246	-0.193463	09A_GGTGAGCACTGG	2.4644	-1.91745	09A_GGTGAGCACTGG	-1.98773	3.97829	R1.23.R2.68.R3.69.P1.08	-10.6395	-2.6492	R1.23.R2.68.R3.69.P1.08	-8.12477	-2.0298	R1.23.R2.68.R3.69.P1.08	-11.593	-0.531663	AATTCGTCATCGCTTT-1	-7.12832	5.69955	AATTCGTCATCGCTTT-1	5.18917	3.02537	AATTCGTCATCGCTTT-1	-4.28933	-5.19209
09A_GAGAATGATGAC	-1.9568	-3.47093	09A_GAGAATGATGAC	0.392722	3.39475	09A_GAGAATGATGAC	4.27866	-0.144171	R1.23.R2.79.R3.86.P1.05	-11.2982	-2.60435	R1.23.R2.79.R3.86.P1.05	-7.8445	-2.39971	R1.23.R2.79.R3.86.P1.05	-12.0039	-0.103354	AATTCGTCATTAGCGC-1	8.51221	0.45927	AATTCGTCATTAGCGC-1	-7.42012	5.51253	AATTCGTCATTAGCGC-1	10.1285	-0.351397
09A_CACTCCTAGTCT	-2.4687	-1.15325	09A_CACTCCTAGTCT	1.59394	1.37519	09A_CACTCCTAGTCT	0.257706	1.2042	R1.24.R2.10.R3.16.P1.07	-12.2135	-3.54184	R1.24.R2.10.R3.16.P1.07	-8.04204	-2.84019	R1.24.R2.10.R3.16.P1.07	-12.1431	-0.60354	AATTCGTCATTATGCG-1	10.7954	0.394803	AATTCGTCATTATGCG-1	-5.92375	5.61776	AATTCGTCATTATGCG-1	7.06055	-1.50704
09A_AATTCACGGGGG	2.58506	-2.2626	09A_AATTCACGGGGG	4.53979	-1.04041	09A_AATTCACGGGGG	3.69467	-5.50064	R1.24.R2.10.R3.43.P1.06	-11.3659	-4.16773	R1.24.R2.10.R3.43.P1.06	-6.89813	-2.98764	R1.24.R2.10.R3.43.P1.06	-12.5347	-0.576467	AATTCGTCATTGCAGC-1	7.03666	-1.82739	AATTCGTCATTGCAGC-1	-8.24831	5.01127	AATTCGTCATTGCAGC-1	9.80024	1.64947
09A_AATAAACTTCGG	-5.14663	-2.5297	09A_AATAAACTTCGG	3.06593	-2.41264	09A_AATAAACTTCGG	2.92479	1.04194	R1.24.R2.14.R3.96.P1.06	-11.6606	-4.02893	R1.24.R2.14.R3.96.P1.06	-8.1717	-2.84459	R1.24.R2.14.R3.96.P1.06	-11.8633	0.513448	AATTGACGTCACGAAC-1	5.06621	-2.72302	AATTGACGTCACGAAC-1	-9.75616	4.66853	AATTGACGTCACGAAC-1	5.54566	-4.88458
09A_CATTTTAGATAG	2.73076	6.34708	09A_CATTTTAGATAG	1.6281	-2.03575	09A_CATTTTAGATAG	-4.41964	3.68883	R1.24.R2.18.R3.11.P1.06	-11.5816	-4.16735	R1.24.R2.18.R3.11.P1.06	-8.15761	-2.71124	R1.24.R2.18.R3.11.P1.06	-11.5513	0.606379	AATTGACGTGCATCGG-1	8.98001	1.84084	AATTGACGTGCATCGG-1	-6.66992	5.40749	AATTGACGTGCATCGG-1	7.33163	-5.26191
09A_GCCGGTGGGGGC	14.382	2.70302	09A_GCCGGTGGGGGC	1.45386	-3.68342	09A_GCCGGTGGGGGC	-7.82018	-2.04072	R1.24.R2.19.R3.86.P1.08	-11.8448	-3.36132	R1.24.R2.19.R3.86.P1.08	-7.35132	-2.70497	R1.24.R2.19.R3.86.P1.08	-12.1816	-1.26082	AATTGACGTGCTAGAC-1	-6.03172	6.09253	AATTGACGTGCTAGAC-1	6.61151	3.78552	AATTGACGTGCTAGAC-1	-4.61034	-7.43182
09A_GCCGCCCGACGA	-3.08893	-2.66743	09A_GCCGCCCGACGA	4.72797	-0.391691	09A_GCCGCCCGACGA	5.15569	-0.163121	R1.24.R2.22.R3.74.P1.07	-12.0493	-3.87167	R1.24.R2.22.R3.74.P1.07	-8.07042	-2.58278	R1.24.R2.22.R3.74.P1.07	-12.4678	-0.243355	AATTGACGTTAGGATT-1	5.10859	-3.66933	AATTGACGTTAGGATT-1	-10.3382	5.73213	AATTGACGTTAGGATT-1	10.6204	4.87345
09A_ACACCTGACGCA	-2.19186	-2.93622	09A_ACACCTGACGCA	4.70332	-1.05082	09A_ACACCTGACGCA	4.6614	0.0834688	R1.24.R2.37.R3.68.P1.05	-10.8091	-2.22823	R1.24.R2.37.R3.68.P1.05	-7.42594	-2.23205	R1.24.R2.37.R3.68.P1.05	-11.6349	-0.506641	AATTGCCAGCTGTAAC-1	8.29176	1.9157	AATTGCCAGCTGTAAC-1	-6.02796	4.9057	AATTGCCAGCTGTAAC-1	7.11778	-5.33989
09A_GTTGGCAGGCAA	1.61669	-2.03629	09A_GTTGGCAGGCAA	-5.10985	-0.218297	09A_GTTGGCAGGCAA	-0.988527	-3.31612	R1.24.R2.41.R3.71.P1.07	-12.3	-3.46506	R1.24.R2.41.R3.71.P1.07	-6.02582	-1.97428	R1.24.R2.41.R3.71.P1.07	-12.7034	-1.28	AATTGCCAGGATGATG-1	10.9289	-1.05944	AATTGCCAGGATGATG-1	-3.64938	3.11471	AATTGCCAGGATGATG-1	1.85286	-0.110749
09A_TGACGAGTACTT	-5.08573	9.52328	09A_TGACGAGTACTT	3.28346	-2.43301	09A_TGACGAGTACTT	1.82756	5.51968	R1.24.R2.49.R3.57.P1.07	-11.5097	-3.79263	R1.24.R2.49.R3.57.P1.07	-8.11744	-2.30551	R1.24.R2.49.R3.57.P1.07	-12.0971	-0.24409	AATTGCCAGTATTGCA-1	-5.96333	-0.270739	AATTGCCAGTATTGCA-1	3.89067	-0.337879	AATTGCCAGTATTGCA-1	-5.49538	1.61696
09A_CCGGACCGGAGT	-1.97697	-3.83686	09A_CCGGACCGGAGT	0.243376	-0.593445	09A_CCGGACCGGAGT	4.75993	-2.24337	R1.24.R2.50.R3.22.P1.06	-12.0166	-4.22721	R1.24.R2.50.R3.22.P1.06	-8.32734	-2.49867	R1.24.R2.50.R3.22.P1.06	-12.3007	0.17541	AATTGCTCAAACTCAT-1	-7.05549	-1.09631	AATTGCTCAAACTCAT-1	4.84006	-2.92386	AATTGCTCAAACTCAT-1	-5.75862	1.12168
09A_CCTAATTACTCC	-0.209966	-2.3446	09A_CCTAATTACTCC	1.74143	0.604988	09A_CCTAATTACTCC	-0.415455	-3.15055	R1.24.R2.63.R3.63.P1.05	-11.6882	-3.02639	R1.24.R2.63.R3.63.P1.05	-8.14613	-2.08793	R1.24.R2.63.R3.63.P1.05	-11.1839	-0.140577	AATTGCTCAAGATTCT-1	3.91818	-10.2273	AATTGCTCAAGATTCT-1	-5.70492	-10.6319	AATTGCTCAAGATTCT-1	3.10078	9.78365
09A_GGCTACTCGGCG	-2.82486	-5.43801	09A_GGCTACTCGGCG	3.35416	1.33797	09A_GGCTACTCGGCG	4.52477	-1.37892	R1.24.R2.63.R3.72.P1.07	-11.7112	-3.75693	R1.24.R2.63.R3.72.P1.07	-7.86587	-2.77447	R1.24.R2.63.R3.72.P1.07	-11.9132	-0.518552	AATTGCTCAATTAGCT-1	9.43464	0.866389	AATTGCTCAATTAGCT-1	-7.45929	3.27112	AATTGCTCAATTAGCT-1	7.57116	-2.32495
09A_CGACTGAAGGTG	14.2	2.60556	09A_CGACTGAAGGTG	2.07999	-3.14404	09A_CGACTGAAGGTG	-8.16756	-2.54544	R1.24.R2.66.R3.47.P1.06	-11.2455	-3.14296	R1.24.R2.66.R3.47.P1.06	-6.84892	-2.14085	R1.24.R2.66.R3.47.P1.06	-11.7898	-0.592152	AATTGCTCACAGACTC-1	1.10167	-12.7016	AATTGCTCACAGACTC-1	-4.53911	-12.7833	AATTGCTCACAGACTC-1	1.14875	12.0687
09A_TGGACAGTGGGA	1.39336	-1.79129	09A_TGGACAGTGGGA	-0.439653	2.41883	09A_TGGACAGTGGGA	0.262544	-5.81484	R1.24.R2.67.R3.60.P1.07	-12.1985	-4.04232	R1.24.R2.67.R3.60.P1.07	-7.28829	-2.75838	R1.24.R2.67.R3.60.P1.07	-12.595	-0.776953	AATTGCTCACCTGTAA-1	-6.54868	2.2311	AATTGCTCACCTGTAA-1	5.75502	-0.307799	AATTGCTCACCTGTAA-1	-4.69783	-1.36158
09A_TAGATGGAGAGC	3.71723	6.06504	09A_TAGATGGAGAGC	0.959386	-2.35718	09A_TAGATGGAGAGC	-4.14981	3.95497	R1.24.R2.69.R3.43.P1.05	-12.3179	-3.51077	R1.24.R2.69.R3.43.P1.05	-8.11849	-2.96925	R1.24.R2.69.R3.43.P1.05	-12.6481	-0.624597	AATTGCTCACTAAATC-1	5.03194	1.68345	AATTGCTCACTAAATC-1	-9.85404	1.80889	AATTGCTCACTAAATC-1	5.97764	3.1394
09A_TAAGTGTGCGGC	0.282682	-1.88106	09A_TAAGTGTGCGGC	3.55392	0.679627	09A_TAAGTGTGCGGC	-1.09021	-2.7084	R1.24.R2.77.R3.35.P1.05	-12.735	-3.69843	R1.24.R2.77.R3.35.P1.05	-7.76472	-2.71021	R1.24.R2.77.R3.35.P1.05	-12.1775	0.16776	AATTGCTCAGCGCTTG-1	-5.77793	3.18051	AATTGCTCAGCGCTTG-1	6.13555	0.755481	AATTGCTCAGCGCTTG-1	-7.15873	-4.66913
09A_TGGGGGCGACGT	3.96194	6.19251	09A_TGGGGGCGACGT	0.683241	-0.847776	09A_TGGGGGCGACGT	-4.99759	1.93072	R1.24.R2.91.R3.28.P1.05	-12.5189	-3.49895	R1.24.R2.91.R3.28.P1.05	-6.94275	-2.73088	R1.24.R2.91.R3.28.P1.05	-12.8297	-1.23597	AATTGCTCATAATTGC-1	-7.45115	5.34507	AATTGCTCATAATTGC-1	5.49795	3.1006	AATTGCTCATAATTGC-1	-4.33258	-5.23077
09A_ATATGGGGCAGA	2.92422	6.5401	09A_ATATGGGGCAGA	3.07154	-1.44153	09A_ATATGGGGCAGA	-3.22948	4.747	R1.25.R2.35.R3.14.P1.05	-9.97374	-1.77041	R1.25.R2.35.R3.14.P1.05	-5.90587	-1.1575	R1.25.R2.35.R3.14.P1.05	-11.6541	-1.29354	AATTGGACAACCTGGT-1	-7.25852	0.0455942	AATTGGACAACCTGGT-1	4.90667	0.502639	AATTGGACAACCTGGT-1	-6.88872	-3.41533
09A_GGAACGCCGGTA	-1.15957	14.7749	09A_GGAACGCCGGTA	3.05058	-4.29696	09A_GGAACGCCGGTA	-4.21364	9.79681	R1.25.R2.43.R3.42.P1.08	-11.2385	-2.97362	R1.25.R2.43.R3.42.P1.08	-7.50575	-1.97618	R1.25.R2.43.R3.42.P1.08	-11.915	-1.40777	AATTGGACAATCGCAC-1	8.37137	1.05663	AATTGGACAATCGCAC-1	-7.06973	5.29908	AATTGGACAATCGCAC-1	6.95493	-0.387995
09A_CATCACTACCTC	-1.19922	14.8665	09A_CATCACTACCTC	3.04621	-3.88661	09A_CATCACTACCTC	-3.79068	10.5603	R1.25.R2.47.R3.72.P1.07	-12.0201	-4.18441	R1.25.R2.47.R3.72.P1.07	-8.31005	-2.58318	R1.25.R2.47.R3.72.P1.07	-12.4417	-0.738582	AATTGGACAGTAGGTG-1	-7.08864	2.95761	AATTGGACAGTAGGTG-1	3.75858	0.00451125	AATTGGACAGTAGGTG-1	-4.92038	-3.43365
09A_TGCCGTTCTCCC	-0.971629	-3.09536	09A_TGCCGTTCTCCC	0.252396	0.393144	09A_TGCCGTTCTCCC	4.77157	-2.86209	R1.25.R2.51.R3.46.P1.06	-12.0919	-2.50989	R1.25.R2.51.R3.46.P1.06	-2.12551	0.171174	R1.25.R2.51.R3.46.P1.06	-10.8602	-0.0241471	AATTGGACATAGACCC-1	-3.85323	7.09526	AATTGGACATAGACCC-1	7.21875	5.49574	AATTGGACATAGACCC-1	-6.61709	-7.69582
09A_ACGGTCAAGGTG	-1.41014	-0.994016	09A_ACGGTCAAGGTG	3.03003	-1.21608	09A_ACGGTCAAGGTG	-1.04711	-2.33698	R1.25.R2.90.R3.57.P1.06	-10.4902	-2.63961	R1.25.R2.90.R3.57.P1.06	-6.23553	-1.76837	R1.25.R2.90.R3.57.P1.06	-11.6245	-0.921864	AATTGGACATCTTGAG-1	-7.22259	0.610912	AATTGGACATCTTGAG-1	4.12419	-1.07161	AATTGGACATCTTGAG-1	-5.42176	0.55121
09A_CATTAATTTACG	-1.06728	14.9552	09A_CATTAATTTACG	3.02759	-3.84198	09A_CATTAATTTACG	-3.82734	10.6272	R1.26.R2.32.R3.08.P1.05	-12.008	-2.0471	R1.26.R2.32.R3.08.P1.05	-7.2588	-2.16468	R1.26.R2.32.R3.08.P1.05	-11.3488	-0.303192	AATTGGACATGCTTAG-1	-4.55916	2.64149	AATTGGACATGCTTAG-1	4.03792	-0.201072	AATTGGACATGCTTAG-1	-5.68234	-4.92144
09A_GCTTGAGCGGGA	10.565	4.50355	09A_GCTTGAGCGGGA	2.02558	1.11362	09A_GCTTGAGCGGGA	-9.58347	1.21166	R1.26.R2.34.R3.29.P1.08	-12.325	-2.22185	R1.26.R2.34.R3.29.P1.08	-6.4257	-2.24769	R1.26.R2.34.R3.29.P1.08	-10.8428	0.0481133	AATTGGGAGAGAGGCT-1	-5.4126	-0.891129	AATTGGGAGAGAGGCT-1	3.48345	-1.73473	AATTGGGAGAGAGGCT-1	-5.04937	3.14776
09A_ACTGTTATGACT	-2.38772	-3.81095	09A_ACTGTTATGACT	2.15844	-0.466909	09A_ACTGTTATGACT	4.80536	-0.632655	R1.26.R2.79.R3.69.P1.06	-12.3571	-4.06112	R1.26.R2.79.R3.69.P1.06	-7.05437	-2.90388	R1.26.R2.79.R3.69.P1.06	-12.6275	-0.205377	AATTGGGAGGACCGCT-1	-6.85691	2.10752	AATTGGGAGGACCGCT-1	5.77103	-0.989358	AATTGGGAGGACCGCT-1	-5.64111	-1.02989
09A_TAGTGCTAGGGC	-2.1924	-3.66359	09A_TAGTGCTAGGGC	3.12382	0.25347	09A_TAGTGCTAGGGC	4.74806	-1.6263	R1.26.R2.84.R3.67.P1.05	-11.8185	-1.90982	R1.26.R2.84.R3.67.P1.05	-7.30404	-2.5221	R1.26.R2.84.R3.67.P1.05	-10.7776	0.180303	AATTGGGAGTCACTAA-1	-3.68752	-2.91584	AATTGGGAGTCACTAA-1	6.64213	-6.00464	AATTGGGAGTCACTAA-1	-4.02183	4.84501
09A_AGGAACTACTCT	-1.15513	14.798	09A_AGGAACTACTCT	0.282384	0.219629	09A_AGGAACTACTCT	-3.54111	10.2906	R1.26.R2.92.R3.87.P1.05	-11.8605	-1.85372	R1.26.R2.92.R3.87.P1.05	-7.31251	-1.93931	R1.26.R2.92.R3.87.P1.05	-11.2394	-0.293434	AATTGTGTCCAACTGG-1	4.72159	10.7429	AATTGTGTCCAACTGG-1	-10.7612	-3.398	AATTGTGTCCAACTGG-1	5.59985	-10.3352
09A_CCTATAGGCTTG	-1.09001	14.9146	09A_CCTATAGGCTTG	2.92096	-4.1235	09A_CCTATAGGCTTG	-4.06122	10.561	R1.27.R2.01.R3.26.P1.06	-10.3542	-2.71059	R1.27.R2.01.R3.26.P1.06	-7.8518	-2.10168	R1.27.R2.01.R3.26.P1.06	-11.9288	-1.1968	AATTGTGTCCCTCACG-1	-7.6872	0.781667	AATTGTGTCCCTCACG-1	6.20517	-2.357	AATTGTGTCCCTCACG-1	-6.53238	-1.31042
09A_AACCGGGGATTT	-1.075	-0.83696	09A_AACCGGGGATTT	4.24734	-1.24441	09A_AACCGGGGATTT	0.359917	2.7412	R1.27.R2.49.R3.43.P1.05	-11.4193	-3.06696	R1.27.R2.49.R3.43.P1.05	-8.15091	-1.82568	R1.27.R2.49.R3.43.P1.05	-11.3137	0.202129	AATTGTGTCCTAAGGT-1	-4.7624	6.5915	AATTGTGTCCTAAGGT-1	4.33684	4.88276	AATTGTGTCCTAAGGT-1	-5.04103	-7.18987
09A_CCCTTGGCCCCC	-0.195492	-1.77835	09A_CCCTTGGCCCCC	0.0737014	-0.279766	09A_CCCTTGGCCCCC	4.8806	-3.56724	R1.27.R2.65.R3.29.P1.05	-12.013	-1.96257	R1.27.R2.65.R3.29.P1.05	-7.86973	-1.59405	R1.27.R2.65.R3.29.P1.05	-10.9601	0.0440744	AATTGTGTCCTCATCA-1	-3.99325	3.23654	AATTGTGTCCTCATCA-1	4.47081	4.45168	AATTGTGTCCTCATCA-1	-7.72268	-5.5947
09A_ATATGCCCTGCT	-0.269267	-2.51687	09A_ATATGCCCTGCT	0.891207	-0.0962928	09A_ATATGCCCTGCT	4.94604	-2.9106	R1.27.R2.69.R3.44.P1.07	-10.9335	-0.827608	R1.27.R2.69.R3.44.P1.07	-7.92613	-1.37074	R1.27.R2.69.R3.44.P1.07	-11.8349	-1.63181	AATTGTGTCCTTCGTA-1	-8.2343	4.00019	AATTGTGTCCTTCGTA-1	3.9585	1.98662	AATTGTGTCCTTCGTA-1	-4.07659	-4.13687
09A_CGCTCGGTGTAC	-1.01695	-1.43138	09A_CGCTCGGTGTAC	4.22161	-0.48197	09A_CGCTCGGTGTAC	-0.949913	-2.96839	R1.27.R2.96.R3.38.P1.06	-10.0131	-1.90951	R1.27.R2.96.R3.38.P1.06	-6.77409	-2.03522	R1.27.R2.96.R3.38.P1.06	-11.4563	-0.65447	AATTGTGTCGCCTAAG-1	-7.91089	4.76849	AATTGTGTCGCCTAAG-1	3.53945	1.82148	AATTGTGTCGCCTAAG-1	-3.2653	-5.54508
09A_ATGCGGGTCCGT	3.10508	6.07262	09A_ATGCGGGTCCGT	1.17571	-1.5078	09A_ATGCGGGTCCGT	-3.43598	3.70595	R1.29.R2.03.R3.40.P1.07	-11.1117	-2.87602	R1.29.R2.03.R3.40.P1.07	-7.62933	-2.08038	R1.29.R2.03.R3.40.P1.07	-11.897	-1.07694	AATTGTGTCGTAATCA-1	9.55091	-0.00698284	AATTGTGTCGTAATCA-1	-7.76193	2.81863	AATTGTGTCGTAATCA-1	8.17959	0.311323
09A_GCCTACGCCGGT	2.10962	5.26648	09A_GCCTACGCCGGT	0.65614	-2.13687	09A_GCCTACGCCGGT	-4.10471	1.28425	R1.29.R2.13.R3.16.P1.05	-12.1846	-2.35884	R1.29.R2.13.R3.16.P1.05	-7.61142	-2.20852	R1.29.R2.13.R3.16.P1.05	-11.4026	-0.644161	AATTGTGTCGTTTCCA-1	11.1708	0.37401	AATTGTGTCGTTTCCA-1	-5.66106	3.29773	AATTGTGTCGTTTCCA-1	5.4318	-1.78708
09A_ACGATGCGCGAA	3.64174	6.72833	09A_ACGATGCGCGAA	2.53	-1.60519	09A_ACGATGCGCGAA	-4.57169	3.69747	R1.29.R2.26.R3.23.P1.06	-12.4669	-2.32605	R1.29.R2.26.R3.23.P1.06	-6.58032	-1.85654	R1.29.R2.26.R3.23.P1.06	-10.5594	0.364925	AATTTCCTCATGAGCT-1	2.30933	-10.7324	AATTTCCTCATGAGCT-1	-5.43148	-12.0754	AATTTCCTCATGAGCT-1	3.10022	11.2855
09A_ACGGTCTTGAAC	3.91713	6.44364	09A_ACGGTCTTGAAC	1.34935	-1.88027	09A_ACGGTCTTGAAC	-3.8484	3.41487	R1.29.R2.39.R3.02.P1.06	-11.9566	-2.52869	R1.29.R2.39.R3.02.P1.06	-7.15636	-2.43019	R1.29.R2.39.R3.02.P1.06	-12.2906	-1.50338	AATTTCCTCATGGCTG-1	-4.12437	-7.17606	AATTTCCTCATGGCTG-1	6.50425	-9.1271	AATTTCCTCATGGCTG-1	-5.86919	8.35694
09A_TACTAAGCGACA	1.38703	-1.02254	09A_TACTAAGCGACA	2.52905	0.411826	09A_TACTAAGCGACA	1.96229	-5.41598	R1.29.R2.58.R3.08.P1.06	-12.0984	-2.26345	R1.29.R2.58.R3.08.P1.06	-2.57312	0.915066	R1.29.R2.58.R3.08.P1.06	-12.005	-1.05096	AATTTCCTCCCGTTAC-1	-5.58113	-3.27821	AATTTCCTCCCGTTAC-1	4.10169	-4.97653	AATTTCCTCCCGTTAC-1	-5.72784	4.56236
09A_ATTCTTCAGAGG	2.14289	5.36727	09A_ATTCTTCAGAGG	1.03408	-1.30549	09A_ATTCTTCAGAGG	-3.63402	2.84238	R1.29.R2.59.R3.17.P1.08	-11.9265	-2.02298	R1.29.R2.59.R3.17.P1.08	-3.4457	-2.53939	R1.29.R2.59.R3.17.P1.08	-11.0794	0.128153	AATTTCCTCGGTCAAT-1	-6.75459	4.74905	AATTTCCTCGGTCAAT-1	6.96262	1.78944	AATTTCCTCGGTCAAT-1	-3.40338	-3.55453
09A_TCATTAATAAAC	0.817106	-2.67179	09A_TCATTAATAAAC	3.78598	-0.718385	09A_TCATTAATAAAC	2.05313	-4.90151	R1.29.R2.62.R3.53.P1.05	-12.4939	-3.33193	R1.29.R2.62.R3.53.P1.05	-6.99188	-2.60372	R1.29.R2.62.R3.53.P1.05	-12.6632	-1.43281	AATTTCCTCGTGCCTT-1	-6.35584	0.0939303	AATTTCCTCGTGCCTT-1	5.70274	-1.2474	AATTTCCTCGTGCCTT-1	-5.32068	1.63697
09A_AGACAACCTGTA	2.85181	6.23916	09A_AGACAACCTGTA	2.48443	-1.43983	09A_AGACAACCTGTA	-4.67657	1.84384	R1.30.R2.21.R3.81.P1.05	-10.48	-2.42411	R1.30.R2.21.R3.81.P1.05	-7.94956	-1.8927	R1.30.R2.21.R3.81.P1.05	-12.1279	-1.85136	AATTTCCTCTCGACCT-1	8.635	-0.317669	AATTTCCTCTCGACCT-1	-7.96689	5.22121	AATTTCCTCTCGACCT-1	9.25856	-0.833997
09A_TCTAGACGGACC	-1.40782	-0.467895	09A_TCTAGACGGACC	4.11189	-1.51769	09A_TCTAGACGGACC	-0.181539	3.34821	R1.30.R2.34.R3.70.P1.06	-12.148	-2.37982	R1.30.R2.34.R3.70.P1.06	-7.25431	-2.26664	R1.30.R2.34.R3.70.P1.06	-11.8601	-1.25422	AATTTGCCAAGTTATC-1	1.57648	-12.5573	AATTTGCCAAGTTATC-1	-4.44536	-13.7311	AATTTGCCAAGTTATC-1	1.27871	12.053
09A_TGAAAATTTCAT	-2.82071	-2.58322	09A_TGAAAATTTCAT	2.66894	-1.03585	09A_TGAAAATTTCAT	1.08677	2.17514	R1.30.R2.49.R3.37.P1.07	-12.2491	-2.64455	R1.30.R2.49.R3.37.P1.07	-6.95425	-2.31952	R1.30.R2.49.R3.37.P1.07	-11.8739	-0.534118	AATTTGCCAATAATGG-1	-4.64109	6.53307	AATTTGCCAATAATGG-1	6.89058	4.30463	AATTTGCCAATAATGG-1	-3.44853	-6.94093
09A_GCTGGAGGTCGA	-2.37375	-0.999588	09A_GCTGGAGGTCGA	3.71153	-2.14789	09A_GCTGGAGGTCGA	2.42374	5.26174	R1.30.R2.60.R3.01.P1.07	-10.9442	-2.82829	R1.30.R2.60.R3.01.P1.07	-7.61301	-2.24828	R1.30.R2.60.R3.01.P1.07	-12.4296	-0.808308	AATTTGCCAATACTGT-1	-8.52338	2.39942	AATTTGCCAATACTGT-1	3.84765	0.902171	AATTTGCCAATACTGT-1	-5.03605	-3.64648
09A_TGCGGCATGGCA	0.207403	-1.83265	09A_TGCGGCATGGCA	-3.2137	2.12329	09A_TGCGGCATGGCA	-1.21757	-2.6576	R1.30.R2.77.R3.29.P1.06	-12.616	-2.26607	R1.30.R2.77.R3.29.P1.06	-6.97056	-2.04678	R1.30.R2.77.R3.29.P1.06	-10.8653	0.290425	AATTTGCCAATTGCGC-1	-6.455	-0.723154	AATTTGCCAATTGCGC-1	4.57885	-3.15149	AATTTGCCAATTGCGC-1	-5.83295	1.37593
09A_TATTGTGGCAGC	-5.12709	8.92708	09A_TATTGTGGCAGC	0.791112	0.252869	09A_TATTGTGGCAGC	-4.48597	1.80253	R1.30.R2.88.R3.10.P1.07	-12.3993	-3.8622	R1.30.R2.88.R3.10.P1.07	-8.30258	-2.7063	R1.30.R2.88.R3.10.P1.07	-12.6357	-0.620918	AATTTGCCAGAGGGAG-1	-3.6799	5.23257	AATTTGCCAGAGGGAG-1	6.11421	5.41276	AATTTGCCAGAGGGAG-1	-6.3863	-6.99124
09A_AGGCATCGAAGT	2.83943	6.34261	09A_AGGCATCGAAGT	1.28751	-2.26588	09A_AGGCATCGAAGT	-5.01168	1.98758	R1.31.R2.13.R3.01.P1.08	-12.064	-2.16099	R1.31.R2.13.R3.01.P1.08	-1.80606	0.483726	R1.31.R2.13.R3.01.P1.08	-11.3406	-0.737076	AATTTGCCAGGGAGGA-1	8.78771	0.183022	AATTTGCCAGGGAGGA-1	-7.06475	5.91236	AATTTGCCAGGGAGGA-1	10.0533	-0.829268
09A_TAAAAACAATTT	2.83537	6.26868	09A_TAAAAACAATTT	1.04644	1.38233	09A_TAAAAACAATTT	5.30794	-0.986432	R1.31.R2.22.R3.58.P1.05	-12.2463	-2.9672	R1.31.R2.22.R3.58.P1.05	-6.11551	-1.96481	R1.31.R2.22.R3.58.P1.05	-12.118	-1.51809	AATTTGCCAGGTTATT-1	4.98869	-3.08664	AATTTGCCAGGTTATT-1	-9.9395	3.9698	AATTTGCCAGGTTATT-1	10.1041	4.69813
09A_TCCCGCTACGAT	-0.218019	5.77484	09A_TCCCGCTACGAT	3.19445	-3.66618	09A_TCCCGCTACGAT	-3.47614	8.27461	R1.31.R2.24.R3.48.P1.06	-12.2054	-3.00985	R1.31.R2.24.R3.48.P1.06	-7.15352	-2.22876	R1.31.R2.24.R3.48.P1.06	-12.7141	-1.3624	AATTTGCCAGTTAGCC-1	9.39327	-1.32506	AATTTGCCAGTTAGCC-1	-7.02136	4.52987	AATTTGCCAGTTAGCC-1	8.79299	0.077047
09A_CTTACCCTGTGA	6.08297	-0.0639848	09A_CTTACCCTGTGA	1.03266	-0.214256	09A_CTTACCCTGTGA	1.47066	9.29271	R1.31.R2.34.R3.30.P1.08	-10.9488	-2.48671	R1.31.R2.34.R3.30.P1.08	-6.22406	-1.80081	R1.31.R2.34.R3.30.P1.08	-11.8029	-1.67997	AATTTGGTCAATGTCA-1	11.3371	0.198596	AATTTGGTCAATGTCA-1	-4.62512	3.52661	AATTTGGTCAATGTCA-1	4.17233	-1.21576
09A_CTGTCCGCGAAC	2.70361	6.10464	09A_CTGTCCGCGAAC	2.62369	-2.1035	09A_CTGTCCGCGAAC	-3.24321	4.06789	R1.31.R2.67.R3.28.P1.06	-11.8048	-4.25773	R1.31.R2.67.R3.28.P1.06	-7.82918	-2.79906	R1.31.R2.67.R3.28.P1.06	-12.2253	0.0529838	AATTTGGTCACATTGA-1	-4.20054	7.20156	AATTTGGTCACATTGA-1	7.77007	4.66119	AATTTGGTCACATTGA-1	-6.20959	-6.62666
09A_ATCCGGCCCGCA	-2.10287	-3.70266	09A_ATCCGGCCCGCA	2.6903	-1.30824	09A_ATCCGGCCCGCA	5.32123	-1.41635	R1.31.R2.82.R3.74.P1.05	-10.9273	-2.16409	R1.31.R2.82.R3.74.P1.05	-8.08158	-1.62911	R1.31.R2.82.R3.74.P1.05	-11.735	-0.381807	AATTTGGTCAGGAAGC-1	-7.6884	5.20738	AATTTGGTCAGGAAGC-1	4.1335	1.69722	AATTTGGTCAGGAAGC-1	-3.30033	-3.40112
09A_TGAGGCCATGAG	-3.1098	-4.42284	09A_TGAGGCCATGAG	3.22837	-0.00186304	09A_TGAGGCCATGAG	5.05479	-0.940324	R1.32.R2.17.R3.18.P1.08	-9.99393	-1.87711	R1.32.R2.17.R3.18.P1.08	-7.66774	-1.70171	R1.32.R2.17.R3.18.P1.08	-11.7998	-1.63065	AATTTGGTCCCAGTAG-1	8.76536	-0.035895	AATTTGGTCCCAGTAG-1	-6.64635	6.20955	AATTTGGTCCCAGTAG-1	10.0668	-1.00972
09A_AGAACCTTTCCT	-1.18606	-0.381023	09A_AGAACCTTTCCT	3.76521	-1.90484	09A_AGAACCTTTCCT	-1.20307	2.62951	R1.32.R2.34.R3.20.P1.08	-10.4248	-2.57677	R1.32.R2.34.R3.20.P1.08	-8.18772	-1.71852	R1.32.R2.34.R3.20.P1.08	-11.7548	-1.30474	AATTTGGTCCCTGTTA-1	-3.37792	-3.49473	AATTTGGTCCCTGTTA-1	5.39965	-6.78072	AATTTGGTCCCTGTTA-1	-4.32084	6.43693
09A_ACTAACCTTCTT	-1.14182	14.6795	09A_ACTAACCTTCTT	3.12278	-3.33382	09A_ACTAACCTTCTT	-3.75768	10.5047	R1.32.R2.51.R3.89.P1.08	-12.4871	-3.45683	R1.32.R2.51.R3.89.P1.08	-2.6212	0.532913	R1.32.R2.51.R3.89.P1.08	-12.7304	-1.29121	AATTTGGTCCTTGAGG-1	-7.36581	4.21695	AATTTGGTCCTTGAGG-1	3.74436	2.09643	AATTTGGTCCTTGAGG-1	-4.3256	-3.39217
09A_GACGGACGGGCA	-1.83377	-1.83956	09A_GACGGACGGGCA	3.54484	-1.31071	09A_GACGGACGGGCA	1.98482	2.84537	R1.32.R2.58.R3.11.P1.07	-10.509	-2.831	R1.32.R2.58.R3.11.P1.07	-7.9384	-2.09023	R1.32.R2.58.R3.11.P1.07	-11.5292	-0.4449	AATTTGGTCGCACACA-1	-6.72081	-0.794872	AATTTGGTCGCACACA-1	0.114294	-3.28602	AATTTGGTCGCACACA-1	-6.91106	0.170897
09B_GCTTATTCAATC	-5.54943	-0.0578475	09B_GCTTATTCAATC	-4.53212	0.420658	09B_GCTTATTCAATC	0.730321	0.719334	R1.32.R2.64.R3.24.P1.06	-10.4925	-2.73948	R1.32.R2.64.R3.24.P1.06	-8.20524	-1.72869	R1.32.R2.64.R3.24.P1.06	-11.4142	-0.15555	AATTTGGTCTTGGACG-1	-6.55255	3.52184	AATTTGGTCTTGGACG-1	7.23703	0.949758	AATTTGGTCTTGGACG-1	-4.95573	-3.4496
09B_CTGCCGCCTGTA	-4.76604	0.916896	09B_CTGCCGCCTGTA	-4.08477	0.284324	09B_CTGCCGCCTGTA	-0.0349569	0.98437	R1.32.R2.71.R3.78.P1.07	-10.1865	-2.02082	R1.32.R2.71.R3.78.P1.07	-7.27877	-2.23375	R1.32.R2.71.R3.78.P1.07	-11.9467	-1.09938	ACAAACTGTAGGTTGC-1	2.29259	-9.86418	ACAAACTGTAGGTTGC-1	-6.56877	-10.8518	ACAAACTGTAGGTTGC-1	2.73865	10.5676
09B_GACTCTAGATGA	-5.16562	-3.58527	09B_GACTCTAGATGA	-2.90679	1.90564	09B_GACTCTAGATGA	-0.0194342	-2.06182	R1.32.R2.84.R3.15.P1.08	-12.4273	-3.99928	R1.32.R2.84.R3.15.P1.08	-7.81248	-2.8298	R1.32.R2.84.R3.15.P1.08	-12.7111	-0.866919	ACAAACTGTCCGTAGG-1	-4.54571	5.96114	ACAAACTGTCCGTAGG-1	3.9063	3.93109	ACAAACTGTCCGTAGG-1	-3.3404	-6.43808
09B_GCGACGGTTCTA	-4.52869	0.919058	09B_GCGACGGTTCTA	-4.09596	-0.308474	09B_GCGACGGTTCTA	-0.457988	0.790553	R1.32.R2.87.R3.86.P1.07	-12.1949	-2.53975	R1.32.R2.87.R3.86.P1.07	-6.60716	-2.32999	R1.32.R2.87.R3.86.P1.07	-12.2793	-1.44129	ACAAAGGTCAGCACCA-1	10.3497	-1.58123	ACAAAGGTCAGCACCA-1	-5.51074	5.07731	ACAAAGGTCAGCACCA-1	6.99147	0.319961
09B_CGTTGCCCGGAA	-4.64628	-1.35783	09B_CGTTGCCCGGAA	-4.14696	0.894598	09B_CGTTGCCCGGAA	-0.3279	-0.485581	R1.33.R2.23.R3.01.P1.05	-9.97807	-1.83239	R1.33.R2.23.R3.01.P1.05	-6.23253	-1.83667	R1.33.R2.23.R3.01.P1.05	-11.5071	-1.11682	ACAAAGGTCAGTTCCC-1	-6.02079	3.65837	ACAAAGGTCAGTTCCC-1	6.15652	1.48934	ACAAAGGTCAGTTCCC-1	-4.33845	-4.23247
09B_ATTCAACTTAGA	2.99531	3.62034	09B_ATTCAACTTAGA	-1.62117	-1.71637	09B_ATTCAACTTAGA	-3.10936	3.25504	R1.33.R2.32.R3.32.P1.06	-12.5236	-2.34992	R1.33.R2.32.R3.32.P1.06	-6.41376	-2.20912	R1.33.R2.32.R3.32.P1.06	-10.5609	0.386568	ACAAAGGTCATAACCA-1	-2.546	-3.80895	ACAAAGGTCATAACCA-1	5.18315	-6.89916	ACAAAGGTCATAACCA-1	-3.8451	5.48178
09B_TGGACGTGCCGC	-6.29689	-1.40284	09B_TGGACGTGCCGC	-0.742231	-0.226979	09B_TGGACGTGCCGC	2.3748	1.49257	R1.33.R2.34.R3.95.P1.06	-12.3486	-3.98655	R1.33.R2.34.R3.95.P1.06	-8.06254	-2.90477	R1.33.R2.34.R3.95.P1.06	-12.5502	-0.700699	ACAAAGGTCCCGAACA-1	-6.93889	1.13494	ACAAAGGTCCCGAACA-1	6.47189	-1.66136	ACAAAGGTCCCGAACA-1	-5.14794	0.279264
09B_GTCACCCCTCCA	-1.4301	1.32303	09B_GTCACCCCTCCA	-3.46755	-0.00388424	09B_GTCACCCCTCCA	-0.987115	2.08301	R1.33.R2.41.R3.05.P1.08	-10.5359	-2.54307	R1.33.R2.41.R3.05.P1.08	-8.02438	-1.96282	R1.33.R2.41.R3.05.P1.08	-11.8961	-1.6249	ACAAAGGTCCCTCACG-1	1.61789	-12.9034	ACAAAGGTCCCTCACG-1	-4.55826	-13.3521	ACAAAGGTCCCTCACG-1	1.5243	12.6006
09B_AGTCTTATGCGA	-5.42385	-0.886435	09B_AGTCTTATGCGA	-3.87713	1.55593	09B_AGTCTTATGCGA	1.02431	0.494969	R1.33.R2.45.R3.03.P1.06	-6.32283	11.1444	R1.33.R2.45.R3.03.P1.06	-6.23034	-1.87111	R1.33.R2.45.R3.03.P1.06	-11.6906	-1.70304	ACAAAGGTCCTCCATA-1	5.57553	-3.41353	ACAAAGGTCCTCCATA-1	-4.85392	0.795714	ACAAAGGTCCTCCATA-1	10.8778	4.5879
09B_GAATCTCCTACA	-0.6284	5.8311	09B_GAATCTCCTACA	-2.88471	1.47952	09B_GAATCTCCTACA	-3.64433	7.86652	R1.33.R2.79.R3.28.P1.05	-12.1116	-2.57302	R1.33.R2.79.R3.28.P1.05	-2.59171	1.17698	R1.33.R2.79.R3.28.P1.05	-12.2839	-0.88645	ACAAAGGTCGGTTCCT-1	1.85783	-11.9322	ACAAAGGTCGGTTCCT-1	-5.16774	-13.0159	ACAAAGGTCGGTTCCT-1	2.4273	12.4968
09B_CCGTGTATTTCG	14.9672	2.21824	09B_CCGTGTATTTCG	-0.680562	-4.20376	09B_CCGTGTATTTCG	-7.00199	-1.40972	R1.33.R2.96.R3.74.P1.05	-12.5569	-3.54615	R1.33.R2.96.R3.74.P1.05	-8.15824	-2.49561	R1.33.R2.96.R3.74.P1.05	-12.4118	-0.85982	ACAACAACAACAACAA-1	-6.76613	-1.1436	ACAACAACAACAACAA-1	3.50129	-2.28577	ACAACAACAACAACAA-1	-6.56636	1.71024
09B_CGCCCCATAATC	-1.71149	1.53992	09B_CGCCCCATAATC	-3.25635	-0.196183	09B_CGCCCCATAATC	-1.41488	-1.06952	R1.34.R2.09.R3.14.P1.07	-12.0689	-1.59934	R1.34.R2.09.R3.14.P1.07	-6.45203	-1.71432	R1.34.R2.09.R3.14.P1.07	-10.7155	-0.167827	ACAACAACAACAGGTG-1	8.00278	-0.348449	ACAACAACAACAGGTG-1	-7.9391	5.40479	ACAACAACAACAGGTG-1	7.50908	0.519636
09B_GACCAAGAGGCA	-5.51945	-0.0285416	09B_GACCAAGAGGCA	-4.40081	0.505792	09B_GACCAAGAGGCA	0.774479	1.08295	R1.34.R2.72.R3.26.P1.06	-12.0708	-2.51791	R1.34.R2.72.R3.26.P1.06	-6.18094	-2.17649	R1.34.R2.72.R3.26.P1.06	-12.132	-1.0024	ACAACAACAGCCAGAA-1	4.47069	-3.44916	ACAACAACAGCCAGAA-1	-10.2665	5.52027	ACAACAACAGCCAGAA-1	10.5524	5.2872
09B_CTTAGTAATGAC	-6.30968	-1.55439	09B_CTTAGTAATGAC	-4.66282	1.37395	09B_CTTAGTAATGAC	0.862083	0.314006	R1.35.R2.41.R3.10.P1.05	-12.4206	-3.24735	R1.35.R2.41.R3.10.P1.05	-6.36593	-2.31471	R1.35.R2.41.R3.10.P1.05	-12.1686	0.0611946	ACAACAACATAAGTTC-1	-8.43801	0.250338	ACAACAACATAAGTTC-1	6.15492	-2.2558	ACAACAACATAAGTTC-1	-6.3159	-1.44923
09B_GAGGCCGCCCCC	2.74852	-4.67711	09B_GAGGCCGCCCCC	0.992286	0.86176	09B_GAGGCCGCCCCC	3.73787	-4.86691	R1.35.R2.47.R3.29.P1.07	-10.8009	-2.5892	R1.35.R2.47.R3.29.P1.07	-6.84889	-2.19782	R1.35.R2.47.R3.29.P1.07	-12.1029	-1.62793	ACAACAACATAATGTC-1	-6.80406	4.20585	ACAACAACATAATGTC-1	7.30526	1.42079	ACAACAACATAATGTC-1	-4.66811	-4.71854
09B_ATCTGTTCCCCT	2.69807	-4.59919	09B_ATCTGTTCCCCT	-1.57517	3.22498	09B_ATCTGTTCCCCT	2.23113	-4.99162	R1.35.R2.56.R3.61.P1.07	-11.4403	-2.32743	R1.35.R2.56.R3.61.P1.07	-6.5329	-1.9232	R1.35.R2.56.R3.61.P1.07	-11.19	-0.0513871	ACAACAACATAGCGAG-1	9.45068	-0.298922	ACAACAACATAGCGAG-1	-4.61892	1.31333	ACAACAACATAGCGAG-1	8.25952	-0.842272
09B_TCATTGAGAAGT	1.64824	-5.31986	09B_TCATTGAGAAGT	-2.72963	1.02474	09B_TCATTGAGAAGT	-0.00327645	-3.0099	R1.36.R2.11.R3.23.P1.05	-10.4516	-2.48633	R1.36.R2.11.R3.23.P1.05	-7.08943	-2.47181	R1.36.R2.11.R3.23.P1.05	-12.201	-1.64168	ACAACAACATGGCCTG-1	7.84765	-1.78457	ACAACAACATGGCCTG-1	-7.41793	1.7309	ACAACAACATGGCCTG-1	9.9603	1.2371
09B_CTGACTATCGTG	2.94309	-4.60115	09B_CTGACTATCGTG	-1.64256	1.89265	09B_CTGACTATCGTG	2.2762	-4.74202	R1.36.R2.65.R3.40.P1.05	-10.7067	-2.26898	R1.36.R2.65.R3.40.P1.05	-7.90783	-2.06421	R1.36.R2.65.R3.40.P1.05	-11.6536	-1.23026	ACAACACTCCTAAATG-1	9.51108	1.09606	ACAACACTCCTAAATG-1	-6.6002	5.53813	ACAACACTCCTAAATG-1	8.46799	-2.48311
09B_GGTTTTTAAATA	4.30629	4.3762	09B_GGTTTTTAAATA	-3.29428	2.82141	09B_GGTTTTTAAATA	0.0583768	-2.36556	R1.36.R2.91.R3.14.P1.05	-11.8355	-2.09973	R1.36.R2.91.R3.14.P1.05	-2.71553	0.386725	R1.36.R2.91.R3.14.P1.05	-11.0123	-0.0662116	ACAACACTCGCATTAA-1	9.23475	-0.350737	ACAACACTCGCATTAA-1	-6.34323	4.83092	ACAACACTCGCATTAA-1	8.63698	-0.856773
09B_CCGGAGTTTGGA	-5.70675	10.716	09B_CCGGAGTTTGGA	-5.27735	-0.370637	09B_CCGGAGTTTGGA	1.47225	6.53122	R1.37.R2.15.R3.21.P1.05	-10.4907	-2.24062	R1.37.R2.15.R3.21.P1.05	-7.67781	-1.83943	R1.37.R2.15.R3.21.P1.05	-11.9314	-1.72403	ACAACACTCTACCTAT-1	8.80879	-0.156748	ACAACACTCTACCTAT-1	-6.85653	6.54995	ACAACACTCTACCTAT-1	10.0852	-0.471318
09B_GCTTAGACGTTA	-4.8073	-0.955618	09B_GCTTAGACGTTA	-4.43081	1.40636	09B_GCTTAGACGTTA	0.908751	0.417594	R1.37.R2.52.R3.71.P1.08	-12.1945	-2.4184	R1.37.R2.52.R3.71.P1.08	-7.44227	-2.07249	R1.37.R2.52.R3.71.P1.08	-11.785	-0.741012	ACAACACTCTGTGAGT-1	9.9326	-1.639	ACAACACTCTGTGAGT-1	-3.57886	2.89503	ACAACACTCTGTGAGT-1	1.33792	-0.0540105
09B_GCGTTTCCATGT	-2.02764	1.55621	09B_GCGTTTCCATGT	-3.55646	-0.175511	09B_GCGTTTCCATGT	-1.76661	-0.101912	R1.37.R2.63.R3.42.P1.07	-11.5284	-3.07191	R1.37.R2.63.R3.42.P1.07	-6.72242	-2.46412	R1.37.R2.63.R3.42.P1.07	-11.1947	0.604692	ACAACACTCTTGGATA-1	-4.47539	-3.92155	ACAACACTCTTGGATA-1	5.84197	-6.33018	ACAACACTCTTGGATA-1	-5.17888	4.75629
09B_ATACGAGGCTAC	-2.21084	-5.82563	09B_ATACGAGGCTAC	-4.54167	0.00123175	09B_ATACGAGGCTAC	2.08286	-1.58858	R1.37.R2.75.R3.24.P1.07	-12.3843	-2.32281	R1.37.R2.75.R3.24.P1.07	-7.26492	-2.36617	R1.37.R2.75.R3.24.P1.07	-11.7335	-0.525925	ACAACAGAGCGCTCAA-1	3.85897	-10.438	ACAACAGAGCGCTCAA-1	-5.82973	-11.7316	ACAACAGAGCGCTCAA-1	3.75541	10.4432
09B_GCGTACGGCCTA	-5.87407	-3.27467	09B_GCGTACGGCCTA	-1.47755	0.322164	09B_GCGTACGGCCTA	3.93702	-0.673944	R1.38.R2.03.R3.17.P1.08	-10.3742	-2.55134	R1.38.R2.03.R3.17.P1.08	-7.45083	-2.51604	R1.38.R2.03.R3.17.P1.08	-11.926	-1.57076	ACAACAGAGGAGGGTT-1	-7.50652	1.67638	ACAACAGAGGAGGGTT-1	5.84285	-1.42706	ACAACAGAGGAGGGTT-1	-6.06633	-3.0918
09B_ACGTCGCTGCCA	-6.0008	-0.756309	09B_ACGTCGCTGCCA	-2.51282	-0.151093	09B_ACGTCGCTGCCA	-1.09531	-0.866317	R1.38.R2.10.R3.76.P1.06	-12.3773	-2.46855	R1.38.R2.10.R3.76.P1.06	-7.90204	-2.2773	R1.38.R2.10.R3.76.P1.06	-10.8703	0.145874	ACAACAGAGGCGCTTA-1	8.47491	-0.530585	ACAACAGAGGCGCTTA-1	-6.53444	5.77872	ACAACAGAGGCGCTTA-1	10.2801	0.0710945
09B_CCCCGACCTCCC	-2.50575	0.526407	09B_CCCCGACCTCCC	-3.34396	-0.232449	09B_CCCCGACCTCCC	-0.965047	0.820858	R1.38.R2.16.R3.14.P1.05	-11.9513	-2.03971	R1.38.R2.16.R3.14.P1.05	-7.11468	-1.97275	R1.38.R2.16.R3.14.P1.05	-11.2424	-0.159293	ACAACAGAGTAACCAC-1	4.47426	-3.21018	ACAACAGAGTAACCAC-1	-9.53256	4.96811	ACAACAGAGTAACCAC-1	9.91199	4.8988
09B_GTCTCATATTGG	14.9029	2.20685	09B_GTCTCATATTGG	-4.09386	0.369787	09B_GTCTCATATTGG	-7.30223	-2.01356	R1.38.R2.40.R3.69.P1.06	-10.5406	-2.58717	R1.38.R2.40.R3.69.P1.06	-6.31812	-1.90527	R1.38.R2.40.R3.69.P1.06	-11.7002	-1.04194	ACAACATGTCATTAGG-1	8.4354	-0.793494	ACAACATGTCATTAGG-1	-6.99417	6.38208	ACAACATGTCATTAGG-1	9.53698	0.792753
09B_GTGTAACTTCAC	2.87193	3.60573	09B_GTGTAACTTCAC	-2.24411	-1.05223	09B_GTGTAACTTCAC	-3.77486	1.92213	R1.38.R2.41.R3.33.P1.07	-12.3332	-3.87783	R1.38.R2.41.R3.33.P1.07	-7.90975	-2.85131	R1.38.R2.41.R3.33.P1.07	-12.6789	-1.28818	ACAACATGTTTAACCC-1	-6.81478	-1.01436	ACAACATGTTTAACCC-1	4.46783	-1.30461	ACAACATGTTTAACCC-1	-5.00812	-1.25544
09B_GAATTTCGCCGC	-5.95478	10.2174	09B_GAATTTCGCCGC	-5.15193	-0.261596	09B_GAATTTCGCCGC	1.43904	6.46925	R1.38.R2.74.R3.39.P1.07	-10.4118	-2.70463	R1.38.R2.74.R3.39.P1.07	-8.09409	-1.70808	R1.38.R2.74.R3.39.P1.07	-11.8643	-1.48792	ACACAATGTCAAGTAT-1	-6.77963	4.3602	ACACAATGTCAAGTAT-1	6.43715	1.55162	ACACAATGTCAAGTAT-1	-4.39658	-3.7995
09B_CCTTGCCTAGCT	-0.338323	6.33399	09B_CCTTGCCTAGCT	-3.37893	-0.254896	09B_CCTTGCCTAGCT	-3.68935	7.54303	R1.38.R2.76.R3.88.P1.05	-12.2695	-2.49036	R1.38.R2.76.R3.88.P1.05	-6.86057	-1.9246	R1.38.R2.76.R3.88.P1.05	-11.3499	-0.905505	ACACAATGTCCAAGAC-1	10.3274	1.75858	ACACAATGTCCAAGAC-1	-6.51669	4.24202	ACACAATGTCCAAGAC-1	6.61131	-2.33205
09B_GCGTGGCGGACC	1.78983	-4.28146	09B_GCGTGGCGGACC	-2.45475	2.85557	09B_GCGTGGCGGACC	0.948261	-4.08306	R1.39.R2.02.R3.91.P1.05	-11.9679	-1.98796	R1.39.R2.02.R3.91.P1.05	-7.54098	-1.67924	R1.39.R2.02.R3.91.P1.05	-10.7725	0.315548	ACACAATGTGATTTGG-1	-3.90503	6.25489	ACACAATGTGATTTGG-1	6.97964	5.43924	ACACAATGTGATTTGG-1	-4.32888	-6.88986
09B_CGCTTAGAATCG	-6.18886	-2.78873	09B_CGCTTAGAATCG	-3.89693	1.50113	09B_CGCTTAGAATCG	1.74511	-0.397198	R1.39.R2.16.R3.48.P1.07	-12.3035	-2.35352	R1.39.R2.16.R3.48.P1.07	-6.87763	-2.18713	R1.39.R2.16.R3.48.P1.07	-11.44	0.105395	ACACAATGTGGTGAGA-1	-3.59751	7.24935	ACACAATGTGGTGAGA-1	6.5772	5.69626	ACACAATGTGGTGAGA-1	-4.199	-7.14568
09B_GTCAAGACCTGT	-3.01937	0.439985	09B_GTCAAGACCTGT	-3.51896	0.578602	09B_GTCAAGACCTGT	-0.182158	-0.232097	R1.39.R2.25.R3.61.P1.05	-10.6123	-2.22833	R1.39.R2.25.R3.61.P1.05	-7.86663	-2.2721	R1.39.R2.25.R3.61.P1.05	-12.0789	-1.3169	ACACAATGTTGAAGCC-1	2.79791	-11.0697	ACACAATGTTGAAGCC-1	-5.83857	-11.81	ACACAATGTTGAAGCC-1	3.18377	11.7078
09B_CGCCCTTCTAGG	-4.85683	0.174088	09B_CGCCCTTCTAGG	-4.50763	0.801296	09B_CGCCCTTCTAGG	0.502675	0.750228	R1.39.R2.50.R3.91.P1.08	-10.5542	-2.53148	R1.39.R2.50.R3.91.P1.08	4.98436	-1.87856	R1.39.R2.50.R3.91.P1.08	-12.0231	-1.75801	ACACAATGTTTACGTC-1	9.1543	-0.794831	ACACAATGTTTACGTC-1	-7.14622	5.42314	ACACAATGTTTACGTC-1	8.01272	0.52477
09B_TCAGAACTGCTA	0.0777896	-4.8217	09B_TCAGAACTGCTA	-3.02852	2.74216	09B_TCAGAACTGCTA	3.14466	-3.62343	R1.40.R2.14.R3.51.P1.06	-12.2692	-2.23218	R1.40.R2.14.R3.51.P1.06	-6.47765	-2.50691	R1.40.R2.14.R3.51.P1.06	-10.7913	0.0663868	ACACCTTGTAACCAGC-1	-3.89328	5.9386	ACACCTTGTAACCAGC-1	4.04102	3.9137	ACACCTTGTAACCAGC-1	-5.60478	-7.02012
09B_AGTAGAGTCCAT	2.11602	-4.90396	09B_AGTAGAGTCCAT	-2.70017	3.05483	09B_AGTAGAGTCCAT	0.854277	-4.08168	R1.40.R2.21.R3.57.P1.06	-12.5332	-3.56784	R1.40.R2.21.R3.57.P1.06	-6.37097	-2.19476	R1.40.R2.21.R3.57.P1.06	-12.6267	-1.65521	ACACCTTGTAGACAAA-1	-4.36622	-7.48377	ACACCTTGTAGACAAA-1	6.60551	-9.36169	ACACCTTGTAGACAAA-1	-5.41476	9.23377
09B_CGCCGCGTCATC	3.73979	4.17434	09B_CGCCGCGTCATC	-2.385	0.999516	09B_CGCCGCGTCATC	-1.81358	-0.212116	R1.40.R2.41.R3.30.P1.08	-12.466	-2.41129	R1.40.R2.41.R3.30.P1.08	-8.1773	-1.49934	R1.40.R2.41.R3.30.P1.08	-10.9153	-0.0690293	ACACCTTGTCATGCCC-1	-3.43286	-6.98241	ACACCTTGTCATGCCC-1	5.50855	-7.7836	ACACCTTGTCATGCCC-1	-5.3259	7.80097
09B_GCCCGGTCCGTC	-2.72599	-5.39365	09B_GCCCGGTCCGTC	-1.30171	1.59076	09B_GCCCGGTCCGTC	4.88484	-1.3501	R1.40.R2.47.R3.48.P1.06	-10.9025	-3.15179	R1.40.R2.47.R3.48.P1.06	-8.0847	-1.57386	R1.40.R2.47.R3.48.P1.06	-11.2438	-0.185756	ACACCTTGTCGCAAAC-1	1.55654	-12.1853	ACACCTTGTCGCAAAC-1	-5.42366	-12.8156	ACACCTTGTCGCAAAC-1	1.91828	12.4223
09B_CGACTCAGCAAA	-5.6273	-0.681565	09B_CGACTCAGCAAA	-3.50895	3.63476	09B_CGACTCAGCAAA	1.19784	0.618218	R1.40.R2.60.R3.88.P1.05	-12.0213	-2.61121	R1.40.R2.60.R3.88.P1.05	-7.49626	-2.12779	R1.40.R2.60.R3.88.P1.05	-12.145	-0.586245	ACACCTTGTGACATGC-1	-6.71831	0.858829	ACACCTTGTGACATGC-1	6.12614	-1.26013	ACACCTTGTGACATGC-1	-6.53876	-0.502039
09B_CCCACGCATTCC	-0.0771226	6.32358	09B_CCCACGCATTCC	-1.46176	-2.3258	09B_CCCACGCATTCC	-3.18469	7.66898	R1.40.R2.63.R3.29.P1.05	-12.5599	-3.53588	R1.40.R2.63.R3.29.P1.05	-7.6591	-2.93764	R1.40.R2.63.R3.29.P1.05	-12.6732	-1.08231	ACACGGACAATTAGGA-1	-4.00813	6.66267	ACACGGACAATTAGGA-1	6.47327	5.06144	ACACGGACAATTAGGA-1	-5.87275	-7.18396
09B_CGATCCTGTCAG	14.3967	2.20625	09B_CGATCCTGTCAG	-0.139211	-3.74927	09B_CGATCCTGTCAG	-7.43529	-2.20432	R1.40.R2.85.R3.71.P1.05	-9.97688	-1.7858	R1.40.R2.85.R3.71.P1.05	5.29255	-5.12219	R1.40.R2.85.R3.71.P1.05	-11.7881	-1.71253	ACACGGACACCCACAG-1	8.80321	1.89568	ACACGGACACCCACAG-1	-7.18059	2.31552	ACACGGACACCCACAG-1	6.36242	-1.49589
09B_GAGATGACGATA	-5.18583	-0.666173	09B_GAGATGACGATA	-4.38987	0.773895	09B_GAGATGACGATA	0.938217	0.671745	R1.41.R2.01.R3.59.P1.05	-10.6798	-2.1132	R1.41.R2.01.R3.59.P1.05	-6.49162	-2.16425	R1.41.R2.01.R3.59.P1.05	-11.8815	-1.6037	ACACGGACAGTACCGT-1	-6.56135	4.66003	ACACGGACAGTACCGT-1	4.54924	1.86219	ACACGGACAGTACCGT-1	-4.63804	-2.88623
09B_GGAACTATTCCG	-6.41728	-1.73578	09B_GGAACTATTCCG	-2.62606	-1.25132	09B_GGAACTATTCCG	0.576585	0.376654	R1.41.R2.09.R3.56.P1.05	-11.7519	-1.97555	R1.41.R2.09.R3.56.P1.05	-5.91042	-2.23113	R1.41.R2.09.R3.56.P1.05	-10.8027	0.0936721	ACACGGACATTGCAGC-1	10.8104	0.311177	ACACGGACATTGCAGC-1	-5.7628	3.42443	ACACGGACATTGCAGC-1	6.03221	-1.49741
09B_GCTATTGTTCCT	0.598548	-5.07176	09B_GCTATTGTTCCT	-2.71659	2.67706	09B_GCTATTGTTCCT	1.81159	-3.60834	R1.41.R2.27.R3.17.P1.08	-10.7297	-2.41899	R1.41.R2.27.R3.17.P1.08	-7.82044	-2.14843	R1.41.R2.27.R3.17.P1.08	-11.9231	-1.61757	ACACTAATCCAACTGG-1	-6.01699	5.8745	ACACTAATCCAACTGG-1	7.11766	3.97428	ACACTAATCCAACTGG-1	-5.7252	-7.55061
09B_GTATCCATATTG	1.56126	-5.39517	09B_GTATCCATATTG	-2.0984	2.81961	09B_GTATCCATATTG	1.57469	-3.58069	R1.41.R2.29.R3.14.P1.07	-10.7385	-2.39261	R1.41.R2.29.R3.14.P1.07	-7.61398	-1.91316	R1.41.R2.29.R3.14.P1.07	-11.4052	-0.47185	ACACTAATCCTAAGGT-1	-3.4163	-3.49824	ACACTAATCCTAAGGT-1	5.16894	-7.02979	ACACTAATCCTAAGGT-1	-4.22293	5.89754
09B_GCAGTTAGAGGC	-4.0656	1.06104	09B_GCAGTTAGAGGC	0.44404	-0.195919	09B_GCAGTTAGAGGC	0.705221	2.57488	R1.42.R2.22.R3.39.P1.05	-10.6805	-2.13306	R1.42.R2.22.R3.39.P1.05	-6.40983	-2.22911	R1.42.R2.22.R3.39.P1.05	-11.9407	-1.46972	ACACTAATCTTGCTAT-1	-3.39697	5.52891	ACACTAATCTTGCTAT-1	7.21938	4.1066	ACACTAATCTTGCTAT-1	-7.80716	-5.8099
09B_GGCCAAGCTGCT	14.9481	2.28576	09B_GGCCAAGCTGCT	-2.53848	0.690819	09B_GGCCAAGCTGCT	1.6241	-5.70755	R1.42.R2.43.R3.79.P1.06	-12.0937	-4.18537	R1.42.R2.43.R3.79.P1.06	-8.30982	-2.80978	R1.42.R2.43.R3.79.P1.06	-12.3722	0.122846	ACACTAGGTACCTTAC-1	8.46495	-1.03442	ACACTAGGTACCTTAC-1	-7.89688	4.77244	ACACTAGGTACCTTAC-1	9.99998	-0.147127
09B_TTAAAACACCGA	-4.78359	-0.14646	09B_TTAAAACACCGA	-4.763	0.566722	09B_TTAAAACACCGA	-0.800282	-0.132346	R1.42.R2.62.R3.32.P1.05	-10.8062	-2.0857	R1.42.R2.62.R3.32.P1.05	-6.39712	-2.34056	R1.42.R2.62.R3.32.P1.05	-11.7647	-0.415733	ACACTAGGTAGTAAGA-1	-6.45172	4.54689	ACACTAGGTAGTAAGA-1	4.35012	1.74738	ACACTAGGTAGTAAGA-1	-5.18227	-4.63555
09B_ATTGGGTTTGCC	-1.45815	14.6875	09B_ATTGGGTTTGCC	2.90239	-4.43638	09B_ATTGGGTTTGCC	-4.36253	9.46063	R1.43.R2.18.R3.90.P1.06	-10.5085	-2.51798	R1.43.R2.18.R3.90.P1.06	-7.89308	-1.22182	R1.43.R2.18.R3.90.P1.06	-11.9592	-1.78683	ACACTAGGTCCACAAA-1	2.23978	-10.0598	ACACTAGGTCCACAAA-1	-6.71793	-11.2802	ACACTAGGTCCACAAA-1	2.72066	10.8787
09B_GCGACCGATGGA	-2.93135	-5.70057	09B_GCGACCGATGGA	-1.26314	1.32381	09B_GCGACCGATGGA	2.90934	-1.36039	R1.43.R2.24.R3.09.P1.06	-10.5862	-2.5058	R1.43.R2.24.R3.09.P1.06	-2.01896	5.04533	R1.43.R2.24.R3.09.P1.06	-12.6922	-1.50865	ACACTAGGTGAACAAA-1	5.3503	-2.00439	ACACTAGGTGAACAAA-1	-8.50114	3.90563	ACACTAGGTGAACAAA-1	5.75333	-5.09829
09B_CAGATCAGTCAT	-5.95146	-2.54277	09B_CAGATCAGTCAT	2.45819	1.98594	09B_CAGATCAGTCAT	3.54074	0.289422	R1.43.R2.47.R3.10.P1.05	-11.8638	-2.13475	R1.43.R2.47.R3.10.P1.05	-6.09145	-1.76982	R1.43.R2.47.R3.10.P1.05	-10.8721	0.236257	ACACTAGGTGTAACCA-1	1.50667	-13.0385	ACACTAGGTGTAACCA-1	-4.57525	-13.4228	ACACTAGGTGTAACCA-1	1.36022	12.6826
09B_GTCCTTCCTCGA	1.22875	3.6401	09B_GTCCTTCCTCGA	-0.225948	-2.03585	09B_GTCCTTCCTCGA	-2.18936	3.80266	R1.43.R2.57.R3.41.P1.05	-10.5647	-2.29538	R1.43.R2.57.R3.41.P1.05	-7.99704	-2.05396	R1.43.R2.57.R3.41.P1.05	-11.9179	-1.53393	ACACTTAAGACAGGCG-1	4.14808	-3.24784	ACACTTAAGACAGGCG-1	-9.9397	3.88404	ACACTTAAGACAGGCG-1	10.0313	4.9759
09B_GATGGAGCCGCA	-1.15381	1.04685	09B_GATGGAGCCGCA	-2.41981	-0.853876	09B_GATGGAGCCGCA	-0.686841	3.26964	R1.43.R2.60.R3.50.P1.07	-10.7442	-2.28986	R1.43.R2.60.R3.50.P1.07	3.09185	-2.54268	R1.43.R2.60.R3.50.P1.07	-11.9327	-1.69973	ACACTTAAGATAACCC-1	-8.36446	1.89798	ACACTTAAGATAACCC-1	6.83065	-1.45877	ACACTTAAGATAACCC-1	-6.57377	-2.39402
09B_AAACCATTGGCC	-3.53521	1.27038	09B_AAACCATTGGCC	-3.74042	0.351477	09B_AAACCATTGGCC	-0.679912	0.338406	R1.43.R2.93.R3.17.P1.07	-10.4984	-2.35076	R1.43.R2.93.R3.17.P1.07	-8.11883	-1.34867	R1.43.R2.93.R3.17.P1.07	-12.0634	-1.86359	ACACTTAAGATGCCTG-1	-6.84806	-0.0689204	ACACTTAAGATGCCTG-1	0.0550353	-3.28196	ACACTTAAGATGCCTG-1	-7.13271	-0.609197
09B_ATGTCATGAGGT	-3.98862	-2.63396	09B_ATGTCATGAGGT	-2.99986	1.48412	09B_ATGTCATGAGGT	3.07981	-0.212946	R1.44.R2.02.R3.01.P1.05	-11.7212	-2.38254	R1.44.R2.02.R3.01.P1.05	-7.29834	-2.31728	R1.44.R2.02.R3.01.P1.05	-11.9033	-0.971251	ACACTTAAGCAGGTGG-1	-7.51442	0.304184	ACACTTAAGCAGGTGG-1	4.86766	-1.84185	ACACTTAAGCAGGTGG-1	-5.51578	0.326548
09B_TGGGGGCTGCCC	0.127108	6.17031	09B_TGGGGGCTGCCC	-2.10502	-1.32396	09B_TGGGGGCTGCCC	-4.83136	2.43717	R1.44.R2.77.R3.01.P1.08	-12.5089	-4.08204	R1.44.R2.77.R3.01.P1.08	-7.71247	-2.78574	R1.44.R2.77.R3.01.P1.08	-12.4903	-0.654608	ACACTTAAGCTATATG-1	-4.44023	7.44655	ACACTTAAGCTATATG-1	6.88555	3.91285	ACACTTAAGCTATATG-1	-6.24501	-7.90195
09B_AAAGAATTGATT	1.90027	-4.98417	09B_AAAGAATTGATT	-3.34453	2.55231	09B_AAAGAATTGATT	-0.532696	-3.28607	R1.45.R2.23.R3.89.P1.05	-11.964	-1.98801	R1.45.R2.23.R3.89.P1.05	-6.7722	-2.15562	R1.45.R2.23.R3.89.P1.05	-11.3463	-0.599799	ACACTTAAGCTCCTTA-1	4.82755	1.70143	ACACTTAAGCTCCTTA-1	-6.82166	-8.83116	ACACTTAAGCTCCTTA-1	7.12011	3.17021
09B_AGCTCAAAAGAG	-6.53992	-2.04455	09B_AGCTCAAAAGAG	1.35498	0.825447	09B_AGCTCAAAAGAG	3.22264	0.950137	R1.45.R2.33.R3.88.P1.07	-12.2454	-2.3434	R1.45.R2.33.R3.88.P1.07	-6.42991	-2.33479	R1.45.R2.33.R3.88.P1.07	-10.8653	0.253322	ACACTTGCACAATGTT-1	5.17171	-2.90913	ACACTTGCACAATGTT-1	-10.2538	4.09162	ACACTTGCACAATGTT-1	10.6503	4.80213
09B_GCGGTCGCGCGG	-5.05946	0.628857	09B_GCGGTCGCGCGG	-3.22795	0.886543	09B_GCGGTCGCGCGG	1.28226	1.97501	R1.45.R2.35.R3.90.P1.07	-12.4479	-2.26057	R1.45.R2.35.R3.90.P1.07	-6.48246	-2.02672	R1.45.R2.35.R3.90.P1.07	-11.4893	-0.697933	ACACTTGCAGCAAGTG-1	-7.29703	4.68757	ACACTTGCAGCAAGTG-1	4.49015	1.68204	ACACTTGCAGCAAGTG-1	-3.91631	-4.45408
09B_TCGACGGGACCG	-4.88531	-1.74063	09B_TCGACGGGACCG	3.52434	-0.520975	09B_TCGACGGGACCG	4.00183	1.02559	R1.45.R2.57.R3.17.P1.08	-0.0727653	1.2328	R1.45.R2.57.R3.17.P1.08	-2.36881	0.351407	R1.45.R2.57.R3.17.P1.08	-11.9467	-1.14863	ACACTTGCAGGCTAAG-1	1.98006	-10.5636	ACACTTGCAGGCTAAG-1	-5.48128	-11.549	ACACTTGCAGGCTAAG-1	1.83047	10.5783
09B_ACGGGCACTGAT	-0.551088	-5.10982	09B_ACGGGCACTGAT	-2.03635	2.25436	09B_ACGGGCACTGAT	1.07097	-3.54807	R1.45.R2.57.R3.24.P1.05	-12.0164	-2.12781	R1.45.R2.57.R3.24.P1.05	-6.80873	-2.64492	R1.45.R2.57.R3.24.P1.05	-11.9653	-0.768913	ACACTTGCATAATCCG-1	-2.76243	-3.58198	ACACTTGCATAATCCG-1	5.33066	-7.0839	ACACTTGCATAATCCG-1	-4.14881	5.75215
09B_CGCTACATAAGC	-2.21844	0.230644	09B_CGCTACATAAGC	-3.90501	-0.750114	09B_CGCTACATAAGC	-1.71669	-0.258006	R1.45.R2.61.R3.68.P1.07	-11.4615	-2.66646	R1.45.R2.61.R3.68.P1.07	-7.85201	-1.82361	R1.45.R2.61.R3.68.P1.07	-11.5699	-0.896957	ACACTTGCATACCCGG-1	-6.65753	3.03228	ACACTTGCATACCCGG-1	0.00957638	-2.74707	ACACTTGCATACCCGG-1	-6.18791	-3.90001
09B_TACGATACTCCT	3.11624	-3.81437	09B_TACGATACTCCT	-2.12098	2.42296	09B_TACGATACTCCT	-0.120068	-5.12535	R1.45.R2.91.R3.72.P1.05	-11.8835	-1.89709	R1.45.R2.91.R3.72.P1.05	-7.9097	-1.68888	R1.45.R2.91.R3.72.P1.05	-11.2446	-0.365778	ACACTTGCATGAAATG-1	9.40338	0.810446	ACACTTGCATGAAATG-1	-6.48165	3.09445	ACACTTGCATGAAATG-1	6.64784	-2.09501
09B_TGAATCCTCTAT	-4.61638	-2.40112	09B_TGAATCCTCTAT	-2.71781	0.962562	09B_TGAATCCTCTAT	1.28542	-0.815879	R1.46.R2.50.R3.51.P1.06	-12.3684	-2.15193	R1.46.R2.50.R3.51.P1.06	-6.71139	-2.20522	R1.46.R2.50.R3.51.P1.06	-10.7035	0.305478	ACAGCCGGTCATCAAG-1	7.74324	0.463009	ACAGCCGGTCATCAAG-1	-4.42896	2.87245	ACAGCCGGTCATCAAG-1	3.55285	-0.262231
09B_GTTCTGTCGTCC	3.46181	3.02324	09B_GTTCTGTCGTCC	-1.90545	-1.4708	09B_GTTCTGTCGTCC	-1.25325	-4.62388	R1.46.R2.82.R3.09.P1.06	-12.3782	-2.26593	R1.46.R2.82.R3.09.P1.06	-7.27711	-2.07158	R1.46.R2.82.R3.09.P1.06	-10.6432	0.321742	ACAGCCGGTGTCCAAA-1	1.61852	-13.025	ACAGCCGGTGTCCAAA-1	-4.46257	-12.4748	ACAGCCGGTGTCCAAA-1	2.29107	13.1796
09B_AACATCACTATG	-0.528039	-5.30981	09B_AACATCACTATG	-2.19861	2.14792	09B_AACATCACTATG	1.25616	-2.45753	R1.47.R2.21.R3.48.P1.06	-11.6786	-2.43774	R1.47.R2.21.R3.48.P1.06	-2.81323	1.30589	R1.47.R2.21.R3.48.P1.06	-11.39	-0.400411	ACAGCCGGTTGCGGAT-1	9.72688	-0.348818	ACAGCCGGTTGCGGAT-1	-4.04357	3.15777	ACAGCCGGTTGCGGAT-1	3.9241	-0.858066
09B_AATCCCCTAATT	2.48961	-3.29395	09B_AATCCCCTAATT	-2.16582	2.76832	09B_AATCCCCTAATT	0.30886	-4.0972	R1.47.R2.77.R3.10.P1.07	-11.6761	-3.97327	R1.47.R2.77.R3.10.P1.07	-8.25219	-2.75576	R1.47.R2.77.R3.10.P1.07	-11.3018	0.473643	ACAGCCGGTTGGCCGA-1	-4.42187	-4.56076	ACAGCCGGTTGGCCGA-1	5.20668	-5.17127	ACAGCCGGTTGGCCGA-1	-6.16881	6.59302
09B_CGCAGTACCACA	-3.25437	-1.83507	09B_CGCAGTACCACA	2.8646	0.910349	09B_CGCAGTACCACA	5.04947	-0.253248	R1.47.R2.82.R3.76.P1.06	-11.9456	-2.42668	R1.47.R2.82.R3.76.P1.06	-7.6559	-2.0248	R1.47.R2.82.R3.76.P1.06	-10.7395	-0.112436	ACAGCCGGTTGTTGTC-1	-4.14556	6.71853	ACAGCCGGTTGTTGTC-1	3.63502	3.99757	ACAGCCGGTTGTTGTC-1	-5.87431	-6.94068
09B_GCTATGGAGGTA	1.4312	-4.29082	09B_GCTATGGAGGTA	-3.40182	2.60632	09B_GCTATGGAGGTA	-1.15923	-2.688	R1.47.R2.89.R3.58.P1.06	-12.3359	-2.45622	R1.47.R2.89.R3.58.P1.06	-7.92686	-2.1012	R1.47.R2.89.R3.58.P1.06	-11.3691	-0.152918	ACAGCGCTCCTAGTTT-1	-6.87716	1.4107	ACAGCGCTCCTAGTTT-1	4.19051	-0.709225	ACAGCGCTCCTAGTTT-1	-6.19871	-2.29124
09B_TATGCACTATCT	1.52554	-5.41973	09B_TATGCACTATCT	-1.04515	1.2681	09B_TATGCACTATCT	1.2075	-2.8744	R1.48.R2.34.R3.09.P1.07	-12.3318	-2.40597	R1.48.R2.34.R3.09.P1.07	-7.62755	-2.03125	R1.48.R2.34.R3.09.P1.07	-11.077	0.0509236	ACAGCGCTCCTGTTCA-1	-5.25449	6.81548	ACAGCGCTCCTGTTCA-1	3.82054	4.47114	ACAGCGCTCCTGTTCA-1	-5.13317	-7.98937
09B_GCGATAACATCG	-1.40118	0.975372	09B_GCGATAACATCG	-3.23528	0.11933	09B_GCGATAACATCG	-1.9843	0.56838	R1.48.R2.47.R3.21.P1.05	-11.9531	-1.90933	R1.48.R2.47.R3.21.P1.05	-7.59481	-1.77869	R1.48.R2.47.R3.21.P1.05	-10.8805	0.184025	ACAGCGCTCTGTGAGT-1	-7.8048	2.57806	ACAGCGCTCTGTGAGT-1	3.74717	-0.180606	ACAGCGCTCTGTGAGT-1	-4.94699	-1.08866
09B_TGGAAGGTCGCC	14.8865	2.41524	09B_TGGAAGGTCGCC	-1.9289	0.497878	09B_TGGAAGGTCGCC	-1.2389	-4.29744	R1.48.R2.66.R3.62.P1.05	-10.8236	-2.15939	R1.48.R2.66.R3.62.P1.05	-2.58874	-0.00940221	R1.48.R2.66.R3.62.P1.05	-12.1669	-0.384678	ACAGGAATCATTACAG-1	-7.38019	0.974648	ACAGGAATCATTACAG-1	4.19104	-0.984752	ACAGGAATCATTACAG-1	-6.70373	-0.110845
09B_ATGCGTCCAACG	-4.46211	-1.25161	09B_ATGCGTCCAACG	-4.03212	0.467216	09B_ATGCGTCCAACG	0.420636	0.979418	R1.48.R2.75.R3.29.P1.08	-12.1688	-2.50713	R1.48.R2.75.R3.29.P1.08	-7.40401	-2.44007	R1.48.R2.75.R3.29.P1.08	-12.1378	-1.41904	ACAGGAATCCCGTTTA-1	9.49595	0.149733	ACAGGAATCCCGTTTA-1	-7.08581	2.72518	ACAGGAATCCCGTTTA-1	9.2283	-0.225486
09B_GTTTGGCTTTAA	15.4845	1.09106	09B_GTTTGGCTTTAA	-0.929106	-4.03707	09B_GTTTGGCTTTAA	-7.27108	-0.0991764	R1.48.R2.75.R3.69.P1.08	-12.0502	-4.04652	R1.48.R2.75.R3.69.P1.08	-6.74346	-2.52688	R1.48.R2.75.R3.69.P1.08	-12.5282	0.0259695	ACAGGAATCGGCCAGT-1	-9.15825	1.20479	ACAGGAATCGGCCAGT-1	4.8763	-1.43549	ACAGGAATCGGCCAGT-1	-7.06659	-0.786157
09B_CGCTGACCATTG	-1.60116	14.5533	09B_CGCTGACCATTG	-3.51667	0.563103	09B_CGCTGACCATTG	-4.43096	9.22014	R1.49.R2.10.R3.56.P1.07	-12.3817	-3.25178	R1.49.R2.10.R3.56.P1.07	-5.85742	-2.05242	R1.49.R2.10.R3.56.P1.07	-12.2551	-0.616307	ACAGGAATCGGGATTT-1	-3.1039	-3.25076	ACAGGAATCGGGATTT-1	7.23114	-6.24197	ACAGGAATCGGGATTT-1	-3.77488	5.53923
09B_GCAGAATCCAAT	-1.56764	14.8545	09B_GCAGAATCCAAT	-3.49114	-0.140472	09B_GCAGAATCCAAT	-4.07958	10.016	R1.49.R2.32.R3.94.P1.06	-12.175	-2.26675	R1.49.R2.32.R3.94.P1.06	-7.60244	-1.98279	R1.49.R2.32.R3.94.P1.06	-11.0632	-0.0432694	ACAGGAATCTAAGGTC-1	-8.75501	-0.0493369	ACAGGAATCTAAGGTC-1	5.91387	-2.42105	ACAGGAATCTAAGGTC-1	-6.99065	-1.19306
09B_GAAGATAGAATT	-6.50341	-1.90869	09B_GAAGATAGAATT	-3.959	1.19616	09B_GAAGATAGAATT	1.77062	0.626351	R1.49.R2.37.R3.50.P1.06	-12.1621	-4.17333	R1.49.R2.37.R3.50.P1.06	-7.50937	-2.93872	R1.49.R2.37.R3.50.P1.06	-11.9737	0.440527	ACAGGATCAACTAACT-1	8.81298	-0.997517	ACAGGATCAACTAACT-1	-4.91443	0.78755	ACAGGATCAACTAACT-1	9.256	0.0440581
09B_CTTAAAATATGC	2.00055	-1.02934	09B_CTTAAAATATGC	-2.8273	-0.76238	09B_CTTAAAATATGC	-1.18129	-4.1813	R1.49.R2.68.R3.13.P1.08	-12.0087	-2.25086	R1.49.R2.68.R3.13.P1.08	-2.34866	-0.194925	R1.49.R2.68.R3.13.P1.08	-12.5907	-1.56719	ACAGGATCAATATAGG-1	7.86604	-0.763175	ACAGGATCAATATAGG-1	-7.30065	5.81717	ACAGGATCAATATAGG-1	9.51112	0.520175
09B_GGGAAATGCGGT	-0.391913	-4.78175	09B_GGGAAATGCGGT	-2.99694	2.33459	09B_GGGAAATGCGGT	0.0464723	-2.35262	R1.49.R2.79.R3.21.P1.05	-12.1601	-2.31063	R1.49.R2.79.R3.21.P1.05	-6.56607	-2.24797	R1.49.R2.79.R3.21.P1.05	-12.0201	-1.24435	ACAGGATCAATGAAGC-1	10.4118	0.0307502	ACAGGATCAATGAAGC-1	-4.51111	1.26325	ACAGGATCAATGAAGC-1	5.60132	-1.34389
09B_GGTTGGAGCCCA	1.82455	-4.01406	09B_GGTTGGAGCCCA	-3.1368	3.23491	09B_GGTTGGAGCCCA	-0.490531	-4.09037	R1.49.R2.93.R3.08.P1.06	-11.6172	-2.51247	R1.49.R2.93.R3.08.P1.06	-7.79259	-1.81702	R1.49.R2.93.R3.08.P1.06	-11.2176	-0.629984	ACAGGATCACAAAGCG-1	-3.74337	-2.69051	ACAGGATCACAAAGCG-1	4.84918	-6.17182	ACAGGATCACAAAGCG-1	-4.37248	4.00836
09B_GTGGAGAAGTTC	-5.08274	10.3843	09B_GTGGAGAAGTTC	-4.99427	-0.370999	09B_GTGGAGAAGTTC	0.828285	6.1268	R1.50.R2.18.R3.59.P1.07	-11.0808	-2.88136	R1.50.R2.18.R3.59.P1.07	-7.49532	-2.24936	R1.50.R2.18.R3.59.P1.07	-11.454	-0.594229	ACAGGATCACATAGCC-1	-4.4026	-1.83565	ACAGGATCACATAGCC-1	6.0888	-4.78501	ACAGGATCACATAGCC-1	-4.53112	3.58269
09B_CGCGCCACAACC	-2.35155	-0.298369	09B_CGCGCCACAACC	-4.34865	0.595103	09B_CGCGCCACAACC	-0.507979	-0.52585	R1.50.R2.20.R3.64.P1.05	-11.3181	-2.19816	R1.50.R2.20.R3.64.P1.05	-8.18623	-1.3069	R1.50.R2.20.R3.64.P1.05	-10.5195	0.394138	ACAGGATCACTGGCCA-1	-4.35673	-6.64074	ACAGGATCACTGGCCA-1	5.27415	-9.05185	ACAGGATCACTGGCCA-1	-6.20112	8.1545
09B_AATAGCGACGTC	-5.98422	9.99099	09B_AATAGCGACGTC	-5.55583	-0.685346	09B_AATAGCGACGTC	2.20005	5.9856	R1.50.R2.46.R3.03.P1.06	-10.4151	-2.48895	R1.50.R2.46.R3.03.P1.06	-5.84499	-1.9191	R1.50.R2.46.R3.03.P1.06	-11.9565	-1.76054	ACAGGATCAGTAGGTG-1	7.97045	1.02892	ACAGGATCAGTAGGTG-1	-9.00953	3.10668	ACAGGATCAGTAGGTG-1	6.96859	-5.41693
09B_GTCGAATCATAG	-4.51374	-1.93779	09B_GTCGAATCATAG	-3.68776	1.79443	09B_GTCGAATCATAG	2.28058	-0.0520519	R1.50.R2.65.R3.32.P1.07	-12.4339	-2.28349	R1.50.R2.65.R3.32.P1.07	-7.81123	-2.00336	R1.50.R2.65.R3.32.P1.07	-10.9194	-0.0989352	ACAGGATCATTGACAT-1	10.1505	0.486282	ACAGGATCATTGACAT-1	-5.97248	5.63084	ACAGGATCATTGACAT-1	9.21973	-1.66384
09B_CAGCGGGGTGAC	-1.82711	0.919452	09B_CAGCGGGGTGAC	1.2249	-0.584737	09B_CAGCGGGGTGAC	-1.52172	1.11935	R1.50.R2.68.R3.76.P1.07	-10.5148	-2.64508	R1.50.R2.68.R3.76.P1.07	-7.88732	-2.09307	R1.50.R2.68.R3.76.P1.07	-11.5006	-0.535087	ACAGGCTGTTAGTACG-1	-3.58402	5.17991	ACAGGCTGTTAGTACG-1	-0.214971	-2.10948	ACAGGCTGTTAGTACG-1	-6.07038	-6.36085
09B_TTGATCGTTCAC	3.78354	4.54593	09B_TTGATCGTTCAC	-1.93903	-1.27374	09B_TTGATCGTTCAC	-4.48591	2.49052	R1.51.R2.03.R3.23.P1.05	-11.2162	-2.86092	R1.51.R2.03.R3.23.P1.05	-7.40911	-2.13653	R1.51.R2.03.R3.23.P1.05	-12.0527	-0.835879	ACAGGTAAGGACGTAA-1	-7.97922	3.8695	ACAGGTAAGGACGTAA-1	5.48439	2.24181	ACAGGTAAGGACGTAA-1	-4.1537	-5.01973
09B_CTCTCCTTCTTG	10.4185	4.3298	09B_CTCTCCTTCTTG	-4.04524	0.804303	09B_CTCTCCTTCTTG	-0.894754	-0.220999	R1.51.R2.14.R3.55.P1.07	-10.8166	-2.5958	R1.51.R2.14.R3.55.P1.07	-6.93374	-1.98367	R1.51.R2.14.R3.55.P1.07	-11.5984	-1.16574	ACAGGTAAGGAGGACT-1	7.72381	-1.7977	ACAGGTAAGGAGGACT-1	-8.08186	2.42516	ACAGGTAAGGAGGACT-1	9.67752	0.866503
09B_AGTATCCGGCTG	-6.07216	10.2955	09B_AGTATCCGGCTG	-4.90756	-0.264628	09B_AGTATCCGGCTG	1.43555	6.52205	R1.51.R2.20.R3.73.P1.05	-11.8255	-2.19017	R1.51.R2.20.R3.73.P1.05	-7.2462	-2.24163	R1.51.R2.20.R3.73.P1.05	-11.8687	-0.967592	ACAGGTAAGTAACTCA-1	-6.38532	4.33249	ACAGGTAAGTAACTCA-1	6.8271	2.21764	ACAGGTAAGTAACTCA-1	-3.4747	-2.8197
09B_CCGAGGAGCAAA	1.26452	3.80859	09B_CCGAGGAGCAAA	-2.56875	-0.751393	09B_CCGAGGAGCAAA	-3.81154	1.33192	R1.51.R2.81.R3.05.P1.06	-12.4083	-2.26829	R1.51.R2.81.R3.05.P1.06	-7.60237	-1.92957	R1.51.R2.81.R3.05.P1.06	-10.9622	-0.05151	ACAGGTAAGTCACTCC-1	-4.65834	6.8915	ACAGGTAAGTCACTCC-1	7.72676	5.05511	ACAGGTAAGTCACTCC-1	-5.70545	-6.86074
09B_AGCTTCATTTGC	14.3473	1.84147	09B_AGCTTCATTTGC	0.141748	-4.25331	09B_AGCTTCATTTGC	-7.63341	-2.31474	R1.51.R2.93.R3.95.P1.06	-11.6978	-2.49212	R1.51.R2.93.R3.95.P1.06	-8.31263	-1.51475	R1.51.R2.93.R3.95.P1.06	-11.192	-0.51379	ACAGGTAAGTTCCCAC-1	5.85087	-2.33843	ACAGGTAAGTTCCCAC-1	-9.06248	5.56831	ACAGGTAAGTTCCCAC-1	10.3188	4.06259
09B_ACCTATTTTCAG	-4.75866	-4.42138	09B_ACCTATTTTCAG	-3.59769	1.88458	09B_ACCTATTTTCAG	1.44372	-1.38767	R1.52.R2.01.R3.38.P1.06	-10.9911	-2.16583	R1.52.R2.01.R3.38.P1.06	-6.28426	-1.68661	R1.52.R2.01.R3.38.P1.06	-12.3397	-1.72269	ACAGTATGTAATCGTG-1	-3.85652	6.43947	ACAGTATGTAATCGTG-1	6.92043	4.8849	ACAGTATGTAATCGTG-1	-4.14861	-7.22405
09B_GTCCGTTCTCGT	-2.94289	-0.428059	09B_GTCCGTTCTCGT	-2.96856	1.17327	09B_GTCCGTTCTCGT	2.53028	-0.0799816	R1.52.R2.54.R3.58.P1.06	-12.1293	-3.8276	R1.52.R2.54.R3.58.P1.06	-7.69354	-2.47127	R1.52.R2.54.R3.58.P1.06	-12.1929	-0.160598	ACAGTATGTACTGAAT-1	9.45307	0.894973	ACAGTATGTACTGAAT-1	-7.28681	3.28774	ACAGTATGTACTGAAT-1	7.80088	-0.844778
09B_GATCGATTGCTG	2.28221	-3.42659	09B_GATCGATTGCTG	-1.69511	3.17945	09B_GATCGATTGCTG	0.0440419	-4.26297	R1.52.R2.81.R3.50.P1.06	-12.0355	-4.23954	R1.52.R2.81.R3.50.P1.06	-8.30272	-2.55993	R1.52.R2.81.R3.50.P1.06	-12.3396	0.253618	ACAGTATGTCACACCC-1	-4.71098	-1.37433	ACAGTATGTCACACCC-1	5.25812	-4.73304	ACAGTATGTCACACCC-1	-4.68537	3.41324
09B_CGTGTCATCCAA	2.83892	5.68822	09B_CGTGTCATCCAA	-2.28036	-1.33479	09B_CGTGTCATCCAA	-4.89991	2.17212	R1.52.R2.88.R3.91.P1.08	-12.0382	-3.40469	R1.52.R2.88.R3.91.P1.08	-7.61335	-2.87132	R1.52.R2.88.R3.91.P1.08	-12.0271	-1.18774	ACAGTATGTCGCAAAC-1	11.1577	1.06336	ACAGTATGTCGCAAAC-1	-4.12217	2.92051	ACAGTATGTCGCAAAC-1	3.37124	-0.4554
09B_CTGATTTGTAAT	-6.24408	-1.61824	09B_CTGATTTGTAAT	-4.3497	1.29574	09B_CTGATTTGTAAT	1.20673	0.425462	R1.52.R2.90.R3.77.P1.05	-11.8602	-1.88832	R1.52.R2.90.R3.77.P1.05	-7.04972	-2.24284	R1.52.R2.90.R3.77.P1.05	-11.1219	-0.266159	ACAGTATGTGGAAGGC-1	-7.59753	4.31844	ACAGTATGTGGAAGGC-1	3.05106	1.53443	ACAGTATGTGGAAGGC-1	-4.26061	-3.07113
09B_TGATAGTGCGTA	-3.99161	1.21003	09B_TGATAGTGCGTA	-3.73975	0.288222	09B_TGATAGTGCGTA	-0.105458	1.15115	R1.53.R2.38.R3.41.P1.05	-10.6153	-2.15327	R1.53.R2.38.R3.41.P1.05	-7.88381	-1.88579	R1.53.R2.38.R3.41.P1.05	-11.6626	-1.10654	ACAGTATGTTACAACG-1	11.0034	0.949634	ACAGTATGTTACAACG-1	-5.4248	3.74972	ACAGTATGTTACAACG-1	5.07281	-1.67845
09B_ATTCAGGTTCCG	1.83425	-4.58525	09B_ATTCAGGTTCCG	-0.458606	1.122	09B_ATTCAGGTTCCG	1.75218	-4.5213	R1.53.R2.50.R3.43.P1.06	-10.3035	-2.68267	R1.53.R2.50.R3.43.P1.06	-1.66609	1.50172	R1.53.R2.50.R3.43.P1.06	-12.0301	-0.898306	ACAGTATGTTATAGCG-1	-3.287	-4.24685	ACAGTATGTTATAGCG-1	5.64849	-7.99585	ACAGTATGTTATAGCG-1	-4.53021	7.01613
09B_CCTGAGACGTGG	2.23939	-4.46889	09B_CCTGAGACGTGG	-2.75899	2.62535	09B_CCTGAGACGTGG	0.462109	-4.10785	R1.53.R2.53.R3.85.P1.08	-10.9084	-2.28184	R1.53.R2.53.R3.85.P1.08	-3.00514	-1.45018	R1.53.R2.53.R3.85.P1.08	-11.7895	-1.41942	ACAGTATGTTTCAGGA-1	-5.0844	6.15636	ACAGTATGTTTCAGGA-1	3.83877	4.4877	ACAGTATGTTTCAGGA-1	-4.73793	-7.6613
09B_ATACCGAACGGT	2.7885	-4.22021	09B_ATACCGAACGGT	-2.03609	2.65306	09B_ATACCGAACGGT	0.00500585	-4.33348	R1.53.R2.60.R3.17.P1.05	-11.7004	-2.40873	R1.53.R2.60.R3.17.P1.05	-7.84542	-2.09799	R1.53.R2.60.R3.17.P1.05	-11.7026	-0.929374	ACATAGCTCCAAGTGT-1	-6.46127	-0.676399	ACATAGCTCCAAGTGT-1	4.3276	-2.78684	ACATAGCTCCAAGTGT-1	-6.31167	1.99648
09B_CTCGTTCTAGCA	-6.01606	-1.89356	09B_CTCGTTCTAGCA	-4.31366	1.7588	09B_CTCGTTCTAGCA	0.871635	-0.156042	R1.53.R2.94.R3.04.P1.06	-10.3917	-2.61758	R1.53.R2.94.R3.04.P1.06	-7.68401	-2.13355	R1.53.R2.94.R3.04.P1.06	-12.0091	-1.01783	ACATAGCTCCCTGACT-1	1.5601	-12.1244	ACATAGCTCCCTGACT-1	-6.17511	-11.0973	ACATAGCTCCCTGACT-1	2.22155	12.3881
09B_CCAGTCGAGTGA	2.4756	-4.1171	09B_CCAGTCGAGTGA	-2.21721	2.95759	09B_CCAGTCGAGTGA	0.48951	-4.88234	R1.54.R2.09.R3.36.P1.06	-12.5371	-3.36911	R1.54.R2.09.R3.36.P1.06	-7.16749	-2.56191	R1.54.R2.09.R3.36.P1.06	-12.6752	-1.18312	ACATAGCTCCTAAGAC-1	-3.71922	-7.11151	ACATAGCTCCTAAGAC-1	-5.93991	-11.3669	ACATAGCTCCTAAGAC-1	2.57154	10.6794
09B_CACCGACTGCGG	-4.85944	-1.54043	09B_CACCGACTGCGG	-3.98588	1.19478	09B_CACCGACTGCGG	-0.363957	-0.119563	R1.54.R2.59.R3.71.P1.08	-12.372	-2.20461	R1.54.R2.59.R3.71.P1.08	-7.28605	-1.69527	R1.54.R2.59.R3.71.P1.08	-11.2972	-0.679644	ACATAGCTCGTTAAGC-1	-3.81716	4.56688	ACATAGCTCGTTAAGC-1	6.18417	4.86368	ACATAGCTCGTTAAGC-1	-7.81782	-5.98728
09B_TCGCTTCTTATT	0.878533	-4.51914	09B_TCGCTTCTTATT	1.5513	0.444154	09B_TCGCTTCTTATT	2.78898	-4.33654	R1.54.R2.62.R3.31.P1.06	-12.2746	-2.61112	R1.54.R2.62.R3.31.P1.06	-6.77273	-2.05965	R1.54.R2.62.R3.31.P1.06	-10.9907	0.379253	ACATCAATCATGCTCC-1	9.89383	-0.298968	ACATCAATCATGCTCC-1	-6.137	5.12904	ACATCAATCATGCTCC-1	8.16239	-1.47266
09B_GTAGCGACAGAC	-3.48804	0.81292	09B_GTAGCGACAGAC	-4.10565	0.230932	09B_GTAGCGACAGAC	-0.631221	0.799992	R1.54.R2.90.R3.20.P1.08	-12.5667	-3.75023	R1.54.R2.90.R3.20.P1.08	-7.35996	-2.86687	R1.54.R2.90.R3.20.P1.08	-12.5963	-0.562898	ACATCAATCATTTGTC-1	-3.18666	-7.40467	ACATCAATCATTTGTC-1	5.77738	-9.53394	ACATCAATCATTTGTC-1	-5.18692	8.89763
09B_TCGGGGATGAGT	-3.79778	-1.01966	09B_TCGGGGATGAGT	-3.93337	0.683919	09B_TCGGGGATGAGT	-0.531613	0.335991	R1.55.R2.52.R3.24.P1.06	-12.1985	-4.1902	R1.55.R2.52.R3.24.P1.06	-8.33311	-2.80342	R1.55.R2.52.R3.24.P1.06	-12.3754	0.246161	ACATCAATCCAAATCA-1	-3.77835	7.44958	ACATCAATCCAAATCA-1	6.84127	5.15704	ACATCAATCCAAATCA-1	-6.2887	-7.7541
09B_AGTCTGGTCTTT	2.26908	-4.75875	09B_AGTCTGGTCTTT	-1.41158	2.54981	09B_AGTCTGGTCTTT	1.3367	-4.35256	R1.55.R2.57.R3.36.P1.05	-12.0156	-2.11681	R1.55.R2.57.R3.36.P1.05	-6.5728	-2.38195	R1.55.R2.57.R3.36.P1.05	-11.6971	-0.875079	ACATCAATCCAATTAG-1	-4.0953	-2.63931	ACATCAATCCAATTAG-1	6.42239	-5.65211	ACATCAATCCAATTAG-1	-4.63456	5.08942
09B_ACCCTTATGGCG	-4.09473	1.04516	09B_ACCCTTATGGCG	-4.12704	0.295236	09B_ACCCTTATGGCG	-0.301148	0.223521	R1.55.R2.73.R3.28.P1.05	-10.8931	-0.600526	R1.55.R2.73.R3.28.P1.05	-5.92108	-1.4815	R1.55.R2.73.R3.28.P1.05	-11.8343	-1.61625	ACATCATCAAACCTAT-1	9.60803	1.80601	ACATCATCAAACCTAT-1	-7.31675	2.60183	ACATCATCAAACCTAT-1	7.18963	-1.27706
09B_TAACGGTCCCTA	-2.07558	1.16205	09B_TAACGGTCCCTA	-3.19146	0.0388072	09B_TAACGGTCCCTA	-1.64845	-0.117069	R1.56.R2.23.R3.28.P1.05	-10.5767	-2.08209	R1.56.R2.23.R3.28.P1.05	-7.92726	-1.39871	R1.56.R2.23.R3.28.P1.05	-11.3241	-0.544675	ACATCATCAAGGCCAA-1	10.3907	0.352164	ACATCATCAAGGCCAA-1	-6.13255	4.55621	ACATCATCAAGGCCAA-1	7.55547	-1.42224
09B_CTAATCGCGCAT	-6.15323	-1.9204	09B_CTAATCGCGCAT	-4.45628	1.23596	09B_CTAATCGCGCAT	1.85086	0.880728	R1.56.R2.71.R3.64.P1.08	-9.93045	-1.84662	R1.56.R2.71.R3.64.P1.08	-4.4385	-0.660162	R1.56.R2.71.R3.64.P1.08	-11.5491	-0.49307	ACATCATCAATAGCCC-1	2.26091	-10.2392	ACATCATCAATAGCCC-1	-6.73519	-11.0994	ACATCATCAATAGCCC-1	2.57775	10.8326
09B_GCCGCCCTTCAA	-3.39238	-5.09178	09B_GCCGCCCTTCAA	-2.86752	1.47019	09B_GCCGCCCTTCAA	0.754057	-1.32207	R1.56.R2.75.R3.80.P1.05	-11.2127	-2.82615	R1.56.R2.75.R3.80.P1.05	-7.16351	-2.74447	R1.56.R2.75.R3.80.P1.05	-12.1014	-0.655911	ACATCATCAATTAGCT-1	7.14987	-1.59765	ACATCATCAATTAGCT-1	-9.10274	3.45314	ACATCATCAATTAGCT-1	6.22015	-5.30174
09B_AATCTGCCTAAG	14.2714	2.09355	09B_AATCTGCCTAAG	-0.516465	-4.40393	09B_AATCTGCCTAAG	-7.18437	-1.6843	R1.57.R2.04.R3.73.P1.06	-12.2677	-2.50814	R1.57.R2.04.R3.73.P1.06	-7.47593	-2.11168	R1.57.R2.04.R3.73.P1.06	-11.3866	-0.0184079	ACATCATCAGCATGTC-1	9.02763	2.06162	ACATCATCAGCATGTC-1	-7.00139	3.30046	ACATCATCAGCATGTC-1	5.2779	-0.593439
09B_GACTGTAAACGT	3.43444	-2.70961	09B_GACTGTAAACGT	-0.745004	-2.99624	09B_GACTGTAAACGT	1.52827	-6.02041	R1.57.R2.05.R3.87.P1.05	-10.6947	-2.16274	R1.57.R2.05.R3.87.P1.05	-6.91022	-1.99951	R1.57.R2.05.R3.87.P1.05	-11.5735	-0.496784	ACATCATCATTAAAGG-1	-6.79603	1.51463	ACATCATCATTAAAGG-1	4.54877	-0.532726	ACATCATCATTAAAGG-1	-5.35605	-1.2012
09B_GGTGCGTCATTC	0.192715	-4.81744	09B_GGTGCGTCATTC	-0.75501	1.21651	09B_GGTGCGTCATTC	4.8893	-2.13733	R1.57.R2.12.R3.27.P1.07	-11.9672	-1.73923	R1.57.R2.12.R3.27.P1.07	-2.50433	0.0839386	R1.57.R2.12.R3.27.P1.07	-12.1322	-1.70799	ACATTAGTCGACCTGA-1	-7.07125	2.67653	ACATTAGTCGACCTGA-1	6.57132	0.371363	ACATTAGTCGACCTGA-1	-3.42439	-4.39938
09B_GCTCAAAAGCCC	-2.23096	1.06867	09B_GCTCAAAAGCCC	0.328291	-0.964648	09B_GCTCAAAAGCCC	0.0974764	3.53051	R1.57.R2.20.R3.56.P1.07	-10.5359	-2.36083	R1.57.R2.20.R3.56.P1.07	-7.40422	-2.00522	R1.57.R2.20.R3.56.P1.07	-12.0438	-1.88924	ACATTAGTCTTGGATA-1	-3.31403	5.08781	ACATTAGTCTTGGATA-1	6.61444	4.87394	ACATTAGTCTTGGATA-1	-7.72	-6.76923
09B_TAGGAACCGCCG	1.37352	-3.8699	09B_TAGGAACCGCCG	-2.5884	2.72517	09B_TAGGAACCGCCG	-0.374429	-3.49512	R1.57.R2.24.R3.89.P1.05	-10.6904	-2.06539	R1.57.R2.24.R3.89.P1.05	-7.2682	-2.32743	R1.57.R2.24.R3.89.P1.05	-11.5791	-0.828166	ACATTAGTCTTGTTCG-1	5.37226	-3.35342	ACATTAGTCTTGTTCG-1	-10.0839	4.0572	ACATTAGTCTTGTTCG-1	10.5835	4.45388
09B_TCACAGAGATTT	-5.17394	0.435786	09B_TCACAGAGATTT	-4.44442	0.229083	09B_TCACAGAGATTT	0.115051	1.02079	R1.57.R2.51.R3.63.P1.08	-11.7506	-3.53426	R1.57.R2.51.R3.63.P1.08	-6.98947	-2.35322	R1.57.R2.51.R3.63.P1.08	-11.8255	-0.39943	ACATTGCAGACAGGTA-1	3.13535	-10.5966	ACATTGCAGACAGGTA-1	-5.65213	-11.5337	ACATTGCAGACAGGTA-1	3.67804	11.7839
09B_CCGCGTCGCCCC	-5.50767	-3.32042	09B_CCGCGTCGCCCC	-3.21503	0.536536	09B_CCGCGTCGCCCC	1.27521	-0.288008	R1.57.R2.83.R3.25.P1.07	-12.4358	-3.47143	R1.57.R2.83.R3.25.P1.07	-8.01477	-2.77076	R1.57.R2.83.R3.25.P1.07	-12.5653	-1.36014	ACATTGCAGCACTAAC-1	-4.97066	-0.903805	ACATTGCAGCACTAAC-1	3.24226	-0.568077	ACATTGCAGCACTAAC-1	-6.05154	-5.1973
09B_TTACAATTGCCA	-1.78056	1.41309	09B_TTACAATTGCCA	-3.4001	-0.168872	09B_TTACAATTGCCA	-1.55981	-0.211254	R1.57.R2.92.R3.43.P1.06	-11.4709	-3.63804	R1.57.R2.92.R3.43.P1.06	-4.99075	-0.464611	R1.57.R2.92.R3.43.P1.06	-11.0564	0.643485	ACATTGCAGCCTGTTC-1	4.47779	-3.08048	ACATTGCAGCCTGTTC-1	-9.98369	4.35447	ACATTGCAGCCTGTTC-1	9.98501	5.66992
09B_TGTCTTTCAGAA	14.4472	2.03958	09B_TGTCTTTCAGAA	-0.753572	-4.11508	09B_TGTCTTTCAGAA	-7.01915	-0.935683	R1.58.R2.02.R3.62.P1.05	-12.5175	-3.4944	R1.58.R2.02.R3.62.P1.05	-7.93994	-2.8234	R1.58.R2.02.R3.62.P1.05	-12.6858	-0.612205	ACATTGCAGGCAAGTA-1	2.28415	-10.603	ACATTGCAGGCAAGTA-1	-6.4948	-11.5458	ACATTGCAGGCAAGTA-1	2.23162	11.1185
09B_GCAGAGTCTCTT	3.60363	4.59738	09B_GCAGAGTCTCTT	-0.5992	-2.27201	09B_GCAGAGTCTCTT	-3.86961	4.02101	R1.58.R2.24.R3.92.P1.06	-10.5404	-2.12512	R1.58.R2.24.R3.92.P1.06	-2.00401	0.609121	R1.58.R2.24.R3.92.P1.06	-10.9789	0.595168	ACATTGCAGGGTTAGA-1	-7.11456	3.20326	ACATTGCAGGGTTAGA-1	6.53552	0.15319	ACATTGCAGGGTTAGA-1	-3.90017	-4.27461
09B_CGCAGTCCTGCA	-4.97658	-0.412754	09B_CGCAGTCCTGCA	3.62743	-0.557141	09B_CGCAGTCCTGCA	2.89919	1.78499	R1.58.R2.28.R3.59.P1.07	-10.4689	-2.77156	R1.58.R2.28.R3.59.P1.07	-7.79981	-2.04152	R1.58.R2.28.R3.59.P1.07	-11.9719	-1.33785	ACATTGCAGGGTTATC-1	10.6024	0.11776	ACATTGCAGGGTTATC-1	-6.30105	4.62633	ACATTGCAGGGTTATC-1	7.54815	0.0647166
09B_ATTTTCGTAATA	-4.99184	-0.194061	09B_ATTTTCGTAATA	-4.661	0.886992	09B_ATTTTCGTAATA	0.173973	0.527311	R1.58.R2.53.R3.01.P1.05	-11.8496	-1.95106	R1.58.R2.53.R3.01.P1.05	-6.71825	-2.08463	R1.58.R2.53.R3.01.P1.05	-10.9163	0.0663787	ACATTGCAGGTTAGAG-1	9.66765	0.503157	ACATTGCAGGTTAGAG-1	-7.08315	2.35656	ACATTGCAGGTTAGAG-1	8.96284	0.0121044
09B_CATGACGTGGGA	2.82751	3.90945	09B_CATGACGTGGGA	-1.84754	-1.95895	09B_CATGACGTGGGA	-3.21339	2.88155	R1.59.R2.04.R3.06.P1.08	-12.4502	-3.43049	R1.59.R2.04.R3.06.P1.08	-7.96146	-2.89455	R1.59.R2.04.R3.06.P1.08	-12.607	-1.0747	ACATTGCAGTAGGATG-1	5.37863	-3.50399	ACATTGCAGTAGGATG-1	-9.60352	5.43778	ACATTGCAGTAGGATG-1	10.9075	4.69346
09B_TGCTAAGGCGAA	1.51663	-3.45381	09B_TGCTAAGGCGAA	-2.42684	1.82066	09B_TGCTAAGGCGAA	-0.930508	-3.32124	R1.59.R2.28.R3.18.P1.06	-12.0169	-2.04978	R1.59.R2.28.R3.18.P1.06	-6.02159	-1.9313	R1.59.R2.28.R3.18.P1.06	-12.3362	-0.156332	ACATTGCAGTTAGCTA-1	8.40399	1.64151	ACATTGCAGTTAGCTA-1	-9.16448	3.00082	ACATTGCAGTTAGCTA-1	7.23372	-5.3955
09B_TGGCTGCATGAT	-4.72762	0.830033	09B_TGGCTGCATGAT	-4.38991	0.427182	09B_TGGCTGCATGAT	0.44345	0.939212	R1.59.R2.42.R3.74.P1.06	-10.4721	-2.50441	R1.59.R2.42.R3.74.P1.06	-1.5826	3.92011	R1.59.R2.42.R3.74.P1.06	-12.5449	-1.63283	ACCAAACTCAAGCCTG-1	8.95652	0.348914	ACCAAACTCAAGCCTG-1	-6.90826	1.85101	ACCAAACTCAAGCCTG-1	8.8738	-1.68196
09B_GTGCGTATCGCT	3.21267	-3.45312	09B_GTGCGTATCGCT	2.45956	-0.302126	09B_GTGCGTATCGCT	2.29946	-6.19099	R1.59.R2.65.R3.80.P1.07	-12.2211	-2.80432	R1.59.R2.65.R3.80.P1.07	-7.51877	-1.81616	R1.59.R2.65.R3.80.P1.07	-10.7749	0.420565	ACCAAACTCACTCGCT-1	-6.95012	4.78288	ACCAAACTCACTCGCT-1	3.3327	1.48757	ACCAAACTCACTCGCT-1	-4.98243	-4.25109
09B_GAATATTTAGCG	3.47401	4.49124	09B_GAATATTTAGCG	-1.53408	-2.11863	09B_GAATATTTAGCG	-4.13273	1.54517	R1.59.R2.74.R3.83.P1.05	-10.6768	-2.04553	R1.59.R2.74.R3.83.P1.05	-7.48768	-1.83637	R1.59.R2.74.R3.83.P1.05	-11.6745	-1.33586	ACCAAACTCAGCAAGA-1	-6.57238	2.94426	ACCAAACTCAGCAAGA-1	7.07105	-0.579936	ACCAAACTCAGCAAGA-1	-5.47942	-2.86979
09B_CTGATCATGCAG	-3.82299	1.23309	09B_CTGATCATGCAG	-3.14886	0.449288	09B_CTGATCATGCAG	0.122947	1.68149	R1.59.R2.80.R3.11.P1.08	-12.3772	-2.41255	R1.59.R2.80.R3.11.P1.08	-4.38697	2.05962	R1.59.R2.80.R3.11.P1.08	-10.916	0.318472	ACCAAACTCATGCGTG-1	10.0596	-0.797162	ACCAAACTCATGCGTG-1	-6.03269	4.39187	ACCAAACTCATGCGTG-1	6.75946	-0.549249
09B_CAAATGATAACT	1.02128	-5.26659	09B_CAAATGATAACT	-2.21767	2.27741	09B_CAAATGATAACT	0.582837	-2.7752	R1.59.R2.92.R3.62.P1.06	-10.4259	-2.57939	R1.59.R2.92.R3.62.P1.06	3.71413	-3.71095	R1.59.R2.92.R3.62.P1.06	-11.963	-1.60939	ACCAAACTCATTATGG-1	-4.51251	-2.15821	ACCAAACTCATTATGG-1	6.3559	-4.75077	ACCAAACTCATTATGG-1	-5.13945	4.97916
09B_AAACGAATTTTC	-5.96218	9.9961	09B_AAACGAATTTTC	-5.32039	-0.183014	09B_AAACGAATTTTC	0.928868	6.21799	R1.60.R2.41.R3.81.P1.08	-12.3147	-2.37553	R1.60.R2.41.R3.81.P1.08	-7.12903	-1.97267	R1.60.R2.41.R3.81.P1.08	-11.034	-0.317902	ACCAAACTCCCGTTTA-1	-3.74259	5.33419	ACCAAACTCCCGTTTA-1	4.24878	4.31225	ACCAAACTCCCGTTTA-1	-7.11233	-7.36339
09B_TTATTCGTAAGA	-6.31079	-2.7539	09B_TTATTCGTAAGA	-3.90019	1.86573	09B_TTATTCGTAAGA	1.53817	-0.514557	R1.60.R2.73.R3.67.P1.06	-11.9218	-4.14827	R1.60.R2.73.R3.67.P1.06	-8.00747	-2.80783	R1.60.R2.73.R3.67.P1.06	-12.33	0.128633	ACCAAACTCTCCTCAA-1	7.78884	0.842426	ACCAAACTCTCCTCAA-1	-7.76722	2.40081	ACCAAACTCTCCTCAA-1	7.30152	0.492129
09B_TGTTAACTAACC	14.835	2.51447	09B_TGTTAACTAACC	0.326356	-4.01288	09B_TGTTAACTAACC	-7.91148	-2.46561	R1.60.R2.88.R3.10.P1.07	-12.4016	-2.47452	R1.60.R2.88.R3.10.P1.07	-6.71316	-2.13661	R1.60.R2.88.R3.10.P1.07	-11.331	-0.277148	ACCAAGCGTAATCGCA-1	10.6509	0.62699	ACCAAGCGTAATCGCA-1	-5.72879	4.47557	ACCAAGCGTAATCGCA-1	7.07944	-2.53373
09B_TCGACTTGTAAC	2.8967	3.74248	09B_TCGACTTGTAAC	-2.34324	-1.67789	09B_TCGACTTGTAAC	-3.62908	1.73293	R1.60.R2.94.R3.77.P1.06	-11.0203	-2.90445	R1.60.R2.94.R3.77.P1.06	-7.29055	-2.1868	R1.60.R2.94.R3.77.P1.06	-11.5973	-0.820105	ACCAAGCGTCAGGCAT-1	9.24138	0.558556	ACCAAGCGTCAGGCAT-1	-6.69012	5.39372	ACCAAGCGTCAGGCAT-1	9.13196	-0.223601
09B_CCACCCGCGGAT	-6.50637	-2.22615	09B_CCACCCGCGGAT	-4.05101	1.41503	09B_CCACCCGCGGAT	1.10394	-0.393583	R1.61.R2.40.R3.02.P1.05	-10.6034	-2.02462	R1.61.R2.40.R3.02.P1.05	-6.9437	-1.87254	R1.61.R2.40.R3.02.P1.05	-11.2717	-0.474919	ACCAAGCGTCATAAGT-1	5.96523	-2.31046	ACCAAGCGTCATAAGT-1	-8.48352	5.67341	ACCAAGCGTCATAAGT-1	10.0317	2.81843
09B_CCGGGGGTTCGA	3.04147	-2.8339	09B_CCGGGGGTTCGA	-0.146838	0.994712	09B_CCGGGGGTTCGA	-0.0974698	-5.13239	R1.62.R2.15.R3.85.P1.07	-0.131807	1.07685	R1.62.R2.15.R3.85.P1.07	-2.33007	1.14909	R1.62.R2.15.R3.85.P1.07	-11.7837	-1.689	ACCAAGCGTGGGTGAA-1	10.6856	0.665314	ACCAAGCGTGGGTGAA-1	-7.12697	2.76321	ACCAAGCGTGGGTGAA-1	6.8068	-1.83101
09B_GAAGTCACTTTC	1.23827	-4.51318	09B_GAAGTCACTTTC	-2.47348	2.64575	09B_GAAGTCACTTTC	-0.0531454	-3.60591	R1.62.R2.21.R3.54.P1.07	-12.3953	-2.59024	R1.62.R2.21.R3.54.P1.07	-6.69634	-2.28546	R1.62.R2.21.R3.54.P1.07	-11.5279	-0.00469262	ACCAAGCGTGTAATAC-1	4.8427	-2.42197	ACCAAGCGTGTAATAC-1	-0.272112	-2.32029	ACCAAGCGTGTAATAC-1	6.05426	-5.10139
09B_TATAAAGGAGAA	2.42586	-4.44277	09B_TATAAAGGAGAA	-3.72254	-1.59027	09B_TATAAAGGAGAA	0.335425	-4.42037	R1.62.R2.46.R3.04.P1.06	-10.6037	-2.26531	R1.62.R2.46.R3.04.P1.06	-7.91892	-1.33277	R1.62.R2.46.R3.04.P1.06	-11.7504	-1.61969	ACCAAGCGTTGTTGGA-1	-5.10522	6.31067	ACCAAGCGTTGTTGGA-1	4.53488	4.64651	ACCAAGCGTTGTTGGA-1	-5.20264	-7.96665
09B_GCTCGTTCCTGC	2.81844	3.31245	09B_GCTCGTTCCTGC	-3.44791	-0.40142	09B_GCTCGTTCCTGC	-2.04037	1.17245	R1.63.R2.52.R3.90.P1.08	-12.1	-2.80662	R1.63.R2.52.R3.90.P1.08	-7.12141	-1.82611	R1.63.R2.52.R3.90.P1.08	-10.9019	0.44483	ACCAAGTTCAGGTCCA-1	5.59993	1.06582	ACCAAGTTCAGGTCCA-1	-8.47885	2.87298	ACCAAGTTCAGGTCCA-1	6.89122	-4.41135
09B_TGCTGAGTTCAC	2.57876	-2.06805	09B_TGCTGAGTTCAC	1.4682	0.319812	09B_TGCTGAGTTCAC	2.74416	-5.9684	R1.63.R2.87.R3.62.P1.05	-10.4295	-2.48641	R1.63.R2.87.R3.62.P1.05	-8.18205	-1.57338	R1.63.R2.87.R3.62.P1.05	-12.0486	-1.79902	ACCAAGTTCATGCGTG-1	1.85948	-12.1319	ACCAAGTTCATGCGTG-1	-4.61191	-13.0872	ACCAAGTTCATGCGTG-1	2.1205	12.7784
09B_CGGTACAAGGCT	1.30861	-5.32452	09B_CGGTACAAGGCT	-2.40394	2.5243	09B_CGGTACAAGGCT	0.987084	-3.11011	R1.64.R2.10.R3.89.P1.08	-10.6448	-2.37073	R1.64.R2.10.R3.89.P1.08	-6.15234	-1.75593	R1.64.R2.10.R3.89.P1.08	-12.5683	-1.62694	ACCAAGTTCCACCCTG-1	-7.57801	-0.0932033	ACCAAGTTCCACCCTG-1	5.02936	-1.8655	ACCAAGTTCCACCCTG-1	-6.10596	0.944566
09B_CAAACCCGCATC	1.50268	-4.77633	09B_CAAACCCGCATC	-1.91414	2.39761	09B_CAAACCCGCATC	1.31279	-4.3117	R1.64.R2.20.R3.33.P1.05	-11.9072	-2.14036	R1.64.R2.20.R3.33.P1.05	-7.99318	-2.13794	R1.64.R2.20.R3.33.P1.05	-11.5251	-0.176145	ACCAAGTTCTCGCCTG-1	-5.88945	4.07458	ACCAAGTTCTCGCCTG-1	6.04954	1.78335	ACCAAGTTCTCGCCTG-1	-6.09178	-3.76151
09B_CCCATCTGCCGA	-1.60812	0.88367	09B_CCCATCTGCCGA	-2.94007	-0.496979	09B_CCCATCTGCCGA	-1.05334	2.17259	R1.64.R2.44.R3.76.P1.06	-10.4945	-2.65369	R1.64.R2.44.R3.76.P1.06	-8.11864	-1.65268	R1.64.R2.44.R3.76.P1.06	-11.7989	-1.40819	ACCAAGTTCTTACTCG-1	-3.77907	-7.26947	ACCAAGTTCTTACTCG-1	4.98731	-9.15125	ACCAAGTTCTTACTCG-1	-4.81641	8.82358
09B_GATCGCCGTCCC	2.60375	-3.20835	09B_GATCGCCGTCCC	1.08997	0.999935	09B_GATCGCCGTCCC	1.27574	-5.73531	R1.64.R2.52.R3.02.P1.05	-11.8959	-2.22045	R1.64.R2.52.R3.02.P1.05	-6.65812	-2.1861	R1.64.R2.52.R3.02.P1.05	-11.4418	-0.694989	ACCAAGTTCTTTGTAC-1	-4.03906	-7.06889	ACCAAGTTCTTTGTAC-1	6.1993	-9.39452	ACCAAGTTCTTTGTAC-1	-6.2646	8.53838
09B_CATTTAGTATAG	-3.5328	0.773325	09B_CATTTAGTATAG	1.05643	0.0711689	09B_CATTTAGTATAG	0.572697	2.73712	R1.65.R2.21.R3.14.P1.06	-11.4531	-3.78106	R1.65.R2.21.R3.14.P1.06	-7.64296	-2.73934	R1.65.R2.21.R3.14.P1.06	-11.742	0.435424	ACCAATATCACAGACT-1	9.79961	1.75831	ACCAATATCACAGACT-1	-5.79078	3.09394	ACCAATATCACAGACT-1	6.34356	-2.41342
09B_CCCTAACTACGT	1.99211	-3.41778	09B_CCCTAACTACGT	-2.08886	3.27039	09B_CCCTAACTACGT	0.400129	-4.9224	R1.65.R2.24.R3.82.P1.06	-12.1874	-2.40722	R1.65.R2.24.R3.82.P1.06	-6.04373	-1.78448	R1.65.R2.24.R3.82.P1.06	-11.4995	-1.24086	ACCAATATCACATTGA-1	8.2634	-1.24859	ACCAATATCACATTGA-1	-7.48587	6.45911	ACCAATATCACATTGA-1	10.5253	0.595272
09B_AATGTTCACTAG	1.2672	-4.44144	09B_AATGTTCACTAG	-1.23278	2.73393	09B_AATGTTCACTAG	3.31499	-3.99247	R1.65.R2.40.R3.92.P1.07	-11.9316	-3.25166	R1.65.R2.40.R3.92.P1.07	-6.34772	-2.25477	R1.65.R2.40.R3.92.P1.07	-11.8736	-0.679221	ACCAATATCAGGTTTA-1	3.88055	-10.387	ACCAATATCAGGTTTA-1	-5.62405	-11.3912	ACCAATATCAGGTTTA-1	3.16898	10.1039
09B_CATTATACACTG	-5.16414	-0.794392	09B_CATTATACACTG	3.008	-0.0683808	09B_CATTATACACTG	3.12329	1.76831	R1.65.R2.45.R3.68.P1.05	-11.8503	-2.34745	R1.65.R2.45.R3.68.P1.05	-6.39402	-1.97568	R1.65.R2.45.R3.68.P1.05	-11.503	-0.564241	ACCAATATCGAAGTGA-1	-3.84117	7.42286	ACCAATATCGAAGTGA-1	6.24792	5.8555	ACCAATATCGAAGTGA-1	-7.72017	-6.86033
09B_AGCATAGTACGA	0.887713	-4.07318	09B_AGCATAGTACGA	-3.43479	3.33684	09B_AGCATAGTACGA	-0.351273	-2.92616	R1.67.R2.10.R3.23.P1.07	-10.3042	-2.71106	R1.67.R2.10.R3.23.P1.07	-6.41524	-2.19422	R1.67.R2.10.R3.23.P1.07	-11.3422	-0.351318	ACCAATATCGCATTAA-1	-6.26177	-3.02758	ACCAATATCGCATTAA-1	3.83977	-4.58882	ACCAATATCGCATTAA-1	-6.24886	3.85299
09B_AATGCGCGAGAG	-6.39028	-2.19027	09B_AATGCGCGAGAG	-3.93919	1.45711	09B_AATGCGCGAGAG	2.35821	0.709268	R1.67.R2.35.R3.37.P1.06	-10.6376	-2.55641	R1.67.R2.35.R3.37.P1.06	-7.0812	-2.13142	R1.67.R2.35.R3.37.P1.06	-11.5751	-0.507035	ACCACACCAACTGGCT-1	-6.57132	-0.0781874	ACCACACCAACTGGCT-1	0.183251	-2.69138	ACCACACCAACTGGCT-1	-7.25972	-1.31792
09B_CTTAGCTTCCTT	-0.769231	-0.103275	09B_CTTAGCTTCCTT	-2.37573	-0.435353	09B_CTTAGCTTCCTT	-1.65261	-0.17964	R1.67.R2.39.R3.45.P1.06	-10.4767	-2.41703	R1.67.R2.39.R3.45.P1.06	-6.15094	-1.6639	R1.67.R2.39.R3.45.P1.06	-12.0378	-1.8611	ACCACACCACCACAAC-1	-8.07867	-0.33266	ACCACACCACCACAAC-1	7.25612	4.14173	ACCACACCACCACAAC-1	-7.36002	-3.64693
09B_CACTCACCCCTG	-5.49214	10.0485	09B_CACTCACCCCTG	-5.03982	-0.681294	09B_CACTCACCCCTG	1.27802	5.97488	R1.67.R2.75.R3.06.P1.07	-12.4724	-3.74496	R1.67.R2.75.R3.06.P1.07	-6.48974	-2.47234	R1.67.R2.75.R3.06.P1.07	-12.6384	-0.938106	ACCACACCACGAATTT-1	4.76759	10.5279	ACCACACCACGAATTT-1	-10.7139	-3.50727	ACCACACCACGAATTT-1	5.62484	-10.3212
09B_CTCGGTCTACTC	-0.243244	5.83467	09B_CTCGGTCTACTC	-3.63568	-0.0091093	09B_CTCGGTCTACTC	-3.8048	7.8186	R1.67.R2.75.R3.54.P1.06	-10.3998	-2.54294	R1.67.R2.75.R3.54.P1.06	-8.10576	-1.87678	R1.67.R2.75.R3.54.P1.06	-12.1231	-1.75706	ACCACACCAGTTATGT-1	-6.78288	-1.24873	ACCACACCAGTTATGT-1	3.54279	-2.37705	ACCACACCAGTTATGT-1	-6.72068	1.78763
09B_GCCTGACCTCAG	-5.87055	-3.08472	09B_GCCTGACCTCAG	-3.75002	-1.56941	09B_GCCTGACCTCAG	2.19944	0.0267891	R1.68.R2.06.R3.01.P1.06	-12.2947	-2.76346	R1.68.R2.06.R3.01.P1.06	-7.08911	-2.75367	R1.68.R2.06.R3.01.P1.06	-11.6293	-0.884019	ACCACATAGCTAAGTC-1	-6.61681	-0.796055	ACCACATAGCTAAGTC-1	4.64624	-2.6932	ACCACATAGCTAAGTC-1	-5.94703	1.87171
09B_CGGATGAACACA	-4.01695	-1.49472	09B_CGGATGAACACA	-2.85037	0.0980002	09B_CGGATGAACACA	-1.03869	-0.410778	R1.68.R2.70.R3.47.P1.07	-12.1236	-3.5196	R1.68.R2.70.R3.47.P1.07	-8.10115	-1.98871	R1.68.R2.70.R3.47.P1.07	-12.4397	-0.847625	ACCACATAGGAGGCAT-1	-7.70609	4.23833	ACCACATAGGAGGCAT-1	6.89784	0.774454	ACCACATAGGAGGCAT-1	-4.15656	-3.7473
09B_CTGATAAACTTT	2.07132	-2.68914	09B_CTGATAAACTTT	1.17582	0.982046	09B_CTGATAAACTTT	0.473072	-5.90219	R1.68.R2.74.R3.64.P1.08	-10.4123	-2.38534	R1.68.R2.74.R3.64.P1.08	-7.95907	-1.75076	R1.68.R2.74.R3.64.P1.08	-11.9741	-1.75336	ACCACATAGGGACTAA-1	-7.33276	4.34014	ACCACATAGGGACTAA-1	6.9142	0.475868	ACCACATAGGGACTAA-1	-4.45589	-4.49366
09B_CTGTCACCTTCG	2.2582	-2.65322	09B_CTGTCACCTTCG	-0.659404	2.60831	09B_CTGTCACCTTCG	1.18975	-5.57235	R1.68.R2.79.R3.01.P1.06	-12.1408	-4.00685	R1.68.R2.79.R3.01.P1.06	-6.8533	-2.66386	R1.68.R2.79.R3.01.P1.06	-11.5419	-0.271438	ACCACATAGTCAATTG-1	-6.81329	-0.485691	ACCACATAGTCAATTG-1	3.77814	-1.99519	ACCACATAGTCAATTG-1	-6.24989	-0.0377023
09B_CTACCAGATGGC	-2.38785	0.692691	09B_CTACCAGATGGC	-0.731252	0.111074	09B_CTACCAGATGGC	-4.04968	3.29944	R1.69.R2.01.R3.61.P1.07	-10.3908	-2.54872	R1.69.R2.01.R3.61.P1.07	-7.72792	-2.01307	R1.69.R2.01.R3.61.P1.07	-11.7047	-1.2633	ACCACATAGTGCACGC-1	8.39749	1.40859	ACCACATAGTGCACGC-1	-7.53864	4.99105	ACCACATAGTGCACGC-1	7.40143	-0.862793
09B_TCACTGGCCGAT	-0.425969	-4.08409	09B_TCACTGGCCGAT	-2.9025	2.16205	09B_TCACTGGCCGAT	-0.753348	-2.18154	R1.69.R2.01.R3.69.P1.07	-12.4823	-3.78085	R1.69.R2.01.R3.69.P1.07	-7.155	-2.71596	R1.69.R2.01.R3.69.P1.07	-12.1268	0.244071	ACCAGCTCAAAGGTAC-1	-3.55738	-3.31124	ACCAGCTCAAAGGTAC-1	7.03132	-6.18178	ACCAGCTCAAAGGTAC-1	-4.13322	5.43754
09B_GCCCGCGCCTCG	-2.46854	-4.99323	09B_GCCCGCGCCTCG	-1.861	1.52115	09B_GCCCGCGCCTCG	0.772781	-1.59902	R1.69.R2.09.R3.45.P1.05	-10.7207	-2.40888	R1.69.R2.09.R3.45.P1.05	-7.41303	-2.50593	R1.69.R2.09.R3.45.P1.05	-12.098	-1.80761	ACCAGCTCAACGTGCT-1	7.35231	-1.45832	ACCAGCTCAACGTGCT-1	-7.40705	5.30264	ACCAGCTCAACGTGCT-1	9.90777	0.778265
09B_CTATGGGCGTGC	-3.88417	0.795408	09B_CTATGGGCGTGC	1.92838	-1.14028	09B_CTATGGGCGTGC	-0.131864	1.39887	R1.69.R2.14.R3.47.P1.06	-10.7098	-2.32445	R1.69.R2.14.R3.47.P1.06	-1.03717	4.76787	R1.69.R2.14.R3.47.P1.06	-0.689462	-7.05084	ACCAGGACAACTGGGA-1	-3.52558	-4.57232	ACCAGGACAACTGGGA-1	6.57846	-6.6887	ACCAGGACAACTGGGA-1	-4.52923	6.52936
09B_TAGCCAGCGTGA	10.4006	2.87845	09B_TAGCCAGCGTGA	-2.4646	0.274414	09B_TAGCCAGCGTGA	-8.57623	0.298307	R1.69.R2.15.R3.31.P1.08	-10.468	-2.53081	R1.69.R2.15.R3.31.P1.08	-6.19086	-1.72693	R1.69.R2.15.R3.31.P1.08	-11.888	-1.58	ACCAGGACATAAGCAA-1	7.61272	-1.73167	ACCAGGACATAAGCAA-1	-7.76275	2.52523	ACCAGGACATAAGCAA-1	8.9084	1.28194
09B_GTAGGCTTCTTA	-5.01379	10.1056	09B_GTAGGCTTCTTA	-4.85555	-0.305928	09B_GTAGGCTTCTTA	0.859719	6.0173	R1.69.R2.16.R3.54.P1.06	-11.9105	-4.11117	R1.69.R2.16.R3.54.P1.06	-8.29602	-2.30275	R1.69.R2.16.R3.54.P1.06	-12.2902	-0.102712	ACCAGGCTCCTCCTAA-1	-6.773	-0.305273	ACCAGGCTCCTCCTAA-1	4.98866	-2.3235	ACCAGGCTCCTCCTAA-1	-7.12766	-0.419813
09B_GTCCAGCCAGGA	14.2802	2.32066	09B_GTCCAGCCAGGA	-0.640743	-3.85202	09B_GTCCAGCCAGGA	-6.94682	-1.5372	R1.69.R2.26.R3.57.P1.05	-1.36704	-1.37693	R1.69.R2.26.R3.57.P1.05	-1.79495	1.25982	R1.69.R2.26.R3.57.P1.05	0.611644	-4.88689	ACCAGGCTCCTTGCGT-1	-3.1816	-3.09439	ACCAGGCTCCTTGCGT-1	6.07063	-6.19698	ACCAGGCTCCTTGCGT-1	-4.41876	5.99691
09B_ATCGGAGCCTGT	-4.38559	-4.54779	09B_ATCGGAGCCTGT	4.6211	0.193319	09B_ATCGGAGCCTGT	5.92769	-0.732289	R1.69.R2.38.R3.63.P1.07	-9.99091	-1.90728	R1.69.R2.38.R3.63.P1.07	-7.4582	-1.62432	R1.69.R2.38.R3.63.P1.07	-11.2489	-0.568351	ACCAGGCTCGAAGTAG-1	-7.54826	1.83326	ACCAGGCTCGAAGTAG-1	6.44007	-0.554224	ACCAGGCTCGAAGTAG-1	-5.30111	-2.76403
09B_TGTAAGTATCTG	-5.2987	0.211211	09B_TGTAAGTATCTG	-3.52753	0.642559	09B_TGTAAGTATCTG	-0.445244	0.121022	R1.69.R2.63.R3.03.P1.08	-12.1969	-2.43837	R1.69.R2.63.R3.03.P1.08	-6.47265	-2.18984	R1.69.R2.63.R3.03.P1.08	-11.0832	-0.161035	ACCAGGCTCGCTAAAC-1	9.57643	1.40046	ACCAGGCTCGCTAAAC-1	-7.7657	3.02702	ACCAGGCTCGCTAAAC-1	7.46423	-0.851966
09B_TGGAACTACTGT	-6.47188	-2.08896	09B_TGGAACTACTGT	-4.43387	1.23125	09B_TGGAACTACTGT	1.39966	0.528961	R1.69.R2.75.R3.63.P1.08	-10.7466	-2.31208	R1.69.R2.75.R3.63.P1.08	-6.34081	-1.87673	R1.69.R2.75.R3.63.P1.08	-12.2151	-1.75151	ACCAGGCTCTTAGCGG-1	4.80461	-3.27387	ACCAGGCTCTTAGCGG-1	-10.0156	4.27924	ACCAGGCTCTTAGCGG-1	10.4008	4.97572
[truncated: 16,615 more rows]
[truncated: 41 more columns]
