# Supplementary material for: scapGNN: A graph neural network–based framework for active pathway and gene module inference from single-cell multi-omics data
Source: PLoS Biol. 2023 Nov 13;21(11):e3002369. doi: 10.1371/journal.pbio.3002369 (PMC10681325; doi:10.1371/journal.pbio.3002369)
Supplement: S6 Data — (XLSX) [file pbio.3002369.s049.xlsx]

## Sheet: Fig 7A
UMAP localisation of gene expression data.					UMAP localisation of pathway activity score (scapGNN).					UMAP localisation of pathway activity score (AUCell).				UMAP localisation of pathway activity score (Pagoda2).					UMAP localisation of pathway activity score (UniPath).
	UMAP1	UMAP2				UMAP1	UMAP2				UMAP1	UMAP2			UMAP1	UMAP2				UMAP1	UMAP2
SpSC0_A1_sc.1	4.00499	-16.1935			SpSC0_A1_sc.1	2.77506	2.06472			SpSC0_A1_sc.1	4.98816	-1.35206		SpSC0_A1_sc.1	-2.62566	-3.48526			SpSC0_A1_sc.1	6.64209	2.23302
SpSC0_A1_sc.2	-2.6189	-4.87278			SpSC0_A1_sc.2	-0.0515964	3.74065			SpSC0_A1_sc.2	4.97899	-1.40274		SpSC0_A1_sc.2	-2.03677	-2.77214			SpSC0_A1_sc.2	1.28906	4.74103
SpSC0_A1_sc.3	4.79387	-16.0512			SpSC0_A1_sc.3	1.86103	1.86095			SpSC0_A1_sc.3	5.00113	-1.3223		SpSC0_A1_sc.3	-2.38659	-3.3249			SpSC0_A1_sc.3	6.93894	2.75831
SpSC0_A1_sc.4	4.88462	-16.164			SpSC0_A1_sc.4	2.37644	2.08396			SpSC0_A1_sc.4	5.00046	-1.35275		SpSC0_A1_sc.4	-2.20051	-3.13002			SpSC0_A1_sc.4	6.1353	2.5592
SpSC0_A1_sc.5	4.55663	-16.2512			SpSC0_A1_sc.5	2.06254	2.01721			SpSC0_A1_sc.5	4.98151	-1.34556		SpSC0_A1_sc.5	-2.17001	-3.89489			SpSC0_A1_sc.5	6.60316	2.61583
SpSC0_A1_sc.6	4.74452	-16.044			SpSC0_A1_sc.6	2.20976	1.91457			SpSC0_A1_sc.6	4.98085	-1.35443		SpSC0_A1_sc.6	-2.36358	-3.18795			SpSC0_A1_sc.6	6.99599	2.87628
SpSC0_A1_sc.7	4.84052	-16.0832			SpSC0_A1_sc.7	2.11995	1.90086			SpSC0_A1_sc.7	5.02654	-1.34106		SpSC0_A1_sc.7	-2.48052	-3.7006			SpSC0_A1_sc.7	6.93733	2.66524
SpSC0_A1_sc.8	4.76679	-16.1124			SpSC0_A1_sc.8	1.9284	1.87657			SpSC0_A1_sc.8	4.97801	-1.24689		SpSC0_A1_sc.8	-3.22542	-3.28028			SpSC0_A1_sc.8	6.80566	2.1986
SpSC0_A1_sc.9	4.81942	-16.1146			SpSC0_A1_sc.9	2.24455	1.91487			SpSC0_A1_sc.9	5.02894	-1.32907		SpSC0_A1_sc.9	-2.62267	-3.75371			SpSC0_A1_sc.9	6.64951	2.46908
SpSC0_A1_sc.10	4.70901	-16.0601			SpSC0_A1_sc.10	1.90608	1.90047			SpSC0_A1_sc.10	4.99303	-1.40768		SpSC0_A1_sc.10	-2.52922	-3.34721			SpSC0_A1_sc.10	6.98951	2.68477
SpSC0_A1_sc.11	4.38553	-16.076			SpSC0_A1_sc.11	1.73368	1.93291			SpSC0_A1_sc.11	5.01975	-1.33338		SpSC0_A1_sc.11	-1.91592	-4.10246			SpSC0_A1_sc.11	1.13998	4.39308
SpSC0_A1_sc.12	4.73725	-16.038			SpSC0_A1_sc.12	2.02076	1.9321			SpSC0_A1_sc.12	5.02151	-1.4021		SpSC0_A1_sc.12	-2.45985	-3.41856			SpSC0_A1_sc.12	6.60736	2.38947
SpSC0_A1_sc.13	4.6985	-16.1573			SpSC0_A1_sc.13	1.70488	1.88213			SpSC0_A1_sc.13	4.98053	-1.3171		SpSC0_A1_sc.13	-3.17501	-3.3938			SpSC0_A1_sc.13	6.78048	1.96468
SpSC0_A1_sc.14	4.82526	-16.0594			SpSC0_A1_sc.14	2.29543	1.96418			SpSC0_A1_sc.14	4.955	-1.41607		SpSC0_A1_sc.14	-2.34882	-3.4946			SpSC0_A1_sc.14	7.02419	2.85874
SpSC0_A1_sc.15	4.07283	-16.2012			SpSC0_A1_sc.15	2.36713	1.98013			SpSC0_A1_sc.15	5.00656	-1.36038		SpSC0_A1_sc.15	-2.56104	-3.31286			SpSC0_A1_sc.15	6.73746	2.39903
SpSC0_A1_sc.16	4.77085	-16.0941			SpSC0_A1_sc.16	1.91059	1.93949			SpSC0_A1_sc.16	4.96143	-1.31563		SpSC0_A1_sc.16	-2.58158	-3.62479			SpSC0_A1_sc.16	6.782	2.08104
SpSC0_A1_sc.17	4.44738	-16.1168			SpSC0_A1_sc.17	1.85343	1.89755			SpSC0_A1_sc.17	4.99669	-1.33987		SpSC0_A1_sc.17	-2.67816	-3.24533			SpSC0_A1_sc.17	6.93158	2.58974
SpSC0_A1_sc.18	4.88788	-16.11			SpSC0_A1_sc.18	1.66611	1.91239			SpSC0_A1_sc.18	5.00763	-1.29737		SpSC0_A1_sc.18	-3.34239	-3.48858			SpSC0_A1_sc.18	6.85667	1.86602
SpSC0_A1_sc.19	4.8303	-16.0922			SpSC0_A1_sc.19	1.68479	1.91775			SpSC0_A1_sc.19	4.99209	-1.30637		SpSC0_A1_sc.19	-3.14451	-3.48794			SpSC0_A1_sc.19	6.99409	2.03971
SpSC0_A1_sc.20	4.81954	-16.1046			SpSC0_A1_sc.20	1.64359	1.94463			SpSC0_A1_sc.20	5.00552	-1.30612		SpSC0_A1_sc.20	-3.69215	-3.2416			SpSC0_A1_sc.20	6.92445	1.91016
SpSC2_TypeBS_sc.1	-2.39237	-4.77053			SpSC2_TypeBS_sc.1	-2.0347	4.17648			SpSC2_TypeBS_sc.1	5.01164	-1.38957		SpSC2_TypeBS_sc.1	-3.56032	-3.39701			SpSC2_TypeBS_sc.1	1.19508	4.30842
SpSC2_TypeBS_sc.2	-2.37692	-4.95588			SpSC2_TypeBS_sc.2	-0.0257821	3.785			SpSC2_TypeBS_sc.2	4.99308	-1.39814		SpSC2_TypeBS_sc.2	-1.99243	-5.64554			SpSC2_TypeBS_sc.2	5.0885	2.85744
SpSC2_TypeBS_sc.3	-2.6113	-4.83808			SpSC2_TypeBS_sc.3	0.31307	3.22073			SpSC2_TypeBS_sc.3	4.9943	-1.33376		SpSC2_TypeBS_sc.3	-2.82441	-4.43241			SpSC2_TypeBS_sc.3	5.69125	3.07867
SpSC2_TypeBS_sc.4	-2.42712	-4.77974			SpSC2_TypeBS_sc.4	-0.0069163	3.74751			SpSC2_TypeBS_sc.4	4.99393	-1.26658		SpSC2_TypeBS_sc.4	-2.31953	-5.12623			SpSC2_TypeBS_sc.4	4.95254	2.39992
SpSC2_TypeBS_sc.8	-2.26294	-5.03642			SpSC2_TypeBS_sc.8	-0.317314	3.53073			SpSC2_TypeBS_sc.8	5.06213	-1.36144		SpSC2_TypeBS_sc.8	-2.09145	-5.21558			SpSC2_TypeBS_sc.8	0.831259	4.16025
SpSC2_TypeBS_sc.9	-2.29588	-5.06704			SpSC2_TypeBS_sc.9	-0.182505	4.15192			SpSC2_TypeBS_sc.9	4.98979	-1.2815		SpSC2_TypeBS_sc.9	-1.78653	-5.2615			SpSC2_TypeBS_sc.9	5.0515	3.91712
SpSC2_TypeBS_sc.10	-2.06969	-4.93207			SpSC2_TypeBS_sc.10	0.0511637	3.64917			SpSC2_TypeBS_sc.10	4.9907	-1.3326		SpSC2_TypeBS_sc.10	-2.3598	-5.87334			SpSC2_TypeBS_sc.10	4.67989	2.8022
SpSC2_TypeBS_sc.12	-2.28717	-5.00003			SpSC2_TypeBS_sc.12	-0.0787411	4.01721			SpSC2_TypeBS_sc.12	4.98104	-1.34132		SpSC2_TypeBS_sc.12	-2.38057	-4.77194			SpSC2_TypeBS_sc.12	5.21508	3.84729
SpSC2_TypeBS_sc.13	-2.42989	-4.96163			SpSC2_TypeBS_sc.13	0.152174	3.04664			SpSC2_TypeBS_sc.13	5.01897	-1.38623		SpSC2_TypeBS_sc.13	-2.50011	-5.16446			SpSC2_TypeBS_sc.13	5.30956	3.68455
SpSC2_TypeBS_sc.14	-1.86713	-5.21619			SpSC2_TypeBS_sc.14	-1.60811	3.20037			SpSC2_TypeBS_sc.14	5.01624	-1.35708		SpSC2_TypeBS_sc.14	-2.03561	-5.37298			SpSC2_TypeBS_sc.14	5.1644	3.05018
SpSC2_TypeBS_sc.15	-2.44396	-4.87083			SpSC2_TypeBS_sc.15	0.0170696	3.65745			SpSC2_TypeBS_sc.15	5.01641	-1.34916		SpSC2_TypeBS_sc.15	-2.18104	-5.20063			SpSC2_TypeBS_sc.15	1.3507	4.62202
SpSC2_TypeBS_sc.16	-1.62414	-5.37671			SpSC2_TypeBS_sc.16	-0.755362	3.44916			SpSC2_TypeBS_sc.16	4.98788	-1.23997		SpSC2_TypeBS_sc.16	-1.58941	-1.75829			SpSC2_TypeBS_sc.16	5.23638	3.69518
SpSC2_TypeBS_sc.17	-2.48858	-4.84578			SpSC2_TypeBS_sc.17	-0.122664	3.71888			SpSC2_TypeBS_sc.17	4.97794	-1.33136		SpSC2_TypeBS_sc.17	-2.8298	-4.32364			SpSC2_TypeBS_sc.17	5.70549	2.80601
SpSC2_TypeBS_sc.18	-2.3716	-4.90452			SpSC2_TypeBS_sc.18	-0.499255	3.40108			SpSC2_TypeBS_sc.18	4.95259	-1.28525		SpSC2_TypeBS_sc.18	-2.29252	-5.32991			SpSC2_TypeBS_sc.18	5.7839	3.68012
SpSC2_TypeBS_sc.19	-2.47625	-4.8572			SpSC2_TypeBS_sc.19	-1.59849	3.17761			SpSC2_TypeBS_sc.19	4.96228	-1.3482		SpSC2_TypeBS_sc.19	-3.15116	-4.92286			SpSC2_TypeBS_sc.19	5.88379	3.46399
SpSC2_TypeBS_sc.20	-2.42657	-4.733			SpSC2_TypeBS_sc.20	-1.12195	3.20113			SpSC2_TypeBS_sc.20	4.98874	-1.33611		SpSC2_TypeBS_sc.20	-3.19056	-3.68822			SpSC2_TypeBS_sc.20	6.12658	1.92437
SpSC2_ePL_sc.21	-0.808123	-6.81248			SpSC2_ePL_sc.21	-1.89507	5.26937			SpSC2_ePL_sc.21	4.97898	-1.32078		SpSC2_ePL_sc.21	-2.83844	-5.11231			SpSC2_ePL_sc.21	0.189447	3.48833
SpSC2_ePL_sc.22	-0.387031	-6.38257			SpSC2_ePL_sc.22	-2.00617	5.6415			SpSC2_ePL_sc.22	4.99673	-1.40323		SpSC2_ePL_sc.22	-3.33837	-5.411			SpSC2_ePL_sc.22	1.02106	1.90153
SpSC2_ePL_sc.24	-0.588	-5.13663			SpSC2_ePL_sc.24	-1.03211	5.15138			SpSC2_ePL_sc.24	-7.12557	-4.22282		SpSC2_ePL_sc.24	-3.22122	-6.46362			SpSC2_ePL_sc.24	0.357457	1.39667
SpSC2_ePL_sc.25	-0.849984	-6.96485			SpSC2_ePL_sc.25	-2.09892	5.64183			SpSC2_ePL_sc.25	-8.11481	-3.80655		SpSC2_ePL_sc.25	-3.56455	-6.27179			SpSC2_ePL_sc.25	0.441303	3.32574
SpSC2_ePL_sc.26	5.44267	-7.08367			SpSC2_ePL_sc.26	-1.90246	6.7299			SpSC2_ePL_sc.26	-8.00077	-4.39284		SpSC2_ePL_sc.26	-1.28539	-0.883203			SpSC2_ePL_sc.26	1.43707	1.2113
SpSC2_ePL_sc.27	0.3003	-5.88463			SpSC2_ePL_sc.27	-1.90856	5.8626			SpSC2_ePL_sc.27	4.96644	-1.33097		SpSC2_ePL_sc.27	-3.47631	-6.47712			SpSC2_ePL_sc.27	0.772782	1.62864
SpSC2_ePL_sc.28	-0.992175	-6.92014			SpSC2_ePL_sc.28	-1.38828	5.48281			SpSC2_ePL_sc.28	-7.42583	-4.24087		SpSC2_ePL_sc.28	-2.86888	-6.19593			SpSC2_ePL_sc.28	0.717175	4.14702
SpSC2_ePL_sc.29	-0.874899	-6.68729			SpSC2_ePL_sc.29	-1.43118	5.46153			SpSC2_ePL_sc.29	4.99079	-1.29106		SpSC2_ePL_sc.29	-3.27254	-4.4647			SpSC2_ePL_sc.29	1.05551	2.42542
SpSC2_ePL_sc.30	-0.668416	-6.77742			SpSC2_ePL_sc.30	-2.00638	5.56153			SpSC2_ePL_sc.30	4.98239	-1.27917		SpSC2_ePL_sc.30	-3.60734	-6.12839			SpSC2_ePL_sc.30	1.04264	4.18678
SpSC2_ePL_sc.31	5.36833	-6.20346			SpSC2_ePL_sc.31	-4.82115	6.92449			SpSC2_ePL_sc.31	-7.39083	-4.17482		SpSC2_ePL_sc.31	-4.18161	-1.12778			SpSC2_ePL_sc.31	2.0289	0.249147
SpSC2_ePL_sc.32	-0.407833	-6.68973			SpSC2_ePL_sc.32	-2.13647	5.56841			SpSC2_ePL_sc.32	4.9927	-1.36256		SpSC2_ePL_sc.32	-5.15962	-3.42913			SpSC2_ePL_sc.32	0.282338	3.13599
SpSC2_ePL_sc.33	-0.537942	-6.75593			SpSC2_ePL_sc.33	-2.1401	5.58817			SpSC2_ePL_sc.33	5.02327	-1.32523		SpSC2_ePL_sc.33	-2.24194	-5.22244			SpSC2_ePL_sc.33	0.475272	3.70759
SpSC2_ePL_sc.35	-0.95484	-6.8674			SpSC2_ePL_sc.35	-1.50174	5.47427			SpSC2_ePL_sc.35	5.0013	-1.35392		SpSC2_ePL_sc.35	-3.17682	-4.09395			SpSC2_ePL_sc.35	0.921675	4.30658
SpSC2_ePL_sc.36	-0.954006	-6.97352			SpSC2_ePL_sc.36	-1.88496	5.99355			SpSC2_ePL_sc.36	5.02448	-1.33051		SpSC2_ePL_sc.36	-3.59765	-6.32558			SpSC2_ePL_sc.36	0.627997	4.02991
SpSC2_ePL_sc.37	-0.463393	-6.80777			SpSC2_ePL_sc.37	-2.07883	5.85203			SpSC2_ePL_sc.37	5.02764	-1.31662		SpSC2_ePL_sc.37	-1.66647	-5.84115			SpSC2_ePL_sc.37	0.304929	3.60797
SpSC2_ePL_sc.38	-0.925366	-6.84517			SpSC2_ePL_sc.38	-2.0577	5.53785			SpSC2_ePL_sc.38	4.98905	-1.36643		SpSC2_ePL_sc.38	-2.67639	-6.74113			SpSC2_ePL_sc.38	4.39365	3.56768
SpSC2_ePL_sc.39	-0.931766	-6.93346			SpSC2_ePL_sc.39	-1.90132	5.35106			SpSC2_ePL_sc.39	5.0066	-1.32777		SpSC2_ePL_sc.39	-3.01708	-6.58386			SpSC2_ePL_sc.39	0.551962	2.47935
SpSC2_ePL_sc.40	-0.939858	-6.65272			SpSC2_ePL_sc.40	-2.14003	5.55489			SpSC2_ePL_sc.40	5.02457	-1.35241		SpSC2_ePL_sc.40	-3.50073	-6.24012			SpSC2_ePL_sc.40	1.51741	4.25122
SpSC2_ePL_sc.41	-0.405456	-6.74559			SpSC2_ePL_sc.41	-2.07776	5.88629			SpSC2_ePL_sc.41	4.99019	-1.35025		SpSC2_ePL_sc.41	-3.37855	-6.39637			SpSC2_ePL_sc.41	0.312715	3.51166
SpSC2_ePL_sc.42	-0.948619	-6.86376			SpSC2_ePL_sc.42	-1.99036	6.01423			SpSC2_ePL_sc.42	5.0252	-1.37787		SpSC2_ePL_sc.42	-3.58473	-6.1709			SpSC2_ePL_sc.42	1.31339	4.3576
SpSC3_G1_sc.1	-1.06035	-6.34171			SpSC3_G1_sc.1	-1.7963	3.39273			SpSC3_G1_sc.1	5.02668	-1.38143		SpSC3_G1_sc.1	-2.48223	-5.54231			SpSC3_G1_sc.1	4.20644	2.38727
SpSC3_G1_sc.2	0.1482	-4.26981			SpSC3_G1_sc.2	-3.88291	2.53018			SpSC3_G1_sc.2	5.00861	-1.37201		SpSC3_G1_sc.2	-5.06039	-3.62869			SpSC3_G1_sc.2	4.61079	1.63082
SpSC3_G1_sc.3	-1.22441	-4.7261			SpSC3_G1_sc.3	-3.15866	3.94918			SpSC3_G1_sc.3	5.04072	-1.31911		SpSC3_G1_sc.3	-2.31322	-5.79115			SpSC3_G1_sc.3	4.74525	3.236
SpSC3_G1_sc.4	-1.45088	-4.9572			SpSC3_G1_sc.4	-3.08679	3.50065			SpSC3_G1_sc.4	4.97501	-1.30923		SpSC3_G1_sc.4	-1.90664	-5.54569			SpSC3_G1_sc.4	5.41152	3.07665
SpSC3_G1_sc.5	-1.79541	-5.24754			SpSC3_G1_sc.5	-1.642	3.62817			SpSC3_G1_sc.5	5.04536	-1.36934		SpSC3_G1_sc.5	-2.60417	-5.3738			SpSC3_G1_sc.5	1.32104	4.73811
SpSC3_G1_sc.6	0.372521	-5.65896			SpSC3_G1_sc.6	-4.32696	4.12557			SpSC3_G1_sc.6	5.00981	-1.36452		SpSC3_G1_sc.6	-1.76197	-6.14295			SpSC3_G1_sc.6	1.225	0.88195
SpSC3_G1_sc.7	-1.15751	-6.40053			SpSC3_G1_sc.7	-2.83693	3.58998			SpSC3_G1_sc.7	5.00084	-1.31874		SpSC3_G1_sc.7	-2.99026	-4.87634			SpSC3_G1_sc.7	5.14982	3.77102
SpSC3_G1_sc.8	-1.43317	-4.98254			SpSC3_G1_sc.8	-2.71246	3.41898			SpSC3_G1_sc.8	5.01525	-1.34723		SpSC3_G1_sc.8	-2.93496	-5.50555			SpSC3_G1_sc.8	1.58841	4.65183
SpSC3_G1_sc.9	-2.08447	-5.25856			SpSC3_G1_sc.9	-1.9907	3.34888			SpSC3_G1_sc.9	5.02214	-1.32728		SpSC3_G1_sc.9	-2.68391	-5.14966			SpSC3_G1_sc.9	5.32053	3.72438
SpSC3_G1_sc.10	0.144636	-5.3494			SpSC3_G1_sc.10	-1.62824	3.31334			SpSC3_G1_sc.10	5.0188	-1.32669		SpSC3_G1_sc.10	-3.59647	-5.42868			SpSC3_G1_sc.10	4.2116	2.37054
SpSC3_G1_sc.11	0.143914	-5.43331			SpSC3_G1_sc.11	-1.45266	6.84229			SpSC3_G1_sc.11	4.97783	-1.36327		SpSC3_G1_sc.11	-2.26995	-6.65097			SpSC3_G1_sc.11	1.249	2.47223
SpSC3_G1_sc.12	-1.20818	-5.19906			SpSC3_G1_sc.12	-0.00184586	3.73455			SpSC3_G1_sc.12	5.02323	-1.35313		SpSC3_G1_sc.12	-1.75548	-5.5649			SpSC3_G1_sc.12	4.82941	3.33683
SpSC3_G1_sc.13	-1.81628	-5.88313			SpSC3_G1_sc.13	-1.82195	3.40974			SpSC3_G1_sc.13	4.99693	-1.37881		SpSC3_G1_sc.13	-1.93592	-5.74881			SpSC3_G1_sc.13	5.43341	3.84488
SpSC3_G1_sc.14	-1.73979	-5.74087			SpSC3_G1_sc.14	-0.267049	3.96369			SpSC3_G1_sc.14	4.97744	-1.36525		SpSC3_G1_sc.14	-2.71974	-5.56197			SpSC3_G1_sc.14	5.58295	3.19121
SpSC3_G1_sc.15	-1.31002	-5.17824			SpSC3_G1_sc.15	0.35957	3.32716			SpSC3_G1_sc.15	4.97934	-1.39979		SpSC3_G1_sc.15	-1.99734	-6.06952			SpSC3_G1_sc.15	4.76066	3.00042
SpSC3_G1_sc.16	-1.67288	-5.60437			SpSC3_G1_sc.16	-0.436169	4.69943			SpSC3_G1_sc.16	5.04554	-1.35669		SpSC3_G1_sc.16	-1.80181	-5.94828			SpSC3_G1_sc.16	4.55491	3.68547
SpSC3_G1_sc.17	-1.64273	-5.78693			SpSC3_G1_sc.17	-1.49569	4.37611			SpSC3_G1_sc.17	5.02309	-1.38757		SpSC3_G1_sc.17	-2.91069	-5.13244			SpSC3_G1_sc.17	5.31981	3.09804
SpSC3_G1_sc.18	-1.67377	-5.57916			SpSC3_G1_sc.18	-1.80114	3.194			SpSC3_G1_sc.18	5.03076	-1.34137		SpSC3_G1_sc.18	-2.42182	-5.13255			SpSC3_G1_sc.18	2.05186	4.37756
SpSC3_G1_sc.19	-1.69395	-5.94668			SpSC3_G1_sc.19	-2.29189	3.3394			SpSC3_G1_sc.19	5.00103	-1.33092		SpSC3_G1_sc.19	-2.35789	-5.48938			SpSC3_G1_sc.19	5.64301	3.28742
SpSC3_G1_sc.20	-1.68674	-6.00142			SpSC3_G1_sc.20	-3.54121	3.24483			SpSC3_G1_sc.20	5.0094	-1.32162		SpSC3_G1_sc.20	-3.98239	-3.37625			SpSC3_G1_sc.20	0.403265	2.51083
SpSC3_G1_sc.22	-0.151212	-5.19498			SpSC3_G1_sc.22	-0.916612	5.13205			SpSC3_G1_sc.22	4.95348	-1.29777		SpSC3_G1_sc.22	-3.07187	-3.87635			SpSC3_G1_sc.22	2.00079	2.27799
SpSC3_G1_sc.24	-0.575603	-6.1982			SpSC3_G1_sc.24	-1.21446	5.33933			SpSC3_G1_sc.24	4.95185	-1.29277		SpSC3_G1_sc.24	-2.04959	-5.41979			SpSC3_G1_sc.24	1.50923	1.89852
SpSC3_G1_sc.25	0.999071	-5.17903			SpSC3_G1_sc.25	-8.31605	-0.418655			SpSC3_G1_sc.25	5.01323	-1.35818		SpSC3_G1_sc.25	-0.961337	-0.358978			SpSC3_G1_sc.25	0.679355	0.688062
SpSC3_G1_sc.26	-0.997574	-5.93976			SpSC3_G1_sc.26	-0.745761	4.7494			SpSC3_G1_sc.26	5.03694	-1.34864		SpSC3_G1_sc.26	-2.23324	-5.17673			SpSC3_G1_sc.26	4.31612	3.38872
SpSC3_G1_sc.27	-0.408976	-6.7775			SpSC3_G1_sc.27	-1.38709	5.47381			SpSC3_G1_sc.27	5.01793	-1.31828		SpSC3_G1_sc.27	-3.93834	-5.43699			SpSC3_G1_sc.27	0.798919	1.93531
SpSC3_G1_sc.28	-0.809099	-6.74241			SpSC3_G1_sc.28	-1.04917	4.98819			SpSC3_G1_sc.28	4.97924	-1.40111		SpSC3_G1_sc.28	-2.92833	-3.70484			SpSC3_G1_sc.28	0.371835	3.69847
SpSC3_G1_sc.29	0.872732	-6.24265			SpSC3_G1_sc.29	-0.876809	4.00354			SpSC3_G1_sc.29	4.99797	-1.33661		SpSC3_G1_sc.29	-3.77911	-5.51563			SpSC3_G1_sc.29	3.60548	2.62985
SpSC3_G1_sc.30	-0.596535	-6.73655			SpSC3_G1_sc.30	-1.24485	5.3449			SpSC3_G1_sc.30	5.01023	-1.31359		SpSC3_G1_sc.30	-1.78438	-5.72835			SpSC3_G1_sc.30	0.331345	1.64639
SpSC3_G1_sc.31	0.389599	-5.58475			SpSC3_G1_sc.31	-1.70853	3.25862			SpSC3_G1_sc.31	4.98824	-1.32744		SpSC3_G1_sc.31	-1.92595	-6.43355			SpSC3_G1_sc.31	0.175805	3.41462
SpSC3_G1_sc.32	-0.747832	-5.99895			SpSC3_G1_sc.32	-0.848247	4.66515			SpSC3_G1_sc.32	5.02246	-1.34403		SpSC3_G1_sc.32	-3.45009	-6.31124			SpSC3_G1_sc.32	2.06739	2.13973
SpSC3_G1_sc.33	-1.04657	-6.75344			SpSC3_G1_sc.33	-0.942621	5.15368			SpSC3_G1_sc.33	-7.38412	-3.94052		SpSC3_G1_sc.33	-2.51511	-5.00604			SpSC3_G1_sc.33	2.15131	1.11252
SpSC3_G1_sc.35	0.381267	-5.68888			SpSC3_G1_sc.35	-2.25688	6.2832			SpSC3_G1_sc.35	4.95779	-1.35486		SpSC3_G1_sc.35	-3.30935	-3.66606			SpSC3_G1_sc.35	1.33232	1.59665
SpSC3_G1_sc.36	0.675127	-5.73427			SpSC3_G1_sc.36	-0.903418	4.1254			SpSC3_G1_sc.36	5.03054	-1.34562		SpSC3_G1_sc.36	-3.30969	-4.81245			SpSC3_G1_sc.36	-0.110066	0.649828
SpSC3_G1_sc.37	0.602378	-5.82166			SpSC3_G1_sc.37	-1.98036	6.5477			SpSC3_G1_sc.37	4.97854	-1.30466		SpSC3_G1_sc.37	-2.76772	-5.71541			SpSC3_G1_sc.37	0.511405	3.79444
SpSC3_G1_sc.38	0.00399228	-5.25106			SpSC3_G1_sc.38	-0.848279	4.09722			SpSC3_G1_sc.38	4.99783	-1.37316		SpSC3_G1_sc.38	-3.59805	-4.73041			SpSC3_G1_sc.38	3.27319	1.94734
SpSC3_G1_sc.39	-0.918098	-6.95512			SpSC3_G1_sc.39	-2.16886	6.15866			SpSC3_G1_sc.39	4.99463	-1.35458		SpSC3_G1_sc.39	-3.0072	-4.59971			SpSC3_G1_sc.39	0.448377	3.68459
SpSC3_G1_sc.40	-2.6587	-4.84494			SpSC3_G1_sc.40	0.368178	3.13097			SpSC3_G1_sc.40	4.96961	-1.29597		SpSC3_G1_sc.40	-2.23512	-5.07963			SpSC3_G1_sc.40	1.97769	2.21625
SpSC3_G1_sc.41	-0.491386	-6.61904			SpSC3_G1_sc.41	-2.07498	4.11609			SpSC3_G1_sc.41	5.03092	-1.39005		SpSC3_G1_sc.41	-3.05614	-3.70763			SpSC3_G1_sc.41	0.514879	2.11999
SpSC3_G1_sc.42	0.673437	-5.99342			SpSC3_G1_sc.42	-0.328103	3.43451			SpSC3_G1_sc.42	4.97391	-1.35711		SpSC3_G1_sc.42	-1.82917	-6.08524			SpSC3_G1_sc.42	3.97811	3.14156
SpSC4_mPL_sc.1	5.76846	-7.72532			SpSC4_mPL_sc.1	-4.07316	6.98876			SpSC4_mPL_sc.1	5.01567	-1.36865		SpSC4_mPL_sc.1	-0.91354	-0.823404			SpSC4_mPL_sc.1	0.896919	0.322572
SpSC4_mPL_sc.2	5.76505	-7.72464			SpSC4_mPL_sc.2	-2.82853	7.44604			SpSC4_mPL_sc.2	-8.13433	-4.40062		SpSC4_mPL_sc.2	-2.43308	0.0165757			SpSC4_mPL_sc.2	1.03403	0.313661
SpSC4_mPL_sc.3	5.58215	-7.25667			SpSC4_mPL_sc.3	-2.86264	7.53081			SpSC4_mPL_sc.3	4.94916	-1.28311		SpSC4_mPL_sc.3	-0.842814	-0.898168			SpSC4_mPL_sc.3	2.73981	0.589812
SpSC4_mPL_sc.4	5.6657	-7.16653			SpSC4_mPL_sc.4	-3.23677	6.87294			SpSC4_mPL_sc.4	4.99197	-1.37378		SpSC4_mPL_sc.4	-2.07704	-1.54977			SpSC4_mPL_sc.4	0.95935	0.778833
SpSC4_mPL_sc.9	5.55874	-7.13426			SpSC4_mPL_sc.9	-2.87929	7.51367			SpSC4_mPL_sc.9	-8.03705	-4.61579		SpSC4_mPL_sc.9	-2.34618	-1.16893			SpSC4_mPL_sc.9	2.30829	1.10316
SpSC4_mPL_sc.10	6.87057	-7.15617			SpSC4_mPL_sc.10	-5.47583	7.77291			SpSC4_mPL_sc.10	5.02518	-1.34148		SpSC4_mPL_sc.10	-1.68832	-0.982859			SpSC4_mPL_sc.10	3.34007	0.970356
SpSC4_mPL_sc.11	5.73166	-7.65743			SpSC4_mPL_sc.11	-3.62849	7.4845			SpSC4_mPL_sc.11	-8.15154	-4.3056		SpSC4_mPL_sc.11	-2.08555	-1.55394			SpSC4_mPL_sc.11	1.13558	0.247335
SpSC4_mPL_sc.12	5.74429	-7.75292			SpSC4_mPL_sc.12	-2.96517	7.57391			SpSC4_mPL_sc.12	5.0139	-1.39361		SpSC4_mPL_sc.12	-1.47729	-1.24964			SpSC4_mPL_sc.12	1.78334	0.399603
SpSC4_mPL_sc.13	6.32906	-7.12676			SpSC4_mPL_sc.13	-4.22039	6.91834			SpSC4_mPL_sc.13	4.99975	-1.37163		SpSC4_mPL_sc.13	-2.09396	-1.0385			SpSC4_mPL_sc.13	3.09651	0.835509
SpSC4_mPL_sc.14	5.71961	-7.71529			SpSC4_mPL_sc.14	-2.99278	7.45338			SpSC4_mPL_sc.14	4.99926	-1.3407		SpSC4_mPL_sc.14	-0.860096	-0.775576			SpSC4_mPL_sc.14	1.01565	0.521486
SpSC4_mPL_sc.15	5.76694	-7.72673			SpSC4_mPL_sc.15	-3.00098	7.54483			SpSC4_mPL_sc.15	4.97983	-1.34362		SpSC4_mPL_sc.15	-3.27083	-6.67176			SpSC4_mPL_sc.15	1.20919	0.883568
SpSC4_mPL_sc.16	5.76238	-7.74697			SpSC4_mPL_sc.16	-3.19197	7.57203			SpSC4_mPL_sc.16	-7.29245	-4.49068		SpSC4_mPL_sc.16	-1.84844	-2.15121			SpSC4_mPL_sc.16	4.3278	2.20332
SpSC4_mPL_sc.17	5.68821	-7.14681			SpSC4_mPL_sc.17	-2.93504	7.45053			SpSC4_mPL_sc.17	-8.07025	-4.2635		SpSC4_mPL_sc.17	-1.92299	-0.669042			SpSC4_mPL_sc.17	3.72319	0.449809
SpSC4_mPL_sc.18	5.72032	-7.75498			SpSC4_mPL_sc.18	-3.15565	7.56299			SpSC4_mPL_sc.18	-7.46601	-4.2704		SpSC4_mPL_sc.18	-2.59046	-6.70964			SpSC4_mPL_sc.18	1.15058	0.675654
SpSC4_mPL_sc.19	5.73207	-7.7646			SpSC4_mPL_sc.19	-3.33851	7.56282			SpSC4_mPL_sc.19	4.98119	-1.352		SpSC4_mPL_sc.19	-2.77862	-6.76911			SpSC4_mPL_sc.19	3.92679	3.50283
SpSC4_mPL_sc.20	5.72656	-7.7103			SpSC4_mPL_sc.20	-3.03398	7.58078			SpSC4_mPL_sc.20	4.99535	-1.2906		SpSC4_mPL_sc.20	-1.92399	-1.34452			SpSC4_mPL_sc.20	1.19028	0.681291
SpSC4_eP_sc.21	4.04364	7.4843			SpSC4_eP_sc.21	-7.95309	-1.80142			SpSC4_eP_sc.21	4.98033	-1.29374		SpSC4_eP_sc.21	-3.02535	3.10169			SpSC4_eP_sc.21	-0.232262	-0.877258
SpSC4_eP_sc.22	4.58524	6.55588			SpSC4_eP_sc.22	-9.45045	-2.04871			SpSC4_eP_sc.22	5.00688	-1.37127		SpSC4_eP_sc.22	-3.05536	2.72695			SpSC4_eP_sc.22	-0.438105	-4.14263
SpSC4_eP_sc.24	4.44167	6.88667			SpSC4_eP_sc.24	-9.07066	-2.03805			SpSC4_eP_sc.24	5.00543	-1.35287		SpSC4_eP_sc.24	-3.47138	-2.84376			SpSC4_eP_sc.24	0.32877	-1.44223
SpSC4_eP_sc.25	4.72785	6.32461			SpSC4_eP_sc.25	-9.26273	-2.1438			SpSC4_eP_sc.25	-7.75846	-2.80962		SpSC4_eP_sc.25	-2.93482	4.20511			SpSC4_eP_sc.25	-0.679167	-4.06266
SpSC4_eP_sc.26	4.37701	7.04184			SpSC4_eP_sc.26	-8.00933	-1.83415			SpSC4_eP_sc.26	4.9772	-1.28655		SpSC4_eP_sc.26	-3.3254	2.61504			SpSC4_eP_sc.26	0.0649117	-0.322576
SpSC4_eP_sc.27	4.10871	7.40326			SpSC4_eP_sc.27	-7.84563	-1.88745			SpSC4_eP_sc.27	4.92359	-1.35159		SpSC4_eP_sc.27	-3.6965	2.83109			SpSC4_eP_sc.27	0.810984	4.04855
SpSC4_eP_sc.28	4.27351	7.16358			SpSC4_eP_sc.28	-8.64224	-1.95078			SpSC4_eP_sc.28	-7.94499	-3.20686		SpSC4_eP_sc.28	-3.08547	2.86803			SpSC4_eP_sc.28	0.223373	-0.978836
SpSC4_eP_sc.29	4.48208	6.80796			SpSC4_eP_sc.29	-8.87694	-2.01523			SpSC4_eP_sc.29	-7.67768	-2.9027		SpSC4_eP_sc.29	-3.01917	2.98763			SpSC4_eP_sc.29	0.493826	-0.660932
SpSC4_eP_sc.30	4.72525	6.32823			SpSC4_eP_sc.30	-9.00857	-2.17003			SpSC4_eP_sc.30	-7.53671	-2.47612		SpSC4_eP_sc.30	-1.08545	6.06194			SpSC4_eP_sc.30	-1.2906	-4.09348
SpSC4_eP_sc.32	4.31573	7.15882			SpSC4_eP_sc.32	-8.39497	-1.87221			SpSC4_eP_sc.32	-8.05328	-2.8484		SpSC4_eP_sc.32	-3.22391	3.34992			SpSC4_eP_sc.32	0.263829	-1.03789
SpSC4_eP_sc.33	4.26212	7.24837			SpSC4_eP_sc.33	-8.07726	-1.71276			SpSC4_eP_sc.33	4.98435	-1.30954		SpSC4_eP_sc.33	-3.70063	2.66793			SpSC4_eP_sc.33	3.68356	1.52031
SpSC4_eP_sc.35	4.16534	7.34429			SpSC4_eP_sc.35	-8.74096	-1.91419			SpSC4_eP_sc.35	4.9652	-1.33602		SpSC4_eP_sc.35	-3.07789	2.24803			SpSC4_eP_sc.35	0.412768	-0.46828
SpSC4_eP_sc.36	4.24641	7.27567			SpSC4_eP_sc.36	-8.00805	-1.78519			SpSC4_eP_sc.36	5.03073	-1.34202		SpSC4_eP_sc.36	-3.43229	2.96227			SpSC4_eP_sc.36	1.0612	-0.0264573
SpSC4_eP_sc.37	4.11397	7.44358			SpSC4_eP_sc.37	-7.93809	-1.83043			SpSC4_eP_sc.37	5.01686	-1.3244		SpSC4_eP_sc.37	-3.56272	2.80704			SpSC4_eP_sc.37	-0.637549	-4.10951
SpSC4_eP_sc.38	4.04973	7.46884			SpSC4_eP_sc.38	-7.88579	-1.86999			SpSC4_eP_sc.38	4.98981	-1.33569		SpSC4_eP_sc.38	-3.41165	2.90702			SpSC4_eP_sc.38	-1.12297	-4.09481
SpSC4_eP_sc.39	4.13707	7.41735			SpSC4_eP_sc.39	-7.97875	-1.7058			SpSC4_eP_sc.39	5.01437	-1.31937		SpSC4_eP_sc.39	-3.80534	2.61912			SpSC4_eP_sc.39	0.319439	-1.18113
SpSC4_eP_sc.40	4.05578	7.48313			SpSC4_eP_sc.40	-8.28098	-1.85489			SpSC4_eP_sc.40	4.98429	-1.30392		SpSC4_eP_sc.40	-3.65785	2.77209			SpSC4_eP_sc.40	-0.466502	-4.38356
SpSC4_eP_sc.41	4.08039	7.44683			SpSC4_eP_sc.41	-8.19531	-1.80277			SpSC4_eP_sc.41	4.98055	-1.31451		SpSC4_eP_sc.41	-3.70629	2.92387			SpSC4_eP_sc.41	-0.78689	-4.08887
SpSC4_eP_sc.42	4.07624	7.4518			SpSC4_eP_sc.42	-7.96406	-1.79374			SpSC4_eP_sc.42	4.99857	-1.33245		SpSC4_eP_sc.42	-3.73284	2.74692			SpSC4_eP_sc.42	-0.886307	-4.41002
SpSC5_D_sc.1	-2.94183	8.48575			SpSC5_D_sc.1	4.36432	-11.0028			SpSC5_D_sc.1	-12.2839	1.83399		SpSC5_D_sc.1	4.62536	9.735			SpSC5_D_sc.1	-1.73154	-7.34236
SpSC5_D_sc.2	-2.91122	8.54047			SpSC5_D_sc.2	4.24157	-10.9095			SpSC5_D_sc.2	-12.2744	2.21194		SpSC5_D_sc.2	4.12945	8.85372			SpSC5_D_sc.2	-2.10918	-7.47552
SpSC5_D_sc.3	-3.04276	8.47859			SpSC5_D_sc.3	4.38285	-10.9886			SpSC5_D_sc.3	-12.1084	2.21143		SpSC5_D_sc.3	4.68635	9.71339			SpSC5_D_sc.3	-2.07675	-8.06313
SpSC5_D_sc.4	-3.22603	8.35586			SpSC5_D_sc.4	5.14891	-11.0382			SpSC5_D_sc.4	-12.4971	1.73791		SpSC5_D_sc.4	4.11266	8.87467			SpSC5_D_sc.4	-3.10371	-8.5419
SpSC5_D_sc.5	-3.32774	8.30143			SpSC5_D_sc.5	5.12807	-11.041			SpSC5_D_sc.5	-12.6605	2.22001		SpSC5_D_sc.5	4.60892	9.75479			SpSC5_D_sc.5	-2.88273	-8.17477
SpSC5_D_sc.6	-2.86314	8.70785			SpSC5_D_sc.6	4.23591	-10.871			SpSC5_D_sc.6	-12.4307	1.65719		SpSC5_D_sc.6	4.04598	8.79813			SpSC5_D_sc.6	-3.81971	-8.14508
SpSC5_D_sc.7	-3.39081	8.21025			SpSC5_D_sc.7	5.05299	-11.0432			SpSC5_D_sc.7	-12.5328	1.88986		SpSC5_D_sc.7	4.69937	9.68785			SpSC5_D_sc.7	-2.31787	-7.98546
SpSC5_D_sc.8	-3.40545	8.19731			SpSC5_D_sc.8	4.47597	-11.234			SpSC5_D_sc.8	-12.5187	1.91744		SpSC5_D_sc.8	4.58609	9.71594			SpSC5_D_sc.8	-3.7143	-8.36037
SpSC5_D_sc.9	-3.43201	8.22647			SpSC5_D_sc.9	4.86467	-11.0513			SpSC5_D_sc.9	-12.1797	2.01446		SpSC5_D_sc.9	4.0669	8.45942			SpSC5_D_sc.9	-2.51558	-8.25207
SpSC5_D_sc.10	-2.89575	8.60894			SpSC5_D_sc.10	4.19964	-10.9363			SpSC5_D_sc.10	-11.951	1.66403		SpSC5_D_sc.10	4.14795	8.60158			SpSC5_D_sc.10	-1.60116	-7.48827
SpSC5_D_sc.11	-3.6883	8.0638			SpSC5_D_sc.11	5.40061	-11.0205			SpSC5_D_sc.11	-11.8729	2.27283		SpSC5_D_sc.11	4.7	9.7744			SpSC5_D_sc.11	-1.915	-7.65318
SpSC5_D_sc.12	-3.23829	8.30473			SpSC5_D_sc.12	4.57355	-11.1323			SpSC5_D_sc.12	-12.0868	2.29846		SpSC5_D_sc.12	4.67713	9.79079			SpSC5_D_sc.12	-1.82586	-7.38224
SpSC5_D_sc.13	-3.28724	9.45175			SpSC5_D_sc.13	3.58856	-11.2303			SpSC5_D_sc.13	-11.3475	1.86109		SpSC5_D_sc.13	4.91776	9.3431			SpSC5_D_sc.13	-3.04632	-8.40254
SpSC5_D_sc.14	-3.56618	8.08171			SpSC5_D_sc.14	5.38115	-11.0082			SpSC5_D_sc.14	-11.6881	2.29763		SpSC5_D_sc.14	4.14574	8.84707			SpSC5_D_sc.14	-2.69653	-7.9037
SpSC5_D_sc.15	-2.99707	8.50538			SpSC5_D_sc.15	4.05346	-11.2451			SpSC5_D_sc.15	-12.4948	1.93543		SpSC5_D_sc.15	4.1653	8.02555			SpSC5_D_sc.15	-1.79568	-7.61688
SpSC5_D_sc.16	-3.02232	8.46983			SpSC5_D_sc.16	4.36738	-11.2263			SpSC5_D_sc.16	-12.3074	1.71348		SpSC5_D_sc.16	4.62606	9.70414			SpSC5_D_sc.16	-1.59906	-7.20768
SpSC5_D_sc.17	-3.12473	8.46322			SpSC5_D_sc.17	4.4732	-11.1585			SpSC5_D_sc.17	-12.1531	1.97352		SpSC5_D_sc.17	4.33854	9.00466			SpSC5_D_sc.17	-1.56554	-7.35431
SpSC5_D_sc.18	-3.57877	8.11849			SpSC5_D_sc.18	5.24314	-11.0391			SpSC5_D_sc.18	-12.2786	2.3279		SpSC5_D_sc.18	4.76417	9.69358			SpSC5_D_sc.18	-1.5392	-7.22379
SpSC5_D_sc.19	-3.13144	8.37777			SpSC5_D_sc.19	4.51393	-11.0863			SpSC5_D_sc.19	-12.6919	2.22337		SpSC5_D_sc.19	4.73046	9.81055			SpSC5_D_sc.19	-1.56773	-7.37374
SpSC5_D_sc.20	-2.96605	8.50692			SpSC5_D_sc.20	4.56906	-11.1187			SpSC5_D_sc.20	-12.4914	1.9807		SpSC5_D_sc.20	4.21219	8.63715			SpSC5_D_sc.20	-2.5016	-8.24807
SpSC6_mP_sc.5	0.704244	11.7191			SpSC6_mP_sc.5	-0.0992823	-11.5987			SpSC6_mP_sc.5	-8.63541	-0.712877		SpSC6_mP_sc.5	-0.435715	5.59138			SpSC6_mP_sc.5	-1.67097	-3.24179
SpSC6_mP_sc.6	0.701192	11.7931			SpSC6_mP_sc.6	-1.20507	-12.1795			SpSC6_mP_sc.6	-8.69225	-1.07805		SpSC6_mP_sc.6	-0.515744	5.56244			SpSC6_mP_sc.6	-1.58421	-3.36725
SpSC6_mP_sc.9	1.44646	11.148			SpSC6_mP_sc.9	-1.31912	-12.1859			SpSC6_mP_sc.9	-8.84843	-1.36808		SpSC6_mP_sc.9	-0.309137	6.02294			SpSC6_mP_sc.9	-1.58657	-3.44113
SpSC6_mP_sc.10	0.830727	11.8153			SpSC6_mP_sc.10	-0.0904646	-11.5471			SpSC6_mP_sc.10	-9.09933	-1.30711		SpSC6_mP_sc.10	-0.0942451	6.02463			SpSC6_mP_sc.10	-1.62318	-5.37807
SpSC6_mP_sc.12	0.819317	11.7936			SpSC6_mP_sc.12	-0.497861	-12.0565			SpSC6_mP_sc.12	-8.76724	-1.01746		SpSC6_mP_sc.12	-0.148744	5.98137			SpSC6_mP_sc.12	-1.83036	-4.85276
SpSC6_mP_sc.13	0.630009	11.7051			SpSC6_mP_sc.13	-0.583051	-12.4734			SpSC6_mP_sc.13	-9.11914	-1.23016		SpSC6_mP_sc.13	-0.810366	5.29286			SpSC6_mP_sc.13	-1.86788	-5.47223
SpSC6_mP_sc.14	1.45656	11.1238			SpSC6_mP_sc.14	-1.26817	-12.2388			SpSC6_mP_sc.14	-8.78538	-1.54265		SpSC6_mP_sc.14	-1.0984	5.41638			SpSC6_mP_sc.14	-1.67201	-4.79478
SpSC6_mP_sc.16	1.46821	11.111			SpSC6_mP_sc.16	-1.27036	-12.2141			SpSC6_mP_sc.16	-8.6526	-1.62239		SpSC6_mP_sc.16	-0.676481	5.63912			SpSC6_mP_sc.16	-1.83144	-5.16675
SpSC6_mP_sc.17	1.41534	11.1836			SpSC6_mP_sc.17	-1.22465	-12.1898			SpSC6_mP_sc.17	-8.74461	-0.838144		SpSC6_mP_sc.17	-0.305911	5.87534			SpSC6_mP_sc.17	-1.63841	-4.56636
SpSC6_mP_sc.18	0.644815	12.0448			SpSC6_mP_sc.18	-0.0851612	-11.871			SpSC6_mP_sc.18	-9.14569	-1.26556		SpSC6_mP_sc.18	3.00687	7.16173			SpSC6_mP_sc.18	-1.91286	-5.13187
SpSC6_mP_sc.19	1.36446	11.2428			SpSC6_mP_sc.19	-1.0758	-12.2311			SpSC6_mP_sc.19	-8.72169	-0.936608		SpSC6_mP_sc.19	-0.139357	5.91246			SpSC6_mP_sc.19	-1.81946	-4.60964
SpSC6_RS1o2_sc.1	-7.48325	7.25771			SpSC6_RS1o2_sc.1	7.87218	-7.49698			SpSC6_RS1o2_sc.1	-12.2576	4.14624		SpSC6_RS1o2_sc.1	6.17699	9.225			SpSC6_RS1o2_sc.1	-2.80938	-6.9909
SpSC6_RS1o2_sc.2	-7.51562	7.25259			SpSC6_RS1o2_sc.2	7.81793	-7.53571			SpSC6_RS1o2_sc.2	-12.0431	3.64684		SpSC6_RS1o2_sc.2	5.45153	8.54712			SpSC6_RS1o2_sc.2	-2.10953	-7.82706
SpSC6_RS1o2_sc.3	-7.60054	7.22103			SpSC6_RS1o2_sc.3	7.91507	-7.47771			SpSC6_RS1o2_sc.3	-12.711	3.31446		SpSC6_RS1o2_sc.3	5.6339	8.61044			SpSC6_RS1o2_sc.3	-2.31989	-7.29155
SpSC6_RS1o2_sc.4	-7.5365	7.24384			SpSC6_RS1o2_sc.4	7.84007	-7.55868			SpSC6_RS1o2_sc.4	-12.2947	3.96446		SpSC6_RS1o2_sc.4	5.2063	8.22317			SpSC6_RS1o2_sc.4	-2.09227	-6.83553
SpSC7_TypeBG2M_sc.21	-0.582801	-5.57336			SpSC7_TypeBG2M_sc.21	-0.427225	3.84638			SpSC7_TypeBG2M_sc.21	4.98233	-1.38393		SpSC7_TypeBG2M_sc.21	-3.27898	-5.83888			SpSC7_TypeBG2M_sc.21	1.01986	2.05507
SpSC7_TypeBG2M_sc.22	-2.14242	-4.1824			SpSC7_TypeBG2M_sc.22	-1.73358	3.73716			SpSC7_TypeBG2M_sc.22	4.95798	-1.30144		SpSC7_TypeBG2M_sc.22	-3.19315	-5.37128			SpSC7_TypeBG2M_sc.22	4.76261	3.85303
SpSC7_TypeBG2M_sc.24	-2.19037	-4.57133			SpSC7_TypeBG2M_sc.24	-1.62066	3.82232			SpSC7_TypeBG2M_sc.24	5.02849	-1.34134		SpSC7_TypeBG2M_sc.24	-2.80068	-3.73222			SpSC7_TypeBG2M_sc.24	5.72648	2.59735
SpSC7_TypeBG2M_sc.25	-2.15348	-4.19441			SpSC7_TypeBG2M_sc.25	-2.34781	3.96843			SpSC7_TypeBG2M_sc.25	4.92921	-1.28987		SpSC7_TypeBG2M_sc.25	-3.5013	-4.39274			SpSC7_TypeBG2M_sc.25	5.22902	2.78919
SpSC7_TypeBG2M_sc.26	-2.20315	-4.45045			SpSC7_TypeBG2M_sc.26	-1.54531	4.22408			SpSC7_TypeBG2M_sc.26	5.00568	-1.35256		SpSC7_TypeBG2M_sc.26	-3.2856	-4.77144			SpSC7_TypeBG2M_sc.26	6.03792	3.381
SpSC7_TypeBG2M_sc.27	-1.07499	-3.20076			SpSC7_TypeBG2M_sc.27	-4.65364	2.68564			SpSC7_TypeBG2M_sc.27	4.98779	-1.33693		SpSC7_TypeBG2M_sc.27	-5.06479	-0.995515			SpSC7_TypeBG2M_sc.27	5.26358	1.81541
SpSC7_TypeBG2M_sc.28	-2.32526	-4.59115			SpSC7_TypeBG2M_sc.28	-1.67033	3.19151			SpSC7_TypeBG2M_sc.28	4.95228	-1.3151		SpSC7_TypeBG2M_sc.28	-2.60607	-4.43336			SpSC7_TypeBG2M_sc.28	0.712012	3.83619
SpSC7_TypeBG2M_sc.29	-2.09144	-4.08833			SpSC7_TypeBG2M_sc.29	-3.38974	2.90747			SpSC7_TypeBG2M_sc.29	4.96508	-1.3038		SpSC7_TypeBG2M_sc.29	-2.99838	-4.43164			SpSC7_TypeBG2M_sc.29	4.24058	1.53137
SpSC7_TypeBG2M_sc.30	-1.1268	-6.31609			SpSC7_TypeBG2M_sc.30	-0.686791	4.45884			SpSC7_TypeBG2M_sc.30	5.01364	-1.34653		SpSC7_TypeBG2M_sc.30	-3.29915	-4.116			SpSC7_TypeBG2M_sc.30	3.82074	3.39212
SpSC7_TypeBG2M_sc.31	-2.12411	-4.1974			SpSC7_TypeBG2M_sc.31	-0.362028	4.01511			SpSC7_TypeBG2M_sc.31	5.00981	-1.36836		SpSC7_TypeBG2M_sc.31	-3.0894	-4.44113			SpSC7_TypeBG2M_sc.31	0.66687	2.21362
SpSC7_TypeBG2M_sc.32	-2.29253	-4.35844			SpSC7_TypeBG2M_sc.32	-1.75401	4.06283			SpSC7_TypeBG2M_sc.32	4.99918	-1.38925		SpSC7_TypeBG2M_sc.32	-3.31764	-4.87229			SpSC7_TypeBG2M_sc.32	4.87132	1.90106
SpSC7_TypeBG2M_sc.33	-2.25222	-4.45168			SpSC7_TypeBG2M_sc.33	-2.28287	2.87957			SpSC7_TypeBG2M_sc.33	4.95647	-1.28875		SpSC7_TypeBG2M_sc.33	-1.78668	-2.10678			SpSC7_TypeBG2M_sc.33	4.72624	3.59781
SpSC7_TypeBG2M_sc.35	-2.20744	-4.50893			SpSC7_TypeBG2M_sc.35	-1.82343	4.36053			SpSC7_TypeBG2M_sc.35	5.01734	-1.33846		SpSC7_TypeBG2M_sc.35	-3.57513	-5.96674			SpSC7_TypeBG2M_sc.35	3.78468	3.5344
SpSC7_TypeBG2M_sc.36	-2.1742	-4.23255			SpSC7_TypeBG2M_sc.36	-1.93821	4.22343			SpSC7_TypeBG2M_sc.36	5.00218	-1.34358		SpSC7_TypeBG2M_sc.36	-3.58554	-3.81193			SpSC7_TypeBG2M_sc.36	1.35295	2.43388
SpSC7_TypeBG2M_sc.37	-2.12769	-4.09752			SpSC7_TypeBG2M_sc.37	-2.26926	4.04056			SpSC7_TypeBG2M_sc.37	4.97053	-1.29848		SpSC7_TypeBG2M_sc.37	-3.58015	-3.24039			SpSC7_TypeBG2M_sc.37	5.70972	3.74353
SpSC7_TypeBG2M_sc.38	-2.0468	-3.66381			SpSC7_TypeBG2M_sc.38	-2.73928	2.29453			SpSC7_TypeBG2M_sc.38	4.99603	-1.30708		SpSC7_TypeBG2M_sc.38	-4.99066	-2.89389			SpSC7_TypeBG2M_sc.38	5.95696	3.1327
SpSC7_TypeBG2M_sc.39	-2.04881	-4.27242			SpSC7_TypeBG2M_sc.39	-2.94153	3.73467			SpSC7_TypeBG2M_sc.39	5.01088	-1.32475		SpSC7_TypeBG2M_sc.39	-2.94572	-5.05838			SpSC7_TypeBG2M_sc.39	0.0101414	0.218009
SpSC7_TypeBG2M_sc.40	-2.18068	-4.26649			SpSC7_TypeBG2M_sc.40	-1.65941	3.90509			SpSC7_TypeBG2M_sc.40	4.97975	-1.24886		SpSC7_TypeBG2M_sc.40	-3.06813	-4.49848			SpSC7_TypeBG2M_sc.40	5.06871	3.84483
SpSC7_TypeBG2M_sc.41	-2.15379	-4.254			SpSC7_TypeBG2M_sc.41	-2.39411	3.9435			SpSC7_TypeBG2M_sc.41	5.02577	-1.35706		SpSC7_TypeBG2M_sc.41	-3.48196	-5.1625			SpSC7_TypeBG2M_sc.41	4.34146	2.64937
SpSC7_TypeBG2M_sc.42	-2.2311	-4.41481			SpSC7_TypeBG2M_sc.42	-1.75453	4.19215			SpSC7_TypeBG2M_sc.42	4.99521	-1.35124		SpSC7_TypeBG2M_sc.42	-2.98393	-4.01685			SpSC7_TypeBG2M_sc.42	5.06606	3.79707
SpSC7_G1_sc.1	0.500132	-5.88689			SpSC7_G1_sc.1	-1.01678	5.85188			SpSC7_G1_sc.1	5.04416	-1.31716		SpSC7_G1_sc.1	-2.11258	-5.7738			SpSC7_G1_sc.1	0.981852	4.46363
SpSC7_G1_sc.2	0.384655	-5.53175			SpSC7_G1_sc.2	-1.54464	6.41991			SpSC7_G1_sc.2	4.97218	-1.34391		SpSC7_G1_sc.2	-3.03136	-6.57882			SpSC7_G1_sc.2	3.69834	3.2889
SpSC7_G1_sc.3	0.230197	-5.94499			SpSC7_G1_sc.3	-1.97154	5.79645			SpSC7_G1_sc.3	4.95495	-1.37024		SpSC7_G1_sc.3	-3.82569	-5.00019			SpSC7_G1_sc.3	2.23088	0.856316
SpSC7_G1_sc.4	-1.13282	-6.41382			SpSC7_G1_sc.4	-1.256	5.05501			SpSC7_G1_sc.4	5.01115	-1.36488		SpSC7_G1_sc.4	-3.30359	-4.48498			SpSC7_G1_sc.4	3.96062	3.52484
SpSC7_G1_sc.5	-0.998977	-6.48443			SpSC7_G1_sc.5	-1.52676	5.1384			SpSC7_G1_sc.5	4.98585	-1.33656		SpSC7_G1_sc.5	-3.07284	-6.14147			SpSC7_G1_sc.5	0.969519	2.65388
SpSC7_G1_sc.7	0.258786	-5.60966			SpSC7_G1_sc.7	-0.706866	5.47506			SpSC7_G1_sc.7	5.02338	-1.38502		SpSC7_G1_sc.7	-3.4568	-3.55773			SpSC7_G1_sc.7	0.809349	3.90174
SpSC7_G1_sc.8	-0.888948	-6.28328			SpSC7_G1_sc.8	-0.973939	5.12587			SpSC7_G1_sc.8	4.99299	-1.31954		SpSC7_G1_sc.8	-3.6149	-5.9419			SpSC7_G1_sc.8	1.2557	2.17323
SpSC7_G1_sc.9	1.79967	-6.19889			SpSC7_G1_sc.9	-3.35132	6.69668			SpSC7_G1_sc.9	4.97526	-1.31581		SpSC7_G1_sc.9	-0.859398	-0.893295			SpSC7_G1_sc.9	3.73231	2.94796
SpSC7_G1_sc.10	-1.00608	-6.59125			SpSC7_G1_sc.10	-0.894155	5.65904			SpSC7_G1_sc.10	5.03722	-1.32598		SpSC7_G1_sc.10	-3.36269	-6.04642			SpSC7_G1_sc.10	1.85954	4.34419
SpSC7_G1_sc.11	-0.683879	-6.53101			SpSC7_G1_sc.11	-1.85125	5.065			SpSC7_G1_sc.11	4.974	-1.31947		SpSC7_G1_sc.11	-3.1952	-5.96115			SpSC7_G1_sc.11	0.230481	3.42041
SpSC7_G1_sc.12	-1.80363	-5.83604			SpSC7_G1_sc.12	-1.41669	4.38986			SpSC7_G1_sc.12	5.01896	-1.34118		SpSC7_G1_sc.12	-2.27922	-6.2424			SpSC7_G1_sc.12	5.70437	3.6659
SpSC7_G1_sc.13	-0.552528	-6.56748			SpSC7_G1_sc.13	-0.438636	4.87094			SpSC7_G1_sc.13	4.98555	-1.32055		SpSC7_G1_sc.13	-1.98074	-6.37132			SpSC7_G1_sc.13	1.00549	4.45963
SpSC7_G1_sc.14	0.236197	-5.15208			SpSC7_G1_sc.14	-1.23407	3.4566			SpSC7_G1_sc.14	4.99398	-1.37436		SpSC7_G1_sc.14	-2.23211	-5.47821			SpSC7_G1_sc.14	4.69362	3.14074
SpSC7_G1_sc.15	1.96438	-6.27218			SpSC7_G1_sc.15	-1.83998	6.60985			SpSC7_G1_sc.15	5.0342	-1.31856		SpSC7_G1_sc.15	-1.91624	-1.85297			SpSC7_G1_sc.15	3.55653	3.18974
SpSC7_G1_sc.16	-0.479411	-3.78797			SpSC7_G1_sc.16	-4.02201	2.66599			SpSC7_G1_sc.16	5.02205	-1.27426		SpSC7_G1_sc.16	-5.19573	-3.66668			SpSC7_G1_sc.16	6.03981	2.86135
SpSC7_G1_sc.17	-1.06475	-6.35801			SpSC7_G1_sc.17	-1.29173	4.97796			SpSC7_G1_sc.17	4.95122	-1.32539		SpSC7_G1_sc.17	-3.19264	-5.95049			SpSC7_G1_sc.17	3.87426	3.48875
SpSC7_G1_sc.18	-1.78405	-5.78795			SpSC7_G1_sc.18	-1.40989	4.39501			SpSC7_G1_sc.18	4.98901	-1.36775		SpSC7_G1_sc.18	-1.83776	-5.93724			SpSC7_G1_sc.18	5.96701	3.47999
SpSC7_G1_sc.19	-0.955801	-4.07718			SpSC7_G1_sc.19	-3.67332	3.47998			SpSC7_G1_sc.19	5.00636	-1.35955		SpSC7_G1_sc.19	-5.06555	-3.2187			SpSC7_G1_sc.19	5.77266	3.13916
SpSC7_G1_sc.20	-0.175079	-4.05522			SpSC7_G1_sc.20	-3.0496	2.50495			SpSC7_G1_sc.20	5.01922	-1.37862		SpSC7_G1_sc.20	-5.18009	-2.54755			SpSC7_G1_sc.20	1.52161	2.69266
SpSC8_lPL_sc.1	5.5328	-6.92262			SpSC8_lPL_sc.1	-2.92198	7.45002			SpSC8_lPL_sc.1	5.0142	-1.35386		SpSC8_lPL_sc.1	-1.70028	-1.81623			SpSC8_lPL_sc.1	1.25016	0.668973
SpSC8_lPL_sc.2	5.73335	-7.04859			SpSC8_lPL_sc.2	-3.61283	7.45059			SpSC8_lPL_sc.2	5.00152	-1.35979		SpSC8_lPL_sc.2	-2.11581	-1.36241			SpSC8_lPL_sc.2	2.57629	0.702495
SpSC8_lPL_sc.3	5.62823	-7.08775			SpSC8_lPL_sc.3	-3.22204	6.91507			SpSC8_lPL_sc.3	5.00375	-1.38113		SpSC8_lPL_sc.3	-2.25448	-1.18012			SpSC8_lPL_sc.3	2.28884	0.141128
SpSC8_lPL_sc.4	5.85881	-6.92345			SpSC8_lPL_sc.4	-3.25253	7.03812			SpSC8_lPL_sc.4	4.99415	-1.39894		SpSC8_lPL_sc.4	-2.33999	-1.05849			SpSC8_lPL_sc.4	1.67884	0.655534
SpSC8_lPL_sc.7	5.55559	-6.93024			SpSC8_lPL_sc.7	-3.29204	7.2631			SpSC8_lPL_sc.7	4.98849	-1.33963		SpSC8_lPL_sc.7	-2.93712	-0.0434224			SpSC8_lPL_sc.7	1.21733	0.425569
SpSC8_lPL_sc.9	5.70697	-7.17627			SpSC8_lPL_sc.9	-3.0865	7.41602			SpSC8_lPL_sc.9	4.99279	-1.34591		SpSC8_lPL_sc.9	-1.98662	-0.49276			SpSC8_lPL_sc.9	1.95556	0.531613
SpSC8_lPL_sc.10	6.21335	-6.96548			SpSC8_lPL_sc.10	-3.64453	7.34455			SpSC8_lPL_sc.10	4.98192	-1.34772		SpSC8_lPL_sc.10	-1.54764	-0.70757			SpSC8_lPL_sc.10	2.23001	0.162058
SpSC8_lPL_sc.12	5.64502	-7.03986			SpSC8_lPL_sc.12	-3.16374	7.46745			SpSC8_lPL_sc.12	5.07028	-1.33422		SpSC8_lPL_sc.12	-2.93436	-0.338705			SpSC8_lPL_sc.12	1.32445	0.178844
SpSC8_lPL_sc.13	6.52591	-7.0944			SpSC8_lPL_sc.13	-3.08073	7.49174			SpSC8_lPL_sc.13	5.02119	-1.29838		SpSC8_lPL_sc.13	-1.16335	-0.213336			SpSC8_lPL_sc.13	2.03176	-0.133313
SpSC8_lPL_sc.14	6.0222	-6.92691			SpSC8_lPL_sc.14	-3.43625	7.45601			SpSC8_lPL_sc.14	5.04634	-1.31996		SpSC8_lPL_sc.14	-2.39452	-0.0905196			SpSC8_lPL_sc.14	1.94374	0.602399
SpSC8_lPL_sc.15	5.9468	-6.85549			SpSC8_lPL_sc.15	-3.39341	7.45996			SpSC8_lPL_sc.15	-7.99609	-4.39852		SpSC8_lPL_sc.15	-1.82563	-0.429672			SpSC8_lPL_sc.15	0.747958	0.860804
SpSC8_lPL_sc.16	5.63217	-7.00361			SpSC8_lPL_sc.16	-3.49079	7.38557			SpSC8_lPL_sc.16	5.01089	-1.36502		SpSC8_lPL_sc.16	-1.73485	-0.690094			SpSC8_lPL_sc.16	2.27344	1.53129
SpSC8_lPL_sc.17	7.10081	-6.7821			SpSC8_lPL_sc.17	-5.57086	7.84583			SpSC8_lPL_sc.17	5.03846	-1.36138		SpSC8_lPL_sc.17	-2.86254	0.134505			SpSC8_lPL_sc.17	1.31945	0.230176
SpSC8_lPL_sc.18	6.92424	-6.98397			SpSC8_lPL_sc.18	-5.5303	7.86881			SpSC8_lPL_sc.18	5.01229	-1.34514		SpSC8_lPL_sc.18	-2.8718	-0.528627			SpSC8_lPL_sc.18	3.29106	0.983967
SpSC8_lPL_sc.19	6.15503	-6.88693			SpSC8_lPL_sc.19	-3.13013	7.53022			SpSC8_lPL_sc.19	-7.33037	-4.64164		SpSC8_lPL_sc.19	-2.82269	1.12386			SpSC8_lPL_sc.19	0.830641	0.414292
SpSC8_MI_sc.30	-0.53206	11.0488			SpSC8_MI_sc.30	2.60203	-11.4922			SpSC8_MI_sc.30	-11.0292	1.39773		SpSC8_MI_sc.30	3.97865	8.11219			SpSC8_MI_sc.30	-1.85621	-6.65984
SpSC8_MI_sc.32	-0.669918	10.9168			SpSC8_MI_sc.32	2.55148	-11.4988			SpSC8_MI_sc.32	-10.9941	1.31952		SpSC8_MI_sc.32	3.83401	7.61165			SpSC8_MI_sc.32	-1.95255	-7.18884
SpSC8_MI_sc.33	-0.258874	11.2404			SpSC8_MI_sc.33	1.75995	-11.5883			SpSC8_MI_sc.33	-10.8528	1.23679		SpSC8_MI_sc.33	3.70465	7.55575			SpSC8_MI_sc.33	-1.66029	-5.52906
SpSC8_MI_sc.35	-0.144618	11.3939			SpSC8_MI_sc.35	1.73129	-11.5887			SpSC8_MI_sc.35	-8.7925	-0.0918955		SpSC8_MI_sc.35	3.52416	7.43018			SpSC8_MI_sc.35	-1.98751	-4.88664
SpSC8_MI_sc.36	-0.0572378	11.4877			SpSC8_MI_sc.36	1.75412	-11.5821			SpSC8_MI_sc.36	-10.8329	1.20611		SpSC8_MI_sc.36	3.68582	7.569			SpSC8_MI_sc.36	-1.85078	-6.30797
SpSC8_MI_sc.37	0.00816353	11.527			SpSC8_MI_sc.37	0.00603889	-11.5719			SpSC8_MI_sc.37	-8.73436	-0.176582		SpSC8_MI_sc.37	0.101322	5.95599			SpSC8_MI_sc.37	-1.48095	-5.218
SpSC8_MI_sc.38	-0.520688	11.0537			SpSC8_MI_sc.38	2.6069	-11.4905			SpSC8_MI_sc.38	-11.0254	1.36033		SpSC8_MI_sc.38	4.10416	8.19935			SpSC8_MI_sc.38	-1.83474	-6.60916
SpSC8_MI_sc.40	-0.264388	11.2649			SpSC8_MI_sc.40	1.7548	-11.5908			SpSC8_MI_sc.40	-10.8169	1.22325		SpSC8_MI_sc.40	3.56914	7.43835			SpSC8_MI_sc.40	-1.7288	-5.28969
SpSC8_MI_sc.41	-0.569377	11.01			SpSC8_MI_sc.41	2.56963	-11.4957			SpSC8_MI_sc.41	-10.8251	1.16038		SpSC8_MI_sc.41	3.88443	7.67888			SpSC8_MI_sc.41	-1.9717	-6.91129
SpSC9_RS7o8_sc.22	-4.74188	18.4399			SpSC9_RS7o8_sc.22	16.2127	4.68759			SpSC9_RS7o8_sc.22	-4.48559	13.2915		SpSC9_RS7o8_sc.22	11.0197	-3.90046			SpSC9_RS7o8_sc.22	-11.1628	3.49217
SpSC9_RS7o8_sc.25	-13.168	-5.94062			SpSC9_RS7o8_sc.25	14.0587	-2.40314			SpSC9_RS7o8_sc.25	-6.16547	8.50532		SpSC9_RS7o8_sc.25	11.5035	-1.94509			SpSC9_RS7o8_sc.25	-10.9627	3.01964
SpSC9_RS7o8_sc.26	-4.93069	18.6472			SpSC9_RS7o8_sc.26	15.9647	5.07977			SpSC9_RS7o8_sc.26	-4.32724	13.6811		SpSC9_RS7o8_sc.26	10.8877	-4.21868			SpSC9_RS7o8_sc.26	-11.2103	3.47821
SpSC9_RS7o8_sc.27	-4.97165	18.887			SpSC9_RS7o8_sc.27	16.6745	5.99933			SpSC9_RS7o8_sc.27	-3.89293	14.0942		SpSC9_RS7o8_sc.27	10.6889	-3.93315			SpSC9_RS7o8_sc.27	-10.9924	4.22895
SpSC9_RS7o8_sc.30	-4.87652	18.7835			SpSC9_RS7o8_sc.30	16.7168	6.03725			SpSC9_RS7o8_sc.30	-4.24412	14.1603		SpSC9_RS7o8_sc.30	11.2752	-4.14657			SpSC9_RS7o8_sc.30	-10.5779	3.90184
SpSC9_RS7o8_sc.31	-4.97698	18.8913			SpSC9_RS7o8_sc.31	16.6454	5.95154			SpSC9_RS7o8_sc.31	-4.07846	14.0486		SpSC9_RS7o8_sc.31	10.444	-4.17411			SpSC9_RS7o8_sc.31	-10.6076	3.58848
SpSC9_RS7o8_sc.32	-4.96755	18.8515			SpSC9_RS7o8_sc.32	16.6886	5.93895			SpSC9_RS7o8_sc.32	-4.44828	13.4094		SpSC9_RS7o8_sc.32	11.1649	-4.24791			SpSC9_RS7o8_sc.32	-11.2562	3.94305
SpSC9_RS7o8_sc.33	-4.97729	18.9022			SpSC9_RS7o8_sc.33	16.739	5.86292			SpSC9_RS7o8_sc.33	-4.12158	14.0421		SpSC9_RS7o8_sc.33	10.9198	-4.11336			SpSC9_RS7o8_sc.33	-11.1737	3.4382
SpSC9_RS7o8_sc.35	-4.68004	18.2717			SpSC9_RS7o8_sc.35	16.0394	4.78071			SpSC9_RS7o8_sc.35	-4.46169	13.4325		SpSC9_RS7o8_sc.35	11.0413	-4.38001			SpSC9_RS7o8_sc.35	-10.8272	3.29512
SpSC9_RS7o8_sc.36	-13.1791	-5.99457			SpSC9_RS7o8_sc.36	14.043	-2.43958			SpSC9_RS7o8_sc.36	-6.2418	8.38365		SpSC9_RS7o8_sc.36	11.5179	-1.81799			SpSC9_RS7o8_sc.36	-10.8683	2.34849
SpSC9_RS7o8_sc.37	-13.1963	-6.00712			SpSC9_RS7o8_sc.37	14.0023	-2.47947			SpSC9_RS7o8_sc.37	-6.2608	8.34335		SpSC9_RS7o8_sc.37	11.7367	-1.64976			SpSC9_RS7o8_sc.37	-10.9915	2.41078
SpSC9_RS7o8_sc.38	-4.72635	18.4178			SpSC9_RS7o8_sc.38	15.9599	4.87131			SpSC9_RS7o8_sc.38	-4.51969	13.4272		SpSC9_RS7o8_sc.38	11.1849	-4.01041			SpSC9_RS7o8_sc.38	-11.1333	3.41135
SpSC9_RS7o8_sc.40	-4.9164	18.7485			SpSC9_RS7o8_sc.40	16.7308	5.92031			SpSC9_RS7o8_sc.40	-4.33759	13.2348		SpSC9_RS7o8_sc.40	10.6142	-4.3061			SpSC9_RS7o8_sc.40	-11.2039	3.64923
SpSC9_RS7o8_sc.41	-4.87533	18.7514			SpSC9_RS7o8_sc.41	16.6322	5.87568			SpSC9_RS7o8_sc.41	-4.37786	13.3551		SpSC9_RS7o8_sc.41	11.1237	-3.93399			SpSC9_RS7o8_sc.41	-11.0552	3.08818
SpSC10_Z_sc.1	9.11507	4.32705			SpSC10_Z_sc.1	-8.1528	-0.254131			SpSC10_Z_sc.1	4.97279	-1.29539		SpSC10_Z_sc.1	-3.34081	1.24768			SpSC10_Z_sc.1	0.415684	0.140027
SpSC10_Z_sc.2	9.08556	4.42139			SpSC10_Z_sc.2	-8.1473	-0.294702			SpSC10_Z_sc.2	-7.672	-3.40353		SpSC10_Z_sc.2	-3.81438	0.716648			SpSC10_Z_sc.2	2.43767	-0.170203
SpSC10_Z_sc.4	8.97293	4.04921			SpSC10_Z_sc.4	-8.15886	-0.158552			SpSC10_Z_sc.4	-7.85013	-3.40505		SpSC10_Z_sc.4	-3.12194	1.50606			SpSC10_Z_sc.4	2.62468	1.78178
SpSC10_Z_sc.5	9.19127	4.37718			SpSC10_Z_sc.5	-8.26323	-0.323457			SpSC10_Z_sc.5	-7.76665	-3.68059		SpSC10_Z_sc.5	-3.02975	1.51746			SpSC10_Z_sc.5	0.899873	-0.212287
SpSC10_Z_sc.6	9.09747	4.4349			SpSC10_Z_sc.6	-8.13938	-0.261106			SpSC10_Z_sc.6	-8.02091	-3.3505		SpSC10_Z_sc.6	-3.08144	1.54032			SpSC10_Z_sc.6	0.47303	-0.359666
SpSC10_Z_sc.7	9.0879	4.53021			SpSC10_Z_sc.7	-8.16162	-0.225064			SpSC10_Z_sc.7	-8.16098	-2.99208		SpSC10_Z_sc.7	-3.06239	2.73625			SpSC10_Z_sc.7	0.13431	0.0571565
SpSC10_Z_sc.8	9.10718	4.407			SpSC10_Z_sc.8	-8.08178	-0.190399			SpSC10_Z_sc.8	-7.81769	-3.59947		SpSC10_Z_sc.8	-3.46701	2.397			SpSC10_Z_sc.8	0.573091	-0.0165274
SpSC10_Z_sc.9	9.06263	4.14337			SpSC10_Z_sc.9	-7.85956	1.00152			SpSC10_Z_sc.9	4.98709	-1.29557		SpSC10_Z_sc.9	-3.66777	1.9744			SpSC10_Z_sc.9	3.16053	-0.0197494
SpSC10_Z_sc.10	9.08472	4.22148			SpSC10_Z_sc.10	-7.89687	0.0398719			SpSC10_Z_sc.10	5.04507	-1.36419		SpSC10_Z_sc.10	-3.19628	1.78435			SpSC10_Z_sc.10	1.37162	-0.0585695
SpSC10_Z_sc.11	9.06161	4.28429			SpSC10_Z_sc.11	-8.30488	-0.372695			SpSC10_Z_sc.11	-7.82206	-3.78786		SpSC10_Z_sc.11	-3.06539	1.4408			SpSC10_Z_sc.11	1.87184	-0.334268
SpSC10_Z_sc.13	9.0442	4.60658			SpSC10_Z_sc.13	-7.7694	0.335048			SpSC10_Z_sc.13	4.96062	-1.31404		SpSC10_Z_sc.13	-4.03508	2.45251			SpSC10_Z_sc.13	3.9062	1.2651
SpSC10_Z_sc.14	9.03668	4.57295			SpSC10_Z_sc.14	-8.19527	-0.292999			SpSC10_Z_sc.14	-7.8148	-3.48792		SpSC10_Z_sc.14	-3.82158	2.56745			SpSC10_Z_sc.14	0.76248	0.309606
SpSC10_Z_sc.15	9.02455	4.45977			SpSC10_Z_sc.15	-8.23848	-0.29848			SpSC10_Z_sc.15	-7.9809	-3.62638		SpSC10_Z_sc.15	-3.15757	2.15618			SpSC10_Z_sc.15	3.80298	1.25307
SpSC10_Z_sc.16	9.03312	4.56812			SpSC10_Z_sc.16	-7.9731	-0.124897			SpSC10_Z_sc.16	-8.08752	-3.94558		SpSC10_Z_sc.16	-3.84212	2.3987			SpSC10_Z_sc.16	0.884824	0.176526
SpSC10_Z_sc.17	9.03842	4.54868			SpSC10_Z_sc.17	-7.9863	-0.133977			SpSC10_Z_sc.17	4.99774	-1.41903		SpSC10_Z_sc.17	-3.56495	2.26299			SpSC10_Z_sc.17	0.122627	0.0656249
SpSC10_Z_sc.18	9.08917	4.40994			SpSC10_Z_sc.18	-8.09238	-0.216997			SpSC10_Z_sc.18	5.01045	-1.33617		SpSC10_Z_sc.18	-3.19879	1.48348			SpSC10_Z_sc.18	3.35392	0.0484214
SpSC10_Z_sc.19	9.06257	4.44342			SpSC10_Z_sc.19	-8.00984	-0.168945			SpSC10_Z_sc.19	4.98767	-1.331		SpSC10_Z_sc.19	-3.11797	1.82294			SpSC10_Z_sc.19	3.51455	0.0331275
SpSC10_MII_sc.22	-8.32887	7.01304			SpSC10_MII_sc.22	8.31522	-7.03454			SpSC10_MII_sc.22	-12.0054	4.008		SpSC10_MII_sc.22	6.23874	8.6361			SpSC10_MII_sc.22	-2.8898	-6.91274
SpSC10_MII_sc.24	-8.18826	6.95922			SpSC10_MII_sc.24	8.21868	-7.29654			SpSC10_MII_sc.24	-12.4612	3.57331		SpSC10_MII_sc.24	6.12756	8.9019			SpSC10_MII_sc.24	-1.79651	-6.8441
SpSC10_MII_sc.26	-8.298	6.89625			SpSC10_MII_sc.26	8.11867	-7.22634			SpSC10_MII_sc.26	-12.394	4.43656		SpSC10_MII_sc.26	6.33164	8.78139			SpSC10_MII_sc.26	-2.40219	-7.18802
SpSC10_MII_sc.27	-8.0621	7.06717			SpSC10_MII_sc.27	8.2652	-7.09108			SpSC10_MII_sc.27	-11.6129	3.62092		SpSC10_MII_sc.27	6.21152	8.76033			SpSC10_MII_sc.27	-2.98322	-6.90109
SpSC10_MII_sc.28	-8.23032	6.91935			SpSC10_MII_sc.28	8.27581	-7.12467			SpSC10_MII_sc.28	-12.3186	4.47807		SpSC10_MII_sc.28	6.40736	8.87866			SpSC10_MII_sc.28	-1.96494	-6.8657
SpSC10_MII_sc.32	-8.19751	6.98218			SpSC10_MII_sc.32	8.19345	-7.17393			SpSC10_MII_sc.32	-12.2967	4.25763		SpSC10_MII_sc.32	6.34398	9.31638			SpSC10_MII_sc.32	-3.16372	-7.03548
SpSC10_MII_sc.35	-8.30766	6.90713			SpSC10_MII_sc.35	8.04159	-7.28326			SpSC10_MII_sc.35	-12.3767	4.17145		SpSC10_MII_sc.35	6.3815	9.47222			SpSC10_MII_sc.35	-3.6568	-7.96915
SpSC10_MII_sc.36	-8.25492	6.92335			SpSC10_MII_sc.36	8.09589	-7.30484			SpSC10_MII_sc.36	-12.3106	4.29539		SpSC10_MII_sc.36	6.32996	8.84586			SpSC10_MII_sc.36	-3.19197	-7.33222
SpSC10_MII_sc.37	-7.933	7.09424			SpSC10_MII_sc.37	8.1529	-7.3598			SpSC10_MII_sc.37	-11.7982	4.08559		SpSC10_MII_sc.37	6.19659	8.73244			SpSC10_MII_sc.37	-3.62563	-7.70532
SpSC10_MII_sc.38	-8.25331	6.92119			SpSC10_MII_sc.38	8.2515	-7.11519			SpSC10_MII_sc.38	-12.0933	4.49542		SpSC10_MII_sc.38	6.3943	8.87369			SpSC10_MII_sc.38	-2.1897	-6.87501
SpSC10_MII_sc.39	-8.28471	6.92621			SpSC10_MII_sc.39	8.32425	-7.01294			SpSC10_MII_sc.39	-12.1877	4.39882		SpSC10_MII_sc.39	6.53661	8.91579			SpSC10_MII_sc.39	-4.37224	-8.00638
SpSC10_MII_sc.40	-7.13726	7.37073			SpSC10_MII_sc.40	7.94235	-8.24342			SpSC10_MII_sc.40	-12.5079	3.67927		SpSC10_MII_sc.40	5.58371	9.18817			SpSC10_MII_sc.40	-3.18327	-8.19875
SpSC10_MII_sc.41	-7.78791	7.15338			SpSC10_MII_sc.41	8.05753	-7.33315			SpSC10_MII_sc.41	-12.4905	3.83395		SpSC10_MII_sc.41	5.84946	8.71461			SpSC10_MII_sc.41	-1.86242	-6.9505
SpSC10_MII_sc.42	-7.40958	7.26882			SpSC10_MII_sc.42	8.07466	-7.70336			SpSC10_MII_sc.42	-12.1331	4.34807		SpSC10_MII_sc.42	5.83006	8.82081			SpSC10_MII_sc.42	-2.33216	-6.81936
SpSC11_L_sc.1	10.1893	2.71667			SpSC11_L_sc.1	-8.37603	8.60017			SpSC11_L_sc.1	-7.72378	-4.95178		SpSC11_L_sc.1	-2.63363	0.584034			SpSC11_L_sc.1	1.82366	0.247975
SpSC11_L_sc.2	6.71533	-6.46955			SpSC11_L_sc.2	-3.79776	2.23841			SpSC11_L_sc.2	5.02442	-1.3556		SpSC11_L_sc.2	-3.08132	1.57064			SpSC11_L_sc.2	3.48103	1.13206
SpSC11_L_sc.3	10.0683	2.81201			SpSC11_L_sc.3	-8.50377	7.97219			SpSC11_L_sc.3	4.94887	-1.3172		SpSC11_L_sc.3	-2.60156	0.443172			SpSC11_L_sc.3	2.84588	0.555455
SpSC11_L_sc.7	10.1368	2.71806			SpSC11_L_sc.7	-8.70409	8.39934			SpSC11_L_sc.7	5.05688	-1.36216		SpSC11_L_sc.7	-1.16677	-0.194179			SpSC11_L_sc.7	1.87448	-0.0585375
SpSC11_L_sc.8	9.36813	3.38149			SpSC11_L_sc.8	-7.88682	1.06801			SpSC11_L_sc.8	-7.79127	-4.01503		SpSC11_L_sc.8	-2.84798	0.866282			SpSC11_L_sc.8	2.35806	-0.248966
SpSC11_L_sc.9	10.605	2.12386			SpSC11_L_sc.9	-8.40832	8.05459			SpSC11_L_sc.9	4.94627	-1.36374		SpSC11_L_sc.9	-3.00285	0.438589			SpSC11_L_sc.9	1.41792	0.439119
SpSC11_L_sc.10	10.3654	2.74174			SpSC11_L_sc.10	-8.33618	8.12126			SpSC11_L_sc.10	4.99528	-1.32017		SpSC11_L_sc.10	-0.998437	-0.518108			SpSC11_L_sc.10	2.76576	0.762848
SpSC11_L_sc.11	10.197	2.69145			SpSC11_L_sc.11	-8.73322	8.32075			SpSC11_L_sc.11	5.01433	-1.38881		SpSC11_L_sc.11	-2.75235	0.484583			SpSC11_L_sc.11	1.74151	-0.0421409
SpSC11_L_sc.13	10.0353	2.81181			SpSC11_L_sc.13	-8.79843	8.07522			SpSC11_L_sc.13	4.95885	-1.30807		SpSC11_L_sc.13	-3.14305	1.49585			SpSC11_L_sc.13	0.730639	-0.286289
SpSC11_L_sc.19	10.7079	2.63409			SpSC11_L_sc.19	-8.18378	8.45607			SpSC11_L_sc.19	-7.78249	-4.62672		SpSC11_L_sc.19	-2.50628	0.622928			SpSC11_L_sc.19	0.988708	1.19366
SpSC11_Z_sc.21	9.29031	3.99854			SpSC11_Z_sc.21	-8.71186	8.25756			SpSC11_Z_sc.21	-7.90294	-3.71438		SpSC11_Z_sc.21	-2.92488	0.987681			SpSC11_Z_sc.21	1.63934	-0.184694
SpSC11_Z_sc.25	8.9455	4.17081			SpSC11_Z_sc.25	-8.19821	-0.264309			SpSC11_Z_sc.25	4.96132	-1.31044		SpSC11_Z_sc.25	-3.06275	1.55246			SpSC11_Z_sc.25	2.91818	1.29167
SpSC11_Z_sc.26	9.46684	3.26458			SpSC11_Z_sc.26	-7.92158	1.06573			SpSC11_Z_sc.26	5.00124	-1.33493		SpSC11_Z_sc.26	-2.75294	0.0875594			SpSC11_Z_sc.26	3.94454	1.27483
SpSC11_Z_sc.30	9.20882	3.64724			SpSC11_Z_sc.30	-7.9487	1.0677			SpSC11_Z_sc.30	5.00985	-1.27866		SpSC11_Z_sc.30	-3.34264	1.69722			SpSC11_Z_sc.30	2.50898	1.90501
SpSC11_Z_sc.37	10.0267	2.8529			SpSC11_Z_sc.37	-8.56368	8.10461			SpSC11_Z_sc.37	-7.34968	-4.13551		SpSC11_Z_sc.37	-2.86065	0.982028			SpSC11_Z_sc.37	1.76384	0.0827941
SpSC11_Z_sc.40	9.16631	4.44702			SpSC11_Z_sc.40	-8.1889	-0.267532			SpSC11_Z_sc.40	5.00281	-1.35499		SpSC11_Z_sc.40	-3.13544	1.86053			SpSC11_Z_sc.40	0.246852	0.584132
SpSC11_RS1o2_sc.22	-8.2527	6.95192			SpSC11_RS1o2_sc.22	8.41988	-6.9661			SpSC11_RS1o2_sc.22	-12.4323	3.90939		SpSC11_RS1o2_sc.22	6.50019	9.02559			SpSC11_RS1o2_sc.22	-11.0907	2.01368
SpSC11_RS1o2_sc.24	-8.10209	7.02046			SpSC11_RS1o2_sc.24	8.11313	-7.66891			SpSC11_RS1o2_sc.24	-11.5245	3.8394		SpSC11_RS1o2_sc.24	5.99073	8.89671			SpSC11_RS1o2_sc.24	-3.12697	-7.63882
SpSC11_RS1o2_sc.27	-6.60939	7.58927			SpSC11_RS1o2_sc.27	7.73676	-8.75997			SpSC11_RS1o2_sc.27	-11.7725	3.2169		SpSC11_RS1o2_sc.27	6.24115	9.55567			SpSC11_RS1o2_sc.27	-2.83879	-7.53184
SpSC11_RS1o2_sc.28	-6.54807	7.61035			SpSC11_RS1o2_sc.28	7.78527	-8.67634			SpSC11_RS1o2_sc.28	-12.384	4.37911		SpSC11_RS1o2_sc.28	5.89422	9.72295			SpSC11_RS1o2_sc.28	-3.69498	-8.00598
SpSC11_RS1o2_sc.29	-8.23286	6.93157			SpSC11_RS1o2_sc.29	8.26158	-7.10382			SpSC11_RS1o2_sc.29	-11.975	4.1183		SpSC11_RS1o2_sc.29	6.4203	8.87625			SpSC11_RS1o2_sc.29	-3.14773	-7.43565
SpSC11_RS1o2_sc.32	-8.15875	7.00458			SpSC11_RS1o2_sc.32	8.12434	-7.786			SpSC11_RS1o2_sc.32	-12.5974	3.43479		SpSC11_RS1o2_sc.32	6.01541	8.92855			SpSC11_RS1o2_sc.32	-3.81013	-7.95364
SpSC11_RS1o2_sc.33	-8.26883	6.94318			SpSC11_RS1o2_sc.33	8.32582	-7.02037			SpSC11_RS1o2_sc.33	-11.8273	4.1459		SpSC11_RS1o2_sc.33	6.55724	9.08032			SpSC11_RS1o2_sc.33	-3.04563	-7.25412
SpSC11_RS1o2_sc.36	-8.18133	6.97317			SpSC11_RS1o2_sc.36	8.1292	-7.36816			SpSC11_RS1o2_sc.36	-11.6496	3.83293		SpSC11_RS1o2_sc.36	6.24779	8.86213			SpSC11_RS1o2_sc.36	-2.82939	-6.99765
SpSC11_RS1o2_sc.38	-8.2661	6.95184			SpSC11_RS1o2_sc.38	8.3368	-7.01521			SpSC11_RS1o2_sc.38	-12.2853	4.29004		SpSC11_RS1o2_sc.38	6.46551	9.17395			SpSC11_RS1o2_sc.38	-2.71769	-6.98462
SpSC11_RS1o2_sc.41	-8.21475	6.91726			SpSC11_RS1o2_sc.41	8.25689	-7.19508			SpSC11_RS1o2_sc.41	-11.5754	3.76298		SpSC11_RS1o2_sc.41	6.36314	8.79579			SpSC11_RS1o2_sc.41	-3.01412	-7.2695
SpSC11_RS1o2_sc.42	-8.23032	6.95411			SpSC11_RS1o2_sc.42	8.19698	-7.25745			SpSC11_RS1o2_sc.42	-12.4009	4.10636		SpSC11_RS1o2_sc.42	6.18307	8.8732			SpSC11_RS1o2_sc.42	-3.49376	-8.1702
SpSC12_G1_sc.1	-0.517584	-5.20966			SpSC12_G1_sc.1	-1.85138	5.30603			SpSC12_G1_sc.1	4.99848	-1.33401		SpSC12_G1_sc.1	-3.00613	-6.30627			SpSC12_G1_sc.1	0.363962	0.819227
SpSC12_G1_sc.2	0.77437	-6.32174			SpSC12_G1_sc.2	-0.949787	5.38744			SpSC12_G1_sc.2	5.00567	-1.36938		SpSC12_G1_sc.2	-3.75065	-5.50253			SpSC12_G1_sc.2	4.0284	3.51356
SpSC12_G1_sc.3	1.55723	-6.54081			SpSC12_G1_sc.3	-1.88383	6.45407			SpSC12_G1_sc.3	5.03397	-1.36469		SpSC12_G1_sc.3	-3.21389	-5.00717			SpSC12_G1_sc.3	4.27207	2.97165
SpSC12_G1_sc.4	1.402	-6.6292			SpSC12_G1_sc.4	-1.39668	6.92394			SpSC12_G1_sc.4	4.96495	-1.31115		SpSC12_G1_sc.4	-3.54782	-5.8675			SpSC12_G1_sc.4	1.48	2.12011
SpSC12_G1_sc.5	0.567371	-6.60576			SpSC12_G1_sc.5	-1.01952	5.35517			SpSC12_G1_sc.5	4.92314	-1.34533		SpSC12_G1_sc.5	-5.59107	-4.35422			SpSC12_G1_sc.5	0.0641294	3.08855
SpSC12_G1_sc.6	1.5402	-6.52651			SpSC12_G1_sc.6	-1.5228	6.67026			SpSC12_G1_sc.6	5.02038	-1.38244		SpSC12_G1_sc.6	-2.88758	-6.71701			SpSC12_G1_sc.6	0.615074	4.05277
SpSC12_G1_sc.7	0.0188717	-5.20457			SpSC12_G1_sc.7	-1.80983	6.38835			SpSC12_G1_sc.7	4.95254	-1.41941		SpSC12_G1_sc.7	-3.26067	-5.32477			SpSC12_G1_sc.7	0.749849	3.12081
SpSC12_G1_sc.8	0.119747	-5.22499			SpSC12_G1_sc.8	-1.04969	4.05826			SpSC12_G1_sc.8	4.99761	-1.39816		SpSC12_G1_sc.8	-3.52041	-5.87618			SpSC12_G1_sc.8	0.338985	3.80421
SpSC12_G1_sc.9	0.74548	-6.63845			SpSC12_G1_sc.9	-1.32838	6.78241			SpSC12_G1_sc.9	4.98773	-1.38672		SpSC12_G1_sc.9	-5.07002	-1.57279			SpSC12_G1_sc.9	0.0431038	3.12734
SpSC12_G1_sc.10	0.635972	-6.55148			SpSC12_G1_sc.10	-0.916461	5.25299			SpSC12_G1_sc.10	5.01414	-1.25459		SpSC12_G1_sc.10	-3.84797	-5.29629			SpSC12_G1_sc.10	0.828762	3.5427
SpSC12_G1_sc.11	1.14214	-6.54458			SpSC12_G1_sc.11	-1.51334	6.81096			SpSC12_G1_sc.11	4.9925	-1.29276		SpSC12_G1_sc.11	-3.69178	-6.0029			SpSC12_G1_sc.11	0.279101	3.63021
SpSC12_G1_sc.12	1.19473	-6.53999			SpSC12_G1_sc.12	-0.96334	5.66954			SpSC12_G1_sc.12	5.00352	-1.4036		SpSC12_G1_sc.12	-3.68159	-4.21987			SpSC12_G1_sc.12	0.860088	4.35557
SpSC12_G1_sc.13	1.37612	-6.60599			SpSC12_G1_sc.13	-1.68636	6.43496			SpSC12_G1_sc.13	4.99164	-1.27736		SpSC12_G1_sc.13	-3.58091	-4.55237			SpSC12_G1_sc.13	3.97576	3.53816
SpSC12_G1_sc.14	-0.0742492	-6.10962			SpSC12_G1_sc.14	-1.07393	5.50749			SpSC12_G1_sc.14	5.03191	-1.33258		SpSC12_G1_sc.14	-3.60645	-6.07451			SpSC12_G1_sc.14	1.44396	4.35945
SpSC12_G1_sc.15	1.55344	-6.50501			SpSC12_G1_sc.15	-1.57189	6.91661			SpSC12_G1_sc.15	5.04281	-1.34582		SpSC12_G1_sc.15	-0.885996	-0.384085			SpSC12_G1_sc.15	4.29824	2.9684
SpSC12_G1_sc.16	0.854876	-6.61579			SpSC12_G1_sc.16	-1.39439	6.93767			SpSC12_G1_sc.16	5.02962	-1.29676		SpSC12_G1_sc.16	-3.0541	-6.63079			SpSC12_G1_sc.16	1.86527	1.69946
SpSC12_G1_sc.17	1.06444	-6.41074			SpSC12_G1_sc.17	-1.52391	6.75331			SpSC12_G1_sc.17	5.02653	-1.37488		SpSC12_G1_sc.17	-3.96964	-4.2397			SpSC12_G1_sc.17	2.43324	2.04326
SpSC12_G1_sc.18	0.382668	-6.42579			SpSC12_G1_sc.18	-0.817945	5.25518			SpSC12_G1_sc.18	5.00917	-1.39817		SpSC12_G1_sc.18	-3.55817	-6.4			SpSC12_G1_sc.18	1.05978	4.46931
SpSC12_G1_sc.19	1.59144	-6.47885			SpSC12_G1_sc.19	-1.44971	6.89803			SpSC12_G1_sc.19	4.96949	-1.31013		SpSC12_G1_sc.19	-3.02878	-4.39109			SpSC12_G1_sc.19	1.71282	4.26466
SpSC12_G1_sc.20	1.21804	-6.5746			SpSC12_G1_sc.20	-1.52179	6.35216			SpSC12_G1_sc.20	4.97766	-1.36274		SpSC12_G1_sc.20	-3.10283	-4.99905			SpSC12_G1_sc.20	0.513513	3.54836
SpSC12_G1_sc.21	0.711801	-6.62628			SpSC12_G1_sc.21	-1.47334	6.97415			SpSC12_G1_sc.21	4.96945	-1.32494		SpSC12_G1_sc.21	-4.54898	-2.23119			SpSC12_G1_sc.21	0.18609	3.04057
SpSC12_G1_sc.22	1.20201	-6.62722			SpSC12_G1_sc.22	-0.869151	5.35151			SpSC12_G1_sc.22	5.08342	-1.33022		SpSC12_G1_sc.22	-2.37885	-6.72965			SpSC12_G1_sc.22	1.29591	2.22334
SpSC12_G1_sc.24	1.24742	-6.60501			SpSC12_G1_sc.24	-1.15428	6.05893			SpSC12_G1_sc.24	5.00701	-1.3995		SpSC12_G1_sc.24	-3.65839	-5.82689			SpSC12_G1_sc.24	0.490725	3.75669
SpSC12_G1_sc.25	0.902128	-6.50513			SpSC12_G1_sc.25	-1.42182	6.79546			SpSC12_G1_sc.25	5.0554	-1.40651		SpSC12_G1_sc.25	-2.55956	-5.37054			SpSC12_G1_sc.25	2.32602	2.74977
SpSC12_G1_sc.26	1.08523	-6.46203			SpSC12_G1_sc.26	-1.59649	6.38345			SpSC12_G1_sc.26	5.03217	-1.33629		SpSC12_G1_sc.26	-3.90596	-5.59637			SpSC12_G1_sc.26	1.5375	1.60092
SpSC12_G1_sc.27	1.30987	-6.60248			SpSC12_G1_sc.27	-1.33374	5.94624			SpSC12_G1_sc.27	5.00235	-1.36306		SpSC12_G1_sc.27	-3.16473	-4.81354			SpSC12_G1_sc.27	0.390144	3.5951
SpSC12_G1_sc.28	-0.957952	-5.33297			SpSC12_G1_sc.28	-1.48754	4.0633			SpSC12_G1_sc.28	4.9775	-1.2416		SpSC12_G1_sc.28	-3.09887	-6.57865			SpSC12_G1_sc.28	0.918316	2.16682
SpSC12_G1_sc.29	1.08006	-6.47824			SpSC12_G1_sc.29	-0.765829	5.33959			SpSC12_G1_sc.29	5.01769	-1.30282		SpSC12_G1_sc.29	-4.01701	-4.41185			SpSC12_G1_sc.29	1.7845	2.06109
SpSC12_G1_sc.30	1.33414	-6.60747			SpSC12_G1_sc.30	-1.43896	6.93023			SpSC12_G1_sc.30	4.95277	-1.32816		SpSC12_G1_sc.30	-3.32831	-6.50799			SpSC12_G1_sc.30	0.649527	3.0297
SpSC12_G1_sc.31	1.58441	-6.57911			SpSC12_G1_sc.31	-3.2387	6.67236			SpSC12_G1_sc.31	4.96867	-1.29826		SpSC12_G1_sc.31	-1.50081	-0.595605			SpSC12_G1_sc.31	0.25899	3.18563
SpSC12_G1_sc.32	0.833619	-6.44597			SpSC12_G1_sc.32	-1.50827	4.22614			SpSC12_G1_sc.32	5.04101	-1.36265		SpSC12_G1_sc.32	-3.76721	-3.95527			SpSC12_G1_sc.32	0.494683	1.00186
SpSC12_G1_sc.33	0.533507	-6.59372			SpSC12_G1_sc.33	-0.85328	5.17668			SpSC12_G1_sc.33	4.95403	-1.39561		SpSC12_G1_sc.33	-4.09828	-4.08147			SpSC12_G1_sc.33	0.8224	2.14631
SpSC12_G1_sc.35	1.5014	-6.56372			SpSC12_G1_sc.35	-1.74331	6.45841			SpSC12_G1_sc.35	4.97818	-1.34418		SpSC12_G1_sc.35	-3.09269	-5.93258			SpSC12_G1_sc.35	1.60548	1.04274
SpSC12_G1_sc.36	0.743052	-6.52917			SpSC12_G1_sc.36	-2.98587	3.68035			SpSC12_G1_sc.36	4.95859	-1.36391		SpSC12_G1_sc.36	-4.5954	-3.977			SpSC12_G1_sc.36	0.23643	3.05121
SpSC12_G1_sc.37	1.12482	-6.49009			SpSC12_G1_sc.37	-0.54801	5.05425			SpSC12_G1_sc.37	5.03416	-1.38274		SpSC12_G1_sc.37	-3.99306	-5.37202			SpSC12_G1_sc.37	1.0424	1.45804
SpSC12_G1_sc.38	1.13855	-6.50444			SpSC12_G1_sc.38	-0.90431	5.39472			SpSC12_G1_sc.38	5.01542	-1.37236		SpSC12_G1_sc.38	-3.75485	-5.9454			SpSC12_G1_sc.38	0.862687	1.99311
SpSC12_G1_sc.39	0.685231	-6.56433			SpSC12_G1_sc.39	-0.949978	5.88176			SpSC12_G1_sc.39	4.97827	-1.28465		SpSC12_G1_sc.39	-1.57306	-5.62896			SpSC12_G1_sc.39	0.00834931	2.89938
SpSC12_G1_sc.40	1.3831	-6.59131			SpSC12_G1_sc.40	-1.51908	6.75863			SpSC12_G1_sc.40	5.0253	-1.35138		SpSC12_G1_sc.40	-3.61116	-6.01376			SpSC12_G1_sc.40	1.63106	1.71751
SpSC12_G1_sc.41	0.902903	-6.48862			SpSC12_G1_sc.41	-2.08026	5.95478			SpSC12_G1_sc.41	5.00289	-1.39072		SpSC12_G1_sc.41	-4.11872	-5.25392			SpSC12_G1_sc.41	1.36907	4.21103
SpSC12_G1_sc.42	1.19484	-6.6114			SpSC12_G1_sc.42	-1.38054	6.92769			SpSC12_G1_sc.42	5.00165	-1.25589		SpSC12_G1_sc.42	-1.88664	-5.48902			SpSC12_G1_sc.42	0.2372	3.58673
SpSC13_G1_sc.1	-0.692801	-6.51816			SpSC13_G1_sc.1	-2.13811	5.42183			SpSC13_G1_sc.1	5.06154	-1.3456		SpSC13_G1_sc.1	-3.57435	-4.39493			SpSC13_G1_sc.1	1.30155	3.98765
SpSC13_G1_sc.2	1.62228	-6.17034			SpSC13_G1_sc.2	-1.85257	6.46165			SpSC13_G1_sc.2	5.05209	-1.39294		SpSC13_G1_sc.2	-2.53847	-6.70736			SpSC13_G1_sc.2	4.13665	3.19181
SpSC13_G1_sc.3	1.78718	-6.2214			SpSC13_G1_sc.3	-2.13259	7.00424			SpSC13_G1_sc.3	4.96044	-1.30061		SpSC13_G1_sc.3	-2.34076	-6.69385			SpSC13_G1_sc.3	3.84958	3.23566
SpSC13_G1_sc.4	-0.589358	-5.77955			SpSC13_G1_sc.4	-1.87508	5.70198			SpSC13_G1_sc.4	4.94072	-1.33985		SpSC13_G1_sc.4	-2.80573	-6.7288			SpSC13_G1_sc.4	1.45673	1.94696
SpSC13_G1_sc.5	1.56222	-6.37621			SpSC13_G1_sc.5	-1.84141	6.5458			SpSC13_G1_sc.5	5.00608	-1.34714		SpSC13_G1_sc.5	-2.19995	-5.43056			SpSC13_G1_sc.5	0.453597	3.68684
SpSC13_G1_sc.6	2.01201	-6.2635			SpSC13_G1_sc.6	-1.97301	6.75534			SpSC13_G1_sc.6	5.05153	-1.36445		SpSC13_G1_sc.6	-2.88581	-6.79709			SpSC13_G1_sc.6	0.247277	3.2163
SpSC13_G1_sc.7	0.351317	-5.17636			SpSC13_G1_sc.7	-1.79909	6.24611			SpSC13_G1_sc.7	5.01503	-1.37127		SpSC13_G1_sc.7	-2.28013	-2.0148			SpSC13_G1_sc.7	1.32195	1.57953
SpSC13_G1_sc.8	-0.666806	-6.71431			SpSC13_G1_sc.8	-1.85696	5.82946			SpSC13_G1_sc.8	5.007	-1.35758		SpSC13_G1_sc.8	-3.03591	-4.06211			SpSC13_G1_sc.8	0.35061	3.15194
SpSC13_G1_sc.9	0.28686	-5.22162			SpSC13_G1_sc.9	1.10448	2.61333			SpSC13_G1_sc.9	5.00529	-1.29968		SpSC13_G1_sc.9	-2.77846	-6.65024			SpSC13_G1_sc.9	3.67557	3.36593
SpSC13_G1_sc.10	-0.330572	-6.14956			SpSC13_G1_sc.10	-1.91854	5.86235			SpSC13_G1_sc.10	4.96911	-1.37232		SpSC13_G1_sc.10	-3.40376	-6.25747			SpSC13_G1_sc.10	3.81872	3.38433
SpSC13_G1_sc.11	-0.473269	-6.76834			SpSC13_G1_sc.11	-1.7231	6.03868			SpSC13_G1_sc.11	4.96687	-1.39315		SpSC13_G1_sc.11	-3.64174	-5.24362			SpSC13_G1_sc.11	0.241285	3.48964
SpSC13_G1_sc.12	0.22104	-5.8537			SpSC13_G1_sc.12	-1.52309	5.49543			SpSC13_G1_sc.12	5.01333	-1.31889		SpSC13_G1_sc.12	-2.45466	-5.03757			SpSC13_G1_sc.12	4.75275	3.83372
SpSC13_G1_sc.13	0.28865	-5.47155			SpSC13_G1_sc.13	-2.02488	6.20738			SpSC13_G1_sc.13	4.97734	-1.26722		SpSC13_G1_sc.13	-3.49925	-4.01827			SpSC13_G1_sc.13	2.09366	1.99473
SpSC13_G1_sc.14	0.376174	-5.79064			SpSC13_G1_sc.14	-0.940768	3.79529			SpSC13_G1_sc.14	4.9878	-1.36245		SpSC13_G1_sc.14	-3.58417	-5.03044			SpSC13_G1_sc.14	1.21197	0.317632
SpSC13_G1_sc.15	-0.265565	-6.23593			SpSC13_G1_sc.15	-2.00919	5.88901			SpSC13_G1_sc.15	5.00283	-1.35164		SpSC13_G1_sc.15	-3.42744	-4.32953			SpSC13_G1_sc.15	3.32725	3.09986
SpSC13_G1_sc.16	0.497809	-5.37639			SpSC13_G1_sc.16	-2.40427	5.64103			SpSC13_G1_sc.16	4.99964	-1.32486		SpSC13_G1_sc.16	-2.39294	-6.58796			SpSC13_G1_sc.16	5.33119	3.08601
SpSC13_G1_sc.17	0.10635	-5.93245			SpSC13_G1_sc.17	-1.79021	5.73967			SpSC13_G1_sc.17	5.01139	-1.37541		SpSC13_G1_sc.17	-3.09362	-5.4236			SpSC13_G1_sc.17	3.97588	3.45468
SpSC13_G1_sc.18	0.321658	-5.39418			SpSC13_G1_sc.18	-3.97237	4.28752			SpSC13_G1_sc.18	5.00152	-1.34933		SpSC13_G1_sc.18	-2.02096	-6.30555			SpSC13_G1_sc.18	2.01155	4.30357
SpSC13_G1_sc.19	-0.0969899	-6.06821			SpSC13_G1_sc.19	-2.10875	5.69041			SpSC13_G1_sc.19	5.01222	-1.29191		SpSC13_G1_sc.19	-3.62291	-5.35951			SpSC13_G1_sc.19	5.49298	3.25149
SpSC13_G1_sc.20	1.78927	-6.14181			SpSC13_G1_sc.20	-2.20112	7.07068			SpSC13_G1_sc.20	5.07318	-1.36718		SpSC13_G1_sc.20	-2.43732	-1.82084			SpSC13_G1_sc.20	1.87245	1.32251
SpSC13_G1_sc.21	0.957897	-4.04115			SpSC13_G1_sc.21	-4.3963	3.28603			SpSC13_G1_sc.21	5.02462	-1.38477		SpSC13_G1_sc.21	-5.58744	-1.64611			SpSC13_G1_sc.21	0.575896	2.89456
SpSC13_G1_sc.22	1.09708	-4.17374			SpSC13_G1_sc.22	-4.7489	4.3319			SpSC13_G1_sc.22	5.02971	-1.37061		SpSC13_G1_sc.22	-4.60525	-2.11653			SpSC13_G1_sc.22	2.64821	2.62
SpSC13_G1_sc.24	0.578773	-4.74149			SpSC13_G1_sc.24	-5.19258	6.49928			SpSC13_G1_sc.24	5.01218	-1.36909		SpSC13_G1_sc.24	-4.61356	-1.91756			SpSC13_G1_sc.24	2.64358	2.3701
SpSC13_G1_sc.25	1.02007	-4.48772			SpSC13_G1_sc.25	-4.7219	4.37305			SpSC13_G1_sc.25	5.04094	-1.28564		SpSC13_G1_sc.25	-4.70766	-3.34325			SpSC13_G1_sc.25	0.718531	2.37168
SpSC13_G1_sc.26	1.17382	-4.47124			SpSC13_G1_sc.26	-4.73577	4.33413			SpSC13_G1_sc.26	4.97877	-1.32641		SpSC13_G1_sc.26	-4.72786	-2.35971			SpSC13_G1_sc.26	1.31193	0.488087
SpSC13_G1_sc.27	0.974306	-4.19716			SpSC13_G1_sc.27	-4.53644	3.57248			SpSC13_G1_sc.27	5.00791	-1.33585		SpSC13_G1_sc.27	-4.49541	-2.67391			SpSC13_G1_sc.27	2.48935	1.72362
SpSC13_G1_sc.28	1.60268	-6.36795			SpSC13_G1_sc.28	-4.61396	5.144			SpSC13_G1_sc.28	5.0507	-1.34711		SpSC13_G1_sc.28	-1.7536	-1.6412			SpSC13_G1_sc.28	2.18593	2.44834
SpSC13_G1_sc.29	1.05384	-4.43598			SpSC13_G1_sc.29	-4.49018	4.10673			SpSC13_G1_sc.29	5.00219	-1.31172		SpSC13_G1_sc.29	-3.30624	-5.88581			SpSC13_G1_sc.29	1.23893	1.62713
SpSC13_G1_sc.30	1.05457	-4.15861			SpSC13_G1_sc.30	-4.35548	3.41892			SpSC13_G1_sc.30	4.97823	-1.3756		SpSC13_G1_sc.30	-4.22017	-4.9588			SpSC13_G1_sc.30	2.49176	1.69596
SpSC13_G1_sc.31	0.499639	-6.49132			SpSC13_G1_sc.31	-4.43767	4.02746			SpSC13_G1_sc.31	4.97516	-1.34205		SpSC13_G1_sc.31	-3.28401	-5.3912			SpSC13_G1_sc.31	0.143306	3.02815
SpSC13_G1_sc.32	0.548714	-5.54948			SpSC13_G1_sc.32	-4.60917	4.98047			SpSC13_G1_sc.32	4.9643	-1.3089		SpSC13_G1_sc.32	-3.44298	-6.09821			SpSC13_G1_sc.32	1.38303	2.11045
SpSC13_G1_sc.33	0.348538	-6.21146			SpSC13_G1_sc.33	-2.15874	5.69554			SpSC13_G1_sc.33	4.98928	-1.40662		SpSC13_G1_sc.33	-4.50271	-2.41384			SpSC13_G1_sc.33	0.764427	4.02813
SpSC13_G1_sc.35	0.554576	-5.48756			SpSC13_G1_sc.35	-4.66527	4.95926			SpSC13_G1_sc.35	5.01843	-1.32178		SpSC13_G1_sc.35	-4.16628	-3.60023			SpSC13_G1_sc.35	0.73714	1.61955
SpSC13_G1_sc.36	1.54897	-6.43829			SpSC13_G1_sc.36	-3.78545	6.50513			SpSC13_G1_sc.36	5.00091	-1.35862		SpSC13_G1_sc.36	-1.89298	-5.78439			SpSC13_G1_sc.36	1.21274	1.84646
SpSC13_G1_sc.37	0.940247	-5.0069			SpSC13_G1_sc.37	-4.49277	4.45746			SpSC13_G1_sc.37	4.99722	-1.36075		SpSC13_G1_sc.37	-4.16198	-3.07913			SpSC13_G1_sc.37	0.149307	3.14663
SpSC13_G1_sc.38	0.97817	-4.8248			SpSC13_G1_sc.38	-4.47799	4.64572			SpSC13_G1_sc.38	5.03752	-1.3305		SpSC13_G1_sc.38	-4.12352	-3.1115			SpSC13_G1_sc.38	0.99094	1.84229
SpSC13_G1_sc.39	0.356289	-6.41085			SpSC13_G1_sc.39	-2.22523	4.7947			SpSC13_G1_sc.39	5.02454	-1.28771		SpSC13_G1_sc.39	-4.03398	-4.97884			SpSC13_G1_sc.39	0.0176802	2.89051
SpSC13_G1_sc.40	0.826354	-6.09043			SpSC13_G1_sc.40	-2.20934	5.00465			SpSC13_G1_sc.40	5.0045	-1.30448		SpSC13_G1_sc.40	-2.75169	-5.01546			SpSC13_G1_sc.40	1.6346	1.23975
SpSC13_G1_sc.41	1.69034	-6.45428			SpSC13_G1_sc.41	-3.31019	6.07007			SpSC13_G1_sc.41	5.01982	-1.36497		SpSC13_G1_sc.41	-2.81973	-6.74529			SpSC13_G1_sc.41	1.15896	1.42909
SpSC13_G1_sc.42	1.28012	-6.35869			SpSC13_G1_sc.42	-3.21112	5.94353			SpSC13_G1_sc.42	4.97252	-1.29479		SpSC13_G1_sc.42	-3.13614	-6.06528			SpSC13_G1_sc.42	0.450951	1.08475
SpSC13_G1_sc.43	0.0981708	-5.88228			SpSC13_G1_sc.43	-2.31511	4.85035			SpSC13_G1_sc.43	4.96775	-1.33894		SpSC13_G1_sc.43	-3.74271	-5.15448			SpSC13_G1_sc.43	0.741768	1.3779
SpSC13_G1_sc.44	0.0669629	-5.83272			SpSC13_G1_sc.44	-4.39473	4.53968			SpSC13_G1_sc.44	4.9715	-1.25425		SpSC13_G1_sc.44	-4.28731	-3.67672			SpSC13_G1_sc.44	2.08527	2.05499
SpSC13_G1_sc.45	0.588014	-4.96725			SpSC13_G1_sc.45	-4.73416	6.19581			SpSC13_G1_sc.45	5.01681	-1.36844		SpSC13_G1_sc.45	-4.62218	-2.98627			SpSC13_G1_sc.45	1.9665	1.5238
SpSC13_G1_sc.46	0.952089	-4.41285			SpSC13_G1_sc.46	-4.58441	3.84308			SpSC13_G1_sc.46	4.95485	-1.35253		SpSC13_G1_sc.46	-5.43586	-2.11547			SpSC13_G1_sc.46	0.484692	2.56897
SpSC13_G1_sc.47	0.865715	-4.60873			SpSC13_G1_sc.47	-4.55574	4.20829			SpSC13_G1_sc.47	5.01057	-1.34622		SpSC13_G1_sc.47	-4.78539	-1.88122			SpSC13_G1_sc.47	2.49223	2.56509
SpSC13_G1_sc.48	0.717886	-4.78654			SpSC13_G1_sc.48	-4.79546	3.79872			SpSC13_G1_sc.48	4.98684	-1.30935		SpSC13_G1_sc.48	-5.45441	-2.16046			SpSC13_G1_sc.48	4.23414	2.07915
SpSC13_G1_sc.49	0.658443	-5.09113			SpSC13_G1_sc.49	-4.33891	3.95954			SpSC13_G1_sc.49	5.04957	-1.39284		SpSC13_G1_sc.49	-4.12286	-4.78316			SpSC13_G1_sc.49	1.77752	3.30631
SpSC13_G1_sc.50	0.690868	-4.8663			SpSC13_G1_sc.50	-4.71426	4.56334			SpSC13_G1_sc.50	4.97019	-1.40151		SpSC13_G1_sc.50	-4.84858	-2.48334			SpSC13_G1_sc.50	3.27943	1.83981
SpSC13_G1_sc.51	1.65429	-6.23075			SpSC13_G1_sc.51	-2.83895	5.91366			SpSC13_G1_sc.51	4.9724	-1.30051		SpSC13_G1_sc.51	-2.87196	-4.82231			SpSC13_G1_sc.51	2.79203	2.31877
SpSC13_G1_sc.52	0.497517	-4.52052			SpSC13_G1_sc.52	-4.71724	6.31674			SpSC13_G1_sc.52	4.95399	-1.27732		SpSC13_G1_sc.52	-5.19862	-2.24401			SpSC13_G1_sc.52	0.757665	3.13015
SpSC13_G1_sc.53	0.78193	-4.49314			SpSC13_G1_sc.53	-4.68813	4.42659			SpSC13_G1_sc.53	5.04743	-1.34903		SpSC13_G1_sc.53	-4.22228	-4.80372			SpSC13_G1_sc.53	0.512959	3.79349
SpSC13_G1_sc.54	0.565543	-4.80327			SpSC13_G1_sc.54	-4.68887	3.37465			SpSC13_G1_sc.54	4.97568	-1.32484		SpSC13_G1_sc.54	-5.66211	-1.81579			SpSC13_G1_sc.54	4.20766	3.5652
SpSC13_G1_sc.55	0.841493	-4.4233			SpSC13_G1_sc.55	-4.03372	3.85366			SpSC13_G1_sc.55	5.04424	-1.33994		SpSC13_G1_sc.55	-4.92018	-2.16859			SpSC13_G1_sc.55	3.85036	1.35763
SpSC13_G1_sc.56	0.865463	-5.15331			SpSC13_G1_sc.56	-4.34492	4.14267			SpSC13_G1_sc.56	4.91484	-1.26395		SpSC13_G1_sc.56	-2.63935	-6.27228			SpSC13_G1_sc.56	0.643124	2.42741
SpSC13_G1_sc.57	0.761391	-5.09268			SpSC13_G1_sc.57	-4.72667	4.33534			SpSC13_G1_sc.57	5.02827	-1.37071		SpSC13_G1_sc.57	-4.26016	-2.84041			SpSC13_G1_sc.57	1.35884	3.88361
SpSC13_G1_sc.58	0.659631	-5.58153			SpSC13_G1_sc.58	-3.09548	5.98331			SpSC13_G1_sc.58	4.93906	-1.25502		SpSC13_G1_sc.58	-2.38135	-6.41192			SpSC13_G1_sc.58	1.36354	1.65785
SpSC13_G1_sc.59	0.456153	-5.15015			SpSC13_G1_sc.59	-4.0754	4.36994			SpSC13_G1_sc.59	4.99052	-1.33451		SpSC13_G1_sc.59	-3.18145	-4.86593			SpSC13_G1_sc.59	1.99019	0.0186209
SpSC13_G1_sc.60	0.665093	-5.06098			SpSC13_G1_sc.60	-4.59973	4.35388			SpSC13_G1_sc.60	4.9845	-1.36959		SpSC13_G1_sc.60	-3.81978	-4.63628			SpSC13_G1_sc.60	4.69508	2.04235
SpSC13_G1_sc.61	-0.300293	-6.34042			SpSC13_G1_sc.61	-2.29985	4.2321			SpSC13_G1_sc.61	5.00915	-1.36766		SpSC13_G1_sc.61	-3.40743	-5.78199			SpSC13_G1_sc.61	1.30848	2.41702
SpSC13_G1_sc.62	-0.423938	-5.00767			SpSC13_G1_sc.62	-4.46765	4.03275			SpSC13_G1_sc.62	4.95761	-1.32443		SpSC13_G1_sc.62	-5.662	-2.27776			SpSC13_G1_sc.62	1.04973	3.29342
SpSC14_G1_sc.1	-0.58537	-5.81122			SpSC14_G1_sc.1	-0.345459	3.822			SpSC14_G1_sc.1	4.96092	-1.35012		SpSC14_G1_sc.1	-3.33294	-5.39347			SpSC14_G1_sc.1	3.94302	2.50009
SpSC14_G1_sc.2	-0.493633	-5.91969			SpSC14_G1_sc.2	-1.82575	4.31584			SpSC14_G1_sc.2	5.03892	-1.33646		SpSC14_G1_sc.2	-3.21894	-5.51733			SpSC14_G1_sc.2	4.69814	3.66904
SpSC14_G1_sc.3	0.206158	-5.41122			SpSC14_G1_sc.3	-1.86303	4.71124			SpSC14_G1_sc.3	5.02103	-1.35742		SpSC14_G1_sc.3	-3.87044	-4.9296			SpSC14_G1_sc.3	3.97116	2.36902
SpSC14_G1_sc.4	0.181694	-5.43673			SpSC14_G1_sc.4	-3.36596	3.87802			SpSC14_G1_sc.4	4.9802	-1.3633		SpSC14_G1_sc.4	-3.08727	-5.46334			SpSC14_G1_sc.4	2.85679	2.24723
SpSC14_G1_sc.7	-1.1161	-6.41951			SpSC14_G1_sc.7	-1.54971	4.89717			SpSC14_G1_sc.7	4.95824	-1.29326		SpSC14_G1_sc.7	-3.06449	-5.93029			SpSC14_G1_sc.7	1.10636	2.41851
SpSC14_G1_sc.9	-0.631338	-6.04257			SpSC14_G1_sc.9	-0.231272	3.72633			SpSC14_G1_sc.9	4.95005	-1.3282		SpSC14_G1_sc.9	-1.92905	-2.55353			SpSC14_G1_sc.9	0.881291	4.23584
SpSC14_G1_sc.10	0.0362119	-5.44075			SpSC14_G1_sc.10	-0.805082	3.94008			SpSC14_G1_sc.10	4.99411	-1.30092		SpSC14_G1_sc.10	-3.04489	-5.29379			SpSC14_G1_sc.10	4.67459	3.38823
SpSC14_G1_sc.11	0.734093	-6.10713			SpSC14_G1_sc.11	-3.88721	6.73013			SpSC14_G1_sc.11	5.02948	-1.36901		SpSC14_G1_sc.11	-2.10133	-6.43283			SpSC14_G1_sc.11	0.196029	3.11513
SpSC14_G1_sc.12	-1.45712	-5.11195			SpSC14_G1_sc.12	-0.237552	4.29577			SpSC14_G1_sc.12	4.99723	-1.40009		SpSC14_G1_sc.12	-2.22652	-6.44744			SpSC14_G1_sc.12	5.22396	3.11115
SpSC14_G1_sc.13	-1.24839	-5.38347			SpSC14_G1_sc.13	-0.156916	3.66902			SpSC14_G1_sc.13	4.98766	-1.32534		SpSC14_G1_sc.13	-1.81377	-5.18266			SpSC14_G1_sc.13	1.65846	4.55928
SpSC14_G1_sc.14	-1.32351	-5.26422			SpSC14_G1_sc.14	-1.43501	4.40547			SpSC14_G1_sc.14	5.00046	-1.30969		SpSC14_G1_sc.14	-2.26558	-5.18018			SpSC14_G1_sc.14	4.85181	3.33549
SpSC14_G1_sc.15	-0.693696	-5.60029			SpSC14_G1_sc.15	-1.7204	3.79977			SpSC14_G1_sc.15	5.00151	-1.32555		SpSC14_G1_sc.15	-2.80328	-4.06282			SpSC14_G1_sc.15	4.86146	3.03212
SpSC14_G1_sc.16	-0.176963	-5.83621			SpSC14_G1_sc.16	-3.12105	3.65588			SpSC14_G1_sc.16	5.00444	-1.29244		SpSC14_G1_sc.16	-3.90463	-3.77269			SpSC14_G1_sc.16	4.07138	2.22398
SpSC14_G1_sc.17	-0.175485	-5.81583			SpSC14_G1_sc.17	-2.83532	3.3763			SpSC14_G1_sc.17	5.01455	-1.36616		SpSC14_G1_sc.17	-3.65354	-4.56371			SpSC14_G1_sc.17	4.73112	2.8556
SpSC14_G1_sc.18	0.113184	-5.23183			SpSC14_G1_sc.18	-3.76949	3.04752			SpSC14_G1_sc.18	5.05093	-1.32658		SpSC14_G1_sc.18	-5.01615	-2.18511			SpSC14_G1_sc.18	3.55346	3.02369
SpSC14_G1_sc.19	0.104577	-5.16712			SpSC14_G1_sc.19	-3.2872	3.9251			SpSC14_G1_sc.19	5.04129	-1.40059		SpSC14_G1_sc.19	-4.78187	-3.02524			SpSC14_G1_sc.19	3.5407	1.71238
SpSC14_G1_sc.25	-1.39233	-5.058			SpSC14_G1_sc.25	-1.50485	4.29688			SpSC14_G1_sc.25	4.94204	-1.25748		SpSC14_G1_sc.25	-2.38625	-6.63407			SpSC14_G1_sc.25	1.20438	4.48944
SpSC14_G1_sc.26	0.668311	-5.27151			SpSC14_G1_sc.26	-2.46716	3.70854			SpSC14_G1_sc.26	5.00719	-1.30712		SpSC14_G1_sc.26	-4.54938	-3.19553			SpSC14_G1_sc.26	2.12903	2.70246
SpSC14_G1_sc.29	-0.277447	-3.80737			SpSC14_G1_sc.29	-3.85648	2.63661			SpSC14_G1_sc.29	4.9785	-1.3774		SpSC14_G1_sc.29	-5.49704	-2.49426			SpSC14_G1_sc.29	1.19534	3.3598
SpSC14_G1_sc.30	-0.464079	-4.44591			SpSC14_G1_sc.30	-2.50943	3.98398			SpSC14_G1_sc.30	4.99955	-1.30427		SpSC14_G1_sc.30	-2.49389	-5.96393			SpSC14_G1_sc.30	4.35726	2.7826
SpSC14_G1_sc.33	0.169008	-4.83866			SpSC14_G1_sc.33	-3.94807	2.49562			SpSC14_G1_sc.33	4.99055	-1.31673		SpSC14_G1_sc.33	-3.64763	-3.91166			SpSC14_G1_sc.33	1.47266	3.77715
SpSC14_G1_sc.37	-0.260178	-4.57299			SpSC14_G1_sc.37	-3.02536	3.1706			SpSC14_G1_sc.37	5.0095	-1.35812		SpSC14_G1_sc.37	-2.2517	-6.14663			SpSC14_G1_sc.37	0.578472	3.88719
SpSC14_G1_sc.38	0.270675	-4.9031			SpSC14_G1_sc.38	-4.47667	3.81769			SpSC14_G1_sc.38	4.9613	-1.25282		SpSC14_G1_sc.38	-4.08996	-3.88549			SpSC14_G1_sc.38	2.6586	1.97213
SpSC14_G1_sc.40	-1.18909	-4.65419			SpSC14_G1_sc.40	-3.28786	2.53872			SpSC14_G1_sc.40	5.0371	-1.40531		SpSC14_G1_sc.40	-4.11611	-3.67726			SpSC14_G1_sc.40	5.12472	2.45655
SpSC14_G1_sc.41	-0.957006	-4.38253			SpSC14_G1_sc.41	-3.0819	3.18888			SpSC14_G1_sc.41	4.93255	-1.31274		SpSC14_G1_sc.41	-5.07126	-3.60693			SpSC14_G1_sc.41	4.50508	2.05684
SpSC14_G1_sc.42	0.0683888	-4.40545			SpSC14_G1_sc.42	-4.36109	2.94939			SpSC14_G1_sc.42	5.00079	-1.29978		SpSC14_G1_sc.42	-5.45821	-2.93881			SpSC14_G1_sc.42	1.34637	4.2147
SpSC14_G1_sc.43	0.454739	-4.40809			SpSC14_G1_sc.43	-3.79056	3.11181			SpSC14_G1_sc.43	5.06013	-1.29754		SpSC14_G1_sc.43	-4.41044	-2.71769			SpSC14_G1_sc.43	1.01436	3.72372
SpSC14_G1_sc.44	0.491376	-4.31138			SpSC14_G1_sc.44	-4.29709	3.31493			SpSC14_G1_sc.44	5.0191	-1.35474		SpSC14_G1_sc.44	-5.26529	-2.41725			SpSC14_G1_sc.44	4.50222	1.69278
SpSC14_G1_sc.45	-0.0481025	-5.13536			SpSC14_G1_sc.45	-3.15644	3.32262			SpSC14_G1_sc.45	5.01371	-1.32477		SpSC14_G1_sc.45	-3.90421	-3.44323			SpSC14_G1_sc.45	1.0121	3.77714
SpSC14_G1_sc.46	-1.36072	-5.06185			SpSC14_G1_sc.46	-1.84037	3.12712			SpSC14_G1_sc.46	5.03067	-1.32921		SpSC14_G1_sc.46	-2.8035	-6.0899			SpSC14_G1_sc.46	0.623254	2.63679
SpSC14_G1_sc.47	0.363123	-4.25887			SpSC14_G1_sc.47	-3.87524	3.01894			SpSC14_G1_sc.47	4.95905	-1.29892		SpSC14_G1_sc.47	-4.71528	-2.49402			SpSC14_G1_sc.47	3.82331	2.06273
SpSC14_G1_sc.48	-0.431257	-5.68903			SpSC14_G1_sc.48	-1.68369	4.3731			SpSC14_G1_sc.48	4.99042	-1.29269		SpSC14_G1_sc.48	-3.21276	-3.49228			SpSC14_G1_sc.48	4.8508	2.59479
SpSC14_G1_sc.49	0.260495	-4.39912			SpSC14_G1_sc.49	-3.85595	2.50563			SpSC14_G1_sc.49	4.96321	-1.2771		SpSC14_G1_sc.49	-5.62692	-4.31012			SpSC14_G1_sc.49	3.29449	2.18756
SpSC14_G1_sc.50	0.0178135	-5.12607			SpSC14_G1_sc.50	-0.806168	3.60618			SpSC14_G1_sc.50	5.02909	-1.37037		SpSC14_G1_sc.50	-2.14933	-6.59135			SpSC14_G1_sc.50	1.68584	1.71446
SpSC14_G1_sc.51	-1.00366	-5.40858			SpSC14_G1_sc.51	-0.248598	4.30764			SpSC14_G1_sc.51	4.97776	-1.31784		SpSC14_G1_sc.51	-1.95176	-6.13157			SpSC14_G1_sc.51	0.415289	3.76362
SpSC14_G1_sc.52	0.692029	-6.57424			SpSC14_G1_sc.52	-0.391382	4.51065			SpSC14_G1_sc.52	4.98557	-1.35685		SpSC14_G1_sc.52	-2.62902	-4.8698			SpSC14_G1_sc.52	0.436917	3.36391
SpSC14_G1_sc.53	-1.08786	-5.36526			SpSC14_G1_sc.53	0.0839982	3.69661			SpSC14_G1_sc.53	5.0284	-1.38121		SpSC14_G1_sc.53	-2.21978	-6.36349			SpSC14_G1_sc.53	2.44587	2.7332
SpSC14_G1_sc.54	-1.30983	-4.91089			SpSC14_G1_sc.54	-1.4998	3.86759			SpSC14_G1_sc.54	4.97909	-1.37217		SpSC14_G1_sc.54	-2.46665	-4.69732			SpSC14_G1_sc.54	4.811	2.84389
SpSC14_G1_sc.55	-1.07275	-5.90822			SpSC14_G1_sc.55	-0.353918	4.44115			SpSC14_G1_sc.55	4.96585	-1.39903		SpSC14_G1_sc.55	-2.40153	-5.26361			SpSC14_G1_sc.55	0.277155	3.23284
SpSC14_G1_sc.56	-0.56012	-6.12352			SpSC14_G1_sc.56	-1.77393	4.31783			SpSC14_G1_sc.56	4.97406	-1.36597		SpSC14_G1_sc.56	-3.70406	-5.4111			SpSC14_G1_sc.56	0.644127	2.94639
SpSC14_G1_sc.57	-0.842397	-5.41882			SpSC14_G1_sc.57	-0.224069	4.33169			SpSC14_G1_sc.57	7.08288	-0.366351		SpSC14_G1_sc.57	-2.79582	-5.18436			SpSC14_G1_sc.57	1.04766	4.67814
SpSC14_G1_sc.58	-0.528231	-6.04882			SpSC14_G1_sc.58	-0.977824	5.18048			SpSC14_G1_sc.58	5.02833	-1.40577		SpSC14_G1_sc.58	-2.4618	-4.92054			SpSC14_G1_sc.58	1.52146	1.96079
SpSC14_G1_sc.59	0.296534	-5.5746			SpSC14_G1_sc.59	-0.950946	5.33236			SpSC14_G1_sc.59	4.96274	-1.30475		SpSC14_G1_sc.59	-3.96008	-4.36994			SpSC14_G1_sc.59	-0.0525245	3.08871
SpSC14_G1_sc.60	-1.04573	-5.81786			SpSC14_G1_sc.60	-1.26401	4.48301			SpSC14_G1_sc.60	4.98276	-1.32285		SpSC14_G1_sc.60	-2.18192	-6.49018			SpSC14_G1_sc.60	2.53578	2.62968
SpSC14_G1_sc.61	-1.09928	-5.57917			SpSC14_G1_sc.61	-0.500243	4.58053			SpSC14_G1_sc.61	4.96512	-1.32024		SpSC14_G1_sc.61	-1.93833	-6.33416			SpSC14_G1_sc.61	2.96506	1.82604
SpSC14_G1_sc.62	-0.739143	-3.20921			SpSC14_G1_sc.62	-4.764	2.69765			SpSC14_G1_sc.62	-7.66449	-3.62841		SpSC14_G1_sc.62	-5.04509	-0.998249			SpSC14_G1_sc.62	4.86955	1.3511
SpSC15_ePL_sc.1	0.310986	-4.0613			SpSC15_ePL_sc.1	-4.82859	2.90172			SpSC15_ePL_sc.1	5.03102	-1.41812		SpSC15_ePL_sc.1	-5.1032	-0.880518			SpSC15_ePL_sc.1	2.67882	2.78583
SpSC15_ePL_sc.2	0.204555	-4.24078			SpSC15_ePL_sc.2	-4.16768	3.2387			SpSC15_ePL_sc.2	4.98445	-1.44569		SpSC15_ePL_sc.2	-5.26333	-1.39207			SpSC15_ePL_sc.2	3.44513	1.56094
SpSC15_ePL_sc.3	0.545449	-4.86061			SpSC15_ePL_sc.3	-4.64119	4.72631			SpSC15_ePL_sc.3	4.96755	-1.33913		SpSC15_ePL_sc.3	-4.50104	-2.68867			SpSC15_ePL_sc.3	4.74909	2.34699
SpSC15_ePL_sc.4	0.0828535	-4.18402			SpSC15_ePL_sc.4	-4.76355	3.54948			SpSC15_ePL_sc.4	4.99689	-1.34602		SpSC15_ePL_sc.4	-4.73945	-4.25762			SpSC15_ePL_sc.4	2.20011	1.85144
SpSC15_ePL_sc.5	0.65586	-4.50716			SpSC15_ePL_sc.5	-4.60462	3.59031			SpSC15_ePL_sc.5	4.97095	-1.3535		SpSC15_ePL_sc.5	-5.19027	-3.39766			SpSC15_ePL_sc.5	2.26777	1.63236
SpSC15_ePL_sc.6	0.869684	-4.22186			SpSC15_ePL_sc.6	-4.16985	3.64762			SpSC15_ePL_sc.6	4.9955	-1.30124		SpSC15_ePL_sc.6	-4.18464	-3.63603			SpSC15_ePL_sc.6	1.98646	2.47376
SpSC15_ePL_sc.7	0.300263	-4.47395			SpSC15_ePL_sc.7	-3.80833	2.28241			SpSC15_ePL_sc.7	4.9786	-1.29409		SpSC15_ePL_sc.7	-5.24718	-2.40885			SpSC15_ePL_sc.7	3.73456	1.782
SpSC15_ePL_sc.8	-0.00892273	-3.6685			SpSC15_ePL_sc.8	-4.1267	2.73536			SpSC15_ePL_sc.8	4.99636	-1.40637		SpSC15_ePL_sc.8	-5.62716	-1.51185			SpSC15_ePL_sc.8	1.63164	3.35575
SpSC15_ePL_sc.9	0.270055	-4.55254			SpSC15_ePL_sc.9	-4.68012	4.25573			SpSC15_ePL_sc.9	4.99043	-1.36469		SpSC15_ePL_sc.9	-5.71049	-1.82892			SpSC15_ePL_sc.9	2.80992	2.11
SpSC15_ePL_sc.10	0.260604	-4.35416			SpSC15_ePL_sc.10	-3.99905	2.83363			SpSC15_ePL_sc.10	4.98124	-1.38983		SpSC15_ePL_sc.10	-5.40733	-1.69672			SpSC15_ePL_sc.10	3.13247	1.84331
SpSC15_ePL_sc.11	1.21359	-4.07854			SpSC15_ePL_sc.11	-4.81105	3.09196			SpSC15_ePL_sc.11	4.98861	-1.35034		SpSC15_ePL_sc.11	-5.06668	-1.03789			SpSC15_ePL_sc.11	4.90553	1.25311
SpSC15_ePL_sc.12	0.486833	-4.05999			SpSC15_ePL_sc.12	-4.45848	3.32943			SpSC15_ePL_sc.12	5.00924	-1.41271		SpSC15_ePL_sc.12	-5.49388	-2.25586			SpSC15_ePL_sc.12	4.40651	2.36527
SpSC15_ePL_sc.13	0.633177	-4.08996			SpSC15_ePL_sc.13	-4.62227	3.49198			SpSC15_ePL_sc.13	4.99043	-1.31402		SpSC15_ePL_sc.13	-5.74472	-1.73747			SpSC15_ePL_sc.13	4.65366	1.80956
SpSC15_ePL_sc.14	0.711102	-4.35242			SpSC15_ePL_sc.14	-4.40095	4.0265			SpSC15_ePL_sc.14	5.02202	-1.27925		SpSC15_ePL_sc.14	-5.34298	-2.39708			SpSC15_ePL_sc.14	4.80005	2.62993
SpSC15_ePL_sc.15	0.495745	-4.18849			SpSC15_ePL_sc.15	-4.64668	4.39402			SpSC15_ePL_sc.15	4.98179	-1.30286		SpSC15_ePL_sc.15	-4.85162	-2.16821			SpSC15_ePL_sc.15	4.69372	2.21143
SpSC15_ePL_sc.16	0.560927	-4.10321			SpSC15_ePL_sc.16	-4.41505	3.82306			SpSC15_ePL_sc.16	5.01414	-1.3232		SpSC15_ePL_sc.16	-4.63731	-2.44047			SpSC15_ePL_sc.16	2.81484	2.57797
SpSC15_ePL_sc.17	0.432263	-4.14565			SpSC15_ePL_sc.17	-4.45698	4.00832			SpSC15_ePL_sc.17	4.99883	-1.37625		SpSC15_ePL_sc.17	-5.30878	-2.26473			SpSC15_ePL_sc.17	4.21674	1.89497
SpSC15_ePL_sc.18	0.330583	-3.96769			SpSC15_ePL_sc.18	-4.44684	3.35721			SpSC15_ePL_sc.18	5.00812	-1.3356		SpSC15_ePL_sc.18	-5.58177	-1.62609			SpSC15_ePL_sc.18	4.47866	1.65663
SpSC15_ePL_sc.19	0.389598	-4.10948			SpSC15_ePL_sc.19	-4.51869	3.72378			SpSC15_ePL_sc.19	5.00298	-1.42896		SpSC15_ePL_sc.19	-5.2331	-2.58625			SpSC15_ePL_sc.19	4.71241	2.49342
SpSC15_ePL_sc.20	0.286913	-4.18044			SpSC15_ePL_sc.20	-4.446	3.56681			SpSC15_ePL_sc.20	4.98818	-1.39161		SpSC15_ePL_sc.20	-5.33201	-2.1555			SpSC15_ePL_sc.20	3.97922	2.13032
SpSC15_ePL_sc.21	0.889782	-4.42649			SpSC15_ePL_sc.21	-4.77055	5.0483			SpSC15_ePL_sc.21	4.97925	-1.40666		SpSC15_ePL_sc.21	-4.78331	-2.649			SpSC15_ePL_sc.21	0.510278	2.74482
SpSC15_ePL_sc.22	0.917873	-4.17928			SpSC15_ePL_sc.22	-4.62362	3.44026			SpSC15_ePL_sc.22	4.97852	-1.38322		SpSC15_ePL_sc.22	-5.24216	-2.44733			SpSC15_ePL_sc.22	0.824526	3.39424
SpSC15_ePL_sc.24	0.284587	-4.40599			SpSC15_ePL_sc.24	-2.379	2.59844			SpSC15_ePL_sc.24	5.00372	-1.39692		SpSC15_ePL_sc.24	-3.75397	-0.652999			SpSC15_ePL_sc.24	2.91009	2.46095
SpSC15_ePL_sc.25	0.867466	-4.26995			SpSC15_ePL_sc.25	-4.82782	2.92404			SpSC15_ePL_sc.25	4.9402	-1.31356		SpSC15_ePL_sc.25	-5.38291	-3.39954			SpSC15_ePL_sc.25	2.35148	1.93354
SpSC15_ePL_sc.26	1.02753	-4.27863			SpSC15_ePL_sc.26	-4.82894	3.45489			SpSC15_ePL_sc.26	4.98461	-1.26442		SpSC15_ePL_sc.26	-5.44589	-3.00691			SpSC15_ePL_sc.26	1.14614	3.65927
SpSC15_ePL_sc.27	1.04509	-4.10285			SpSC15_ePL_sc.27	-4.64705	3.38852			SpSC15_ePL_sc.27	5.03069	-1.30727		SpSC15_ePL_sc.27	-4.75653	-3.74419			SpSC15_ePL_sc.27	3.65707	2.65183
SpSC15_ePL_sc.28	1.06054	-4.08616			SpSC15_ePL_sc.28	-4.72503	3.58812			SpSC15_ePL_sc.28	4.95115	-1.30375		SpSC15_ePL_sc.28	-4.71385	-2.95837			SpSC15_ePL_sc.28	1.1085	3.60867
SpSC15_ePL_sc.29	0.688617	-4.60908			SpSC15_ePL_sc.29	-4.49865	3.83327			SpSC15_ePL_sc.29	4.97776	-1.28936		SpSC15_ePL_sc.29	-5.57155	-4.23474			SpSC15_ePL_sc.29	1.9397	1.46985
SpSC15_ePL_sc.30	1.09762	-4.0645			SpSC15_ePL_sc.30	-4.74705	3.4689			SpSC15_ePL_sc.30	4.99907	-1.34575		SpSC15_ePL_sc.30	-4.87136	-2.4945			SpSC15_ePL_sc.30	2.32226	1.94758
SpSC15_ePL_sc.31	0.917311	-4.16275			SpSC15_ePL_sc.31	-4.80869	3.70028			SpSC15_ePL_sc.31	4.99241	-1.35151		SpSC15_ePL_sc.31	-5.37452	-3.30266			SpSC15_ePL_sc.31	0.212846	2.99201
SpSC15_ePL_sc.32	0.839682	-4.03641			SpSC15_ePL_sc.32	-4.11426	2.77619			SpSC15_ePL_sc.32	5.03413	-1.37835		SpSC15_ePL_sc.32	-5.29656	-2.55765			SpSC15_ePL_sc.32	1.52342	3.60977
SpSC15_ePL_sc.33	1.03334	-4.09838			SpSC15_ePL_sc.33	-4.66585	3.4186			SpSC15_ePL_sc.33	4.97766	-1.2993		SpSC15_ePL_sc.33	-5.36363	-2.07889			SpSC15_ePL_sc.33	0.501531	0.956845
SpSC15_ePL_sc.35	0.842398	-4.09389			SpSC15_ePL_sc.35	-4.48299	4.08038			SpSC15_ePL_sc.35	4.99802	-1.29619		SpSC15_ePL_sc.35	-5.22269	-1.63653			SpSC15_ePL_sc.35	1.50692	3.861
SpSC15_ePL_sc.36	1.05001	-4.12988			SpSC15_ePL_sc.36	-4.68771	3.49802			SpSC15_ePL_sc.36	4.97075	-1.35052		SpSC15_ePL_sc.36	-5.0068	-2.08935			SpSC15_ePL_sc.36	1.54791	2.77603
SpSC15_ePL_sc.37	1.06516	-4.17387			SpSC15_ePL_sc.37	-4.67909	3.35547			SpSC15_ePL_sc.37	5.0541	-1.37619		SpSC15_ePL_sc.37	-4.76196	-2.15495			SpSC15_ePL_sc.37	2.90386	0.893739
SpSC15_ePL_sc.38	1.19225	-4.27865			SpSC15_ePL_sc.38	-4.29766	4.15656			SpSC15_ePL_sc.38	4.99478	-1.30689		SpSC15_ePL_sc.38	-5.4387	-2.00298			SpSC15_ePL_sc.38	1.03756	3.56955
SpSC15_ePL_sc.39	1.05884	-4.12278			SpSC15_ePL_sc.39	-4.28291	3.54575			SpSC15_ePL_sc.39	4.98266	-1.39238		SpSC15_ePL_sc.39	-5.58393	-1.57848			SpSC15_ePL_sc.39	0.169907	3.36516
SpSC15_ePL_sc.40	0.982462	-4.25983			SpSC15_ePL_sc.40	-4.49153	3.80554			SpSC15_ePL_sc.40	4.98566	-1.38598		SpSC15_ePL_sc.40	-4.62129	-2.67713			SpSC15_ePL_sc.40	3.69066	2.25571
SpSC15_ePL_sc.41	0.97743	-4.38299			SpSC15_ePL_sc.41	-4.49076	3.98555			SpSC15_ePL_sc.41	4.97637	-1.30048		SpSC15_ePL_sc.41	-5.12331	-2.68228			SpSC15_ePL_sc.41	1.56341	2.95936
SpSC15_ePL_sc.42	1.01852	-4.17047			SpSC15_ePL_sc.42	-4.71707	3.21643			SpSC15_ePL_sc.42	5.0277	-1.32065		SpSC15_ePL_sc.42	-5.50472	-2.23277			SpSC15_ePL_sc.42	1.96604	2.50847
SpSC16_mPL_sc.1	5.52745	-7.15829			SpSC16_mPL_sc.1	-2.57792	7.1943			SpSC16_mPL_sc.1	4.95393	-1.32516		SpSC16_mPL_sc.1	-1.31534	-1.29432			SpSC16_mPL_sc.1	1.63109	1.65551
SpSC16_mPL_sc.2	5.77166	-7.70043			SpSC16_mPL_sc.2	-3.88104	7.15118			SpSC16_mPL_sc.2	4.99914	-1.3102		SpSC16_mPL_sc.2	-3.07738	-4.24616			SpSC16_mPL_sc.2	1.23747	1.52328
SpSC16_mPL_sc.3	5.44769	-7.03216			SpSC16_mPL_sc.3	-3.05573	7.0915			SpSC16_mPL_sc.3	-8.0391	-4.59312		SpSC16_mPL_sc.3	-2.08418	-0.993653			SpSC16_mPL_sc.3	2.26807	1.3105
SpSC16_mPL_sc.4	5.66629	-7.51286			SpSC16_mPL_sc.4	-2.37425	7.18667			SpSC16_mPL_sc.4	-8.12343	-4.18725		SpSC16_mPL_sc.4	-1.89506	-1.57343			SpSC16_mPL_sc.4	1.65903	1.69517
SpSC16_mPL_sc.9	6.73106	-7.05718			SpSC16_mPL_sc.9	-5.15392	7.47526			SpSC16_mPL_sc.9	4.98977	-1.34175		SpSC16_mPL_sc.9	-4.46652	-3.68843			SpSC16_mPL_sc.9	4.0209	2.25974
SpSC16_mPL_sc.12	5.42188	-6.71977			SpSC16_mPL_sc.12	-5.20999	6.60079			SpSC16_mPL_sc.12	-7.25807	-2.83987		SpSC16_mPL_sc.12	-4.99571	-1.01306			SpSC16_mPL_sc.12	2.36381	2.34927
SpSC16_mPL_sc.14	5.66116	-7.03459			SpSC16_mPL_sc.14	-3.92565	6.80605			SpSC16_mPL_sc.14	4.93906	-1.41203		SpSC16_mPL_sc.14	-2.42381	-1.58851			SpSC16_mPL_sc.14	4.24974	2.99974
SpSC16_mPL_sc.15	6.07293	-7.53419			SpSC16_mPL_sc.15	-4.59579	6.21348			SpSC16_mPL_sc.15	4.95873	-1.36447		SpSC16_mPL_sc.15	-1.85951	-2.10331			SpSC16_mPL_sc.15	1.21893	1.38569
SpSC16_mPL_sc.18	5.47394	-6.79425			SpSC16_mPL_sc.18	-3.42191	6.73535			SpSC16_mPL_sc.18	5.00406	-1.37293		SpSC16_mPL_sc.18	-0.945741	-0.732728			SpSC16_mPL_sc.18	1.17177	0.2808
SpSC16_mPL_sc.19	5.49227	-6.42858			SpSC16_mPL_sc.19	-4.04188	6.8152			SpSC16_mPL_sc.19	5.01683	-1.34256		SpSC16_mPL_sc.19	-1.59351	-1.30125			SpSC16_mPL_sc.19	3.99404	2.57282
SpSC16_mPL_sc.22	5.15271	-6.63798			SpSC16_mPL_sc.22	-1.87249	6.72704			SpSC16_mPL_sc.22	-7.53505	-4.64441		SpSC16_mPL_sc.22	-1.57589	-0.631916			SpSC16_mPL_sc.22	1.75444	1.43709
SpSC16_mPL_sc.24	1.08769	-6.54945			SpSC16_mPL_sc.24	-3.8629	6.58509			SpSC16_mPL_sc.24	4.99176	-1.30188		SpSC16_mPL_sc.24	-3.55967	-5.55033			SpSC16_mPL_sc.24	1.17793	1.32813
SpSC16_mPL_sc.26	5.22723	-6.68238			SpSC16_mPL_sc.26	-3.66355	6.80413			SpSC16_mPL_sc.26	-7.39405	-4.49536		SpSC16_mPL_sc.26	-0.953019	-0.331523			SpSC16_mPL_sc.26	2.34258	0.621455
SpSC16_mPL_sc.27	0.108995	-4.71537			SpSC16_mPL_sc.27	-2.065	7.01353			SpSC16_mPL_sc.27	-7.33934	-4.24675		SpSC16_mPL_sc.27	-3.38966	-5.40053			SpSC16_mPL_sc.27	1.864	1.72732
SpSC16_mPL_sc.29	5.15617	-6.63034			SpSC16_mPL_sc.29	-4.8374	7.11363			SpSC16_mPL_sc.29	4.98198	-1.35746		SpSC16_mPL_sc.29	-4.72852	-1.23497			SpSC16_mPL_sc.29	0.605708	1.30109
SpSC16_mPL_sc.30	5.29854	-6.77763			SpSC16_mPL_sc.30	-3.37444	6.83301			SpSC16_mPL_sc.30	5.0292	-1.35456		SpSC16_mPL_sc.30	-2.50466	-0.445821			SpSC16_mPL_sc.30	2.16921	1.34488
SpSC16_mPL_sc.33	5.32165	-6.76552			SpSC16_mPL_sc.33	-2.84401	6.79413			SpSC16_mPL_sc.33	-8.06996	-4.74772		SpSC16_mPL_sc.33	-2.113	-0.394447			SpSC16_mPL_sc.33	2.2745	0.173503
SpSC16_mPL_sc.35	5.20321	-6.62555			SpSC16_mPL_sc.35	-3.42221	6.7972			SpSC16_mPL_sc.35	-7.21373	-4.63185		SpSC16_mPL_sc.35	-1.94967	-1.04747			SpSC16_mPL_sc.35	2.37193	1.15922
SpSC16_mPL_sc.38	5.41808	-6.73904			SpSC16_mPL_sc.38	-3.36752	6.79499			SpSC16_mPL_sc.38	-8.09242	-4.45931		SpSC16_mPL_sc.38	-2.58928	-1.05097			SpSC16_mPL_sc.38	2.01776	0.811129
SpSC16_mPL_sc.40	5.35931	-6.65191			SpSC16_mPL_sc.40	-3.33697	6.75265			SpSC16_mPL_sc.40	-8.00655	-4.46346		SpSC16_mPL_sc.40	-3.8998	-4.5511			SpSC16_mPL_sc.40	1.21301	1.14517
SpSC16_mPL_sc.41	5.38364	-6.74677			SpSC16_mPL_sc.41	-3.79109	6.81028			SpSC16_mPL_sc.41	4.94817	-1.2448		SpSC16_mPL_sc.41	-1.73611	-1.04916			SpSC16_mPL_sc.41	0.983356	1.47103
SpSC16_mPL_sc.42	5.23922	-6.49588			SpSC16_mPL_sc.42	-3.92888	6.76841			SpSC16_mPL_sc.42	-7.63627	-4.09471		SpSC16_mPL_sc.42	-1.80059	-1.41891			SpSC16_mPL_sc.42	1.0555	0.986902
SpSC16_mPL_sc.43	5.3319	-6.09895			SpSC16_mPL_sc.43	-4.83446	6.90778			SpSC16_mPL_sc.43	-7.92772	-3.91226		SpSC16_mPL_sc.43	-3.85157	-0.769635			SpSC16_mPL_sc.43	2.668	2.47445
SpSC16_mPL_sc.44	5.22485	-6.01834			SpSC16_mPL_sc.44	-4.75631	6.9327			SpSC16_mPL_sc.44	5.0226	-1.38267		SpSC16_mPL_sc.44	-4.82214	-3.9005			SpSC16_mPL_sc.44	2.63708	2.53881
SpSC16_mPL_sc.45	5.34271	-6.16334			SpSC16_mPL_sc.45	-4.6103	7.0249			SpSC16_mPL_sc.45	5.00888	-1.30321		SpSC16_mPL_sc.45	-4.00318	-1.47724			SpSC16_mPL_sc.45	3.74015	1.47915
SpSC16_mPL_sc.46	5.37914	-6.24947			SpSC16_mPL_sc.46	-3.78338	6.80076			SpSC16_mPL_sc.46	4.96857	-1.35436		SpSC16_mPL_sc.46	-3.17387	-0.520851			SpSC16_mPL_sc.46	2.20621	0.205783
SpSC16_mPL_sc.47	5.35524	-6.1478			SpSC16_mPL_sc.47	-3.6083	6.67373			SpSC16_mPL_sc.47	4.99589	-1.42723		SpSC16_mPL_sc.47	-1.87123	-1.40034			SpSC16_mPL_sc.47	2.63325	0.756453
SpSC16_mPL_sc.48	5.42337	-6.43743			SpSC16_mPL_sc.48	-3.84037	6.74289			SpSC16_mPL_sc.48	-8.00856	-4.18584		SpSC16_mPL_sc.48	-1.73511	-1.56594			SpSC16_mPL_sc.48	2.70956	1.80055
SpSC16_mPL_sc.49	5.21716	-5.96665			SpSC16_mPL_sc.49	-3.47629	6.03198			SpSC16_mPL_sc.49	5.01552	-1.37026		SpSC16_mPL_sc.49	-4.52388	-1.70524			SpSC16_mPL_sc.49	3.93648	1.75214
SpSC16_mPL_sc.50	5.27057	-6.00397			SpSC16_mPL_sc.50	-4.96044	7.19828			SpSC16_mPL_sc.50	4.89944	-1.25035		SpSC16_mPL_sc.50	-5.53916	-2.59486			SpSC16_mPL_sc.50	3.61362	1.69643
SpSC16_mPL_sc.51	5.28987	-6.08031			SpSC16_mPL_sc.51	-4.65273	7.04293			SpSC16_mPL_sc.51	4.97244	-1.35367		SpSC16_mPL_sc.51	-4.25261	-1.10138			SpSC16_mPL_sc.51	3.19826	1.44538
SpSC16_mPL_sc.52	5.26167	-6.03054			SpSC16_mPL_sc.52	-4.78368	7.02421			SpSC16_mPL_sc.52	4.98334	-1.28031		SpSC16_mPL_sc.52	-5.3642	-3.25783			SpSC16_mPL_sc.52	2.04239	2.49721
SpSC16_mPL_sc.53	5.33885	-5.92357			SpSC16_mPL_sc.53	-4.86837	6.95124			SpSC16_mPL_sc.53	4.98779	-1.33916		SpSC16_mPL_sc.53	-4.29198	-0.889957			SpSC16_mPL_sc.53	3.09378	1.47294
SpSC16_mPL_sc.54	5.31334	-5.98831			SpSC16_mPL_sc.54	-4.95296	6.75635			SpSC16_mPL_sc.54	5.02425	-1.35274		SpSC16_mPL_sc.54	-1.1064	-0.701303			SpSC16_mPL_sc.54	2.73308	2.49813
SpSC16_mPL_sc.55	5.26847	-6.02334			SpSC16_mPL_sc.55	-5.03046	7.04479			SpSC16_mPL_sc.55	5.09865	-1.40044		SpSC16_mPL_sc.55	-4.43372	-1.35874			SpSC16_mPL_sc.55	2.38884	1.54093
SpSC16_mPL_sc.56	5.3189	-6.14362			SpSC16_mPL_sc.56	-4.80507	7.05			SpSC16_mPL_sc.56	4.98469	-1.32552		SpSC16_mPL_sc.56	-4.2232	-1.19384			SpSC16_mPL_sc.56	2.6329	1.27876
SpSC16_mPL_sc.57	5.33073	-6.01521			SpSC16_mPL_sc.57	-3.97374	6.75447			SpSC16_mPL_sc.57	4.99892	-1.35886		SpSC16_mPL_sc.57	-2.03879	-1.17012			SpSC16_mPL_sc.57	0.43087	1.06308
SpSC16_mPL_sc.58	5.38103	-5.91061			SpSC16_mPL_sc.58	-4.99581	7.02388			SpSC16_mPL_sc.58	4.96189	-1.34287		SpSC16_mPL_sc.58	-4.49392	-1.46804			SpSC16_mPL_sc.58	3.58629	1.46008
SpSC16_mPL_sc.59	5.37966	-5.9404			SpSC16_mPL_sc.59	-5.03642	6.99344			SpSC16_mPL_sc.59	4.97078	-1.3458		SpSC16_mPL_sc.59	-3.92724	-0.991186			SpSC16_mPL_sc.59	3.06789	1.61674
SpSC16_mPL_sc.60	5.22772	-6.00599			SpSC16_mPL_sc.60	-4.74682	6.36834			SpSC16_mPL_sc.60	5.04044	-1.36061		SpSC16_mPL_sc.60	-3.29795	-0.795067			SpSC16_mPL_sc.60	2.84005	2.29521
SpSC16_mPL_sc.61	5.29755	-5.89055			SpSC16_mPL_sc.61	-5.08967	7.10337			SpSC16_mPL_sc.61	4.98719	-1.40141		SpSC16_mPL_sc.61	-4.86414	-1.46795			SpSC16_mPL_sc.61	4.09584	1.78826
SpSC16_mPL_sc.62	5.52166	-5.93966			SpSC16_mPL_sc.62	-5.14301	7.56101			SpSC16_mPL_sc.62	4.98671	-1.35341		SpSC16_mPL_sc.62	-4.53632	-1.15386			SpSC16_mPL_sc.62	3.28741	1.1005
SpSC17_lPL_sc.1	6.63897	-7.05103			SpSC17_lPL_sc.1	-6.03927	7.67912			SpSC17_lPL_sc.1	-7.84621	-4.93142		SpSC17_lPL_sc.1	-1.87263	-0.827666			SpSC17_lPL_sc.1	2.60036	0.979894
SpSC17_lPL_sc.2	5.56223	-7.00466			SpSC17_lPL_sc.2	-3.13789	7.26105			SpSC17_lPL_sc.2	5.02453	-1.33091		SpSC17_lPL_sc.2	-1.71587	-0.828755			SpSC17_lPL_sc.2	2.58776	0.61938
SpSC17_lPL_sc.4	6.9642	-6.85809			SpSC17_lPL_sc.4	-5.24561	7.185			SpSC17_lPL_sc.4	4.99442	-1.36539		SpSC17_lPL_sc.4	-2.76503	-0.0771509			SpSC17_lPL_sc.4	1.32925	0.936987
SpSC17_lPL_sc.9	6.70863	-7.00012			SpSC17_lPL_sc.9	-5.59928	7.55643			SpSC17_lPL_sc.9	-7.88295	-4.72961		SpSC17_lPL_sc.9	-1.30769	-0.435955			SpSC17_lPL_sc.9	1.88117	0.640056
SpSC17_lPL_sc.10	6.5625	-7.02785			SpSC17_lPL_sc.10	-5.09309	7.1895			SpSC17_lPL_sc.10	-7.60824	-4.9932		SpSC17_lPL_sc.10	-0.926557	-0.781401			SpSC17_lPL_sc.10	2.52303	2.40595
SpSC17_lPL_sc.12	6.77805	-7.07516			SpSC17_lPL_sc.12	-5.68332	7.66007			SpSC17_lPL_sc.12	7.39536	-0.307962		SpSC17_lPL_sc.12	-1.64079	-0.557726			SpSC17_lPL_sc.12	2.71826	1.34749
SpSC17_lPL_sc.13	6.98378	-7.18388			SpSC17_lPL_sc.13	-5.75622	7.49905			SpSC17_lPL_sc.13	5.01428	-1.3288		SpSC17_lPL_sc.13	-1.03753	-0.733535			SpSC17_lPL_sc.13	2.51653	1.08553
SpSC17_lPL_sc.14	6.57791	-7.02107			SpSC17_lPL_sc.14	-6.13676	7.77034			SpSC17_lPL_sc.14	-8.11414	-4.54305		SpSC17_lPL_sc.14	-2.09261	-1.07542			SpSC17_lPL_sc.14	2.62096	0.96002
SpSC17_lPL_sc.15	6.95875	-7.0546			SpSC17_lPL_sc.15	-5.64427	7.67456			SpSC17_lPL_sc.15	5.00654	-1.35977		SpSC17_lPL_sc.15	-0.946021	-0.699532			SpSC17_lPL_sc.15	2.71033	1.31911
SpSC17_lPL_sc.16	7.23483	-7.11648			SpSC17_lPL_sc.16	-5.8916	7.65414			SpSC17_lPL_sc.16	4.98727	-1.41849		SpSC17_lPL_sc.16	-4.7804	-0.903845			SpSC17_lPL_sc.16	3.97257	1.30738
SpSC17_lPL_sc.17	7.01422	-6.99175			SpSC17_lPL_sc.17	-5.64991	7.50131			SpSC17_lPL_sc.17	-7.89491	-4.82921		SpSC17_lPL_sc.17	-2.38611	-0.234802			SpSC17_lPL_sc.17	2.47841	0.437916
SpSC17_lPL_sc.18	6.6726	-6.96146			SpSC17_lPL_sc.18	-5.64639	7.61292			SpSC17_lPL_sc.18	-7.22047	-4.20245		SpSC17_lPL_sc.18	-3.17976	-0.443669			SpSC17_lPL_sc.18	2.71415	1.31529
SpSC17_lPL_sc.19	6.82091	-7.03008			SpSC17_lPL_sc.19	-5.64605	7.65572			SpSC17_lPL_sc.19	4.99902	-1.33225		SpSC17_lPL_sc.19	-2.31379	-0.847603			SpSC17_lPL_sc.19	2.60937	0.712533
SpSC17_lPL_sc.22	7.20213	-6.94677			SpSC17_lPL_sc.22	-6.06364	7.70519			SpSC17_lPL_sc.22	4.99114	-1.36064		SpSC17_lPL_sc.22	-2.72605	0.213691			SpSC17_lPL_sc.22	2.14532	0.321289
SpSC17_lPL_sc.25	7.22518	-7.1895			SpSC17_lPL_sc.25	-6.06301	7.79956			SpSC17_lPL_sc.25	-7.73557	-4.83844		SpSC17_lPL_sc.25	-1.17805	-0.387538			SpSC17_lPL_sc.25	1.78504	0.879892
SpSC17_lPL_sc.26	7.01012	-6.90987			SpSC17_lPL_sc.26	-5.91244	7.73172			SpSC17_lPL_sc.26	5.01023	-1.42816		SpSC17_lPL_sc.26	-1.24664	-0.491447			SpSC17_lPL_sc.26	2.37948	1.36508
SpSC17_lPL_sc.27	6.9964	-6.87047			SpSC17_lPL_sc.27	-4.84248	6.68389			SpSC17_lPL_sc.27	5.01215	-1.3818		SpSC17_lPL_sc.27	-2.66065	0.516021			SpSC17_lPL_sc.27	1.66277	1.06468
SpSC17_lPL_sc.29	7.24809	-7.22759			SpSC17_lPL_sc.29	-5.63828	7.5081			SpSC17_lPL_sc.29	-7.54098	-4.7141		SpSC17_lPL_sc.29	-2.28031	-1.02636			SpSC17_lPL_sc.29	1.65917	1.00475
SpSC17_lPL_sc.30	7.16321	-7.20734			SpSC17_lPL_sc.30	-6.03877	7.75021			SpSC17_lPL_sc.30	-7.50322	-4.48017		SpSC17_lPL_sc.30	-0.865205	-0.56715			SpSC17_lPL_sc.30	1.73062	0.894976
SpSC17_lPL_sc.32	7.21434	-7.14554			SpSC17_lPL_sc.32	-5.66765	7.79169			SpSC17_lPL_sc.32	-7.43529	-5.05503		SpSC17_lPL_sc.32	-1.85149	-0.270297			SpSC17_lPL_sc.32	1.22406	1.05365
SpSC17_lPL_sc.33	7.12725	-7.172			SpSC17_lPL_sc.33	-6.05103	7.73613			SpSC17_lPL_sc.33	-8.10159	-4.43351		SpSC17_lPL_sc.33	-2.98619	1.1704			SpSC17_lPL_sc.33	1.37147	0.969962
SpSC17_lPL_sc.37	7.35448	-7.07851			SpSC17_lPL_sc.37	-5.48053	7.72272			SpSC17_lPL_sc.37	5.05688	-1.36516		SpSC17_lPL_sc.37	-1.14306	-0.207179			SpSC17_lPL_sc.37	1.46258	0.399035
SpSC17_lPL_sc.38	7.32188	-7.05917			SpSC17_lPL_sc.38	-5.23735	7.50385			SpSC17_lPL_sc.38	4.9764	-1.30156		SpSC17_lPL_sc.38	-3.55585	1.82594			SpSC17_lPL_sc.38	2.06617	1.3575
SpSC17_lPL_sc.40	7.29923	-7.10343			SpSC17_lPL_sc.40	-5.52323	7.60598			SpSC17_lPL_sc.40	4.95225	-1.33061		SpSC17_lPL_sc.40	-2.86363	0.238103			SpSC17_lPL_sc.40	1.48525	0.937903
SpSC17_lPL_sc.41	7.1269	-7.23071			SpSC17_lPL_sc.41	-5.33378	7.66892			SpSC17_lPL_sc.41	-7.73681	-4.96401		SpSC17_lPL_sc.41	-1.42309	-0.43141			SpSC17_lPL_sc.41	1.58943	0.75572
SpSC17_lPL_sc.42	7.16027	-7.22804			SpSC17_lPL_sc.42	-5.43586	7.40616			SpSC17_lPL_sc.42	-7.42079	-4.4486		SpSC17_lPL_sc.42	-1.48723	-0.410508			SpSC17_lPL_sc.42	1.78226	0.661073
SpSC17_lPL_sc.44	7.19039	-6.95156			SpSC17_lPL_sc.44	-5.60967	7.81853			SpSC17_lPL_sc.44	4.9283	-1.30446		SpSC17_lPL_sc.44	-1.35708	-0.307203			SpSC17_lPL_sc.44	1.26309	0.253964
SpSC17_lPL_sc.45	7.07464	-7.20858			SpSC17_lPL_sc.45	-5.49068	7.45624			SpSC17_lPL_sc.45	4.96966	-1.37868		SpSC17_lPL_sc.45	-3.32673	-0.110309			SpSC17_lPL_sc.45	1.76385	1.04884
SpSC17_lPL_sc.47	7.08724	-6.99059			SpSC17_lPL_sc.47	-5.82351	7.83427			SpSC17_lPL_sc.47	4.9968	-1.38318		SpSC17_lPL_sc.47	-3.14649	-0.0680178			SpSC17_lPL_sc.47	1.88435	0.977005
SpSC17_lPL_sc.48	7.0474	-7.01615			SpSC17_lPL_sc.48	-5.51426	7.47325			SpSC17_lPL_sc.48	4.98377	-1.33371		SpSC17_lPL_sc.48	-1.20659	-0.508377			SpSC17_lPL_sc.48	2.97375	1.59968
SpSC17_lPL_sc.49	7.10197	-7.03715			SpSC17_lPL_sc.49	-5.57836	7.51319			SpSC17_lPL_sc.49	5.00321	-1.30301		SpSC17_lPL_sc.49	-2.83148	0.276951			SpSC17_lPL_sc.49	2.89185	0.945043
SpSC17_lPL_sc.50	6.91151	-7.00659			SpSC17_lPL_sc.50	-5.81548	7.72376			SpSC17_lPL_sc.50	5.0065	-1.33302		SpSC17_lPL_sc.50	-1.2668	-0.526557			SpSC17_lPL_sc.50	2.64604	1.08872
SpSC17_lPL_sc.51	6.97008	-7.06297			SpSC17_lPL_sc.51	-6.02441	7.71978			SpSC17_lPL_sc.51	5.00422	-1.31149		SpSC17_lPL_sc.51	-2.26328	-0.0881985			SpSC17_lPL_sc.51	2.12909	0.249903
SpSC17_lPL_sc.52	7.1471	-7.00587			SpSC17_lPL_sc.52	-5.50596	7.73539			SpSC17_lPL_sc.52	4.96121	-1.37254		SpSC17_lPL_sc.52	-2.92834	0.0812294			SpSC17_lPL_sc.52	1.83156	1.37678
SpSC17_lPL_sc.53	7.03144	-6.87311			SpSC17_lPL_sc.53	-5.9155	7.78919			SpSC17_lPL_sc.53	5.02477	-1.28835		SpSC17_lPL_sc.53	-2.64677	-0.0214694			SpSC17_lPL_sc.53	1.96691	0.437275
SpSC17_lPL_sc.54	7.18647	-6.87588			SpSC17_lPL_sc.54	-5.86988	7.84795			SpSC17_lPL_sc.54	4.99835	-1.34077		SpSC17_lPL_sc.54	-1.44195	-0.382086			SpSC17_lPL_sc.54	1.59119	0.454171
SpSC17_lPL_sc.55	7.2089	-6.85107			SpSC17_lPL_sc.55	-5.23083	7.52123			SpSC17_lPL_sc.55	4.97962	-1.27947		SpSC17_lPL_sc.55	-2.75699	-0.146573			SpSC17_lPL_sc.55	1.83344	0.667401
SpSC17_lPL_sc.57	7.22698	-6.81246			SpSC17_lPL_sc.57	-5.69106	7.75314			SpSC17_lPL_sc.57	4.97298	-1.40026		SpSC17_lPL_sc.57	-2.72533	-0.145728			SpSC17_lPL_sc.57	1.50152	0.410472
SpSC17_lPL_sc.58	6.88594	-6.97618			SpSC17_lPL_sc.58	-6.07553	7.73922			SpSC17_lPL_sc.58	5.02442	-1.34316		SpSC17_lPL_sc.58	-2.84778	-0.0806085			SpSC17_lPL_sc.58	2.21266	1.64019
SpSC17_lPL_sc.59	7.25341	-6.86962			SpSC17_lPL_sc.59	-5.19436	7.47285			SpSC17_lPL_sc.59	5.00516	-1.37842		SpSC17_lPL_sc.59	-2.94454	-0.0294885			SpSC17_lPL_sc.59	1.87214	0.301621
SpSC17_lPL_sc.60	7.1109	-6.86165			SpSC17_lPL_sc.60	-5.30455	7.34659			SpSC17_lPL_sc.60	5.00433	-1.33803		SpSC17_lPL_sc.60	-1.83169	-0.278265			SpSC17_lPL_sc.60	2.90331	0.900567
SpSC17_lPL_sc.61	7.1038	-6.92636			SpSC17_lPL_sc.61	-5.45704	7.59438			SpSC17_lPL_sc.61	5.02938	-1.44927		SpSC17_lPL_sc.61	-1.84199	-0.23916			SpSC17_lPL_sc.61	2.98423	1.34753
SpSC17_lPL_sc.62	7.22231	-6.82247			SpSC17_lPL_sc.62	-5.26952	7.40179			SpSC17_lPL_sc.62	5.02993	-1.32871		SpSC17_lPL_sc.62	-2.57296	-0.225914			SpSC17_lPL_sc.62	3.23236	1.0182
SpSC18_eP_sc.1	4.79598	6.36911			SpSC18_eP_sc.1	-9.87491	-2.42923			SpSC18_eP_sc.1	-7.91978	-2.58771		SpSC18_eP_sc.1	-3.14272	4.20853			SpSC18_eP_sc.1	0.101766	-0.724458
SpSC18_eP_sc.2	4.77608	6.25447			SpSC18_eP_sc.2	-9.87265	-2.50614			SpSC18_eP_sc.2	-8.2637	-2.76904		SpSC18_eP_sc.2	-0.95307	6.17799			SpSC18_eP_sc.2	-0.932169	-4.57245
SpSC18_eP_sc.3	4.76935	6.38805			SpSC18_eP_sc.3	-9.54779	-2.20095			SpSC18_eP_sc.3	-8.22521	-2.74627		SpSC18_eP_sc.3	-3.102	4.00168			SpSC18_eP_sc.3	0.227474	-1.0085
SpSC18_eP_sc.4	4.715	6.25996			SpSC18_eP_sc.4	-9.90174	-2.55107			SpSC18_eP_sc.4	-7.64143	-2.81751		SpSC18_eP_sc.4	-1.6607	5.20282			SpSC18_eP_sc.4	-0.106823	-0.869057
SpSC18_eP_sc.9	4.7909	6.52704			SpSC18_eP_sc.9	-9.67634	-2.20631			SpSC18_eP_sc.9	-7.58299	-2.51986		SpSC18_eP_sc.9	-3.06849	4.06575			SpSC18_eP_sc.9	-0.188867	-0.792063
SpSC18_eP_sc.10	4.53802	6.11989			SpSC18_eP_sc.10	-9.84182	-2.44089			SpSC18_eP_sc.10	-8.24479	-2.79127		SpSC18_eP_sc.10	-1.11441	6.09931			SpSC18_eP_sc.10	-0.640283	-4.47436
SpSC18_eP_sc.12	4.7244	6.44514			SpSC18_eP_sc.12	-9.20018	-2.3326			SpSC18_eP_sc.12	-7.7178	-2.74289		SpSC18_eP_sc.12	-2.78049	3.67532			SpSC18_eP_sc.12	-0.535623	-4.17305
SpSC18_eP_sc.13	4.59002	6.46659			SpSC18_eP_sc.13	-7.86744	-1.88364			SpSC18_eP_sc.13	-7.81814	-3.20267		SpSC18_eP_sc.13	-3.09897	3.17312			SpSC18_eP_sc.13	3.51318	0.207045
SpSC18_eP_sc.14	-2.52257	-4.82808			SpSC18_eP_sc.14	-0.842894	4.91876			SpSC18_eP_sc.14	4.98851	-1.3572		SpSC18_eP_sc.14	-2.36429	-4.07095			SpSC18_eP_sc.14	6.4319	3.13434
SpSC18_eP_sc.15	4.64757	6.72496			SpSC18_eP_sc.15	-9.42115	-2.11548			SpSC18_eP_sc.15	-8.29991	-2.70825		SpSC18_eP_sc.15	-2.91549	3.61851			SpSC18_eP_sc.15	-0.0826913	-0.230573
SpSC18_eP_sc.16	4.48726	6.31475			SpSC18_eP_sc.16	-9.62477	-2.17788			SpSC18_eP_sc.16	-7.7282	-2.78116		SpSC18_eP_sc.16	-3.029	4.05543			SpSC18_eP_sc.16	-0.756082	-4.55403
SpSC18_eP_sc.17	4.43126	6.16165			SpSC18_eP_sc.17	-9.71645	-2.29795			SpSC18_eP_sc.17	-7.49025	-2.44685		SpSC18_eP_sc.17	-2.94125	3.96694			SpSC18_eP_sc.17	-0.965625	-4.3189
SpSC18_eP_sc.18	4.70719	6.15644			SpSC18_eP_sc.18	-9.88401	-2.53579			SpSC18_eP_sc.18	-7.6656	-2.55255		SpSC18_eP_sc.18	-1.45441	5.73277			SpSC18_eP_sc.18	-1.76713	-5.13413
SpSC18_eP_sc.19	4.82125	6.47951			SpSC18_eP_sc.19	-9.82399	-2.45822			SpSC18_eP_sc.19	-7.64525	-2.60411		SpSC18_eP_sc.19	-0.991319	6.17824			SpSC18_eP_sc.19	-0.857069	-4.61231
SpSC18_eP_sc.22	4.13481	7.37656			SpSC18_eP_sc.22	-8.10172	-1.80506			SpSC18_eP_sc.22	5.00148	-1.36243		SpSC18_eP_sc.22	-3.1227	2.85083			SpSC18_eP_sc.22	-0.488748	-4.24105
SpSC18_eP_sc.24	4.05151	7.48114			SpSC18_eP_sc.24	-8.0702	-1.77343			SpSC18_eP_sc.24	5.02088	-1.28562		SpSC18_eP_sc.24	-3.43443	2.89109			SpSC18_eP_sc.24	3.9232	1.32098
SpSC18_eP_sc.25	4.7223	6.39768			SpSC18_eP_sc.25	-9.74307	-2.59664			SpSC18_eP_sc.25	-8.15874	-1.86519		SpSC18_eP_sc.25	-2.13725	4.61886			SpSC18_eP_sc.25	-0.519388	-4.08408
SpSC18_eP_sc.26	4.4411	6.16738			SpSC18_eP_sc.26	-9.81148	-2.57221			SpSC18_eP_sc.26	-7.53698	-2.43628		SpSC18_eP_sc.26	-2.86763	3.72622			SpSC18_eP_sc.26	0.138821	-0.484367
SpSC18_eP_sc.27	4.03594	7.48442			SpSC18_eP_sc.27	-8.63087	-1.98702			SpSC18_eP_sc.27	5.02772	-1.35502		SpSC18_eP_sc.27	-3.24994	3.16341			SpSC18_eP_sc.27	-0.868558	-3.95486
SpSC18_eP_sc.29	4.47068	6.72537			SpSC18_eP_sc.29	-9.20532	-2.066			SpSC18_eP_sc.29	-7.76115	-2.92601		SpSC18_eP_sc.29	-3.0789	3.61184			SpSC18_eP_sc.29	-0.051401	-0.905392
SpSC18_eP_sc.30	4.18599	7.30737			SpSC18_eP_sc.30	-8.70072	-1.95958			SpSC18_eP_sc.30	5.02568	-1.36724		SpSC18_eP_sc.30	-2.89865	3.51821			SpSC18_eP_sc.30	-0.571567	-4.36102
SpSC18_eP_sc.32	4.19186	7.3483			SpSC18_eP_sc.32	-7.97609	-1.70109			SpSC18_eP_sc.32	5.00746	-1.30431		SpSC18_eP_sc.32	-3.50354	2.84844			SpSC18_eP_sc.32	-0.108229	-0.449961
SpSC18_eP_sc.33	4.16569	7.35433			SpSC18_eP_sc.33	-8.65955	-2.0212			SpSC18_eP_sc.33	4.98887	-1.34357		SpSC18_eP_sc.33	-3.45356	3.00304			SpSC18_eP_sc.33	0.171814	-0.976151
SpSC18_eP_sc.35	4.16601	7.38931			SpSC18_eP_sc.35	-7.97979	-1.50946			SpSC18_eP_sc.35	5.01179	-1.36662		SpSC18_eP_sc.35	-3.59254	2.8253			SpSC18_eP_sc.35	0.320298	-0.875841
SpSC18_eP_sc.37	4.56048	6.61138			SpSC18_eP_sc.37	-8.34895	-1.87999			SpSC18_eP_sc.37	4.90496	-1.33396		SpSC18_eP_sc.37	-3.06073	3.40774			SpSC18_eP_sc.37	-0.171884	-0.662147
SpSC18_eP_sc.38	4.56361	6.42106			SpSC18_eP_sc.38	-8.82496	-2.04588			SpSC18_eP_sc.38	-7.54754	-2.47678		SpSC18_eP_sc.38	-2.791	3.59501			SpSC18_eP_sc.38	-0.523543	-4.15881
SpSC18_eP_sc.40	4.08294	7.44643			SpSC18_eP_sc.40	-8.12118	-1.77989			SpSC18_eP_sc.40	-7.84631	-3.21523		SpSC18_eP_sc.40	-3.72071	2.61404			SpSC18_eP_sc.40	3.52925	0.00925426
SpSC18_eP_sc.41	4.29556	7.14808			SpSC18_eP_sc.41	-8.71922	-1.99543			SpSC18_eP_sc.41	-7.8433	-3.27695		SpSC18_eP_sc.41	-3.21737	2.88481			SpSC18_eP_sc.41	0.119423	-1.15751
SpSC18_eP_sc.42	4.85982	6.185			SpSC18_eP_sc.42	-9.54995	-2.58695			SpSC18_eP_sc.42	5.01293	-1.4058		SpSC18_eP_sc.42	-1.85282	4.89547			SpSC18_eP_sc.42	-0.805943	-4.1739
SpSC18_eP_sc.43	4.75128	6.2794			SpSC18_eP_sc.43	-9.70352	-2.24959			SpSC18_eP_sc.43	-7.71164	-2.73608		SpSC18_eP_sc.43	-1.25412	6.03414			SpSC18_eP_sc.43	-0.0682172	-0.673198
SpSC18_eP_sc.44	4.49029	6.69653			SpSC18_eP_sc.44	-9.34145	-2.45825			SpSC18_eP_sc.44	4.98736	-1.34884		SpSC18_eP_sc.44	-3.04671	3.61722			SpSC18_eP_sc.44	0.0940206	-0.978507
SpSC18_eP_sc.45	4.45899	6.68775			SpSC18_eP_sc.45	-9.10501	-2.10101			SpSC18_eP_sc.45	4.96653	-1.36192		SpSC18_eP_sc.45	-3.0136	3.73638			SpSC18_eP_sc.45	0.170881	-1.28583
SpSC18_eP_sc.46	4.64467	6.49521			SpSC18_eP_sc.46	-9.56526	-2.62681			SpSC18_eP_sc.46	-8.1953	-2.92218		SpSC18_eP_sc.46	-2.98549	4.08945			SpSC18_eP_sc.46	-0.469832	-1.49824
SpSC18_eP_sc.47	4.73977	6.34054			SpSC18_eP_sc.47	-9.36899	-2.46082			SpSC18_eP_sc.47	-7.92045	-2.54185		SpSC18_eP_sc.47	-2.84809	3.80237			SpSC18_eP_sc.47	-0.655715	-4.15633
SpSC18_eP_sc.48	4.73044	6.39915			SpSC18_eP_sc.48	-9.43983	-2.52074			SpSC18_eP_sc.48	-7.80409	-2.7482		SpSC18_eP_sc.48	-3.08597	4.08741			SpSC18_eP_sc.48	-0.826469	-4.17655
SpSC18_eP_sc.49	4.41086	6.18992			SpSC18_eP_sc.49	-8.85584	-2.11008			SpSC18_eP_sc.49	4.93441	-1.33442		SpSC18_eP_sc.49	-2.83864	3.62834			SpSC18_eP_sc.49	-0.699704	-4.60041
SpSC18_eP_sc.50	4.35338	7.03819			SpSC18_eP_sc.50	-9.38581	-2.14315			SpSC18_eP_sc.50	4.99598	-1.39414		SpSC18_eP_sc.50	-2.71783	-3.68092			SpSC18_eP_sc.50	-0.362933	-3.98966
SpSC18_eP_sc.51	4.51569	6.75067			SpSC18_eP_sc.51	-9.61711	-2.17195			SpSC18_eP_sc.51	-8.13107	-2.89251		SpSC18_eP_sc.51	-3.05135	4.01695			SpSC18_eP_sc.51	-1.22136	-3.39972
SpSC18_eP_sc.52	-2.49783	-4.70695			SpSC18_eP_sc.52	-1.82895	3.95733			SpSC18_eP_sc.52	4.99969	-1.29476		SpSC18_eP_sc.52	-2.10892	-2.86466			SpSC18_eP_sc.52	6.01056	2.47529
SpSC18_eP_sc.53	4.59771	6.54438			SpSC18_eP_sc.53	-9.46445	-2.55039			SpSC18_eP_sc.53	5.02166	-1.40173		SpSC18_eP_sc.53	-3.00511	3.52979			SpSC18_eP_sc.53	-0.92118	-2.87615
SpSC18_eP_sc.54	4.59286	6.2468			SpSC18_eP_sc.54	-9.43534	-2.42616			SpSC18_eP_sc.54	5.0474	-1.37276		SpSC18_eP_sc.54	-3.0249	4.00895			SpSC18_eP_sc.54	-1.03181	-4.13911
SpSC18_eP_sc.55	4.58555	6.54274			SpSC18_eP_sc.55	-9.2698	-2.4028			SpSC18_eP_sc.55	4.99	-1.3479		SpSC18_eP_sc.55	-2.96323	3.58078			SpSC18_eP_sc.55	-0.0171706	-1.10375
SpSC18_eP_sc.56	4.59418	6.56022			SpSC18_eP_sc.56	-9.47104	-2.57001			SpSC18_eP_sc.56	-7.61207	-2.12746		SpSC18_eP_sc.56	-2.68548	3.83249			SpSC18_eP_sc.56	-0.129445	-0.898747
SpSC18_eP_sc.57	4.5236	6.24671			SpSC18_eP_sc.57	-9.47705	-2.09058			SpSC18_eP_sc.57	4.97994	-1.33953		SpSC18_eP_sc.57	-3.05042	3.92705			SpSC18_eP_sc.57	0.123205	-0.954934
SpSC18_eP_sc.58	4.69733	6.39109			SpSC18_eP_sc.58	-9.48905	-2.54574			SpSC18_eP_sc.58	-7.75494	-2.63498		SpSC18_eP_sc.58	-3.06999	4.05422			SpSC18_eP_sc.58	-1.0986	-4.08045
SpSC18_eP_sc.59	4.67331	6.45046			SpSC18_eP_sc.59	-9.38818	-2.49718			SpSC18_eP_sc.59	-8.15394	-2.77549		SpSC18_eP_sc.59	-2.54791	3.88992			SpSC18_eP_sc.59	-1.3062	-3.03967
SpSC18_eP_sc.60	4.65763	6.26899			SpSC18_eP_sc.60	-9.857	-2.55141			SpSC18_eP_sc.60	-8.24854	-2.59004		SpSC18_eP_sc.60	-1.06875	6.22732			SpSC18_eP_sc.60	-0.557162	-4.4219
SpSC18_eP_sc.61	4.49908	6.16533			SpSC18_eP_sc.61	-9.2624	-2.29983			SpSC18_eP_sc.61	-8.29797	-2.68891		SpSC18_eP_sc.61	-2.9971	3.81587			SpSC18_eP_sc.61	-0.526238	-4.26739
SpSC18_eP_sc.62	4.73022	6.44962			SpSC18_eP_sc.62	-9.45065	-2.4864			SpSC18_eP_sc.62	-8.26816	-2.76895		SpSC18_eP_sc.62	-2.9338	3.86248			SpSC18_eP_sc.62	-0.486383	-4.18108
SpSC19_lP_sc.1	0.824919	11.905			SpSC19_lP_sc.1	-0.0387402	-11.5609			SpSC19_lP_sc.1	-8.50683	-0.522326		SpSC19_lP_sc.1	-0.25662	5.72747			SpSC19_lP_sc.1	-1.82915	-3.87216
SpSC19_lP_sc.2	-0.112022	11.3464			SpSC19_lP_sc.2	0.0193727	-12.0597			SpSC19_lP_sc.2	-9.24488	-1.05257		SpSC19_lP_sc.2	3.50448	7.41815			SpSC19_lP_sc.2	-1.82603	-5.5735
SpSC19_lP_sc.3	0.584736	11.8933			SpSC19_lP_sc.3	-0.312138	-11.9816			SpSC19_lP_sc.3	-8.98458	-0.526872		SpSC19_lP_sc.3	-0.0157406	5.70922			SpSC19_lP_sc.3	-1.83002	-4.49973
SpSC19_lP_sc.4	0.545899	11.7485			SpSC19_lP_sc.4	-0.142511	-11.6816			SpSC19_lP_sc.4	4.9364	-1.33465		SpSC19_lP_sc.4	-0.155376	5.67554			SpSC19_lP_sc.4	-1.68824	-3.73514
SpSC19_lP_sc.9	0.835889	12.0177			SpSC19_lP_sc.9	-0.355261	-12.0135			SpSC19_lP_sc.9	-8.88118	-0.954441		SpSC19_lP_sc.9	-0.327856	5.53574			SpSC19_lP_sc.9	-1.68845	-3.51644
SpSC19_lP_sc.10	0.764315	11.9286			SpSC19_lP_sc.10	-0.310823	-11.9844			SpSC19_lP_sc.10	-9.13648	-0.937005		SpSC19_lP_sc.10	-0.280759	5.58417			SpSC19_lP_sc.10	-1.96128	-4.70793
SpSC19_lP_sc.12	0.827848	11.8594			SpSC19_lP_sc.12	-0.0591562	-11.576			SpSC19_lP_sc.12	-9.09776	-1.09755		SpSC19_lP_sc.12	0.1299	5.95815			SpSC19_lP_sc.12	-1.91253	-4.80885
SpSC19_lP_sc.13	0.131877	11.6772			SpSC19_lP_sc.13	1.77092	-11.5952			SpSC19_lP_sc.13	-9.30404	-1.18445		SpSC19_lP_sc.13	3.39944	7.33828			SpSC19_lP_sc.13	-1.7473	-5.5707
SpSC19_lP_sc.14	0.711621	11.8796			SpSC19_lP_sc.14	-0.0623453	-11.6274			SpSC19_lP_sc.14	-9.27985	-1.24536		SpSC19_lP_sc.14	-0.305368	5.63936			SpSC19_lP_sc.14	-1.88442	-3.75904
SpSC19_lP_sc.15	0.330687	11.8481			SpSC19_lP_sc.15	0.00302337	-11.5041			SpSC19_lP_sc.15	-9.34055	-1.00327		SpSC19_lP_sc.15	0.178927	5.97017			SpSC19_lP_sc.15	-1.71727	-4.09136
SpSC19_lP_sc.16	0.306667	11.6361			SpSC19_lP_sc.16	-0.057338	-11.5565			SpSC19_lP_sc.16	-9.01318	-0.710433		SpSC19_lP_sc.16	-0.141541	5.76418			SpSC19_lP_sc.16	-1.92734	-4.76658
SpSC19_lP_sc.17	0.522072	11.8422			SpSC19_lP_sc.17	-0.039532	-11.6323			SpSC19_lP_sc.17	-9.26884	-1.1071		SpSC19_lP_sc.17	0.142419	6.01929			SpSC19_lP_sc.17	-1.67836	-5.15071
SpSC19_lP_sc.18	0.807727	11.9356			SpSC19_lP_sc.18	-0.0280237	-11.5197			SpSC19_lP_sc.18	-9.31708	-1.01857		SpSC19_lP_sc.18	-0.208788	5.7226			SpSC19_lP_sc.18	-1.89442	-4.56604
SpSC19_lP_sc.19	0.304052	11.836			SpSC19_lP_sc.19	0.0702297	-12.0226			SpSC19_lP_sc.19	-8.74951	-0.223347		SpSC19_lP_sc.19	3.23081	7.2812			SpSC19_lP_sc.19	-1.68113	-5.3634
SpSC19_lP_sc.25	0.330022	12.0391			SpSC19_lP_sc.25	-0.235923	-12.2645			SpSC19_lP_sc.25	-8.80552	-0.305492		SpSC19_lP_sc.25	0.085046	5.83395			SpSC19_lP_sc.25	-1.78258	-3.95873
SpSC19_lP_sc.26	-0.65132	10.9359			SpSC19_lP_sc.26	2.36373	-11.5237			SpSC19_lP_sc.26	-9.0023	-0.0129889		SpSC19_lP_sc.26	3.65784	7.51105			SpSC19_lP_sc.26	-1.88238	-6.5799
SpSC19_lP_sc.29	0.321719	11.7959			SpSC19_lP_sc.29	-0.423147	-12.3373			SpSC19_lP_sc.29	-8.58636	-0.252112		SpSC19_lP_sc.29	-0.220306	5.75979			SpSC19_lP_sc.29	-1.76749	-4.61079
SpSC19_lP_sc.30	0.266118	11.8735			SpSC19_lP_sc.30	-0.0248699	-11.9809			SpSC19_lP_sc.30	-9.11222	-0.761606		SpSC19_lP_sc.30	0.167157	5.95411			SpSC19_lP_sc.30	-1.81057	-3.95648
SpSC19_lP_sc.33	0.28249	12.0281			SpSC19_lP_sc.33	-0.460454	-12.5959			SpSC19_lP_sc.33	-8.71295	-0.142614		SpSC19_lP_sc.33	-0.561548	5.2616			SpSC19_lP_sc.33	-1.51618	-3.71623
SpSC19_lP_sc.37	0.199629	11.6879			SpSC19_lP_sc.37	-0.473485	-12.5858			SpSC19_lP_sc.37	-9.11549	-0.775509		SpSC19_lP_sc.37	-0.810965	5.13928			SpSC19_lP_sc.37	-1.56631	-3.41922
SpSC19_lP_sc.38	0.293349	12.1527			SpSC19_lP_sc.38	-0.496656	-12.6064			SpSC19_lP_sc.38	-9.29428	-1.03477		SpSC19_lP_sc.38	-1.07693	4.96203			SpSC19_lP_sc.38	-1.75477	-5.18492
SpSC19_lP_sc.40	0.33714	11.8561			SpSC19_lP_sc.40	-0.535394	-12.4685			SpSC19_lP_sc.40	-8.60569	-0.22294		SpSC19_lP_sc.40	-0.784394	5.28125			SpSC19_lP_sc.40	-1.57834	-3.66381
SpSC19_lP_sc.41	0.3968	12.1186			SpSC19_lP_sc.41	-0.483075	-12.5734			SpSC19_lP_sc.41	4.99777	-1.29509		SpSC19_lP_sc.41	-1.16935	5.10312			SpSC19_lP_sc.41	-1.49681	-3.72049
SpSC19_lP_sc.42	0.332843	12.0148			SpSC19_lP_sc.42	-0.503748	-12.5359			SpSC19_lP_sc.42	-8.5341	-0.285907		SpSC19_lP_sc.42	-0.776402	5.173			SpSC19_lP_sc.42	-1.89048	-4.52502
SpSC19_lP_sc.43	0.252139	11.6538			SpSC19_lP_sc.43	-0.470157	-12.5969			SpSC19_lP_sc.43	-8.72876	-0.337419		SpSC19_lP_sc.43	-0.525401	5.21069			SpSC19_lP_sc.43	-1.64119	-3.33142
SpSC19_lP_sc.44	0.684508	12.0198			SpSC19_lP_sc.44	-0.575972	-12.2447			SpSC19_lP_sc.44	-8.77584	-0.666642		SpSC19_lP_sc.44	-0.810222	5.47249			SpSC19_lP_sc.44	-1.70092	-3.56232
SpSC19_lP_sc.45	0.3782	11.8765			SpSC19_lP_sc.45	-0.548589	-12.4448			SpSC19_lP_sc.45	-8.63964	-0.261981		SpSC19_lP_sc.45	-0.841472	5.23867			SpSC19_lP_sc.45	-1.70461	-4.22292
SpSC19_lP_sc.46	0.470902	11.8678			SpSC19_lP_sc.46	-0.178479	-11.7622			SpSC19_lP_sc.46	-8.62052	-0.334822		SpSC19_lP_sc.46	0.0754782	5.76391			SpSC19_lP_sc.46	-0.377002	-0.997463
SpSC19_lP_sc.47	0.439683	12.014			SpSC19_lP_sc.47	-0.54309	-12.497			SpSC19_lP_sc.47	-8.6334	-0.76639		SpSC19_lP_sc.47	-0.0877782	5.84204			SpSC19_lP_sc.47	-1.4204	-3.80456
SpSC19_lP_sc.48	0.572204	11.9116			SpSC19_lP_sc.48	-0.088095	-12.0746			SpSC19_lP_sc.48	-8.74024	-0.174184		SpSC19_lP_sc.48	0.0574485	5.83334			SpSC19_lP_sc.48	-1.56116	-5.12572
SpSC19_lP_sc.49	0.845957	11.7991			SpSC19_lP_sc.49	-0.546312	-12.3654			SpSC19_lP_sc.49	-8.33883	-0.573879		SpSC19_lP_sc.49	-0.520384	5.54013			SpSC19_lP_sc.49	-1.56602	-4.88058
SpSC19_lP_sc.50	-0.585874	10.9947			SpSC19_lP_sc.50	2.40384	-11.5196			SpSC19_lP_sc.50	-11.0153	1.30503		SpSC19_lP_sc.50	3.5709	7.44814			SpSC19_lP_sc.50	-1.90656	-7.4378
SpSC19_lP_sc.51	0.364745	12.099			SpSC19_lP_sc.51	-0.419565	-12.532			SpSC19_lP_sc.51	-8.59081	-0.211501		SpSC19_lP_sc.51	3.2702	7.25814			SpSC19_lP_sc.51	-1.64588	-3.62285
SpSC19_lP_sc.52	0.74144	11.9547			SpSC19_lP_sc.52	-0.43742	-12.1315			SpSC19_lP_sc.52	-9.19176	-1.2396		SpSC19_lP_sc.52	-0.628359	5.43382			SpSC19_lP_sc.52	-1.81352	-4.0426
SpSC19_lP_sc.53	-2.96985	8.57999			SpSC19_lP_sc.53	3.52042	-11.2783			SpSC19_lP_sc.53	-11.6326	1.94767		SpSC19_lP_sc.53	4.12368	7.94001			SpSC19_lP_sc.53	-3.67301	-8.26312
SpSC19_lP_sc.54	0.831725	11.8407			SpSC19_lP_sc.54	-0.309243	-11.9681			SpSC19_lP_sc.54	-9.36184	-1.1849		SpSC19_lP_sc.54	-0.254105	5.69834			SpSC19_lP_sc.54	-1.94889	-4.79066
SpSC19_lP_sc.55	0.178528	11.6591			SpSC19_lP_sc.55	-0.321132	-12.2604			SpSC19_lP_sc.55	5.05263	-1.40726		SpSC19_lP_sc.55	-0.0584449	5.61997			SpSC19_lP_sc.55	-1.44462	-2.97086
SpSC19_lP_sc.56	0.0751656	11.6505			SpSC19_lP_sc.56	-0.126561	-12.1326			SpSC19_lP_sc.56	-8.97405	-0.674603		SpSC19_lP_sc.56	0.023025	5.69709			SpSC19_lP_sc.56	-1.55242	-3.10943
SpSC19_lP_sc.57	0.285499	11.7799			SpSC19_lP_sc.57	-0.0819025	-11.7975			SpSC19_lP_sc.57	-8.89714	-0.515557		SpSC19_lP_sc.57	-0.0765339	5.6834			SpSC19_lP_sc.57	-1.64994	-3.65683
SpSC19_lP_sc.58	-0.116851	11.2906			SpSC19_lP_sc.58	-0.356453	-12.3197			SpSC19_lP_sc.58	-8.07185	-1.47144		SpSC19_lP_sc.58	0.101659	5.79517			SpSC19_lP_sc.58	-0.217912	-0.623254
SpSC19_lP_sc.59	0.23634	11.8591			SpSC19_lP_sc.59	-0.0810292	-12.0969			SpSC19_lP_sc.59	-8.7948	-0.165898		SpSC19_lP_sc.59	0.178493	6.04713			SpSC19_lP_sc.59	-1.68916	-3.47003
SpSC19_lP_sc.60	0.142621	11.7406			SpSC19_lP_sc.60	-0.00931432	-12.044			SpSC19_lP_sc.60	-8.94255	-0.678762		SpSC19_lP_sc.60	3.32515	7.29936			SpSC19_lP_sc.60	-1.41631	-3.75285
SpSC19_lP_sc.61	0.414107	11.9615			SpSC19_lP_sc.61	-0.51706	-12.4511			SpSC19_lP_sc.61	-9.33558	-1.11127		SpSC19_lP_sc.61	-0.537804	5.44511			SpSC19_lP_sc.61	-1.54512	-5.02106
SpSC19_lP_sc.62	0.402219	12.0235			SpSC19_lP_sc.62	-0.454096	-12.3494			SpSC19_lP_sc.62	-9.26229	-1.10013		SpSC19_lP_sc.62	-0.126908	5.65364			SpSC19_lP_sc.62	-1.70726	-3.72632
SpSC20_D_sc.1	-2.85678	8.76202			SpSC20_D_sc.1	4.26648	-10.9203			SpSC20_D_sc.1	-11.8073	1.40825		SpSC20_D_sc.1	4.53332	9.57751			SpSC20_D_sc.1	-2.43888	-8.05746
SpSC20_D_sc.2	-3.58513	8.07547			SpSC20_D_sc.2	5.53278	-11.0294			SpSC20_D_sc.2	-12.7481	2.64896		SpSC20_D_sc.2	4.56854	9.6824			SpSC20_D_sc.2	-2.73787	-7.94713
SpSC20_D_sc.3	-2.48794	9.21224			SpSC20_D_sc.3	3.43116	-11.422			SpSC20_D_sc.3	-12.362	1.65356		SpSC20_D_sc.3	4.08566	7.91667			SpSC20_D_sc.3	-2.52038	-8.18269
SpSC20_D_sc.4	-3.07256	9.27792			SpSC20_D_sc.4	4.01808	-11.1709			SpSC20_D_sc.4	-12.615	2.0535		SpSC20_D_sc.4	4.1848	8.59605			SpSC20_D_sc.4	-3.25978	-8.40738
SpSC20_D_sc.9	-2.66544	8.91129			SpSC20_D_sc.9	3.28313	-11.4951			SpSC20_D_sc.9	-11.941	1.28973		SpSC20_D_sc.9	4.00235	7.73981			SpSC20_D_sc.9	-4.01228	-8.20414
SpSC20_D_sc.10	-2.8468	8.80326			SpSC20_D_sc.10	4.26288	-10.9295			SpSC20_D_sc.10	-11.5737	1.72387		SpSC20_D_sc.10	4.52577	9.70643			SpSC20_D_sc.10	-2.42217	-7.48871
SpSC20_D_sc.12	-2.60148	9.15064			SpSC20_D_sc.12	3.59425	-11.3318			SpSC20_D_sc.12	-12.0404	1.48185		SpSC20_D_sc.12	4.38926	9.38305			SpSC20_D_sc.12	-2.3761	-7.64362
SpSC20_D_sc.13	-2.51195	9.19457			SpSC20_D_sc.13	3.49128	-11.3808			SpSC20_D_sc.13	-11.952	1.24844		SpSC20_D_sc.13	4.02754	7.83361			SpSC20_D_sc.13	-2.42268	-7.48546
SpSC20_D_sc.14	-2.46649	9.23432			SpSC20_D_sc.14	3.1916	-11.4102			SpSC20_D_sc.14	-12.1114	1.93945		SpSC20_D_sc.14	4.01079	7.8389			SpSC20_D_sc.14	-1.73875	-7.35708
SpSC20_D_sc.15	-3.39579	8.1675			SpSC20_D_sc.15	5.30054	-11.0451			SpSC20_D_sc.15	-12.5706	2.02047		SpSC20_D_sc.15	4.4698	9.39167			SpSC20_D_sc.15	-2.18246	-8.07918
SpSC20_D_sc.16	-2.52045	9.1904			SpSC20_D_sc.16	3.36663	-11.3902			SpSC20_D_sc.16	-12.1128	1.44472		SpSC20_D_sc.16	4.07781	8.74004			SpSC20_D_sc.16	-2.09651	-7.77038
SpSC20_D_sc.17	-3.17644	9.42118			SpSC20_D_sc.17	3.18496	-11.3828			SpSC20_D_sc.17	-11.8241	1.5262		SpSC20_D_sc.17	4.34802	9.037			SpSC20_D_sc.17	-2.07082	-7.99845
SpSC20_D_sc.18	-3.13729	9.24908			SpSC20_D_sc.18	4.8775	-11.0583			SpSC20_D_sc.18	-12.3833	1.93058		SpSC20_D_sc.18	4.65822	9.62358			SpSC20_D_sc.18	-2.13716	-7.41975
SpSC20_D_sc.19	-2.78008	8.8015			SpSC20_D_sc.19	3.46769	-11.2576			SpSC20_D_sc.19	-11.8422	1.26843		SpSC20_D_sc.19	4.1945	8.91876			SpSC20_D_sc.19	-2.06477	-7.97755
SpSC20_D_sc.25	-2.52673	9.24006			SpSC20_D_sc.25	3.2987	-11.4158			SpSC20_D_sc.25	-11.8784	1.37851		SpSC20_D_sc.25	4.13646	8.05928			SpSC20_D_sc.25	-3.22175	-8.42834
SpSC20_D_sc.26	-2.83145	9.35969			SpSC20_D_sc.26	3.11775	-11.461			SpSC20_D_sc.26	-11.2761	1.55852		SpSC20_D_sc.26	4.05999	7.8248			SpSC20_D_sc.26	-3.492	-7.91908
SpSC20_D_sc.29	-2.92334	9.09728			SpSC20_D_sc.29	3.53608	-11.2715			SpSC20_D_sc.29	-12.5768	2.07205		SpSC20_D_sc.29	4.08783	8.75396			SpSC20_D_sc.29	-3.5189	-8.42226
SpSC20_D_sc.30	-3.00319	9.28235			SpSC20_D_sc.30	3.81716	-11.2473			SpSC20_D_sc.30	-11.5509	1.81064		SpSC20_D_sc.30	4.24461	8.54152			SpSC20_D_sc.30	-1.97487	-8.06116
SpSC20_D_sc.33	-2.82141	9.00268			SpSC20_D_sc.33	3.93173	-11.1668			SpSC20_D_sc.33	-11.6371	1.65964		SpSC20_D_sc.33	4.20227	8.62575			SpSC20_D_sc.33	-3.15242	-8.53342
SpSC20_D_sc.37	-2.83474	9.14253			SpSC20_D_sc.37	3.58644	-11.2948			SpSC20_D_sc.37	-11.6328	1.63903		SpSC20_D_sc.37	4.19557	8.13815			SpSC20_D_sc.37	-4.43745	-7.95035
SpSC20_D_sc.38	-2.96322	9.01378			SpSC20_D_sc.38	4.21133	-11.1473			SpSC20_D_sc.38	-11.6973	1.66696		SpSC20_D_sc.38	4.1408	8.59019			SpSC20_D_sc.38	-3.10162	-8.24558
SpSC20_D_sc.40	-3.05312	9.28323			SpSC20_D_sc.40	4.16217	-11.1547			SpSC20_D_sc.40	-11.5892	1.6121		SpSC20_D_sc.40	4.59877	9.67468			SpSC20_D_sc.40	-3.20966	-8.37076
SpSC20_D_sc.41	-2.51049	9.24345			SpSC20_D_sc.41	3.22544	-11.3951			SpSC20_D_sc.41	-12.3974	1.58614		SpSC20_D_sc.41	4.05216	7.72938			SpSC20_D_sc.41	-2.91554	-8.43184
SpSC20_D_sc.42	-2.89798	8.74951			SpSC20_D_sc.42	4.29791	-11.0095			SpSC20_D_sc.42	-11.7474	1.44879		SpSC20_D_sc.42	4.07713	8.68617			SpSC20_D_sc.42	-4.02123	-8.13738
SpSC20_D_sc.43	-2.90653	9.16204			SpSC20_D_sc.43	4.15684	-11.0543			SpSC20_D_sc.43	-11.6016	1.90016		SpSC20_D_sc.43	4.54672	9.12862			SpSC20_D_sc.43	-2.2811	-8.14842
SpSC20_D_sc.44	-2.93854	8.98339			SpSC20_D_sc.44	3.89451	-11.2537			SpSC20_D_sc.44	-11.8129	1.71919		SpSC20_D_sc.44	4.51589	9.62964			SpSC20_D_sc.44	-3.50049	-8.28541
SpSC20_D_sc.45	-2.53475	9.19016			SpSC20_D_sc.45	3.27001	-11.3385			SpSC20_D_sc.45	-11.7257	1.69187		SpSC20_D_sc.45	4.14445	8.00893			SpSC20_D_sc.45	-2.30146	-7.58885
SpSC20_D_sc.46	-3.23628	9.46034			SpSC20_D_sc.46	3.28494	-11.4234			SpSC20_D_sc.46	-12.0268	1.34079		SpSC20_D_sc.46	5.0963	8.88731			SpSC20_D_sc.46	-4.57259	-7.73736
SpSC20_D_sc.47	-3.25896	9.45983			SpSC20_D_sc.47	3.17642	-11.4161			SpSC20_D_sc.47	-11.4722	1.80845		SpSC20_D_sc.47	4.90384	9.25429			SpSC20_D_sc.47	-4.06238	-8.15564
SpSC20_D_sc.48	-3.34923	8.24906			SpSC20_D_sc.48	5.07005	-11.0679			SpSC20_D_sc.48	-12.2908	1.56729		SpSC20_D_sc.48	4.73537	9.55445			SpSC20_D_sc.48	-2.32129	-7.78923
SpSC20_D_sc.49	-3.00937	8.54929			SpSC20_D_sc.49	4.57427	-11.0753			SpSC20_D_sc.49	-11.8475	1.39638		SpSC20_D_sc.49	4.61023	9.59554			SpSC20_D_sc.49	-2.24231	-8.12782
SpSC20_D_sc.50	-2.8952	8.73202			SpSC20_D_sc.50	4.34604	-11.0865			SpSC20_D_sc.50	-12.2451	1.63375		SpSC20_D_sc.50	4.14537	7.99269			SpSC20_D_sc.50	-2.29924	-7.17718
SpSC20_D_sc.51	-3.36149	9.52067			SpSC20_D_sc.51	3.37096	-11.3288			SpSC20_D_sc.51	-11.8213	2.70547		SpSC20_D_sc.51	5.25343	8.96651			SpSC20_D_sc.51	-4.45551	-7.86339
SpSC20_D_sc.52	-3.02494	8.91951			SpSC20_D_sc.52	4.337	-11.1803			SpSC20_D_sc.52	-12.4795	2.00647		SpSC20_D_sc.52	4.35327	9.098			SpSC20_D_sc.52	-2.91724	-8.36593
SpSC20_D_sc.53	-2.89876	8.71161			SpSC20_D_sc.53	4.19251	-11.1387			SpSC20_D_sc.53	-11.741	1.82251		SpSC20_D_sc.53	4.13012	8.74883			SpSC20_D_sc.53	-3.41506	-8.44172
SpSC20_D_sc.54	-2.85518	8.67157			SpSC20_D_sc.54	3.20055	-11.3918			SpSC20_D_sc.54	-12.221	1.30597		SpSC20_D_sc.54	4.06755	8.72832			SpSC20_D_sc.54	-1.73446	-7.26183
SpSC20_D_sc.55	-3.41338	9.51213			SpSC20_D_sc.55	3.5775	-11.4239			SpSC20_D_sc.55	-11.9441	2.87792		SpSC20_D_sc.55	4.68229	8.64999			SpSC20_D_sc.55	-0.604988	-0.992933
SpSC20_D_sc.56	-2.8381	9.32539			SpSC20_D_sc.56	3.13945	-11.4264			SpSC20_D_sc.56	-11.8069	1.87265		SpSC20_D_sc.56	4.03185	7.78791			SpSC20_D_sc.56	-4.51156	-7.82272
SpSC20_D_sc.57	-2.6743	9.41164			SpSC20_D_sc.57	3.08584	-11.4313			SpSC20_D_sc.57	-11.7265	1.57927		SpSC20_D_sc.57	3.92485	7.68607			SpSC20_D_sc.57	-3.35891	-8.06676
SpSC20_D_sc.58	-2.95301	9.16367			SpSC20_D_sc.58	3.48086	-11.237			SpSC20_D_sc.58	-12.505	1.67885		SpSC20_D_sc.58	4.19261	8.11198			SpSC20_D_sc.58	-2.04404	-7.67982
SpSC20_D_sc.59	-2.50872	9.31424			SpSC20_D_sc.59	3.01462	-11.4279			SpSC20_D_sc.59	-11.1015	1.30352		SpSC20_D_sc.59	4.09672	7.89459			SpSC20_D_sc.59	-3.12402	-8.47399
SpSC20_D_sc.60	-2.61022	9.18452			SpSC20_D_sc.60	3.68766	-11.2664			SpSC20_D_sc.60	-12.158	1.71026		SpSC20_D_sc.60	3.98666	7.81066			SpSC20_D_sc.60	-2.13528	-8.02651
SpSC20_D_sc.61	-2.76676	8.89183			SpSC20_D_sc.61	3.88768	-11.2394			SpSC20_D_sc.61	-12.497	1.87935		SpSC20_D_sc.61	4.6334	9.64006			SpSC20_D_sc.61	-1.86825	-7.7043
SpSC20_D_sc.62	-2.55967	9.15203			SpSC20_D_sc.62	3.44571	-11.3098			SpSC20_D_sc.62	-11.7595	1.79024		SpSC20_D_sc.62	4.11991	8.64328			SpSC20_D_sc.62	-1.99199	-8.09248
SpSC21_MI_sc.2	-4.75402	9.75827			SpSC21_MI_sc.2	6.60122	-10.8855			SpSC21_MI_sc.2	-12.889	2.71498		SpSC21_MI_sc.2	5.70358	9.47366			SpSC21_MI_sc.2	-1.81311	-7.69043
SpSC21_MI_sc.4	-4.70876	9.86695			SpSC21_MI_sc.4	7.05851	-9.85741			SpSC21_MI_sc.4	-12.3905	3.5319		SpSC21_MI_sc.4	5.86069	9.59773			SpSC21_MI_sc.4	-1.51939	-7.32657
SpSC21_MI_sc.9	-4.72906	9.82714			SpSC21_MI_sc.9	6.99504	-9.90386			SpSC21_MI_sc.9	-12.4326	3.17553		SpSC21_MI_sc.9	5.42872	9.08142			SpSC21_MI_sc.9	-1.74322	-7.58309
SpSC21_MI_sc.10	-4.74142	9.84778			SpSC21_MI_sc.10	7.11148	-9.7645			SpSC21_MI_sc.10	-11.9554	2.9726		SpSC21_MI_sc.10	5.67878	9.20191			SpSC21_MI_sc.10	-1.53823	-7.20387
SpSC21_MI_sc.12	-4.68589	9.84139			SpSC21_MI_sc.12	7.08263	-9.80443			SpSC21_MI_sc.12	-12.1474	3.08651		SpSC21_MI_sc.12	5.49016	8.71568			SpSC21_MI_sc.12	-1.45811	-7.23544
SpSC21_MI_sc.17	-4.69923	9.81784			SpSC21_MI_sc.17	7.08084	-9.80255			SpSC21_MI_sc.17	-11.9093	3.05802		SpSC21_MI_sc.17	5.62301	8.90702			SpSC21_MI_sc.17	-1.57305	-7.2637
SpSC21_MI_sc.18	-4.68667	9.81831			SpSC21_MI_sc.18	7.09858	-9.77498			SpSC21_MI_sc.18	-12.0657	2.95655		SpSC21_MI_sc.18	5.39423	9.20201			SpSC21_MI_sc.18	-1.56609	-7.09003
SpSC21_MI_sc.19	-4.72762	9.81438			SpSC21_MI_sc.19	7.0375	-9.87324			SpSC21_MI_sc.19	-12.035	3.03248		SpSC21_MI_sc.19	5.58101	9.08277			SpSC21_MI_sc.19	-1.478	-7.26433
SpSC21_MI_sc.25	-4.58118	9.81383			SpSC21_MI_sc.25	6.98839	-9.93301			SpSC21_MI_sc.25	-12.1467	3.16292		SpSC21_MI_sc.25	5.55647	9.22176			SpSC21_MI_sc.25	-1.64419	-7.31158
SpSC21_MI_sc.26	-4.53083	9.80863			SpSC21_MI_sc.26	7.0041	-9.91315			SpSC21_MI_sc.26	-12.338	3.25338		SpSC21_MI_sc.26	5.36891	9.27572			SpSC21_MI_sc.26	-1.74421	-7.00247
SpSC21_MI_sc.29	-4.72897	9.77129			SpSC21_MI_sc.29	6.51544	-10.9957			SpSC21_MI_sc.29	-11.7536	3.13529		SpSC21_MI_sc.29	5.5345	9.41475			SpSC21_MI_sc.29	-2.42045	-7.97208
SpSC21_MI_sc.33	-4.66543	9.84134			SpSC21_MI_sc.33	7.05278	-9.85453			SpSC21_MI_sc.33	-12.0021	2.96256		SpSC21_MI_sc.33	5.73524	8.89393			SpSC21_MI_sc.33	-1.76953	-7.59371
SpSC21_MI_sc.37	-4.75475	9.74565			SpSC21_MI_sc.37	6.90731	-10.0637			SpSC21_MI_sc.37	-12.7744	2.91229		SpSC21_MI_sc.37	5.49871	9.36039			SpSC21_MI_sc.37	-1.79366	-7.30774
SpSC21_MI_sc.38	-4.53817	9.85092			SpSC21_MI_sc.38	6.94111	-10.0135			SpSC21_MI_sc.38	-11.9985	3.15894		SpSC21_MI_sc.38	5.63222	8.8446			SpSC21_MI_sc.38	-2.45215	-7.06076
SpSC21_MI_sc.40	-4.62089	9.83282			SpSC21_MI_sc.40	6.88544	-10.0649			SpSC21_MI_sc.40	-11.9482	2.96195		SpSC21_MI_sc.40	5.27814	9.2308			SpSC21_MI_sc.40	-2.64222	-7.86588
SpSC21_MII_sc.14	-4.77522	9.78071			SpSC21_MII_sc.14	7.11741	-9.75602			SpSC21_MII_sc.14	-12.1295	3.51318		SpSC21_MII_sc.14	5.46836	8.73505			SpSC21_MII_sc.14	-1.66089	-6.5149
SpSC21_MII_sc.15	-4.85483	9.74609			SpSC21_MII_sc.15	7.14191	-9.67084			SpSC21_MII_sc.15	-12.3365	3.21105		SpSC21_MII_sc.15	5.47939	8.71006			SpSC21_MII_sc.15	-1.54428	-7.39001
SpSC22_RS1o2_sc.1	-7.16513	7.33025			SpSC22_RS1o2_sc.1	8.02864	-8.06214			SpSC22_RS1o2_sc.1	-11.8554	3.39042		SpSC22_RS1o2_sc.1	6.1872	9.5721			SpSC22_RS1o2_sc.1	-3.26781	-8.33662
SpSC22_RS1o2_sc.3	-6.10071	7.75355			SpSC22_RS1o2_sc.3	7.56998	-9.07608			SpSC22_RS1o2_sc.3	-11.7525	3.2412		SpSC22_RS1o2_sc.3	6.18614	9.58997			SpSC22_RS1o2_sc.3	-3.24735	-7.38539
SpSC22_RS1o2_sc.4	-7.49454	7.21072			SpSC22_RS1o2_sc.4	8.10732	-7.77188			SpSC22_RS1o2_sc.4	-12.4452	3.80998		SpSC22_RS1o2_sc.4	6.12766	9.37467			SpSC22_RS1o2_sc.4	-2.51213	-7.19495
SpSC22_RS1o2_sc.9	-5.93608	7.76791			SpSC22_RS1o2_sc.9	7.6405	-8.97724			SpSC22_RS1o2_sc.9	-13.047	2.86111		SpSC22_RS1o2_sc.9	4.4679	8.41278			SpSC22_RS1o2_sc.9	-4.18155	-8.06783
SpSC22_RS1o2_sc.10	-7.41842	7.21535			SpSC22_RS1o2_sc.10	8.13253	-7.5679			SpSC22_RS1o2_sc.10	-12.494	3.79178		SpSC22_RS1o2_sc.10	6.18872	9.20377			SpSC22_RS1o2_sc.10	-2.4305	-7.155
SpSC22_RS1o2_sc.12	-7.1963	7.32615			SpSC22_RS1o2_sc.12	8.03309	-7.9984			SpSC22_RS1o2_sc.12	-12.0925	3.75682		SpSC22_RS1o2_sc.12	5.77381	9.34899			SpSC22_RS1o2_sc.12	-2.20086	-7.01511
SpSC22_RS1o2_sc.13	-6.64662	7.57036			SpSC22_RS1o2_sc.13	7.88095	-8.41483			SpSC22_RS1o2_sc.13	-11.9573	3.63304		SpSC22_RS1o2_sc.13	5.74922	9.29969			SpSC22_RS1o2_sc.13	-2.8593	-7.32634
SpSC22_RS1o2_sc.14	-6.01659	7.78083			SpSC22_RS1o2_sc.14	7.60565	-9.01695			SpSC22_RS1o2_sc.14	-12.9669	2.7807		SpSC22_RS1o2_sc.14	5.173	9.82224			SpSC22_RS1o2_sc.14	-2.73401	-8.25838
SpSC22_RS1o2_sc.15	-7.46998	7.21849			SpSC22_RS1o2_sc.15	8.11079	-7.70848			SpSC22_RS1o2_sc.15	-12.5119	3.44973		SpSC22_RS1o2_sc.15	6.1302	9.44954			SpSC22_RS1o2_sc.15	-2.95752	-7.38111
SpSC22_RS1o2_sc.17	-6.57393	7.61503			SpSC22_RS1o2_sc.17	7.83996	-8.57581			SpSC22_RS1o2_sc.17	-11.8215	3.27117		SpSC22_RS1o2_sc.17	5.15096	9.46495			SpSC22_RS1o2_sc.17	-2.96595	-8.18606
SpSC22_RS1o2_sc.18	-4.8208	9.7494			SpSC22_RS1o2_sc.18	7.06697	-9.7359			SpSC22_RS1o2_sc.18	-12.3343	3.67689		SpSC22_RS1o2_sc.18	5.08827	8.29728			SpSC22_RS1o2_sc.18	-2.17783	-7.98915
SpSC22_RS1o2_sc.19	-6.08857	7.75325			SpSC22_RS1o2_sc.19	7.63066	-8.98571			SpSC22_RS1o2_sc.19	-11.7306	3.47345		SpSC22_RS1o2_sc.19	5.30289	9.33431			SpSC22_RS1o2_sc.19	-2.93574	-8.46897
SpSC22_RS1o2_sc.26	-6.27309	7.7032			SpSC22_RS1o2_sc.26	7.66546	-8.95326			SpSC22_RS1o2_sc.26	-12.9388	2.70673		SpSC22_RS1o2_sc.26	5.21869	9.60246			SpSC22_RS1o2_sc.26	-3.27484	-8.35836
SpSC22_RS1o2_sc.29	-6.14027	7.72663			SpSC22_RS1o2_sc.29	7.57795	-9.05589			SpSC22_RS1o2_sc.29	-13.0106	2.87346		SpSC22_RS1o2_sc.29	4.12463	8.76586			SpSC22_RS1o2_sc.29	-3.83436	-8.25165
SpSC22_RS1o2_sc.30	-7.07133	7.39148			SpSC22_RS1o2_sc.30	7.92358	-8.33753			SpSC22_RS1o2_sc.30	-12.1165	4.06201		SpSC22_RS1o2_sc.30	4.42806	8.72785			SpSC22_RS1o2_sc.30	-3.96119	-7.86295
SpSC22_RS1o2_sc.38	-7.12493	7.35439			SpSC22_RS1o2_sc.38	7.82769	-8.56501			SpSC22_RS1o2_sc.38	-11.8339	3.55675		SpSC22_RS1o2_sc.38	5.12456	9.71811			SpSC22_RS1o2_sc.38	-3.94837	-8.11241
SpSC22_RS1o2_sc.40	-8.21005	6.9685			SpSC22_RS1o2_sc.40	8.11471	-7.73017			SpSC22_RS1o2_sc.40	-12.3533	4.29301		SpSC22_RS1o2_sc.40	6.28783	9.04228			SpSC22_RS1o2_sc.40	-4.19272	-8.0522
SpSC22_RS1o2_sc.41	-6.86376	7.48356			SpSC22_RS1o2_sc.41	7.91323	-8.35295			SpSC22_RS1o2_sc.41	-11.5582	3.53331		SpSC22_RS1o2_sc.41	5.89877	9.24622			SpSC22_RS1o2_sc.41	-3.10339	-7.20109
SpSC22_RS1o2_sc.42	-6.13156	7.72729			SpSC22_RS1o2_sc.42	7.6291	-8.97809			SpSC22_RS1o2_sc.42	-12.5925	3.55817		SpSC22_RS1o2_sc.42	4.18375	7.7236			SpSC22_RS1o2_sc.42	-3.36955	-7.70989
SpSC22_RS1o2_sc.43	-8.10908	6.99138			SpSC22_RS1o2_sc.43	8.25107	-7.13141			SpSC22_RS1o2_sc.43	-11.7752	3.94477		SpSC22_RS1o2_sc.43	6.38268	9.40294			SpSC22_RS1o2_sc.43	-4.35877	-8.00258
SpSC22_RS1o2_sc.44	-6.17305	7.7586			SpSC22_RS1o2_sc.44	7.69298	-8.88583			SpSC22_RS1o2_sc.44	-12.6178	3.0598		SpSC22_RS1o2_sc.44	4.79628	9.58507			SpSC22_RS1o2_sc.44	-4.2738	-8.01594
SpSC22_RS1o2_sc.46	-7.53628	7.19327			SpSC22_RS1o2_sc.46	8.14468	-7.46184			SpSC22_RS1o2_sc.46	-11.6964	3.78626		SpSC22_RS1o2_sc.46	5.97209	9.40081			SpSC22_RS1o2_sc.46	-4.54549	-7.79144
SpSC22_RS1o2_sc.47	-6.50535	7.64226			SpSC22_RS1o2_sc.47	7.78813	-8.6579			SpSC22_RS1o2_sc.47	-12.5884	3.50451		SpSC22_RS1o2_sc.47	5.66652	8.87517			SpSC22_RS1o2_sc.47	-3.08578	-7.95343
SpSC22_RS1o2_sc.48	-7.18156	7.31662			SpSC22_RS1o2_sc.48	8.01545	-8.08255			SpSC22_RS1o2_sc.48	-12.0583	3.58424		SpSC22_RS1o2_sc.48	5.85906	9.72895			SpSC22_RS1o2_sc.48	-2.76398	-7.09198
SpSC22_RS1o2_sc.49	-6.35034	7.66607			SpSC22_RS1o2_sc.49	7.65511	-8.94757			SpSC22_RS1o2_sc.49	-12.5119	3.5981		SpSC22_RS1o2_sc.49	5.64989	9.18778			SpSC22_RS1o2_sc.49	-2.62704	-7.75503
SpSC22_RS1o2_sc.50	-4.8714	9.7104			SpSC22_RS1o2_sc.50	7.10457	-9.70394			SpSC22_RS1o2_sc.50	-12.2129	4.07816		SpSC22_RS1o2_sc.50	5.33469	8.28192			SpSC22_RS1o2_sc.50	-2.65673	-6.71348
SpSC22_RS1o2_sc.51	-6.32694	7.67983			SpSC22_RS1o2_sc.51	7.65716	-8.94913			SpSC22_RS1o2_sc.51	-12.8652	2.92787		SpSC22_RS1o2_sc.51	4.91388	9.52984			SpSC22_RS1o2_sc.51	-4.27829	-8.16765
SpSC22_RS1o2_sc.52	-7.98223	7.0634			SpSC22_RS1o2_sc.52	8.17703	-7.325			SpSC22_RS1o2_sc.52	-11.955	3.73887		SpSC22_RS1o2_sc.52	6.23004	8.86025			SpSC22_RS1o2_sc.52	-3.18435	-7.31563
SpSC22_RS1o2_sc.55	-6.26131	7.69984			SpSC22_RS1o2_sc.55	7.62502	-8.99265			SpSC22_RS1o2_sc.55	-12.4215	4.36342		SpSC22_RS1o2_sc.55	6.10726	9.64995			SpSC22_RS1o2_sc.55	-4.36942	-7.93872
SpSC22_RS1o2_sc.57	-7.3697	7.25254			SpSC22_RS1o2_sc.57	8.1457	-7.7065			SpSC22_RS1o2_sc.57	-11.8012	3.82169		SpSC22_RS1o2_sc.57	5.05779	9.61168			SpSC22_RS1o2_sc.57	-3.67399	-8.37224
SpSC22_RS1o2_sc.58	-6.31382	7.68212			SpSC22_RS1o2_sc.58	7.4742	-9.19416			SpSC22_RS1o2_sc.58	-12.4061	3.61376		SpSC22_RS1o2_sc.58	5.29204	8.93133			SpSC22_RS1o2_sc.58	-4.29112	-8.09001
SpSC22_RS1o2_sc.60	-7.25542	7.31049			SpSC22_RS1o2_sc.60	8.07198	-7.93402			SpSC22_RS1o2_sc.60	-11.5729	3.95487		SpSC22_RS1o2_sc.60	5.97073	9.23023			SpSC22_RS1o2_sc.60	-3.40116	-7.7197
SpSC22_RS1o2_sc.61	-6.3165	7.67899			SpSC22_RS1o2_sc.61	7.66444	-8.89778			SpSC22_RS1o2_sc.61	-12.4401	3.69697		SpSC22_RS1o2_sc.61	5.94597	9.72729			SpSC22_RS1o2_sc.61	-3.41638	-7.72771
SpSC22_RS1o2_sc.62	-6.53289	7.621			SpSC22_RS1o2_sc.62	7.73197	-8.80311			SpSC22_RS1o2_sc.62	-11.8877	3.45498		SpSC22_RS1o2_sc.62	5.60289	9.81624			SpSC22_RS1o2_sc.62	-3.34713	-8.4507
SpSC24_ln_sc.1	4.33902	-16.3686			SpSC24_ln_sc.1	1.4282	2.24181			SpSC24_ln_sc.1	5.0565	-1.36876		SpSC24_ln_sc.1	-3.34115	-3.3107			SpSC24_ln_sc.1	4.05566	2.02021
SpSC24_ln_sc.2	4.51294	-16.3817			SpSC24_ln_sc.2	0.990169	2.66031			SpSC24_ln_sc.2	5.02517	-1.3298		SpSC24_ln_sc.2	-2.05154	-3.7671			SpSC24_ln_sc.2	2.57665	1.26024
SpSC24_ln_sc.3	-2.62859	-4.8891			SpSC24_ln_sc.3	-0.156995	3.71135			SpSC24_ln_sc.3	4.98701	-1.31288		SpSC24_ln_sc.3	-2.67435	-4.1492			SpSC24_ln_sc.3	5.40376	3.83582
SpSC24_ln_sc.4	-1.45977	-3.7252			SpSC24_ln_sc.4	-2.87554	2.26099			SpSC24_ln_sc.4	5.01004	-1.31656		SpSC24_ln_sc.4	-5.09952	-3.34423			SpSC24_ln_sc.4	2.05047	2.12454
SpSC24_ln_sc.43	-2.24915	-2.96499			SpSC24_ln_sc.43	-3.31362	2.37524			SpSC24_ln_sc.43	4.95853	-1.3644		SpSC24_ln_sc.43	-5.05217	-1.21505			SpSC24_ln_sc.43	5.13329	1.533
SpSC24_ln_sc.44	-2.35167	-2.96289			SpSC24_ln_sc.44	-2.57916	2.41673			SpSC24_ln_sc.44	4.97919	-1.41004		SpSC24_ln_sc.44	-1.58759	-1.77303			SpSC24_ln_sc.44	6.06703	2.21987
SpSC24_ln_sc.45	-2.2978	-3.00097			SpSC24_ln_sc.45	-2.61788	2.38542			SpSC24_ln_sc.45	5.02862	-1.33776		SpSC24_ln_sc.45	-5.34612	-2.60289			SpSC24_ln_sc.45	5.61192	2.17746
SpSC24_ln_sc.46	-2.33196	-3.0281			SpSC24_ln_sc.46	-2.6087	2.53437			SpSC24_ln_sc.46	5.01747	-1.36255		SpSC24_ln_sc.46	-4.0342	-3.15721			SpSC24_ln_sc.46	6.82104	1.94105
SpSC24_ln_sc.47	0.556055	-6.46648			SpSC24_ln_sc.47	-3.81868	3.21072			SpSC24_ln_sc.47	-7.47065	-4.12534		SpSC24_ln_sc.47	-1.91788	-4.0522			SpSC24_ln_sc.47	-0.0232657	-0.0273815
SpSC24_ln_sc.48	-2.36054	-2.96745			SpSC24_ln_sc.48	-2.28925	2.51804			SpSC24_ln_sc.48	4.9774	-1.36553		SpSC24_ln_sc.48	-3.19415	-3.57116			SpSC24_ln_sc.48	6.19027	3.20301
SpSC24_ln_sc.49	-2.27112	-3.10601			SpSC24_ln_sc.49	-2.08066	2.62234			SpSC24_ln_sc.49	4.98212	-1.33333		SpSC24_ln_sc.49	-1.84199	-2.35927			SpSC24_ln_sc.49	6.13282	3.38474
SpSC24_ln_sc.50	-2.34981	-2.96246			SpSC24_ln_sc.50	-2.43898	2.45813			SpSC24_ln_sc.50	4.98934	-1.31477		SpSC24_ln_sc.50	-3.85989	-3.45933			SpSC24_ln_sc.50	6.64731	3.07634
SpSC24_ln_sc.51	-2.25861	-3.00361			SpSC24_ln_sc.51	-2.75816	2.42971			SpSC24_ln_sc.51	5.00411	-1.34165		SpSC24_ln_sc.51	-5.02416	-2.75757			SpSC24_ln_sc.51	6.82641	1.86732
SpSC24_ln_sc.52	-2.29864	-2.99652			SpSC24_ln_sc.52	-2.83704	2.38799			SpSC24_ln_sc.52	5.01303	-1.35855		SpSC24_ln_sc.52	-5.14676	-2.46601			SpSC24_ln_sc.52	6.28981	2.52791
SpSC24_ln_sc.53	-2.32628	-2.99242			SpSC24_ln_sc.53	-2.73403	2.38103			SpSC24_ln_sc.53	4.9841	-1.34254		SpSC24_ln_sc.53	-5.01806	-2.51656			SpSC24_ln_sc.53	6.6638	1.94085
SpSC24_ln_sc.54	-2.34892	-2.94798			SpSC24_ln_sc.54	-2.73039	2.39025			SpSC24_ln_sc.54	4.95171	-1.32641		SpSC24_ln_sc.54	-5.35756	-3.98892			SpSC24_ln_sc.54	6.34828	2.94141
SpSC24_ln_sc.55	-2.31769	-2.99993			SpSC24_ln_sc.55	-2.34863	2.46649			SpSC24_ln_sc.55	5.03155	-1.33875		SpSC24_ln_sc.55	-3.75451	-3.26574			SpSC24_ln_sc.55	6.40892	2.11519
SpSC24_ln_sc.56	-2.27409	-2.9701			SpSC24_ln_sc.56	-3.49145	2.45384			SpSC24_ln_sc.56	4.95241	-1.24042		SpSC24_ln_sc.56	-5.40377	-1.77798			SpSC24_ln_sc.56	4.70331	1.44514
SpSC24_ln_sc.57	-2.28226	-3.03013			SpSC24_ln_sc.57	-2.67856	2.33707			SpSC24_ln_sc.57	5.03467	-1.29337		SpSC24_ln_sc.57	-4.93973	-2.90806			SpSC24_ln_sc.57	5.46237	2.12329
SpSC24_ln_sc.58	-2.33715	-2.97015			SpSC24_ln_sc.58	-2.86083	2.40098			SpSC24_ln_sc.58	4.96203	-1.35682		SpSC24_ln_sc.58	-4.99274	-2.87543			SpSC24_ln_sc.58	6.35704	2.4699
SpSC24_ln_sc.59	-2.3123	-3.06665			SpSC24_ln_sc.59	-2.17612	2.5568			SpSC24_ln_sc.59	5.03539	-1.30807		SpSC24_ln_sc.59	-2.17445	-5.33772			SpSC24_ln_sc.59	6.86048	2.00142
SpSC24_ln_sc.60	-2.28339	-3.77305			SpSC24_ln_sc.60	-1.03504	3.1969			SpSC24_ln_sc.60	4.9944	-1.37385		SpSC24_ln_sc.60	-2.38718	-5.35227			SpSC24_ln_sc.60	5.92411	3.55287
SpSC24_ln_sc.61	-3.03122	-4.23366			SpSC24_ln_sc.61	-2.11687	2.64067			SpSC24_ln_sc.61	5.02045	-1.35299		SpSC24_ln_sc.61	-1.21082	-0.700257			SpSC24_ln_sc.61	5.67565	2.62305
SpSC24_ln_sc.62	-3.29224	-3.93105			SpSC24_ln_sc.62	-1.91623	2.86404			SpSC24_ln_sc.62	4.96847	-1.26267		SpSC24_ln_sc.62	-3.82753	-3.31337			SpSC24_ln_sc.62	5.80281	2.74651
SpSC24_TypeBS_sc.9	-2.49865	-5.0026			SpSC24_TypeBS_sc.9	-0.766134	3.44774			SpSC24_TypeBS_sc.9	5.01027	-1.36555		SpSC24_TypeBS_sc.9	-2.9623	-4.27278			SpSC24_TypeBS_sc.9	0.45236	4.01126
SpSC24_TypeBS_sc.10	-2.5002	-4.94213			SpSC24_TypeBS_sc.10	-0.0697947	3.75476			SpSC24_TypeBS_sc.10	5.01733	-1.3697		SpSC24_TypeBS_sc.10	-1.76843	-4.89432			SpSC24_TypeBS_sc.10	5.3391	3.82171
SpSC24_TypeBS_sc.12	-2.49078	-4.82021			SpSC24_TypeBS_sc.12	-0.280167	3.52123			SpSC24_TypeBS_sc.12	5.0496	-1.37956		SpSC24_TypeBS_sc.12	-2.08949	-5.31303			SpSC24_TypeBS_sc.12	5.87896	3.30942
SpSC24_TypeBS_sc.13	-2.50013	-4.93277			SpSC24_TypeBS_sc.13	-0.416954	3.42624			SpSC24_TypeBS_sc.13	4.99117	-1.31168		SpSC24_TypeBS_sc.13	-2.05253	-5.45143			SpSC24_TypeBS_sc.13	5.5473	3.73864
SpSC24_TypeBS_sc.14	-0.888457	-3.26138			SpSC24_TypeBS_sc.14	-4.5517	2.6479			SpSC24_TypeBS_sc.14	5.01571	-1.31331		SpSC24_TypeBS_sc.14	-5.03336	-0.894498			SpSC24_TypeBS_sc.14	4.92626	1.27613
SpSC24_TypeBS_sc.15	-2.21068	-5.16161			SpSC24_TypeBS_sc.15	-0.590487	3.42245			SpSC24_TypeBS_sc.15	5.02292	-1.37618		SpSC24_TypeBS_sc.15	-1.94816	-5.87101			SpSC24_TypeBS_sc.15	5.14893	3.83384
SpSC24_TypeBS_sc.16	-1.90992	-5.73531			SpSC24_TypeBS_sc.16	-0.0457065	3.99138			SpSC24_TypeBS_sc.16	4.99511	-1.37448		SpSC24_TypeBS_sc.16	-2.74084	-4.94357			SpSC24_TypeBS_sc.16	1.17642	4.60669
SpSC24_TypeBS_sc.17	-2.48788	-4.90002			SpSC24_TypeBS_sc.17	-0.781443	3.27117			SpSC24_TypeBS_sc.17	4.98894	-1.31326		SpSC24_TypeBS_sc.17	-2.182	-4.76302			SpSC24_TypeBS_sc.17	5.89957	2.98275
SpSC24_TypeBS_sc.18	-2.04421	-4.16372			SpSC24_TypeBS_sc.18	-0.0992449	3.71041			SpSC24_TypeBS_sc.18	4.99103	-1.28403		SpSC24_TypeBS_sc.18	-2.4475	-4.74724			SpSC24_TypeBS_sc.18	4.30575	3.34353
SpSC24_TypeBS_sc.19	-2.21227	-4.61089			SpSC24_TypeBS_sc.19	-3.379	3.17304			SpSC24_TypeBS_sc.19	5.01037	-1.31949		SpSC24_TypeBS_sc.19	-4.22961	-3.57184			SpSC24_TypeBS_sc.19	4.92909	2.75218
SpSC25_TypeBS_sc.1	-0.996362	-4.40836			SpSC25_TypeBS_sc.1	-3.19045	2.81909			SpSC25_TypeBS_sc.1	4.99341	-1.29581		SpSC25_TypeBS_sc.1	-5.52415	-2.06941			SpSC25_TypeBS_sc.1	5.17162	3.35927
SpSC25_TypeBS_sc.2	-2.01806	-4.47537			SpSC25_TypeBS_sc.2	-2.1635	4.07831			SpSC25_TypeBS_sc.2	4.93257	-1.3189		SpSC25_TypeBS_sc.2	-3.46058	-3.67379			SpSC25_TypeBS_sc.2	5.08541	3.36352
SpSC25_TypeBS_sc.3	-1.57984	-5.2909			SpSC25_TypeBS_sc.3	-1.57994	4.31949			SpSC25_TypeBS_sc.3	4.95013	-1.29877		SpSC25_TypeBS_sc.3	-1.98067	-6.32875			SpSC25_TypeBS_sc.3	5.82577	3.52058
SpSC25_TypeBS_sc.4	-1.64779	-5.23312			SpSC25_TypeBS_sc.4	-3.30861	3.40005			SpSC25_TypeBS_sc.4	5.03297	-1.36045		SpSC25_TypeBS_sc.4	-4.79526	-3.95162			SpSC25_TypeBS_sc.4	4.96819	2.70502
SpSC25_TypeBS_sc.9	-0.891006	-4.05387			SpSC25_TypeBS_sc.9	-4.02509	3.57078			SpSC25_TypeBS_sc.9	5.02515	-1.34616		SpSC25_TypeBS_sc.9	-5.36035	-2.58509			SpSC25_TypeBS_sc.9	6.12084	2.04669
SpSC25_TypeBS_sc.10	0.0592891	-5.1397			SpSC25_TypeBS_sc.10	-3.84019	4.06462			SpSC25_TypeBS_sc.10	4.98086	-1.33882		SpSC25_TypeBS_sc.10	-4.83711	-2.47672			SpSC25_TypeBS_sc.10	5.10697	2.10758
SpSC25_TypeBS_sc.12	-1.80872	-4.52507			SpSC25_TypeBS_sc.12	-3.50323	3.45953			SpSC25_TypeBS_sc.12	4.95583	-1.26657		SpSC25_TypeBS_sc.12	-3.58219	-3.4071			SpSC25_TypeBS_sc.12	5.69023	2.60146
SpSC25_TypeBS_sc.13	-1.76001	-5.92053			SpSC25_TypeBS_sc.13	-2.77894	3.99713			SpSC25_TypeBS_sc.13	4.98732	-1.28428		SpSC25_TypeBS_sc.13	-2.16526	-5.55378			SpSC25_TypeBS_sc.13	5.59834	3.66343
SpSC25_TypeBS_sc.14	-0.675792	-3.79875			SpSC25_TypeBS_sc.14	-3.16307	3.70515			SpSC25_TypeBS_sc.14	5.02008	-1.37463		SpSC25_TypeBS_sc.14	-5.49421	-2.83317			SpSC25_TypeBS_sc.14	5.46434	2.50581
SpSC25_TypeBS_sc.15	0.200102	-4.97974			SpSC25_TypeBS_sc.15	-4.01707	3.90739			SpSC25_TypeBS_sc.15	5.04746	-1.32573		SpSC25_TypeBS_sc.15	-4.84249	-3.1988			SpSC25_TypeBS_sc.15	4.11331	2.45833
SpSC25_TypeBS_sc.16	-1.1179	-4.67774			SpSC25_TypeBS_sc.16	-3.16992	3.1781			SpSC25_TypeBS_sc.16	5.02244	-1.32678		SpSC25_TypeBS_sc.16	-2.40184	-5.92283			SpSC25_TypeBS_sc.16	5.52989	3.13609
SpSC25_TypeBS_sc.17	-0.687074	-4.69537			SpSC25_TypeBS_sc.17	-3.95736	3.58862			SpSC25_TypeBS_sc.17	4.98054	-1.32692		SpSC25_TypeBS_sc.17	-4.88332	-3.70955			SpSC25_TypeBS_sc.17	5.59272	2.99105
SpSC25_TypeBS_sc.18	-0.58476	-3.55496			SpSC25_TypeBS_sc.18	-3.3077	2.82625			SpSC25_TypeBS_sc.18	4.99323	-1.40678		SpSC25_TypeBS_sc.18	-5.38362	-2.686			SpSC25_TypeBS_sc.18	5.52069	2.52577
SpSC25_TypeBS_sc.19	-0.627452	-3.60486			SpSC25_TypeBS_sc.19	-3.80677	2.84412			SpSC25_TypeBS_sc.19	4.99995	-1.35379		SpSC25_TypeBS_sc.19	-5.35212	-2.95858			SpSC25_TypeBS_sc.19	5.47556	2.44549
SpSC25_TypeBS_sc.25	-0.713373	-3.38809			SpSC25_TypeBS_sc.25	-3.82239	2.67642			SpSC25_TypeBS_sc.25	5.03904	-1.35471		SpSC25_TypeBS_sc.25	-5.26603	-3.15154			SpSC25_TypeBS_sc.25	5.34199	2.23097
SpSC25_TypeBS_sc.26	-0.38745	-3.31716			SpSC25_TypeBS_sc.26	-3.80942	2.58703			SpSC25_TypeBS_sc.26	4.94421	-1.33032		SpSC25_TypeBS_sc.26	-5.42927	-2.49968			SpSC25_TypeBS_sc.26	4.93167	2.21402
SpSC25_TypeBS_sc.29	-0.30604	-3.31057			SpSC25_TypeBS_sc.29	-3.88987	2.75189			SpSC25_TypeBS_sc.29	4.99551	-1.30188		SpSC25_TypeBS_sc.29	-5.54941	-2.14459			SpSC25_TypeBS_sc.29	4.06774	1.22196
SpSC25_TypeBS_sc.30	-0.282382	-3.28777			SpSC25_TypeBS_sc.30	-3.93103	2.71326			SpSC25_TypeBS_sc.30	5.01254	-1.31831		SpSC25_TypeBS_sc.30	-5.59498	-1.48466			SpSC25_TypeBS_sc.30	5.04005	1.52486
SpSC25_TypeBS_sc.33	-0.59997	-3.78872			SpSC25_TypeBS_sc.33	-3.20847	2.722			SpSC25_TypeBS_sc.33	5.03211	-1.30778		SpSC25_TypeBS_sc.33	-2.70415	-5.79416			SpSC25_TypeBS_sc.33	5.82342	2.15225
SpSC25_TypeBS_sc.37	-0.519362	-3.64541			SpSC25_TypeBS_sc.37	-3.73924	2.80562			SpSC25_TypeBS_sc.37	5.00703	-1.36631		SpSC25_TypeBS_sc.37	-5.1955	-3.24847			SpSC25_TypeBS_sc.37	1.13814	3.9167
SpSC25_TypeBS_sc.38	-0.566483	-3.85997			SpSC25_TypeBS_sc.38	-3.63967	3.20451			SpSC25_TypeBS_sc.38	4.99939	-1.33018		SpSC25_TypeBS_sc.38	-4.71983	-3.43624			SpSC25_TypeBS_sc.38	5.43884	2.65812
SpSC25_TypeBS_sc.40	-0.768692	-3.49468			SpSC25_TypeBS_sc.40	-3.4043	2.67885			SpSC25_TypeBS_sc.40	5.03587	-1.33795		SpSC25_TypeBS_sc.40	-5.38566	-2.62077			SpSC25_TypeBS_sc.40	4.82861	1.80172
SpSC25_TypeBS_sc.41	-0.30532	-3.29375			SpSC25_TypeBS_sc.41	-3.83307	2.6097			SpSC25_TypeBS_sc.41	5.03385	-1.33844		SpSC25_TypeBS_sc.41	-5.55448	-1.52154			SpSC25_TypeBS_sc.41	4.53783	1.4517
SpSC25_TypeBS_sc.42	-0.80079	-3.55509			SpSC25_TypeBS_sc.42	-3.35319	2.85333			SpSC25_TypeBS_sc.42	4.97359	-1.24962		SpSC25_TypeBS_sc.42	-5.20101	-3.20157			SpSC25_TypeBS_sc.42	5.17255	1.9948
SpSC25_TypeBS_sc.43	-0.956636	-4.1022			SpSC25_TypeBS_sc.43	-4.33183	3.14894			SpSC25_TypeBS_sc.43	5.00443	-1.3278		SpSC25_TypeBS_sc.43	-4.80783	-3.65495			SpSC25_TypeBS_sc.43	6.0982	2.0777
SpSC25_TypeBS_sc.44	-1.31549	-6.11536			SpSC25_TypeBS_sc.44	-1.51162	4.56472			SpSC25_TypeBS_sc.44	4.99934	-1.27422		SpSC25_TypeBS_sc.44	-2.70845	-4.63413			SpSC25_TypeBS_sc.44	0.889256	2.23938
SpSC25_TypeBS_sc.45	-0.709139	-3.35913			SpSC25_TypeBS_sc.45	-3.93117	2.42505			SpSC25_TypeBS_sc.45	5.00389	-1.32143		SpSC25_TypeBS_sc.45	-5.19252	-3.35998			SpSC25_TypeBS_sc.45	3.79469	2.38399
SpSC25_TypeBS_sc.46	-0.717266	-3.30163			SpSC25_TypeBS_sc.46	-4.75104	2.7175			SpSC25_TypeBS_sc.46	5.01394	-1.31927		SpSC25_TypeBS_sc.46	-5.01482	-0.947595			SpSC25_TypeBS_sc.46	4.92679	1.30209
SpSC25_TypeBS_sc.47	-1.34743	-5.05929			SpSC25_TypeBS_sc.47	-1.60106	4.31335			SpSC25_TypeBS_sc.47	5.03047	-1.32655		SpSC25_TypeBS_sc.47	-1.94658	-5.78528			SpSC25_TypeBS_sc.47	1.3288	4.69578
SpSC25_TypeBS_sc.48	-1.7875	-5.86428			SpSC25_TypeBS_sc.48	-1.80032	3.51263			SpSC25_TypeBS_sc.48	4.94536	-1.35542		SpSC25_TypeBS_sc.48	-2.07368	-6.34335			SpSC25_TypeBS_sc.48	1.39419	1.70667
SpSC25_TypeBS_sc.49	-1.92809	-5.78905			SpSC25_TypeBS_sc.49	-1.97919	4.2696			SpSC25_TypeBS_sc.49	5.00356	-1.34686		SpSC25_TypeBS_sc.49	-2.25589	-6.44316			SpSC25_TypeBS_sc.49	5.5479	3.75228
SpSC25_TypeBS_sc.50	-1.29769	-4.8873			SpSC25_TypeBS_sc.50	-1.7066	3.39866			SpSC25_TypeBS_sc.50	4.96593	-1.3233		SpSC25_TypeBS_sc.50	-3.16099	-5.38488			SpSC25_TypeBS_sc.50	1.97242	1.7741
SpSC25_TypeBS_sc.51	-1.37557	-5.81688			SpSC25_TypeBS_sc.51	-1.26444	4.95865			SpSC25_TypeBS_sc.51	5.05607	-1.39808		SpSC25_TypeBS_sc.51	-2.59429	-5.04487			SpSC25_TypeBS_sc.51	5.0334	3.40148
SpSC25_TypeBS_sc.52	-1.56872	-5.36089			SpSC25_TypeBS_sc.52	-0.459646	4.00749			SpSC25_TypeBS_sc.52	5.0343	-1.37901		SpSC25_TypeBS_sc.52	-2.0005	-6.45174			SpSC25_TypeBS_sc.52	1.25881	4.70747
SpSC25_TypeBS_sc.53	-1.51609	-5.33135			SpSC25_TypeBS_sc.53	-0.41398	4.61939			SpSC25_TypeBS_sc.53	5.02836	-1.34178		SpSC25_TypeBS_sc.53	-2.84729	-5.77129			SpSC25_TypeBS_sc.53	1.75926	2.45223
SpSC25_TypeBS_sc.54	-1.81605	-5.8819			SpSC25_TypeBS_sc.54	-3.01333	3.40754			SpSC25_TypeBS_sc.54	5.0059	-1.3606		SpSC25_TypeBS_sc.54	-2.54643	-4.47249			SpSC25_TypeBS_sc.54	5.54794	3.77982
SpSC25_TypeBS_sc.55	0.72373	-4.03629			SpSC25_TypeBS_sc.55	-3.67982	2.53614			SpSC25_TypeBS_sc.55	4.99231	-1.28922		SpSC25_TypeBS_sc.55	-5.59335	-1.51131			SpSC25_TypeBS_sc.55	0.222839	1.73854
SpSC25_TypeBS_sc.56	-0.585404	-6.3585			SpSC25_TypeBS_sc.56	-2.41923	4.45098			SpSC25_TypeBS_sc.56	5.02589	-1.29746		SpSC25_TypeBS_sc.56	-3.9902	-4.01875			SpSC25_TypeBS_sc.56	0.419788	3.53855
SpSC25_TypeBS_sc.57	-0.340147	-3.32227			SpSC25_TypeBS_sc.57	-4.08927	2.61125			SpSC25_TypeBS_sc.57	4.98879	-1.31539		SpSC25_TypeBS_sc.57	-5.59152	-1.51278			SpSC25_TypeBS_sc.57	1.73408	2.51016
SpSC25_TypeBS_sc.58	-0.768762	-3.51414			SpSC25_TypeBS_sc.58	-3.85509	2.70413			SpSC25_TypeBS_sc.58	5.00126	-1.30706		SpSC25_TypeBS_sc.58	-5.61754	-2.03407			SpSC25_TypeBS_sc.58	5.61942	2.37093
SpSC25_TypeBS_sc.59	-0.578553	-3.86243			SpSC25_TypeBS_sc.59	-3.45151	2.96365			SpSC25_TypeBS_sc.59	4.95304	-1.28599		SpSC25_TypeBS_sc.59	-5.07677	-3.51692			SpSC25_TypeBS_sc.59	6.5702	2.07632
SpSC25_TypeBS_sc.60	-0.309788	-3.27793			SpSC25_TypeBS_sc.60	-3.80745	2.66533			SpSC25_TypeBS_sc.60	5.0313	-1.42014		SpSC25_TypeBS_sc.60	-5.58276	-1.54728			SpSC25_TypeBS_sc.60	5.80549	2.43186
SpSC25_TypeBS_sc.61	-0.616248	-3.58136			SpSC25_TypeBS_sc.61	-3.91829	2.7825			SpSC25_TypeBS_sc.61	4.9481	-1.32345		SpSC25_TypeBS_sc.61	-5.59144	-2.42784			SpSC25_TypeBS_sc.61	5.98611	2.564
SpSC25_TypeBS_sc.62	-0.643827	-3.45293			SpSC25_TypeBS_sc.62	-3.71089	2.67437			SpSC25_TypeBS_sc.62	5.02797	-1.41394		SpSC25_TypeBS_sc.62	-5.52416	-2.10235			SpSC25_TypeBS_sc.62	5.79279	2.39853
SpSC26_TypeBG2M_sc.1	-0.731551	-3.58299			SpSC26_TypeBG2M_sc.1	-3.29538	2.84516			SpSC26_TypeBG2M_sc.1	4.98576	-1.33775		SpSC26_TypeBG2M_sc.1	-4.86965	-3.57743			SpSC26_TypeBG2M_sc.1	5.92978	2.8739
SpSC26_TypeBG2M_sc.2	-1.20707	-4.47777			SpSC26_TypeBG2M_sc.2	-2.85997	3.991			SpSC26_TypeBG2M_sc.2	5.00499	-1.34447		SpSC26_TypeBG2M_sc.2	-2.57828	-5.72987			SpSC26_TypeBG2M_sc.2	5.51761	3.72861
SpSC26_TypeBG2M_sc.3	-1.38229	-4.95024			SpSC26_TypeBG2M_sc.3	-2.68784	4.01997			SpSC26_TypeBG2M_sc.3	4.99356	-1.35304		SpSC26_TypeBG2M_sc.3	-2.91799	-5.78393			SpSC26_TypeBG2M_sc.3	4.79856	2.62791
SpSC26_TypeBG2M_sc.4	-1.23311	-4.0276			SpSC26_TypeBG2M_sc.4	-2.46558	2.52434			SpSC26_TypeBG2M_sc.4	5.02297	-1.38433		SpSC26_TypeBG2M_sc.4	-2.05658	-5.92157			SpSC26_TypeBG2M_sc.4	4.54123	2.88821
SpSC26_TypeBG2M_sc.5	-0.595484	-3.36664			SpSC26_TypeBG2M_sc.5	-3.10759	2.75962			SpSC26_TypeBG2M_sc.5	4.99035	-1.36529		SpSC26_TypeBG2M_sc.5	-5.59425	-1.61104			SpSC26_TypeBG2M_sc.5	6.81431	1.6605
SpSC26_TypeBG2M_sc.6	-1.6156	-5.42514			SpSC26_TypeBG2M_sc.6	-0.176983	4.20532			SpSC26_TypeBG2M_sc.6	5.00449	-1.34196		SpSC26_TypeBG2M_sc.6	-2.71443	-5.3661			SpSC26_TypeBG2M_sc.6	1.31248	4.63895
SpSC26_TypeBG2M_sc.7	-1.40084	-4.92309			SpSC26_TypeBG2M_sc.7	-1.46704	3.77046			SpSC26_TypeBG2M_sc.7	4.99241	-1.29469		SpSC26_TypeBG2M_sc.7	-2.12185	-6.13453			SpSC26_TypeBG2M_sc.7	5.27606	3.90161
SpSC26_TypeBG2M_sc.8	-1.47956	-5.6118			SpSC26_TypeBG2M_sc.8	-1.43109	4.42648			SpSC26_TypeBG2M_sc.8	4.97918	-1.28163		SpSC26_TypeBG2M_sc.8	-2.40826	-5.41769			SpSC26_TypeBG2M_sc.8	0.242768	3.3596
SpSC26_TypeBG2M_sc.9	-1.30333	-5.39562			SpSC26_TypeBG2M_sc.9	-1.5904	3.79535			SpSC26_TypeBG2M_sc.9	5.02148	-1.3399		SpSC26_TypeBG2M_sc.9	-2.61083	-6.35939			SpSC26_TypeBG2M_sc.9	3.83421	2.66122
SpSC26_TypeBG2M_sc.10	-1.33052	-4.51953			SpSC26_TypeBG2M_sc.10	-1.57215	3.73387			SpSC26_TypeBG2M_sc.10	4.99556	-1.36935		SpSC26_TypeBG2M_sc.10	-3.50209	-4.68298			SpSC26_TypeBG2M_sc.10	5.64278	3.23963
SpSC26_TypeBG2M_sc.11	-1.16189	-4.39525			SpSC26_TypeBG2M_sc.11	-2.4031	3.86882			SpSC26_TypeBG2M_sc.11	4.98222	-1.35076		SpSC26_TypeBG2M_sc.11	-5.63121	-4.30477			SpSC26_TypeBG2M_sc.11	5.14416	2.97021
SpSC26_TypeBG2M_sc.12	-1.36297	-4.36987			SpSC26_TypeBG2M_sc.12	-0.136392	3.60689			SpSC26_TypeBG2M_sc.12	5.00796	-1.3249		SpSC26_TypeBG2M_sc.12	-2.54833	-5.04381			SpSC26_TypeBG2M_sc.12	0.330217	1.28078
SpSC26_TypeBG2M_sc.13	-1.35637	-4.92704			SpSC26_TypeBG2M_sc.13	-1.79395	3.35385			SpSC26_TypeBG2M_sc.13	5.00858	-1.34406		SpSC26_TypeBG2M_sc.13	-4.55423	-4.13724			SpSC26_TypeBG2M_sc.13	5.36228	3.80881
SpSC26_TypeBG2M_sc.14	-1.38455	-4.85553			SpSC26_TypeBG2M_sc.14	-0.403891	4.06429			SpSC26_TypeBG2M_sc.14	5.02017	-1.32192		SpSC26_TypeBG2M_sc.14	-2.08888	-6.33039			SpSC26_TypeBG2M_sc.14	5.79138	3.42687
SpSC26_TypeBG2M_sc.15	-1.34752	-5.17402			SpSC26_TypeBG2M_sc.15	-1.57869	4.27391			SpSC26_TypeBG2M_sc.15	4.96428	-1.25731		SpSC26_TypeBG2M_sc.15	-2.42914	-6.17977			SpSC26_TypeBG2M_sc.15	5.48131	2.76543
SpSC26_TypeBG2M_sc.16	-1.70255	-5.96741			SpSC26_TypeBG2M_sc.16	-1.96516	4.82958			SpSC26_TypeBG2M_sc.16	4.98597	-1.3231		SpSC26_TypeBG2M_sc.16	-3.82319	-4.46763			SpSC26_TypeBG2M_sc.16	1.52142	4.75359
SpSC26_TypeBG2M_sc.17	-1.36243	-5.03114			SpSC26_TypeBG2M_sc.17	-1.89082	3.36973			SpSC26_TypeBG2M_sc.17	4.95338	-1.31705		SpSC26_TypeBG2M_sc.17	-2.34005	-6.57359			SpSC26_TypeBG2M_sc.17	5.54625	2.99762
SpSC26_TypeBG2M_sc.18	-1.75789	-5.84512			SpSC26_TypeBG2M_sc.18	-1.54378	4.33351			SpSC26_TypeBG2M_sc.18	4.96927	-1.30896		SpSC26_TypeBG2M_sc.18	-3.08638	-4.78661			SpSC26_TypeBG2M_sc.18	5.28591	3.27524
SpSC26_TypeBG2M_sc.19	-1.3436	-4.89509			SpSC26_TypeBG2M_sc.19	-1.61503	3.72348			SpSC26_TypeBG2M_sc.19	5.02344	-1.34814		SpSC26_TypeBG2M_sc.19	-2.21693	-5.73628			SpSC26_TypeBG2M_sc.19	5.8443	3.22908
SpSC26_TypeBG2M_sc.20	-1.68233	-5.7857			SpSC26_TypeBG2M_sc.20	-1.39981	4.49461			SpSC26_TypeBG2M_sc.20	5.02514	-1.35032		SpSC26_TypeBG2M_sc.20	-2.35255	-5.69362			SpSC26_TypeBG2M_sc.20	0.928463	2.43308
SpSC26_TypeBG2M_sc.43	-1.21994	-4.13918			SpSC26_TypeBG2M_sc.43	-2.9624	3.71743			SpSC26_TypeBG2M_sc.43	5.01883	-1.36881		SpSC26_TypeBG2M_sc.43	-5.46416	-2.25716			SpSC26_TypeBG2M_sc.43	5.38679	3.67574
SpSC26_TypeBG2M_sc.44	-1.31169	-4.7343			SpSC26_TypeBG2M_sc.44	-2.63109	3.06611			SpSC26_TypeBG2M_sc.44	4.98312	-1.3678		SpSC26_TypeBG2M_sc.44	-2.20952	-5.95044			SpSC26_TypeBG2M_sc.44	5.5718	3.01369
SpSC26_TypeBG2M_sc.45	-1.37981	-4.37972			SpSC26_TypeBG2M_sc.45	-1.42947	3.73783			SpSC26_TypeBG2M_sc.45	4.99087	-1.33908		SpSC26_TypeBG2M_sc.45	-2.6721	-5.63527			SpSC26_TypeBG2M_sc.45	1.27167	4.57139
SpSC26_TypeBG2M_sc.47	-1.16362	-4.46708			SpSC26_TypeBG2M_sc.47	-2.90316	2.9056			SpSC26_TypeBG2M_sc.47	4.95673	-1.33312		SpSC26_TypeBG2M_sc.47	-5.19389	-3.50664			SpSC26_TypeBG2M_sc.47	5.06119	2.95365
SpSC26_TypeBG2M_sc.48	-0.755807	-3.83031			SpSC26_TypeBG2M_sc.48	-3.22524	2.73032			SpSC26_TypeBG2M_sc.48	5.02311	-1.34858		SpSC26_TypeBG2M_sc.48	-5.0121	-3.44176			SpSC26_TypeBG2M_sc.48	5.51514	2.58232
SpSC26_TypeBG2M_sc.49	-0.86325	-3.69419			SpSC26_TypeBG2M_sc.49	-3.25453	2.92557			SpSC26_TypeBG2M_sc.49	5.01539	-1.3706		SpSC26_TypeBG2M_sc.49	-2.4108	-5.7947			SpSC26_TypeBG2M_sc.49	5.88738	3.36432
SpSC26_TypeBG2M_sc.50	-0.56299	-3.42569			SpSC26_TypeBG2M_sc.50	-3.45387	2.72386			SpSC26_TypeBG2M_sc.50	4.95525	-1.3542		SpSC26_TypeBG2M_sc.50	-4.84999	-3.44428			SpSC26_TypeBG2M_sc.50	5.6291	2.88275
SpSC26_TypeBG2M_sc.51	-0.572105	-3.54449			SpSC26_TypeBG2M_sc.51	-3.71571	2.62609			SpSC26_TypeBG2M_sc.51	5.00178	-1.40217		SpSC26_TypeBG2M_sc.51	-4.7063	-1.63951			SpSC26_TypeBG2M_sc.51	4.5993	1.48984
SpSC26_TypeBG2M_sc.52	4.69699	-16.2628			SpSC26_TypeBG2M_sc.52	1.47421	1.95862			SpSC26_TypeBG2M_sc.52	4.96066	-1.30145		SpSC26_TypeBG2M_sc.52	-4.90188	-2.67929			SpSC26_TypeBG2M_sc.52	6.06189	2.39564
SpSC26_TypeBG2M_sc.53	-0.98513	-4.12518			SpSC26_TypeBG2M_sc.53	-3.76539	3.04663			SpSC26_TypeBG2M_sc.53	4.99867	-1.3677		SpSC26_TypeBG2M_sc.53	-4.30283	-3.48916			SpSC26_TypeBG2M_sc.53	1.47496	4.23171
SpSC26_TypeBG2M_sc.54	-0.816638	-3.6738			SpSC26_TypeBG2M_sc.54	-3.79152	2.94894			SpSC26_TypeBG2M_sc.54	4.98131	-1.28566		SpSC26_TypeBG2M_sc.54	-4.7165	-3.32536			SpSC26_TypeBG2M_sc.54	5.35261	2.79039
SpSC26_TypeBG2M_sc.55	-1.41626	-5.04062			SpSC26_TypeBG2M_sc.55	-1.49705	3.26231			SpSC26_TypeBG2M_sc.55	5.00093	-1.31816		SpSC26_TypeBG2M_sc.55	-2.48992	-5.79455			SpSC26_TypeBG2M_sc.55	5.14482	3.84258
SpSC26_TypeBG2M_sc.56	-0.809433	-3.59151			SpSC26_TypeBG2M_sc.56	-3.24955	2.77058			SpSC26_TypeBG2M_sc.56	4.99311	-1.19541		SpSC26_TypeBG2M_sc.56	-4.91725	-3.46743			SpSC26_TypeBG2M_sc.56	6.88502	1.81299
SpSC26_TypeBG2M_sc.57	-1.5013	-4.96808			SpSC26_TypeBG2M_sc.57	-2.47906	3.63548			SpSC26_TypeBG2M_sc.57	4.95221	-1.35717		SpSC26_TypeBG2M_sc.57	-1.92442	-2.44349			SpSC26_TypeBG2M_sc.57	4.713	1.93973
SpSC26_TypeBG2M_sc.59	-0.5097	-3.64082			SpSC26_TypeBG2M_sc.59	-3.29092	3.11549			SpSC26_TypeBG2M_sc.59	5.03775	-1.34936		SpSC26_TypeBG2M_sc.59	-5.38795	-2.56883			SpSC26_TypeBG2M_sc.59	6.68209	1.74735
SpSC26_TypeBG2M_sc.60	-0.597297	-3.41679			SpSC26_TypeBG2M_sc.60	-3.7041	2.55741			SpSC26_TypeBG2M_sc.60	4.98142	-1.32682		SpSC26_TypeBG2M_sc.60	-5.34628	-2.89591			SpSC26_TypeBG2M_sc.60	5.99474	2.9072
SpSC26_TypeBG2M_sc.61	-0.571465	-3.39319			SpSC26_TypeBG2M_sc.61	-3.6035	2.62525			SpSC26_TypeBG2M_sc.61	5.04542	-1.35826		SpSC26_TypeBG2M_sc.61	-5.42992	-2.38157			SpSC26_TypeBG2M_sc.61	5.91095	2.60115
SpSC26_TypeBG2M_sc.62	-0.688218	-3.58676			SpSC26_TypeBG2M_sc.62	-3.30172	2.74193			SpSC26_TypeBG2M_sc.62	5.00479	-1.38531		SpSC26_TypeBG2M_sc.62	-4.48823	-3.22038			SpSC26_TypeBG2M_sc.62	5.69152	2.3998
SpSC27_L_sc.1	10.2676	2.42102			SpSC27_L_sc.1	-8.60326	8.34955			SpSC27_L_sc.1	-7.51604	-4.8614		SpSC27_L_sc.1	-1.09611	-0.149491			SpSC27_L_sc.1	2.35347	0.689619
SpSC27_L_sc.2	10.3624	2.44875			SpSC27_L_sc.2	-8.51229	8.4668			SpSC27_L_sc.2	4.95056	-1.28701		SpSC27_L_sc.2	-1.99237	-0.0763535			SpSC27_L_sc.2	2.51996	0.647044
SpSC27_L_sc.3	10.818	2.52219			SpSC27_L_sc.3	-7.93108	8.22269			SpSC27_L_sc.3	-8.02882	-4.65769		SpSC27_L_sc.3	-2.23239	-0.0669851			SpSC27_L_sc.3	2.11977	1.23272
SpSC27_L_sc.4	10.2943	2.54585			SpSC27_L_sc.4	-7.71884	7.94725			SpSC27_L_sc.4	-7.60318	-4.70432		SpSC27_L_sc.4	-2.30391	0.196289			SpSC27_L_sc.4	2.13275	1.27464
SpSC27_L_sc.9	10.2227	2.55721			SpSC27_L_sc.9	-8.52281	8.50664			SpSC27_L_sc.9	5.01444	-1.3857		SpSC27_L_sc.9	-0.751178	-0.891811			SpSC27_L_sc.9	2.03688	0.710572
SpSC27_L_sc.10	10.5264	2.55253			SpSC27_L_sc.10	-8.41603	8.34495			SpSC27_L_sc.10	-7.57623	-4.91993		SpSC27_L_sc.10	-0.839711	-0.734627			SpSC27_L_sc.10	2.66582	0.536188
SpSC27_L_sc.12	10.7155	2.10681			SpSC27_L_sc.12	-8.06661	8.02336			SpSC27_L_sc.12	5.02913	-1.42851		SpSC27_L_sc.12	-2.57088	-1.56878			SpSC27_L_sc.12	1.04018	1.86521
SpSC27_L_sc.13	10.661	2.10604			SpSC27_L_sc.13	-8.24819	8.39228			SpSC27_L_sc.13	-7.11618	-4.28483		SpSC27_L_sc.13	-2.2177	-0.539583			SpSC27_L_sc.13	1.79471	1.03365
SpSC27_L_sc.14	10.311	2.39056			SpSC27_L_sc.14	-8.5259	8.49675			SpSC27_L_sc.14	4.97523	-1.28309		SpSC27_L_sc.14	-2.07851	-0.665394			SpSC27_L_sc.14	2.85095	0.73581
SpSC27_L_sc.15	10.3977	2.35712			SpSC27_L_sc.15	-8.13097	8.31			SpSC27_L_sc.15	-7.3897	-4.82343		SpSC27_L_sc.15	-2.35101	0.138347			SpSC27_L_sc.15	2.84161	0.72735
SpSC27_L_sc.16	10.5263	2.63548			SpSC27_L_sc.16	-8.33799	8.52816			SpSC27_L_sc.16	-7.39034	-4.32609		SpSC27_L_sc.16	-2.0825	-0.686714			SpSC27_L_sc.16	0.639131	0.982102
SpSC27_L_sc.17	10.2115	2.52315			SpSC27_L_sc.17	-8.22435	8.02645			SpSC27_L_sc.17	-8.01409	-4.09318		SpSC27_L_sc.17	-2.06409	0.00510107			SpSC27_L_sc.17	2.76359	0.856528
SpSC27_L_sc.18	10.6844	2.00665			SpSC27_L_sc.18	-8.41667	8.54626			SpSC27_L_sc.18	-8.00053	-4.6436		SpSC27_L_sc.18	-5.64357	-4.34245			SpSC27_L_sc.18	0.387942	0.586034
SpSC27_L_sc.19	10.8216	2.6257			SpSC27_L_sc.19	-7.63737	8.09093			SpSC27_L_sc.19	4.96367	-1.34928		SpSC27_L_sc.19	-0.8323	-0.622534			SpSC27_L_sc.19	3.60801	3.3649
SpSC27_L_sc.25	10.3108	2.5334			SpSC27_L_sc.25	-8.47171	8.29667			SpSC27_L_sc.25	-7.78109	-4.56482		SpSC27_L_sc.25	-2.74391	0.707771			SpSC27_L_sc.25	2.18936	0.456646
SpSC27_L_sc.26	10.3975	2.30031			SpSC27_L_sc.26	-7.13904	7.98917			SpSC27_L_sc.26	4.98867	-1.35837		SpSC27_L_sc.26	-0.881455	-0.704058			SpSC27_L_sc.26	2.33409	0.532608
SpSC27_L_sc.29	10.7369	2.03096			SpSC27_L_sc.29	-8.27415	8.10378			SpSC27_L_sc.29	-7.46548	-4.40522		SpSC27_L_sc.29	-5.41623	-4.48541			SpSC27_L_sc.29	1.08913	0.976859
SpSC27_L_sc.30	10.5494	2.23162			SpSC27_L_sc.30	-8.20091	8.07186			SpSC27_L_sc.30	-7.7973	-4.89509		SpSC27_L_sc.30	-2.21625	-0.715021			SpSC27_L_sc.30	1.56069	0.372799
SpSC27_L_sc.33	10.6281	2.16887			SpSC27_L_sc.33	-8.51314	8.49866			SpSC27_L_sc.33	-7.62612	-4.86798		SpSC27_L_sc.33	-2.6596	0.584867			SpSC27_L_sc.33	1.11642	1.12317
SpSC27_L_sc.37	10.4308	2.13717			SpSC27_L_sc.37	-8.29356	8.46861			SpSC27_L_sc.37	4.95509	-1.3381		SpSC27_L_sc.37	-3.00868	1.54475			SpSC27_L_sc.37	1.88459	0.209393
SpSC27_L_sc.38	10.5041	2.0989			SpSC27_L_sc.38	-8.67824	8.39801			SpSC27_L_sc.38	-8.04741	-4.04577		SpSC27_L_sc.38	-3.13137	-3.81239			SpSC27_L_sc.38	1.36375	1.36354
SpSC27_L_sc.40	10.4002	2.40784			SpSC27_L_sc.40	-8.29788	8.32765			SpSC27_L_sc.40	4.97743	-1.29687		SpSC27_L_sc.40	-2.91112	0.911066			SpSC27_L_sc.40	1.75335	0.14501
SpSC27_L_sc.41	10.6759	1.98783			SpSC27_L_sc.41	-8.23433	8.36875			SpSC27_L_sc.41	-7.69167	-4.1506		SpSC27_L_sc.41	-3.49302	-4.97917			SpSC27_L_sc.41	0.372135	0.728051
SpSC27_L_sc.42	10.6503	2.55108			SpSC27_L_sc.42	-8.0573	8.08305			SpSC27_L_sc.42	5.01066	-1.33546		SpSC27_L_sc.42	-0.865711	-0.80244			SpSC27_L_sc.42	2.67428	0.909064
SpSC27_L_sc.43	10.33	2.57954			SpSC27_L_sc.43	-8.18742	8.3124			SpSC27_L_sc.43	-7.90351	-4.90762		SpSC27_L_sc.43	-1.1737	-0.14938			SpSC27_L_sc.43	1.95267	0.387337
SpSC27_L_sc.44	10.2885	2.51077			SpSC27_L_sc.44	-8.41028	8.55183			SpSC27_L_sc.44	-7.56026	-4.75544		SpSC27_L_sc.44	-1.14302	-0.211342			SpSC27_L_sc.44	2.0976	0.114675
SpSC27_L_sc.45	10.7056	2.59922			SpSC27_L_sc.45	-8.18665	8.35067			SpSC27_L_sc.45	-7.35662	-4.72342		SpSC27_L_sc.45	-2.14061	-0.825775			SpSC27_L_sc.45	1.95155	0.948218
SpSC27_L_sc.46	10.6047	2.14411			SpSC27_L_sc.46	-8.08698	8.35327			SpSC27_L_sc.46	4.9574	-1.30056		SpSC27_L_sc.46	-1.16158	-0.201777			SpSC27_L_sc.46	1.31186	0.552957
SpSC27_L_sc.47	7.16137	-6.79445			SpSC27_L_sc.47	-5.9233	7.74722			SpSC27_L_sc.47	5.00642	-1.29113		SpSC27_L_sc.47	-3.30985	-0.794846			SpSC27_L_sc.47	3.05886	1.1706
SpSC27_L_sc.48	10.5629	2.17288			SpSC27_L_sc.48	-8.20343	8.32804			SpSC27_L_sc.48	4.98984	-1.28752		SpSC27_L_sc.48	-3.13649	-4.02025			SpSC27_L_sc.48	1.36059	0.535218
SpSC27_L_sc.49	10.3898	2.22129			SpSC27_L_sc.49	-8.62933	8.28693			SpSC27_L_sc.49	4.97602	-1.35581		SpSC27_L_sc.49	-3.22618	2.15539			SpSC27_L_sc.49	1.52837	1.98597
SpSC27_L_sc.50	10.7435	2.47279			SpSC27_L_sc.50	-7.57046	8.05435			SpSC27_L_sc.50	-7.92682	-4.98638		SpSC27_L_sc.50	-2.00007	-0.688491			SpSC27_L_sc.50	2.26655	0.617925
SpSC27_L_sc.51	10.7126	1.99865			SpSC27_L_sc.51	-8.40657	8.11931			SpSC27_L_sc.51	5.00086	-1.3262		SpSC27_L_sc.51	-3.29341	0.841746			SpSC27_L_sc.51	0.979403	1.05344
SpSC27_L_sc.52	10.7715	2.13067			SpSC27_L_sc.52	-8.31813	8.43134			SpSC27_L_sc.52	-7.61111	-4.98134		SpSC27_L_sc.52	-0.844845	-0.721547			SpSC27_L_sc.52	1.4737	0.916678
SpSC27_L_sc.53	10.7128	2.31345			SpSC27_L_sc.53	-8.13973	8.26815			SpSC27_L_sc.53	-7.38686	-4.76228		SpSC27_L_sc.53	-2.27175	-0.860516			SpSC27_L_sc.53	0.784151	1.44162
SpSC27_L_sc.54	10.7593	2.12023			SpSC27_L_sc.54	-8.30436	8.46362			SpSC27_L_sc.54	4.98901	-1.346		SpSC27_L_sc.54	-0.979638	-0.376859			SpSC27_L_sc.54	2.01826	0.600584
SpSC27_L_sc.55	10.7772	2.4487			SpSC27_L_sc.55	-7.95939	8.21012			SpSC27_L_sc.55	-7.66291	-5.03427		SpSC27_L_sc.55	-1.91595	-0.601725			SpSC27_L_sc.55	1.10475	1.01441
SpSC27_L_sc.56	10.4825	2.19395			SpSC27_L_sc.56	-8.16558	8.18118			SpSC27_L_sc.56	-7.525	-4.35376		SpSC27_L_sc.56	-1.89905	-1.0731			SpSC27_L_sc.56	0.608378	0.980928
SpSC27_L_sc.57	6.72115	-6.92859			SpSC27_L_sc.57	-7.9594	8.21423			SpSC27_L_sc.57	-7.23217	-4.60597		SpSC27_L_sc.57	-2.68473	0.605441			SpSC27_L_sc.57	0.433902	1.02462
SpSC27_L_sc.58	10.4926	2.63903			SpSC27_L_sc.58	-8.4703	8.39109			SpSC27_L_sc.58	-7.49561	-4.95476		SpSC27_L_sc.58	-1.73833	-0.424939			SpSC27_L_sc.58	0.951783	1.29002
SpSC27_L_sc.59	10.6386	2.02937			SpSC27_L_sc.59	-8.28319	8.04112			SpSC27_L_sc.59	5.0195	-1.3383		SpSC27_L_sc.59	-1.55237	-1.31167			SpSC27_L_sc.59	1.02041	0.938499
SpSC27_L_sc.60	10.1965	2.52582			SpSC27_L_sc.60	-8.6899	8.28373			SpSC27_L_sc.60	-8.12718	-4.14344		SpSC27_L_sc.60	-2.17387	0.250669			SpSC27_L_sc.60	2.22941	0.378581
SpSC27_L_sc.61	10.7693	2.58833			SpSC27_L_sc.61	-5.54378	7.31833			SpSC27_L_sc.61	4.92155	-1.35298		SpSC27_L_sc.61	-2.31369	-1.41946			SpSC27_L_sc.61	4.88731	2.84671
SpSC27_L_sc.62	10.3846	2.33336			SpSC27_L_sc.62	-8.2383	8.09373			SpSC27_L_sc.62	-7.72248	-4.393		SpSC27_L_sc.62	-2.83485	0.621381			SpSC27_L_sc.62	1.23989	1.70819
SpSC28_Z_sc.1	8.93605	3.91984			SpSC28_Z_sc.1	-7.71413	0.486629			SpSC28_Z_sc.1	4.98177	-1.30049		SpSC28_Z_sc.1	-4.15866	0.617064			SpSC28_Z_sc.1	3.27653	0.789985
SpSC28_Z_sc.2	9.61101	3.19083			SpSC28_Z_sc.2	-7.82552	1.06551			SpSC28_Z_sc.2	-7.15551	-4.32557		SpSC28_Z_sc.2	-2.73481	0.710986			SpSC28_Z_sc.2	0.306767	1.25725
SpSC28_Z_sc.3	9.99997	2.78658			SpSC28_Z_sc.3	-8.32646	7.81882			SpSC28_Z_sc.3	5.01056	-1.35325		SpSC28_Z_sc.3	-2.72793	0.654455			SpSC28_Z_sc.3	2.78363	0.539551
SpSC28_Z_sc.4	9.16892	3.84137			SpSC28_Z_sc.4	-7.8728	0.966233			SpSC28_Z_sc.4	-7.99817	-3.86222		SpSC28_Z_sc.4	-3.14894	1.41141			SpSC28_Z_sc.4	3.60087	1.04091
SpSC28_Z_sc.9	10.8182	2.54662			SpSC28_Z_sc.9	-7.58509	7.97323			SpSC28_Z_sc.9	4.97009	-1.38927		SpSC28_Z_sc.9	-2.07559	-0.626001			SpSC28_Z_sc.9	1.83458	0.254045
SpSC28_Z_sc.10	8.97301	4.07547			SpSC28_Z_sc.10	-7.69785	0.677084			SpSC28_Z_sc.10	4.9887	-1.36087		SpSC28_Z_sc.10	-4.52167	-0.101185			SpSC28_Z_sc.10	3.23796	0.877281
SpSC28_Z_sc.12	8.46305	3.71865			SpSC28_Z_sc.12	-3.799	2.281			SpSC28_Z_sc.12	5.01073	-1.3347		SpSC28_Z_sc.12	-4.79485	-0.644216			SpSC28_Z_sc.12	3.71007	0.7075
SpSC28_Z_sc.13	8.8711	4.38335			SpSC28_Z_sc.13	-8.01347	0.599875			SpSC28_Z_sc.13	4.96172	-1.34025		SpSC28_Z_sc.13	-4.58836	-0.313589			SpSC28_Z_sc.13	3.68367	1.17778
SpSC28_Z_sc.14	8.9837	4.5153			SpSC28_Z_sc.14	-8.0098	0.34823			SpSC28_Z_sc.14	4.94077	-1.33607		SpSC28_Z_sc.14	-3.76642	1.99305			SpSC28_Z_sc.14	3.56926	-0.0512818
SpSC28_Z_sc.15	8.91304	3.62474			SpSC28_Z_sc.15	-7.96398	0.533724			SpSC28_Z_sc.15	4.99687	-1.31053		SpSC28_Z_sc.15	-3.70387	1.8037			SpSC28_Z_sc.15	2.97384	0.161087
SpSC28_Z_sc.16	9.00236	3.99105			SpSC28_Z_sc.16	-7.86106	0.710177			SpSC28_Z_sc.16	4.98269	-1.41334		SpSC28_Z_sc.16	-3.54072	1.09513			SpSC28_Z_sc.16	3.62222	-0.0829706
SpSC28_Z_sc.17	9.11313	4.20525			SpSC28_Z_sc.17	-7.98224	0.373636			SpSC28_Z_sc.17	5.01559	-1.35802		SpSC28_Z_sc.17	-3.65981	2.03853			SpSC28_Z_sc.17	3.6606	0.0238084
SpSC28_Z_sc.18	9.03961	4.0772			SpSC28_Z_sc.18	-7.93164	0.622168			SpSC28_Z_sc.18	4.96746	-1.2743		SpSC28_Z_sc.18	-4.53345	-0.175714			SpSC28_Z_sc.18	3.24791	-0.0582481
SpSC28_Z_sc.19	8.37407	3.75679			SpSC28_Z_sc.19	-4.96016	2.50603			SpSC28_Z_sc.19	5.01378	-1.28474		SpSC28_Z_sc.19	-5.0387	-0.815005			SpSC28_Z_sc.19	3.72106	0.341441
SpSC28_Z_sc.25	9.20963	3.91358			SpSC28_Z_sc.25	-7.86668	0.994714			SpSC28_Z_sc.25	5.00661	-1.35704		SpSC28_Z_sc.25	-3.24503	1.39047			SpSC28_Z_sc.25	0.341769	0.797303
SpSC28_Z_sc.26	8.91894	3.75879			SpSC28_Z_sc.26	-7.72678	0.903526			SpSC28_Z_sc.26	4.97427	-1.31075		SpSC28_Z_sc.26	-3.63638	1.95419			SpSC28_Z_sc.26	3.66968	0.217988
SpSC28_Z_sc.29	9.00304	4.28488			SpSC28_Z_sc.29	-7.84775	0.825935			SpSC28_Z_sc.29	5.03889	-1.36872		SpSC28_Z_sc.29	-3.2924	1.33648			SpSC28_Z_sc.29	0.804801	0.270938
SpSC28_Z_sc.30	8.79205	4.1967			SpSC28_Z_sc.30	-7.5471	0.843763			SpSC28_Z_sc.30	5.00033	-1.27772		SpSC28_Z_sc.30	-4.79836	-1.60557			SpSC28_Z_sc.30	0.15857	0.288324
SpSC28_Z_sc.33	8.91067	4.3675			SpSC28_Z_sc.33	-7.41403	0.670876			SpSC28_Z_sc.33	5.01807	-1.36199		SpSC28_Z_sc.33	-4.00253	-2.89818			SpSC28_Z_sc.33	0.166681	0.106814
SpSC28_Z_sc.37	8.945	4.29451			SpSC28_Z_sc.37	-8.01613	0.343412			SpSC28_Z_sc.37	5.00385	-1.34229		SpSC28_Z_sc.37	-3.65937	1.98612			SpSC28_Z_sc.37	1.26571	0.0481649
SpSC28_Z_sc.38	8.96433	4.05649			SpSC28_Z_sc.38	-7.83773	1.00687			SpSC28_Z_sc.38	4.98546	-1.31901		SpSC28_Z_sc.38	-3.56841	1.02243			SpSC28_Z_sc.38	1.9815	0.068048
SpSC28_Z_sc.40	8.99854	3.92776			SpSC28_Z_sc.40	-8.03411	0.666905			SpSC28_Z_sc.40	4.99433	-1.33387		SpSC28_Z_sc.40	-3.04662	1.79162			SpSC28_Z_sc.40	1.82256	0.293137
SpSC28_Z_sc.41	9.16847	3.83048			SpSC28_Z_sc.41	-7.86083	0.975079			SpSC28_Z_sc.41	5.03027	-1.35944		SpSC28_Z_sc.41	-3.40394	1.11975			SpSC28_Z_sc.41	3.46937	0.120278
SpSC28_Z_sc.42	9.00329	4.45737			SpSC28_Z_sc.42	-8.21976	-0.0812095			SpSC28_Z_sc.42	4.95084	-1.32259		SpSC28_Z_sc.42	-3.46809	2.37721			SpSC28_Z_sc.42	1.15113	0.294465
SpSC28_Z_sc.43	8.63117	3.70606			SpSC28_Z_sc.43	-7.95578	0.581847			SpSC28_Z_sc.43	5.07119	-1.31921		SpSC28_Z_sc.43	-3.7077	1.39635			SpSC28_Z_sc.43	0.652727	-1.09621
SpSC28_Z_sc.44	8.84803	3.89001			SpSC28_Z_sc.44	-7.96719	0.514945			SpSC28_Z_sc.44	4.95658	-1.33614		SpSC28_Z_sc.44	-3.87083	0.936612			SpSC28_Z_sc.44	3.156	-0.111402
SpSC28_Z_sc.45	8.7311	3.80301			SpSC28_Z_sc.45	-7.89966	0.533323			SpSC28_Z_sc.45	5.01679	-1.33368		SpSC28_Z_sc.45	-3.75357	1.83639			SpSC28_Z_sc.45	3.32116	0.24316
SpSC28_Z_sc.46	8.55185	3.77847			SpSC28_Z_sc.46	-7.48982	0.747335			SpSC28_Z_sc.46	5.00167	-1.37174		SpSC28_Z_sc.46	-3.71471	2.30652			SpSC28_Z_sc.46	0.0111434	-0.0692314
SpSC28_Z_sc.47	8.55764	3.76176			SpSC28_Z_sc.47	-7.50816	0.839072			SpSC28_Z_sc.47	4.97017	-1.31635		SpSC28_Z_sc.47	-4.4024	0.342813			SpSC28_Z_sc.47	3.60917	0.259699
SpSC28_Z_sc.49	8.52776	3.74547			SpSC28_Z_sc.49	-7.56159	0.944941			SpSC28_Z_sc.49	5.0322	-1.33397		SpSC28_Z_sc.49	-3.61629	2.11748			SpSC28_Z_sc.49	-1.08456	-5.17992
SpSC28_Z_sc.50	8.57191	3.75009			SpSC28_Z_sc.50	-7.61314	0.655035			SpSC28_Z_sc.50	7.43247	-0.605941		SpSC28_Z_sc.50	-4.58571	-0.363683			SpSC28_Z_sc.50	3.43628	1.06622
SpSC28_Z_sc.51	8.5107	3.7074			SpSC28_Z_sc.51	-7.48634	0.99573			SpSC28_Z_sc.51	4.95282	-1.3592		SpSC28_Z_sc.51	-4.43957	-3.2419			SpSC28_Z_sc.51	5.90301	2.22481
SpSC28_Z_sc.52	8.58522	3.78185			SpSC28_Z_sc.52	-7.55074	0.751265			SpSC28_Z_sc.52	4.94858	-1.38464		SpSC28_Z_sc.52	-4.74128	-0.59564			SpSC28_Z_sc.52	3.65894	0.66455
SpSC28_Z_sc.53	8.89029	3.76021			SpSC28_Z_sc.53	-7.75491	1.00154			SpSC28_Z_sc.53	4.96997	-1.23066		SpSC28_Z_sc.53	-3.56909	2.31535			SpSC28_Z_sc.53	3.48511	0.591433
SpSC28_Z_sc.54	9.05917	4.08749			SpSC28_Z_sc.54	-7.70011	0.627969			SpSC28_Z_sc.54	4.93496	-1.35026		SpSC28_Z_sc.54	-3.3621	1.05457			SpSC28_Z_sc.54	3.60632	-0.0926423
SpSC28_Z_sc.55	9.04262	3.6351			SpSC28_Z_sc.55	-7.64365	0.883864			SpSC28_Z_sc.55	5.0264	-1.40537		SpSC28_Z_sc.55	-3.19088	1.7866			SpSC28_Z_sc.55	1.69163	0.353446
SpSC28_Z_sc.56	9.10393	4.00428			SpSC28_Z_sc.56	-7.60228	0.955357			SpSC28_Z_sc.56	4.97887	-1.31119		SpSC28_Z_sc.56	-3.24505	1.29556			SpSC28_Z_sc.56	0.760148	-0.226684
SpSC28_Z_sc.57	9.00634	3.9938			SpSC28_Z_sc.57	-7.98113	0.452538			SpSC28_Z_sc.57	4.97988	-1.38896		SpSC28_Z_sc.57	-3.21435	1.27288			SpSC28_Z_sc.57	3.40991	-0.0154308
SpSC28_Z_sc.58	9.09491	3.77095			SpSC28_Z_sc.58	-7.64454	0.981462			SpSC28_Z_sc.58	4.98986	-1.40347		SpSC28_Z_sc.58	-3.67334	1.05786			SpSC28_Z_sc.58	3.18462	-0.0322229
SpSC28_Z_sc.59	8.91945	3.69117			SpSC28_Z_sc.59	-7.61164	0.94811			SpSC28_Z_sc.59	5.00428	-1.37854		SpSC28_Z_sc.59	-3.35101	1.03261			SpSC28_Z_sc.59	1.038	-0.192126
SpSC28_Z_sc.60	9.02796	4.02553			SpSC28_Z_sc.60	-7.66373	0.692081			SpSC28_Z_sc.60	5.0327	-1.37683		SpSC28_Z_sc.60	-3.94818	0.83062			SpSC28_Z_sc.60	3.64468	-0.0959629
SpSC28_Z_sc.61	8.96529	4.09716			SpSC28_Z_sc.61	-8.05159	0.34254			SpSC28_Z_sc.61	4.99785	-1.32143		SpSC28_Z_sc.61	-3.73678	1.28807			SpSC28_Z_sc.61	3.1857	-0.102664
SpSC28_Z_sc.62	8.95958	4.54356			SpSC28_Z_sc.62	-7.96016	0.476441			SpSC28_Z_sc.62	5.00277	-1.35697		SpSC28_Z_sc.62	-4.48807	-2.37737			SpSC28_Z_sc.62	3.86087	1.2379
SpSC29_mP_sc.1	1.88107	10.6286			SpSC29_mP_sc.1	-2.32824	-12.3958			SpSC29_mP_sc.1	-7.6781	-1.97694		SpSC29_mP_sc.1	-0.887814	5.87164			SpSC29_mP_sc.1	-1.26589	-4.85368
SpSC29_mP_sc.2	1.95387	10.54			SpSC29_mP_sc.2	-2.51281	-12.4391			SpSC29_mP_sc.2	-8.64285	-1.80477		SpSC29_mP_sc.2	-1.49131	5.26611			SpSC29_mP_sc.2	-1.25167	-4.46415
SpSC29_mP_sc.3	1.72175	10.8126			SpSC29_mP_sc.3	-2.13878	-12.3281			SpSC29_mP_sc.3	-7.89323	-1.50539		SpSC29_mP_sc.3	-0.713514	6.15952			SpSC29_mP_sc.3	-1.81901	-4.33144
SpSC29_mP_sc.4	1.85605	10.6482			SpSC29_mP_sc.4	-2.17494	-12.3406			SpSC29_mP_sc.4	-7.72873	-1.31078		SpSC29_mP_sc.4	-1.0161	5.5879			SpSC29_mP_sc.4	-1.29568	-4.6097
SpSC29_mP_sc.9	1.50083	11.0666			SpSC29_mP_sc.9	-1.34296	-12.2057			SpSC29_mP_sc.9	4.9899	-1.33825		SpSC29_mP_sc.9	-0.712203	5.47703			SpSC29_mP_sc.9	-1.61606	-5.19493
SpSC29_mP_sc.10	1.50311	11.0745			SpSC29_mP_sc.10	-2.07582	-12.323			SpSC29_mP_sc.10	5.02071	-1.32485		SpSC29_mP_sc.10	-0.750149	5.38196			SpSC29_mP_sc.10	-1.78064	-4.56033
SpSC29_mP_sc.12	1.744	10.7882			SpSC29_mP_sc.12	-2.06057	-12.2567			SpSC29_mP_sc.12	-8.42588	-1.52319		SpSC29_mP_sc.12	-0.665616	5.72717			SpSC29_mP_sc.12	-1.41351	-4.65131
SpSC29_mP_sc.13	1.67214	10.873			SpSC29_mP_sc.13	-2.32705	-12.3936			SpSC29_mP_sc.13	-7.41387	-1.35749		SpSC29_mP_sc.13	-0.646067	5.90364			SpSC29_mP_sc.13	-1.29247	-4.17835
SpSC29_mP_sc.14	1.87129	10.6386			SpSC29_mP_sc.14	-2.36647	-12.3706			SpSC29_mP_sc.14	-7.46541	-1.45381		SpSC29_mP_sc.14	-0.850468	6.03247			SpSC29_mP_sc.14	-1.20309	-5.02127
SpSC29_mP_sc.15	1.69668	10.8463			SpSC29_mP_sc.15	-2.18058	-12.3121			SpSC29_mP_sc.15	-7.54008	-1.41052		SpSC29_mP_sc.15	-1.07764	5.60014			SpSC29_mP_sc.15	-1.66661	-4.23668
SpSC29_mP_sc.16	1.80686	10.7085			SpSC29_mP_sc.16	-2.25699	-12.3778			SpSC29_mP_sc.16	-8.19298	-1.68764		SpSC29_mP_sc.16	-1.06388	5.59593			SpSC29_mP_sc.16	-1.54035	-5.25837
SpSC29_mP_sc.17	1.65227	10.8973			SpSC29_mP_sc.17	-2.15643	-12.3118			SpSC29_mP_sc.17	-7.61776	-1.2174		SpSC29_mP_sc.17	-0.36538	5.97642			SpSC29_mP_sc.17	-1.54006	-4.73241
SpSC29_mP_sc.18	1.54643	11.0193			SpSC29_mP_sc.18	-1.41631	-12.2103			SpSC29_mP_sc.18	-7.5683	-1.27306		SpSC29_mP_sc.18	-0.430566	5.86346			SpSC29_mP_sc.18	-1.3356	-4.99309
SpSC29_mP_sc.19	1.65963	10.8844			SpSC29_mP_sc.19	-2.14157	-12.2916			SpSC29_mP_sc.19	-8.67077	-1.51941		SpSC29_mP_sc.19	-0.888711	5.64715			SpSC29_mP_sc.19	-1.3513	-4.93877
SpSC29_mP_sc.25	1.9271	10.5771			SpSC29_mP_sc.25	-2.78791	-12.5151			SpSC29_mP_sc.25	-7.48959	-1.41785		SpSC29_mP_sc.25	-1.2864	5.3899			SpSC29_mP_sc.25	-1.12796	-4.84201
SpSC29_mP_sc.26	1.86743	10.6399			SpSC29_mP_sc.26	-2.39415	-12.4151			SpSC29_mP_sc.26	-7.48924	-1.41636		SpSC29_mP_sc.26	-0.841126	6.27741			SpSC29_mP_sc.26	-1.05203	-4.63639
SpSC29_mP_sc.29	1.94886	10.5478			SpSC29_mP_sc.29	-2.6195	-12.4734			SpSC29_mP_sc.29	-8.55845	-1.55411		SpSC29_mP_sc.29	-1.75073	4.91978			SpSC29_mP_sc.29	-1.82061	-4.17877
SpSC29_mP_sc.30	-0.00213532	11.2839			SpSC29_mP_sc.30	-2.3264	-12.3884			SpSC29_mP_sc.30	5.00289	-1.35722		SpSC29_mP_sc.30	-1.28679	4.99246			SpSC29_mP_sc.30	1.74684	2.25421
SpSC29_mP_sc.33	1.67974	10.8586			SpSC29_mP_sc.33	-2.04359	-12.3031			SpSC29_mP_sc.33	-7.5109	-1.38132		SpSC29_mP_sc.33	-1.02402	5.46403			SpSC29_mP_sc.33	-2.0277	-4.77793
SpSC29_mP_sc.37	2.30873	10.0444			SpSC29_mP_sc.37	-3.52019	-12.8313			SpSC29_mP_sc.37	-7.47143	-1.41279		SpSC29_mP_sc.37	-2.02686	4.46522			SpSC29_mP_sc.37	-1.07704	-3.0128
SpSC29_mP_sc.38	2.46535	9.869			SpSC29_mP_sc.38	-3.52311	-12.8317			SpSC29_mP_sc.38	5.04538	-1.40232		SpSC29_mP_sc.38	-2.53552	4.02591			SpSC29_mP_sc.38	-1.25991	-3.60963
SpSC29_mP_sc.40	2.47927	9.8556			SpSC29_mP_sc.40	-3.52978	-12.835			SpSC29_mP_sc.40	5.01863	-1.30092		SpSC29_mP_sc.40	-2.12779	4.2987			SpSC29_mP_sc.40	-1.11385	-3.07537
SpSC29_mP_sc.41	2.45311	9.88396			SpSC29_mP_sc.41	-3.44825	-12.7796			SpSC29_mP_sc.41	4.99644	-1.33551		SpSC29_mP_sc.41	-2.33086	4.41987			SpSC29_mP_sc.41	-1.28332	-3.77172
SpSC29_mP_sc.42	2.36282	9.97116			SpSC29_mP_sc.42	-3.11318	-12.6094			SpSC29_mP_sc.42	5.04513	-1.35209		SpSC29_mP_sc.42	-2.93981	3.74593			SpSC29_mP_sc.42	-0.942858	-3.37156
SpSC29_mP_sc.43	2.35225	9.98701			SpSC29_mP_sc.43	-3.19059	-12.6173			SpSC29_mP_sc.43	4.95296	-1.29994		SpSC29_mP_sc.43	-2.35752	4.24165			SpSC29_mP_sc.43	-1.04319	-3.02144
SpSC29_mP_sc.44	2.23665	10.1153			SpSC29_mP_sc.44	-3.23937	-12.6219			SpSC29_mP_sc.44	-8.72224	-1.39055		SpSC29_mP_sc.44	-1.45304	4.93269			SpSC29_mP_sc.44	-1.26335	-3.211
SpSC29_mP_sc.45	2.22487	10.1282			SpSC29_mP_sc.45	-3.2064	-12.6616			SpSC29_mP_sc.45	-8.22353	-1.85842		SpSC29_mP_sc.45	-1.7991	4.80774			SpSC29_mP_sc.45	-1.39255	-4.38421
SpSC29_mP_sc.46	2.41301	9.92726			SpSC29_mP_sc.46	-3.22385	-12.6384			SpSC29_mP_sc.46	-7.90211	-1.60716		SpSC29_mP_sc.46	-2.16318	4.33324			SpSC29_mP_sc.46	-0.96646	-2.91714
SpSC29_mP_sc.47	2.42644	9.91677			SpSC29_mP_sc.47	-3.21732	-12.6326			SpSC29_mP_sc.47	-7.45915	-1.3978		SpSC29_mP_sc.47	-2.02331	4.49455			SpSC29_mP_sc.47	-1.00213	-2.9981
SpSC29_mP_sc.48	1.90269	10.5961			SpSC29_mP_sc.48	-2.80609	-12.53			SpSC29_mP_sc.48	-8.40102	-1.95014		SpSC29_mP_sc.48	-1.54353	5.11522			SpSC29_mP_sc.48	-1.45141	-5.1305
SpSC29_mP_sc.49	2.22541	10.1123			SpSC29_mP_sc.49	-3.26733	-12.6726			SpSC29_mP_sc.49	-7.54357	-1.54356		SpSC29_mP_sc.49	-2.14238	4.47899			SpSC29_mP_sc.49	-1.11494	-4.65089
SpSC29_mP_sc.50	2.33319	10.0034			SpSC29_mP_sc.50	-3.23619	-12.6343			SpSC29_mP_sc.50	-7.46542	-2.27659		SpSC29_mP_sc.50	-2.06429	4.43271			SpSC29_mP_sc.50	-1.41502	-4.75978
SpSC29_mP_sc.51	2.33772	10.011			SpSC29_mP_sc.51	-3.25048	-12.6651			SpSC29_mP_sc.51	-7.47358	-1.46397		SpSC29_mP_sc.51	-1.7858	4.69926			SpSC29_mP_sc.51	-1.41464	-4.52749
SpSC29_mP_sc.52	2.31059	10.0312			SpSC29_mP_sc.52	-7.88318	-1.8693			SpSC29_mP_sc.52	4.98338	-1.33296		SpSC29_mP_sc.52	-2.5884	3.98699			SpSC29_mP_sc.52	-1.08866	-3.60818
SpSC29_mP_sc.53	2.3951	9.94168			SpSC29_mP_sc.53	-3.54074	-12.8428			SpSC29_mP_sc.53	-7.48545	-1.42098		SpSC29_mP_sc.53	-3.27757	3.16602			SpSC29_mP_sc.53	-0.989839	-2.99764
SpSC29_mP_sc.54	1.99066	10.4903			SpSC29_mP_sc.54	-2.6658	-12.4794			SpSC29_mP_sc.54	-8.63406	-1.91006		SpSC29_mP_sc.54	-1.79177	4.8752			SpSC29_mP_sc.54	-1.30602	-4.81316
SpSC29_mP_sc.55	3.90132	7.71909			SpSC29_mP_sc.55	-8.38951	-1.84513			SpSC29_mP_sc.55	-7.44066	-1.57041		SpSC29_mP_sc.55	-3.84254	2.6763			SpSC29_mP_sc.55	4.9977	1.31037
SpSC29_mP_sc.56	2.38404	9.96132			SpSC29_mP_sc.56	-3.42089	-12.7628			SpSC29_mP_sc.56	-8.06695	-1.41459		SpSC29_mP_sc.56	-2.02506	4.47142			SpSC29_mP_sc.56	-0.92752	-2.86088
SpSC29_mP_sc.57	2.1858	10.1776			SpSC29_mP_sc.57	-2.97944	-12.5589			SpSC29_mP_sc.57	-8.01088	-1.67863		SpSC29_mP_sc.57	-1.76888	4.84723			SpSC29_mP_sc.57	-0.933317	-4.66417
SpSC29_mP_sc.58	2.26553	10.1001			SpSC29_mP_sc.58	-3.1481	-12.6413			SpSC29_mP_sc.58	-7.50443	-1.44046		SpSC29_mP_sc.58	-1.92122	4.67479			SpSC29_mP_sc.58	-1.49845	-4.38376
SpSC29_mP_sc.59	2.39328	9.94469			SpSC29_mP_sc.59	-3.52761	-12.8358			SpSC29_mP_sc.59	-7.62291	-1.37188		SpSC29_mP_sc.59	-2.14755	4.33733			SpSC29_mP_sc.59	-0.98608	-2.94994
SpSC29_mP_sc.60	1.97299	10.4946			SpSC29_mP_sc.60	-2.50083	-12.4372			SpSC29_mP_sc.60	-7.45101	-1.37898		SpSC29_mP_sc.60	-1.43143	5.25142			SpSC29_mP_sc.60	-1.3126	-4.87853
SpSC29_mP_sc.61	2.29368	10.0663			SpSC29_mP_sc.61	-3.2222	-12.6435			SpSC29_mP_sc.61	-7.42913	-1.34002		SpSC29_mP_sc.61	-1.88736	4.60298			SpSC29_mP_sc.61	-1.25374	-4.95913
SpSC29_mP_sc.62	1.65409	10.8928			SpSC29_mP_sc.62	-2.18491	-12.2893			SpSC29_mP_sc.62	-8.50756	-1.53843		SpSC29_mP_sc.62	-0.430408	5.91018			SpSC29_mP_sc.62	-1.68626	-3.87405
SpSC30_RS7o8_sc.1	-4.92577	18.8712			SpSC30_RS7o8_sc.1	16.6801	6.01203			SpSC30_RS7o8_sc.1	-3.98275	14.1548		SpSC30_RS7o8_sc.1	10.6153	-4.19085			SpSC30_RS7o8_sc.1	-10.9053	3.82552
SpSC30_RS7o8_sc.2	-4.54035	17.9904			SpSC30_RS7o8_sc.2	16.0926	4.43939			SpSC30_RS7o8_sc.2	-4.0538	14.0661		SpSC30_RS7o8_sc.2	11.1481	-3.98076			SpSC30_RS7o8_sc.2	-11.0696	4.04772
SpSC30_RS7o8_sc.3	-4.86585	18.7488			SpSC30_RS7o8_sc.3	16.5158	5.83678			SpSC30_RS7o8_sc.3	-3.94886	14.0731		SpSC30_RS7o8_sc.3	10.7479	-4.07939			SpSC30_RS7o8_sc.3	-11.1388	4.08438
SpSC30_RS7o8_sc.4	-4.55101	18.032			SpSC30_RS7o8_sc.4	16.1037	4.40618			SpSC30_RS7o8_sc.4	-3.89461	13.33		SpSC30_RS7o8_sc.4	11.1867	-3.91908			SpSC30_RS7o8_sc.4	-11.1013	4.0588
SpSC30_RS7o8_sc.9	-4.48447	17.8962			SpSC30_RS7o8_sc.9	16.2137	4.25991			SpSC30_RS7o8_sc.9	-4.30012	13.1776		SpSC30_RS7o8_sc.9	11.2418	-3.77391			SpSC30_RS7o8_sc.9	-10.46	3.86506
SpSC30_RS7o8_sc.10	-4.82367	18.5564			SpSC30_RS7o8_sc.10	16.1214	5.28385			SpSC30_RS7o8_sc.10	-4.17101	13.7706		SpSC30_RS7o8_sc.10	10.871	-4.28663			SpSC30_RS7o8_sc.10	-10.9774	3.64616
SpSC30_RS7o8_sc.12	-4.71767	18.3361			SpSC30_RS7o8_sc.12	15.9366	4.97393			SpSC30_RS7o8_sc.12	-3.87648	14.1505		SpSC30_RS7o8_sc.12	10.802	-4.45751			SpSC30_RS7o8_sc.12	-11.2253	4.17173
SpSC30_RS7o8_sc.13	-4.76982	18.3049			SpSC30_RS7o8_sc.13	16.0428	5.14797			SpSC30_RS7o8_sc.13	-3.69186	13.709		SpSC30_RS7o8_sc.13	11.3286	-3.68597			SpSC30_RS7o8_sc.13	-11.0547	4.09158
SpSC30_RS7o8_sc.14	-4.68239	18.3445			SpSC30_RS7o8_sc.14	16.011	5.08828			SpSC30_RS7o8_sc.14	-4.23061	13.6088		SpSC30_RS7o8_sc.14	11.0223	-4.41941			SpSC30_RS7o8_sc.14	-11.1572	4.09509
SpSC30_RS7o8_sc.15	-4.9011	18.7841			SpSC30_RS7o8_sc.15	16.5943	5.94263			SpSC30_RS7o8_sc.15	-4.1976	13.8132		SpSC30_RS7o8_sc.15	11.1883	-4.31408			SpSC30_RS7o8_sc.15	-10.775	4.1208
SpSC30_RS7o8_sc.16	-4.86635	18.7365			SpSC30_RS7o8_sc.16	16.6941	6.03742			SpSC30_RS7o8_sc.16	-4.19546	13.7565		SpSC30_RS7o8_sc.16	11.1224	-4.29097			SpSC30_RS7o8_sc.16	-10.9249	4.16553
SpSC30_RS7o8_sc.17	-4.76979	18.4867			SpSC30_RS7o8_sc.17	16.0068	5.10003			SpSC30_RS7o8_sc.17	-4.15174	13.8438		SpSC30_RS7o8_sc.17	11.284	-3.73856			SpSC30_RS7o8_sc.17	-11.0381	3.92631
SpSC30_RS7o8_sc.18	-4.49709	17.9165			SpSC30_RS7o8_sc.18	16.2025	4.27189			SpSC30_RS7o8_sc.18	-4.10284	13.2388		SpSC30_RS7o8_sc.18	11.3788	-3.48629			SpSC30_RS7o8_sc.18	-10.9442	3.52921
SpSC30_RS7o8_sc.19	-4.69902	18.3432			SpSC30_RS7o8_sc.19	16.0177	5.10088			SpSC30_RS7o8_sc.19	-4.28238	13.8855		SpSC30_RS7o8_sc.19	11.3521	-3.66082			SpSC30_RS7o8_sc.19	-11.1947	4.17261
SpSC30_RS7o8_sc.25	-4.76071	18.5169			SpSC30_RS7o8_sc.25	16.6089	5.95061			SpSC30_RS7o8_sc.25	-4.08066	14.0741		SpSC30_RS7o8_sc.25	10.7496	-4.22353			SpSC30_RS7o8_sc.25	-11.0599	3.74226
SpSC30_RS7o8_sc.26	-4.75784	18.5647			SpSC30_RS7o8_sc.26	16.0248	5.14497			SpSC30_RS7o8_sc.26	-3.97096	13.453		SpSC30_RS7o8_sc.26	11.306	-3.61694			SpSC30_RS7o8_sc.26	-10.6537	3.75654
SpSC30_RS7o8_sc.29	-4.89149	18.7764			SpSC30_RS7o8_sc.29	16.6424	6.00061			SpSC30_RS7o8_sc.29	-4.12232	13.9557		SpSC30_RS7o8_sc.29	11.1452	-4.03366			SpSC30_RS7o8_sc.29	-11.2751	4.18912
SpSC30_RS7o8_sc.30	-4.55378	17.9977			SpSC30_RS7o8_sc.30	15.9859	4.6736			SpSC30_RS7o8_sc.30	-4.3472	13.7852		SpSC30_RS7o8_sc.30	11.1171	-4.05431			SpSC30_RS7o8_sc.30	-10.8499	4.15273
SpSC30_RS7o8_sc.33	-4.53232	18.0395			SpSC30_RS7o8_sc.33	16.1575	4.34373			SpSC30_RS7o8_sc.33	-4.27974	13.6711		SpSC30_RS7o8_sc.33	11.2708	-3.79932			SpSC30_RS7o8_sc.33	-10.5736	4.12683
SpSC30_RS7o8_sc.37	-4.46032	17.89			SpSC30_RS7o8_sc.37	16.1287	4.38396			SpSC30_RS7o8_sc.37	-3.84134	13.4377		SpSC30_RS7o8_sc.37	11.2511	-3.73287			SpSC30_RS7o8_sc.37	-11.205	3.80992
SpSC30_RS7o8_sc.38	-4.57615	18.0594			SpSC30_RS7o8_sc.38	16.0916	4.42291			SpSC30_RS7o8_sc.38	-4.1404	13.341		SpSC30_RS7o8_sc.38	11.2684	-3.67749			SpSC30_RS7o8_sc.38	-10.7018	3.8757
SpSC30_RS7o8_sc.40	-4.85716	18.7542			SpSC30_RS7o8_sc.40	16.639	6.00242			SpSC30_RS7o8_sc.40	-3.9707	13.5406		SpSC30_RS7o8_sc.40	11.0522	-4.32225			SpSC30_RS7o8_sc.40	-10.4384	3.7011
SpSC30_RS7o8_sc.41	-4.56584	18.0361			SpSC30_RS7o8_sc.41	16.1045	4.43145			SpSC30_RS7o8_sc.41	-4.33285	13.3316		SpSC30_RS7o8_sc.41	10.9008	-3.86074			SpSC30_RS7o8_sc.41	-11.1328	3.90212
SpSC30_RS7o8_sc.42	-4.60488	18.1041			SpSC30_RS7o8_sc.42	16.0191	4.59352			SpSC30_RS7o8_sc.42	-3.79377	13.6201		SpSC30_RS7o8_sc.42	10.7558	-4.36139			SpSC30_RS7o8_sc.42	-10.5695	4.04972
SpSC30_RS7o8_sc.43	-4.8229	18.4622			SpSC30_RS7o8_sc.43	16.0128	4.80302			SpSC30_RS7o8_sc.43	-3.82636	13.5733		SpSC30_RS7o8_sc.43	10.4919	-3.84663			SpSC30_RS7o8_sc.43	-10.7849	4.02371
SpSC30_RS7o8_sc.44	-4.66932	18.2666			SpSC30_RS7o8_sc.44	16.0444	4.60577			SpSC30_RS7o8_sc.44	-4.28291	13.4861		SpSC30_RS7o8_sc.44	10.9992	-4.06468			SpSC30_RS7o8_sc.44	-10.603	4.19531
SpSC30_RS7o8_sc.45	-4.86145	18.494			SpSC30_RS7o8_sc.45	16.0641	5.18524			SpSC30_RS7o8_sc.45	-3.98149	14.0442		SpSC30_RS7o8_sc.45	11.2809	-3.74177			SpSC30_RS7o8_sc.45	-10.506	4.05704
SpSC30_RS7o8_sc.46	-4.57123	18.065			SpSC30_RS7o8_sc.46	16.1269	4.415			SpSC30_RS7o8_sc.46	-4.28708	13.9277		SpSC30_RS7o8_sc.46	11.1706	-3.86869			SpSC30_RS7o8_sc.46	-10.5992	4.19745
SpSC30_RS7o8_sc.47	-4.50177	17.9303			SpSC30_RS7o8_sc.47	16.1773	4.32512			SpSC30_RS7o8_sc.47	-4.15994	13.1489		SpSC30_RS7o8_sc.47	11.2952	-3.6922			SpSC30_RS7o8_sc.47	-11.2149	3.80586
SpSC30_RS7o8_sc.48	-4.77247	18.5201			SpSC30_RS7o8_sc.48	15.976	5.10886			SpSC30_RS7o8_sc.48	-4.23487	13.8377		SpSC30_RS7o8_sc.48	10.7224	-4.22637			SpSC30_RS7o8_sc.48	-11.1947	3.74512
SpSC30_RS7o8_sc.49	-4.68626	18.2033			SpSC30_RS7o8_sc.49	15.9556	4.67229			SpSC30_RS7o8_sc.49	-3.89872	14.0404		SpSC30_RS7o8_sc.49	11.2396	-3.91413			SpSC30_RS7o8_sc.49	-11.215	4.0945
SpSC30_RS7o8_sc.50	-4.65274	18.2336			SpSC30_RS7o8_sc.50	16.0101	4.66146			SpSC30_RS7o8_sc.50	-3.93975	13.4987		SpSC30_RS7o8_sc.50	11.1589	-4.10982			SpSC30_RS7o8_sc.50	-10.909	3.54164
SpSC30_RS7o8_sc.51	-4.72988	18.49			SpSC30_RS7o8_sc.51	16.6051	5.94153			SpSC30_RS7o8_sc.51	-3.86202	14.0533		SpSC30_RS7o8_sc.51	10.6568	-4.05095			SpSC30_RS7o8_sc.51	-10.8181	4.18173
SpSC30_RS7o8_sc.52	-4.6901	18.3696			SpSC30_RS7o8_sc.52	15.9922	5.0555			SpSC30_RS7o8_sc.52	-3.73127	13.7505		SpSC30_RS7o8_sc.52	10.9336	-3.7684			SpSC30_RS7o8_sc.52	-11.2843	4.22019
SpSC30_RS7o8_sc.53	-4.87109	18.7392			SpSC30_RS7o8_sc.53	16.6391	5.98266			SpSC30_RS7o8_sc.53	-3.81545	13.689		SpSC30_RS7o8_sc.53	10.6081	-4.28359			SpSC30_RS7o8_sc.53	-10.4463	4.17966
SpSC30_RS7o8_sc.54	-4.70306	18.4649			SpSC30_RS7o8_sc.54	15.9767	4.84805			SpSC30_RS7o8_sc.54	-4.10005	13.7379		SpSC30_RS7o8_sc.54	11.3388	-3.66721			SpSC30_RS7o8_sc.54	-11.1659	3.85982
SpSC30_RS7o8_sc.55	-4.49589	17.9329			SpSC30_RS7o8_sc.55	16.1571	4.35255			SpSC30_RS7o8_sc.55	-3.94735	13.5457		SpSC30_RS7o8_sc.55	11.2336	-3.8307			SpSC30_RS7o8_sc.55	-11.274	4.14198
SpSC30_RS7o8_sc.56	-4.89137	18.8015			SpSC30_RS7o8_sc.56	16.6961	6.00132			SpSC30_RS7o8_sc.56	-3.92188	14.0836		SpSC30_RS7o8_sc.56	10.8361	-4.36401			SpSC30_RS7o8_sc.56	-11.0755	4.20639
SpSC30_RS7o8_sc.57	-4.64607	18.239			SpSC30_RS7o8_sc.57	16.0055	4.61156			SpSC30_RS7o8_sc.57	-3.73353	13.8881		SpSC30_RS7o8_sc.57	10.7829	-3.98745			SpSC30_RS7o8_sc.57	-11.1713	4.02661
SpSC30_RS7o8_sc.58	-4.60665	18.1949			SpSC30_RS7o8_sc.58	16.0273	4.81785			SpSC30_RS7o8_sc.58	-4.0545	13.3751		SpSC30_RS7o8_sc.58	10.8647	-3.93097			SpSC30_RS7o8_sc.58	-10.4687	4.14148
SpSC30_RS7o8_sc.59	-4.8032	18.5507			SpSC30_RS7o8_sc.59	16.6171	5.96206			SpSC30_RS7o8_sc.59	-3.75702	13.7371		SpSC30_RS7o8_sc.59	10.6216	-4.31566			SpSC30_RS7o8_sc.59	-10.295	3.51133
SpSC30_RS7o8_sc.60	-4.92747	18.8643			SpSC30_RS7o8_sc.60	16.6899	6.01283			SpSC30_RS7o8_sc.60	-3.89692	14.0246		SpSC30_RS7o8_sc.60	10.6697	-4.31483			SpSC30_RS7o8_sc.60	-11.2346	4.11385
SpSC30_RS7o8_sc.61	-4.85387	18.735			SpSC30_RS7o8_sc.61	16.6771	6.01805			SpSC30_RS7o8_sc.61	-3.9951	14.0958		SpSC30_RS7o8_sc.61	10.5862	-4.03853			SpSC30_RS7o8_sc.61	-10.8004	3.54728
SpSC30_RS7o8_sc.62	-4.84252	18.5178			SpSC30_RS7o8_sc.62	16.0111	5.15688			SpSC30_RS7o8_sc.62	-4.10977	13.9148		SpSC30_RS7o8_sc.62	10.7739	-4.1343			SpSC30_RS7o8_sc.62	-10.6866	4.12834
SpSC31_RS3o4_sc.1	-12.4305	-8.65708			SpSC31_RS3o4_sc.1	12.6135	-6.23265			SpSC31_RS3o4_sc.1	-5.73441	7.59041		SpSC31_RS3o4_sc.1	12.2791	-0.248304			SpSC31_RS3o4_sc.1	-9.81037	2.22918
SpSC31_RS3o4_sc.2	-12.4616	-8.625			SpSC31_RS3o4_sc.2	12.2647	-6.51264			SpSC31_RS3o4_sc.2	-6.10229	7.35337		SpSC31_RS3o4_sc.2	12.1048	-0.07887			SpSC31_RS3o4_sc.2	-10.006	2.5983
SpSC31_RS3o4_sc.3	-12.5245	-8.5915			SpSC31_RS3o4_sc.3	12.2162	-6.54404			SpSC31_RS3o4_sc.3	-10.983	2.1617		SpSC31_RS3o4_sc.3	-0.61826	5.18204			SpSC31_RS3o4_sc.3	-2.06219	-6.87709
SpSC31_RS3o4_sc.4	-12.9179	-7.83239			SpSC31_RS3o4_sc.4	13.1785	-5.32304			SpSC31_RS3o4_sc.4	-6.20692	7.90456		SpSC31_RS3o4_sc.4	11.6671	-0.648585			SpSC31_RS3o4_sc.4	-10.4446	1.95524
SpSC31_RS3o4_sc.9	-12.3204	-8.7619			SpSC31_RS3o4_sc.9	12.2521	-6.51306			SpSC31_RS3o4_sc.9	-5.98576	7.68542		SpSC31_RS3o4_sc.9	12.0232	-0.257228			SpSC31_RS3o4_sc.9	-9.82669	2.50856
SpSC31_RS3o4_sc.10	-12.484	-8.58856			SpSC31_RS3o4_sc.10	12.6715	-6.16705			SpSC31_RS3o4_sc.10	-4.99316	8.26041		SpSC31_RS3o4_sc.10	11.6418	-0.387965			SpSC31_RS3o4_sc.10	-10.9235	1.95955
SpSC31_RS3o4_sc.12	-12.446	-8.55804			SpSC31_RS3o4_sc.12	12.5317	-6.33557			SpSC31_RS3o4_sc.12	-5.01562	8.1998		SpSC31_RS3o4_sc.12	12.2633	-0.306466			SpSC31_RS3o4_sc.12	-10.1082	1.85618
SpSC31_RS3o4_sc.13	-12.4079	-8.73282			SpSC31_RS3o4_sc.13	12.2488	-6.52223			SpSC31_RS3o4_sc.13	-6.13072	7.27715		SpSC31_RS3o4_sc.13	12.1422	-0.212516			SpSC31_RS3o4_sc.13	-10.4695	1.64279
SpSC31_RS3o4_sc.14	-12.3278	-8.75855			SpSC31_RS3o4_sc.14	12.2685	-6.50649			SpSC31_RS3o4_sc.14	-6.20442	7.34404		SpSC31_RS3o4_sc.14	12.1215	-0.208681			SpSC31_RS3o4_sc.14	-10.8167	1.8504
SpSC31_RS3o4_sc.15	-12.9329	-7.80165			SpSC31_RS3o4_sc.15	13.1974	-5.32289			SpSC31_RS3o4_sc.15	-5.57352	7.72098		SpSC31_RS3o4_sc.15	11.8686	-0.754837			SpSC31_RS3o4_sc.15	-10.0193	2.10194
SpSC31_RS3o4_sc.16	-12.5266	-8.36608			SpSC31_RS3o4_sc.16	12.7719	-5.94163			SpSC31_RS3o4_sc.16	-5.69134	7.61256		SpSC31_RS3o4_sc.16	12.1044	-0.400715			SpSC31_RS3o4_sc.16	-10.6974	1.70405
SpSC31_RS3o4_sc.17	-12.3333	-8.72178			SpSC31_RS3o4_sc.17	12.2543	-6.51523			SpSC31_RS3o4_sc.17	-5.93228	7.25097		SpSC31_RS3o4_sc.17	12.2409	-0.335742			SpSC31_RS3o4_sc.17	-9.99476	2.01456
SpSC31_RS3o4_sc.18	-13.0202	-7.60503			SpSC31_RS3o4_sc.18	13.2676	-5.15693			SpSC31_RS3o4_sc.18	-5.05926	8.14023		SpSC31_RS3o4_sc.18	11.7825	-0.613741			SpSC31_RS3o4_sc.18	-10.4189	2.36498
SpSC31_RS3o4_sc.19	-12.8218	-7.95833			SpSC31_RS3o4_sc.19	13.1355	-5.46602			SpSC31_RS3o4_sc.19	-6.27626	7.50634		SpSC31_RS3o4_sc.19	11.9585	-0.470493			SpSC31_RS3o4_sc.19	-10.8106	1.79294
SpSC31_RS3o4_sc.25	-12.4242	-8.65388			SpSC31_RS3o4_sc.25	12.7754	-6.05865			SpSC31_RS3o4_sc.25	-5.56384	7.62853		SpSC31_RS3o4_sc.25	12.081	-0.125218			SpSC31_RS3o4_sc.25	-10.0724	2.22468
SpSC31_RS3o4_sc.26	-12.397	-8.67042			SpSC31_RS3o4_sc.26	12.4955	-6.30893			SpSC31_RS3o4_sc.26	-6.31082	7.54952		SpSC31_RS3o4_sc.26	11.8068	-0.214234			SpSC31_RS3o4_sc.26	-10.2705	1.93601
SpSC31_RS3o4_sc.29	-12.5499	-8.49117			SpSC31_RS3o4_sc.29	12.8235	-5.97933			SpSC31_RS3o4_sc.29	-6.29338	7.46074		SpSC31_RS3o4_sc.29	11.6832	-0.506287			SpSC31_RS3o4_sc.29	-9.64211	2.24825
SpSC31_RS3o4_sc.30	-12.8126	-7.98696			SpSC31_RS3o4_sc.30	13.132	-5.46427			SpSC31_RS3o4_sc.30	-6.01056	7.28207		SpSC31_RS3o4_sc.30	11.7234	-0.545339			SpSC31_RS3o4_sc.30	-10.2309	1.92506
SpSC31_RS3o4_sc.33	-12.357	-8.72627			SpSC31_RS3o4_sc.33	12.2273	-6.5409			SpSC31_RS3o4_sc.33	-6.1757	7.19623		SpSC31_RS3o4_sc.33	12.0557	0.0410788			SpSC31_RS3o4_sc.33	-9.72864	2.08625
SpSC31_RS3o4_sc.37	-12.3754	-8.69898			SpSC31_RS3o4_sc.37	12.2693	-6.50544			SpSC31_RS3o4_sc.37	-5.97021	7.20563		SpSC31_RS3o4_sc.37	11.9291	0.0294395			SpSC31_RS3o4_sc.37	-9.49448	2.2546
SpSC31_RS3o4_sc.38	-12.5827	-8.44009			SpSC31_RS3o4_sc.38	12.9806	-5.73644			SpSC31_RS3o4_sc.38	-6.24045	7.51137		SpSC31_RS3o4_sc.38	11.9987	-0.456473			SpSC31_RS3o4_sc.38	-10.4518	1.91181
SpSC31_RS3o4_sc.40	-12.6162	-8.29929			SpSC31_RS3o4_sc.40	12.821	-5.97475			SpSC31_RS3o4_sc.40	-6.1792	7.32242		SpSC31_RS3o4_sc.40	11.5841	-0.569626			SpSC31_RS3o4_sc.40	-9.76947	2.48993
SpSC31_RS3o4_sc.41	-12.6816	-8.23983			SpSC31_RS3o4_sc.41	12.9969	-5.70595			SpSC31_RS3o4_sc.41	-6.38672	7.77844		SpSC31_RS3o4_sc.41	12.1901	-0.44845			SpSC31_RS3o4_sc.41	-9.81098	2.04004
SpSC31_RS3o4_sc.42	-12.5907	-8.4203			SpSC31_RS3o4_sc.42	12.9401	-5.79727			SpSC31_RS3o4_sc.42	-6.18276	7.39424		SpSC31_RS3o4_sc.42	12.1982	-0.283923			SpSC31_RS3o4_sc.42	-10.0633	2.38163
SpSC31_RS3o4_sc.43	-12.4975	-8.60065			SpSC31_RS3o4_sc.43	12.7068	-6.12592			SpSC31_RS3o4_sc.43	-5.58065	7.5693		SpSC31_RS3o4_sc.43	12.3201	-0.277821			SpSC31_RS3o4_sc.43	-9.78569	2.29384
SpSC31_RS3o4_sc.44	-12.8542	-7.91533			SpSC31_RS3o4_sc.44	13.1457	-5.42414			SpSC31_RS3o4_sc.44	-5.98465	8.0278		SpSC31_RS3o4_sc.44	12.0855	-0.695255			SpSC31_RS3o4_sc.44	-9.90649	2.22517
SpSC31_RS3o4_sc.45	-13.251	-7.00329			SpSC31_RS3o4_sc.45	13.4993	-4.30322			SpSC31_RS3o4_sc.45	-5.93737	8.21157		SpSC31_RS3o4_sc.45	11.7267	-0.779479			SpSC31_RS3o4_sc.45	-10.0209	2.42314
SpSC31_RS3o4_sc.46	-12.5693	-8.49125			SpSC31_RS3o4_sc.46	12.7614	-6.06263			SpSC31_RS3o4_sc.46	-6.29313	7.37922		SpSC31_RS3o4_sc.46	12.0616	-0.0219723			SpSC31_RS3o4_sc.46	-9.41672	2.34019
SpSC31_RS3o4_sc.47	-12.5425	-8.50757			SpSC31_RS3o4_sc.47	12.6488	-6.17965			SpSC31_RS3o4_sc.47	-6.11569	7.30567		SpSC31_RS3o4_sc.47	12.0975	-0.433796			SpSC31_RS3o4_sc.47	-10.8089	1.73904
SpSC31_RS3o4_sc.48	-12.4616	-8.61384			SpSC31_RS3o4_sc.48	12.2202	-6.54647			SpSC31_RS3o4_sc.48	-6.03428	7.47563		SpSC31_RS3o4_sc.48	11.934	-0.217002			SpSC31_RS3o4_sc.48	-10.9062	1.93397
SpSC31_RS3o4_sc.49	-12.8561	-7.9083			SpSC31_RS3o4_sc.49	13.1776	-5.36733			SpSC31_RS3o4_sc.49	-6.10468	8.07732		SpSC31_RS3o4_sc.49	12.2331	-0.397318			SpSC31_RS3o4_sc.49	-10.5644	1.69269
SpSC31_RS3o4_sc.50	-12.4731	-8.58481			SpSC31_RS3o4_sc.50	12.7468	-6.07642			SpSC31_RS3o4_sc.50	-6.16226	7.30478		SpSC31_RS3o4_sc.50	11.8571	-0.15061			SpSC31_RS3o4_sc.50	-10.8552	2.04003
SpSC31_RS3o4_sc.51	-13.0098	-7.63639			SpSC31_RS3o4_sc.51	13.257	-5.18637			SpSC31_RS3o4_sc.51	-6.20124	7.83838		SpSC31_RS3o4_sc.51	11.8001	-0.813879			SpSC31_RS3o4_sc.51	-9.9526	2.23482
SpSC31_RS3o4_sc.52	-12.6143	-8.3166			SpSC31_RS3o4_sc.52	12.9886	-5.71301			SpSC31_RS3o4_sc.52	-6.2817	7.36588		SpSC31_RS3o4_sc.52	11.7836	-0.0166697			SpSC31_RS3o4_sc.52	-10.1995	1.99866
SpSC31_RS3o4_sc.53	-12.4229	-8.56015			SpSC31_RS3o4_sc.53	12.3168	-6.4649			SpSC31_RS3o4_sc.53	-6.35718	7.16746		SpSC31_RS3o4_sc.53	12.0556	-0.125062			SpSC31_RS3o4_sc.53	-9.6502	2.2649
SpSC31_RS3o4_sc.54	-12.4124	-8.65828			SpSC31_RS3o4_sc.54	12.5997	-6.22935			SpSC31_RS3o4_sc.54	-6.01735	7.28567		SpSC31_RS3o4_sc.54	11.8743	-0.0550724			SpSC31_RS3o4_sc.54	-9.87548	1.88623
SpSC31_RS3o4_sc.55	-12.301	-8.76187			SpSC31_RS3o4_sc.55	12.1907	-6.57131			SpSC31_RS3o4_sc.55	-11.514	3.61502		SpSC31_RS3o4_sc.55	6.47821	8.58922			SpSC31_RS3o4_sc.55	-9.3889	2.25876
SpSC31_RS3o4_sc.56	-12.4056	-8.61556			SpSC31_RS3o4_sc.56	12.7427	-6.07557			SpSC31_RS3o4_sc.56	-6.0645	7.72759		SpSC31_RS3o4_sc.56	12.0887	-0.04176			SpSC31_RS3o4_sc.56	-10.2072	3.22787
SpSC31_RS3o4_sc.57	-12.4893	-8.54586			SpSC31_RS3o4_sc.57	12.7595	-6.06036			SpSC31_RS3o4_sc.57	-5.50607	7.72833		SpSC31_RS3o4_sc.57	12.0722	-0.315674			SpSC31_RS3o4_sc.57	-10.1149	2.14773
SpSC31_RS3o4_sc.58	-12.9128	-7.81501			SpSC31_RS3o4_sc.58	13.1671	-5.39317			SpSC31_RS3o4_sc.58	-6.13592	7.95047		SpSC31_RS3o4_sc.58	11.8046	-0.4755			SpSC31_RS3o4_sc.58	-9.74306	2.41445
SpSC31_RS3o4_sc.59	-12.4227	-8.6602			SpSC31_RS3o4_sc.59	12.2093	-6.55554			SpSC31_RS3o4_sc.59	5.0177	-1.3903		SpSC31_RS3o4_sc.59	11.7698	-0.398826			SpSC31_RS3o4_sc.59	0.0586515	1.12031
SpSC31_RS3o4_sc.60	-12.7798	-8.02095			SpSC31_RS3o4_sc.60	13.1264	-5.47653			SpSC31_RS3o4_sc.60	-4.93401	8.19849		SpSC31_RS3o4_sc.60	11.7856	-0.399526			SpSC31_RS3o4_sc.60	-10.1968	2.18244
SpSC31_RS3o4_sc.61	-12.5347	-8.52146			SpSC31_RS3o4_sc.61	12.8046	-5.98908			SpSC31_RS3o4_sc.61	-6.22266	7.24072		SpSC31_RS3o4_sc.61	12.1271	-0.0696914			SpSC31_RS3o4_sc.61	-10.4823	1.66182
SpSC31_RS3o4_sc.62	-12.4238	-8.66042			SpSC31_RS3o4_sc.62	12.6627	-6.17774			SpSC31_RS3o4_sc.62	-5.92924	7.25874		SpSC31_RS3o4_sc.62	12.0724	-0.240786			SpSC31_RS3o4_sc.62	-10.9358	1.8237
SpSC32_RS5o6_sc.1	-13.4668	-6.34533			SpSC32_RS5o6_sc.1	13.9303	-2.80853			SpSC32_RS5o6_sc.1	-5.80619	8.5788		SpSC32_RS5o6_sc.1	11.5704	-1.27768			SpSC32_RS5o6_sc.1	-10.5258	2.49327
SpSC32_RS5o6_sc.2	-13.1909	-6.25869			SpSC32_RS5o6_sc.2	14.0113	-2.49079			SpSC32_RS5o6_sc.2	-6.34149	8.41471		SpSC32_RS5o6_sc.2	11.4729	-1.66155			SpSC32_RS5o6_sc.2	-10.9537	2.12872
SpSC32_RS5o6_sc.3	-13.4633	-6.74224			SpSC32_RS5o6_sc.3	13.6207	-4.00185			SpSC32_RS5o6_sc.3	-6.17585	8.34226		SpSC32_RS5o6_sc.3	11.8124	-1.52153			SpSC32_RS5o6_sc.3	-10.8372	1.9644
SpSC32_RS5o6_sc.4	-13.2506	-6.55796			SpSC32_RS5o6_sc.4	13.8591	-3.18587			SpSC32_RS5o6_sc.4	-5.61529	8.55337		SpSC32_RS5o6_sc.4	12.0098	-1.54099			SpSC32_RS5o6_sc.4	-9.8812	2.45815
SpSC32_RS5o6_sc.9	-13.3518	-6.16076			SpSC32_RS5o6_sc.9	13.9634	-2.63116			SpSC32_RS5o6_sc.9	-5.50593	8.27633		SpSC32_RS5o6_sc.9	11.6812	-1.30582			SpSC32_RS5o6_sc.9	-10.5939	2.44306
SpSC32_RS5o6_sc.10	-13.4494	-6.61189			SpSC32_RS5o6_sc.10	13.8489	-3.35182			SpSC32_RS5o6_sc.10	-5.05437	8.20105		SpSC32_RS5o6_sc.10	11.7185	-1.29381			SpSC32_RS5o6_sc.10	-9.98582	2.32106
SpSC32_RS5o6_sc.12	-13.4844	-6.5799			SpSC32_RS5o6_sc.12	13.8281	-3.12399			SpSC32_RS5o6_sc.12	-5.0235	8.37789		SpSC32_RS5o6_sc.12	11.5653	-1.46222			SpSC32_RS5o6_sc.12	-10.6446	2.15009
SpSC32_RS5o6_sc.13	-13.4977	-6.47005			SpSC32_RS5o6_sc.13	13.8194	-3.30884			SpSC32_RS5o6_sc.13	-6.25536	8.29988		SpSC32_RS5o6_sc.13	11.4896	-1.27122			SpSC32_RS5o6_sc.13	-10.9467	2.19115
SpSC32_RS5o6_sc.15	-13.476	-6.54251			SpSC32_RS5o6_sc.15	13.8052	-3.26081			SpSC32_RS5o6_sc.15	-4.97086	8.32428		SpSC32_RS5o6_sc.15	11.4984	-1.25386			SpSC32_RS5o6_sc.15	-10.8994	2.09946
SpSC32_RS5o6_sc.16	-13.434	-6.25119			SpSC32_RS5o6_sc.16	13.9847	-2.62614			SpSC32_RS5o6_sc.16	-5.546	8.43486		SpSC32_RS5o6_sc.16	11.4893	-1.15688			SpSC32_RS5o6_sc.16	-10.9227	2.28122
SpSC32_RS5o6_sc.17	-13.214	-6.21199			SpSC32_RS5o6_sc.17	14.0505	-2.41028			SpSC32_RS5o6_sc.17	-5.98017	8.42776		SpSC32_RS5o6_sc.17	11.5313	-1.3962			SpSC32_RS5o6_sc.17	-10.8448	2.35107
SpSC32_RS5o6_sc.18	-13.1217	-5.92866			SpSC32_RS5o6_sc.18	14.0241	-2.44235			SpSC32_RS5o6_sc.18	-5.80875	8.67224		SpSC32_RS5o6_sc.18	11.7468	-1.78016			SpSC32_RS5o6_sc.18	-10.6307	2.5448
SpSC32_RS5o6_sc.19	-13.3201	-6.90439			SpSC32_RS5o6_sc.19	13.55	-4.20577			SpSC32_RS5o6_sc.19	-5.01998	8.34795		SpSC32_RS5o6_sc.19	12.0157	-1.47941			SpSC32_RS5o6_sc.19	-10.775	1.84307
SpSC32_RS5o6_sc.26	-13.3808	-6.54198			SpSC32_RS5o6_sc.26	13.8021	-3.34417			SpSC32_RS5o6_sc.26	-5.93969	8.38834		SpSC32_RS5o6_sc.26	11.5808	-1.09974			SpSC32_RS5o6_sc.26	-10.492	2.02126
SpSC32_RS5o6_sc.29	-13.4376	-6.64014			SpSC32_RS5o6_sc.29	13.8153	-3.32903			SpSC32_RS5o6_sc.29	-6.26793	8.35225		SpSC32_RS5o6_sc.29	11.9562	-1.73638			SpSC32_RS5o6_sc.29	-10.8546	2.30215
SpSC32_RS5o6_sc.30	-13.4361	-6.42526			SpSC32_RS5o6_sc.30	13.826	-3.2991			SpSC32_RS5o6_sc.30	-5.17465	8.33788		SpSC32_RS5o6_sc.30	12.0199	-1.55993			SpSC32_RS5o6_sc.30	-10.4572	2.44786
SpSC32_RS5o6_sc.33	-13.2824	-6.77618			SpSC32_RS5o6_sc.33	13.5224	-4.25641			SpSC32_RS5o6_sc.33	-6.25587	8.09264		SpSC32_RS5o6_sc.33	11.6338	-1.21809			SpSC32_RS5o6_sc.33	-9.91806	2.66058
SpSC32_RS5o6_sc.37	-13.4005	-6.566			SpSC32_RS5o6_sc.37	13.7819	-3.43253			SpSC32_RS5o6_sc.37	-4.9935	8.23738		SpSC32_RS5o6_sc.37	11.6746	-1.28401			SpSC32_RS5o6_sc.37	-10.1525	2.63461
SpSC32_RS5o6_sc.38	-13.3232	-6.88783			SpSC32_RS5o6_sc.38	13.5462	-4.22033			SpSC32_RS5o6_sc.38	-5.81518	8.19063		SpSC32_RS5o6_sc.38	11.7842	-1.04846			SpSC32_RS5o6_sc.38	-10.7558	2.03791
SpSC32_RS5o6_sc.40	-13.178	-6.4039			SpSC32_RS5o6_sc.40	13.9931	-2.63381			SpSC32_RS5o6_sc.40	-5.83404	8.91667		SpSC32_RS5o6_sc.40	12.0249	-1.64449			SpSC32_RS5o6_sc.40	-10.1204	2.85812
SpSC32_RS5o6_sc.41	-13.3331	-6.85659			SpSC32_RS5o6_sc.41	13.5637	-4.20505			SpSC32_RS5o6_sc.41	-5.91872	8.5086		SpSC32_RS5o6_sc.41	11.7088	-0.888473			SpSC32_RS5o6_sc.41	-10.3486	2.18958
SpSC32_RS5o6_sc.42	-13.2783	-6.3836			SpSC32_RS5o6_sc.42	13.9556	-2.8044			SpSC32_RS5o6_sc.42	-5.64189	8.53948		SpSC32_RS5o6_sc.42	11.8648	-1.61534			SpSC32_RS5o6_sc.42	-10.528	2.53
SpSC32_RS5o6_sc.43	-13.0116	-7.6361			SpSC32_RS5o6_sc.43	13.248	-5.2148			SpSC32_RS5o6_sc.43	-5.03826	8.22804		SpSC32_RS5o6_sc.43	12.0578	-1.15488			SpSC32_RS5o6_sc.43	-9.71825	2.17433
SpSC32_RS5o6_sc.44	-13.258	-6.07928			SpSC32_RS5o6_sc.44	14.0447	-2.43687			SpSC32_RS5o6_sc.44	-6.04782	8.39497		SpSC32_RS5o6_sc.44	11.5189	-1.53358			SpSC32_RS5o6_sc.44	-10.4557	2.29785
SpSC32_RS5o6_sc.45	-13.3355	-6.49789			SpSC32_RS5o6_sc.45	13.9498	-2.85057			SpSC32_RS5o6_sc.45	-5.48719	7.87247		SpSC32_RS5o6_sc.45	11.5633	-1.35333			SpSC32_RS5o6_sc.45	-10.452	3.15977
SpSC32_RS5o6_sc.46	-13.2374	-7.07214			SpSC32_RS5o6_sc.46	13.4814	-4.37276			SpSC32_RS5o6_sc.46	-5.00284	8.30388		SpSC32_RS5o6_sc.46	11.6367	-1.19446			SpSC32_RS5o6_sc.46	-9.93578	2.24473
SpSC32_RS5o6_sc.47	-13.2538	-7.00742			SpSC32_RS5o6_sc.47	13.5309	-4.23727			SpSC32_RS5o6_sc.47	-5.97857	8.55708		SpSC32_RS5o6_sc.47	11.6821	-0.85879			SpSC32_RS5o6_sc.47	-10.8097	2.32942
SpSC32_RS5o6_sc.48	-13.1962	-5.99478			SpSC32_RS5o6_sc.48	14.0679	-2.3881			SpSC32_RS5o6_sc.48	-5.85041	8.47513		SpSC32_RS5o6_sc.48	11.592	-2.00992			SpSC32_RS5o6_sc.48	-10.4959	4.09042
SpSC32_RS5o6_sc.49	-13.4262	-6.32758			SpSC32_RS5o6_sc.49	13.9586	-2.67879			SpSC32_RS5o6_sc.49	-6.24764	8.3485		SpSC32_RS5o6_sc.49	11.8915	-1.40188			SpSC32_RS5o6_sc.49	-10.7249	2.37469
SpSC32_RS5o6_sc.50	-13.4021	-6.72032			SpSC32_RS5o6_sc.50	13.7812	-3.42161			SpSC32_RS5o6_sc.50	-5.20948	8.46736		SpSC32_RS5o6_sc.50	11.6762	-1.3708			SpSC32_RS5o6_sc.50	-10.775	2.18563
SpSC32_RS5o6_sc.51	-13.4098	-6.40463			SpSC32_RS5o6_sc.51	13.9017	-2.98521			SpSC32_RS5o6_sc.51	-5.1224	8.23956		SpSC32_RS5o6_sc.51	11.9279	-1.28722			SpSC32_RS5o6_sc.51	-10.3698	1.77132
SpSC32_RS5o6_sc.52	-13.2881	-6.07318			SpSC32_RS5o6_sc.52	13.9834	-2.50413			SpSC32_RS5o6_sc.52	-5.03123	8.30603		SpSC32_RS5o6_sc.52	12.0038	-1.68359			SpSC32_RS5o6_sc.52	-10.5638	2.82023
SpSC32_RS5o6_sc.53	-13.4002	-6.22458			SpSC32_RS5o6_sc.53	13.9496	-2.69508			SpSC32_RS5o6_sc.53	-5.82386	8.43727		SpSC32_RS5o6_sc.53	11.9351	-1.48333			SpSC32_RS5o6_sc.53	-10.7123	2.91413
SpSC32_RS5o6_sc.54	-13.3035	-6.13231			SpSC32_RS5o6_sc.54	13.9895	-2.54146			SpSC32_RS5o6_sc.54	-5.00087	8.39865		SpSC32_RS5o6_sc.54	11.5327	-1.18426			SpSC32_RS5o6_sc.54	-10.517	2.05613
SpSC32_RS5o6_sc.55	-13.3757	-6.49359			SpSC32_RS5o6_sc.55	13.8443	-3.22109			SpSC32_RS5o6_sc.55	-5.9869	8.43125		SpSC32_RS5o6_sc.55	11.4734	-1.43688			SpSC32_RS5o6_sc.55	-10.3942	2.43982
SpSC32_RS5o6_sc.56	-13.1993	-6.11274			SpSC32_RS5o6_sc.56	14.0364	-2.44236			SpSC32_RS5o6_sc.56	-6.00673	8.57007		SpSC32_RS5o6_sc.56	11.6025	-2.10118			SpSC32_RS5o6_sc.56	-10.3695	3.14306
SpSC32_RS5o6_sc.57	-13.3997	-6.24443			SpSC32_RS5o6_sc.57	13.9574	-2.6475			SpSC32_RS5o6_sc.57	-5.93866	8.57688		SpSC32_RS5o6_sc.57	11.7508	-1.70661			SpSC32_RS5o6_sc.57	-10.6571	2.49243
SpSC32_RS5o6_sc.58	-13.4897	-6.48119			SpSC32_RS5o6_sc.58	13.8091	-3.38878			SpSC32_RS5o6_sc.58	-6.28001	8.35002		SpSC32_RS5o6_sc.58	11.6385	-0.860193			SpSC32_RS5o6_sc.58	-10.4012	2.40981
SpSC32_RS5o6_sc.59	-13.3798	-6.28771			SpSC32_RS5o6_sc.59	13.819	-3.33397			SpSC32_RS5o6_sc.59	-5.63014	8.51814		SpSC32_RS5o6_sc.59	12.058	-1.5801			SpSC32_RS5o6_sc.59	-10.087	3.00142
SpSC32_RS5o6_sc.60	-13.2818	-6.92401			SpSC32_RS5o6_sc.60	13.6191	-4.09129			SpSC32_RS5o6_sc.60	-5.1851	8.41871		SpSC32_RS5o6_sc.60	12.0238	-1.36641			SpSC32_RS5o6_sc.60	-10.8355	2.10358
SpSC32_RS5o6_sc.61	-13.1288	-7.32891			SpSC32_RS5o6_sc.61	13.4788	-4.41583			SpSC32_RS5o6_sc.61	-5.2042	8.45199		SpSC32_RS5o6_sc.61	11.6911	-0.755609			SpSC32_RS5o6_sc.61	-10.9283	2.1159
SpSC32_RS5o6_sc.62	-13.508	-6.4363			SpSC32_RS5o6_sc.62	13.8347	-3.3182			SpSC32_RS5o6_sc.62	-5.01023	8.38947		SpSC32_RS5o6_sc.62	11.9862	-1.42357			SpSC32_RS5o6_sc.62	-10.9495	2.25224
SpSC33_A1_sc.25	4.26173	-16.2678			SpSC33_A1_sc.25	2.80238	2.03928			SpSC33_A1_sc.25	5.00916	-1.34644		SpSC33_A1_sc.25	-2.35856	-3.68429			SpSC33_A1_sc.25	6.88773	3.01626
SpSC33_A1_sc.26	4.283	-16.0544			SpSC33_A1_sc.26	2.79572	2.02706			SpSC33_A1_sc.26	5.00694	-1.29992		SpSC33_A1_sc.26	-2.35485	-3.24794			SpSC33_A1_sc.26	6.91396	2.98281
SpSC33_A1_sc.43	4.73963	-16.0962			SpSC33_A1_sc.43	2.58018	1.94689			SpSC33_A1_sc.43	4.99494	-1.32142		SpSC33_A1_sc.43	-2.27185	-3.35639			SpSC33_A1_sc.43	6.94998	2.90921
SpSC33_A1_sc.44	3.95119	-16.278			SpSC33_A1_sc.44	0.842688	2.90886			SpSC33_A1_sc.44	5.01231	-1.35741		SpSC33_A1_sc.44	-2.34953	-3.59377			SpSC33_A1_sc.44	6.9878	2.64982
SpSC33_A1_sc.45	4.09155	-16.1889			SpSC33_A1_sc.45	2.62603	2.06493			SpSC33_A1_sc.45	4.98629	-1.4		SpSC33_A1_sc.45	-2.11226	-3.76781			SpSC33_A1_sc.45	6.92977	2.97827
SpSC33_A1_sc.46	4.07418	-16.2241			SpSC33_A1_sc.46	2.7917	2.04253			SpSC33_A1_sc.46	4.9531	-1.31742		SpSC33_A1_sc.46	-1.89374	-4.18208			SpSC33_A1_sc.46	6.80754	1.879
SpSC33_A1_sc.47	4.07532	-16.1893			SpSC33_A1_sc.47	2.44533	1.97718			SpSC33_A1_sc.47	4.95791	-1.31617		SpSC33_A1_sc.47	-1.90012	-4.04868			SpSC33_A1_sc.47	7.00747	3.02127
SpSC33_A1_sc.48	4.02079	-16.2979			SpSC33_A1_sc.48	2.4927	1.91911			SpSC33_A1_sc.48	4.94478	-1.34935		SpSC33_A1_sc.48	-2.6907	-3.51719			SpSC33_A1_sc.48	6.98954	2.98477
SpSC33_A1_sc.49	4.0227	-16.3089			SpSC33_A1_sc.49	2.30914	1.85613			SpSC33_A1_sc.49	5.00367	-1.38287		SpSC33_A1_sc.49	-2.25937	-4.14639			SpSC33_A1_sc.49	5.2361	2.36175
SpSC33_A1_sc.50	4.03885	-16.334			SpSC33_A1_sc.50	2.01264	2.07826			SpSC33_A1_sc.50	5.02672	-1.35662		SpSC33_A1_sc.50	-1.73339	-5.16527			SpSC33_A1_sc.50	5.81354	3.68109
SpSC33_A1_sc.51	4.65573	-16.1555			SpSC33_A1_sc.51	2.24801	1.95726			SpSC33_A1_sc.51	5.04465	-1.30451		SpSC33_A1_sc.51	-2.28059	-3.48175			SpSC33_A1_sc.51	6.42774	2.95554
SpSC33_A1_sc.52	3.96757	-16.1661			SpSC33_A1_sc.52	2.74398	2.01121			SpSC33_A1_sc.52	5.02179	-1.3429		SpSC33_A1_sc.52	-2.16996	-3.81673			SpSC33_A1_sc.52	6.65312	2.74579
SpSC33_A1_sc.53	4.18658	-16.168			SpSC33_A1_sc.53	2.70057	1.97526			SpSC33_A1_sc.53	5.00311	-1.34701		SpSC33_A1_sc.53	-2.4253	-3.48064			SpSC33_A1_sc.53	6.91468	1.99232
SpSC33_A1_sc.54	4.1308	-16.1218			SpSC33_A1_sc.54	2.48571	1.94844			SpSC33_A1_sc.54	4.99657	-1.31761		SpSC33_A1_sc.54	-2.31559	-3.25247			SpSC33_A1_sc.54	6.92819	3.04345
SpSC33_A1_sc.55	4.19857	-16.1012			SpSC33_A1_sc.55	2.64473	2.02815			SpSC33_A1_sc.55	4.99869	-1.34633		SpSC33_A1_sc.55	-2.23919	-3.598			SpSC33_A1_sc.55	6.94591	2.17669
SpSC33_A1_sc.56	4.02935	-16.3037			SpSC33_A1_sc.56	2.77748	2.04604			SpSC33_A1_sc.56	5.02383	-1.33776		SpSC33_A1_sc.56	-2.51973	-3.52684			SpSC33_A1_sc.56	6.65527	1.97691
SpSC33_A1_sc.57	4.07328	-16.2069			SpSC33_A1_sc.57	2.59684	2.00006			SpSC33_A1_sc.57	4.98818	-1.34507		SpSC33_A1_sc.57	-2.10567	-3.90006			SpSC33_A1_sc.57	6.74323	2.63889
SpSC33_A1_sc.58	4.67421	-16.1366			SpSC33_A1_sc.58	2.64035	1.98295			SpSC33_A1_sc.58	5.00191	-1.38047		SpSC33_A1_sc.58	-2.34543	-3.42065			SpSC33_A1_sc.58	6.6605	3.09551
SpSC33_A1_sc.59	4.1023	-16.2679			SpSC33_A1_sc.59	2.64293	1.95053			SpSC33_A1_sc.59	5.00772	-1.30288		SpSC33_A1_sc.59	-1.93406	-4.30448			SpSC33_A1_sc.59	6.71837	2.16768
SpSC33_A1_sc.60	4.12584	-16.1264			SpSC33_A1_sc.60	2.73715	1.9972			SpSC33_A1_sc.60	4.95072	-1.32731		SpSC33_A1_sc.60	-2.2847	-3.21163			SpSC33_A1_sc.60	7.02545	3.06906
SpSC33_A1_sc.61	4.09679	-16.2045			SpSC33_A1_sc.61	2.4066	1.94388			SpSC33_A1_sc.61	4.97868	-1.29506		SpSC33_A1_sc.61	-1.96193	-3.91431			SpSC33_A1_sc.61	7.0547	2.93035
SpSC33_A1_sc.62	4.01297	-16.2148			SpSC33_A1_sc.62	2.55047	1.94892			SpSC33_A1_sc.62	5.0574	-1.37187		SpSC33_A1_sc.62	-2.34391	-3.56036			SpSC33_A1_sc.62	6.3451	3.36142
SpSC34_ln_sc.43	4.21773	-16.402			SpSC34_ln_sc.43	1.05906	2.59642			SpSC34_ln_sc.43	5.00615	-1.30481		SpSC34_ln_sc.43	-1.89394	-4.14707			SpSC34_ln_sc.43	1.3487	2.06094
SpSC34_ln_sc.44	4.24184	-16.3637			SpSC34_ln_sc.44	1.63755	2.0358			SpSC34_ln_sc.44	4.99436	-1.31436		SpSC34_ln_sc.44	-3.5846	-0.871247			SpSC34_ln_sc.44	1.50345	1.56861
SpSC34_ln_sc.45	-3.61529	-3.88707			SpSC34_ln_sc.45	0.563854	3.02964			SpSC34_ln_sc.45	5.00166	-1.32687		SpSC34_ln_sc.45	-1.82055	-5.63127			SpSC34_ln_sc.45	4.25363	3.69836
SpSC34_ln_sc.46	-3.6399	-3.87235			SpSC34_ln_sc.46	0.605257	2.97192			SpSC34_ln_sc.46	5.02499	-1.35712		SpSC34_ln_sc.46	-1.81748	-4.68793			SpSC34_ln_sc.46	0.284547	3.37111
SpSC34_ln_sc.47	-3.65946	-3.86812			SpSC34_ln_sc.47	0.526467	3.05752			SpSC34_ln_sc.47	5.01041	-1.36355		SpSC34_ln_sc.47	-1.92264	-4.29648			SpSC34_ln_sc.47	5.48441	3.71994
SpSC34_ln_sc.48	-3.65968	-3.87418			SpSC34_ln_sc.48	0.509021	3.07082			SpSC34_ln_sc.48	5.01284	-1.37949		SpSC34_ln_sc.48	-2.00129	-4.81767			SpSC34_ln_sc.48	4.82464	3.36875
SpSC34_ln_sc.49	-3.54862	-3.92076			SpSC34_ln_sc.49	0.490273	3.07219			SpSC34_ln_sc.49	4.97638	-1.27881		SpSC34_ln_sc.49	-2.12057	-4.15216			SpSC34_ln_sc.49	5.69612	2.984
SpSC34_ln_sc.50	-3.68625	-3.90024			SpSC34_ln_sc.50	0.420839	3.13544			SpSC34_ln_sc.50	4.96918	-1.30471		SpSC34_ln_sc.50	-1.84851	-5.17856			SpSC34_ln_sc.50	5.37273	3.78907
SpSC34_ln_sc.51	-3.61057	-3.86576			SpSC34_ln_sc.51	0.465204	3.11589			SpSC34_ln_sc.51	5.03362	-1.36554		SpSC34_ln_sc.51	-1.9852	-4.84582			SpSC34_ln_sc.51	5.03163	3.44803
SpSC34_ln_sc.52	-3.65277	-3.91321			SpSC34_ln_sc.52	0.596581	2.96008			SpSC34_ln_sc.52	6.78786	-0.185416		SpSC34_ln_sc.52	-1.96734	-4.47048			SpSC34_ln_sc.52	5.56847	3.21379
SpSC34_ln_sc.53	-3.50526	-3.91924			SpSC34_ln_sc.53	-2.00011	2.64443			SpSC34_ln_sc.53	5.00654	-1.3207		SpSC34_ln_sc.53	-2.76235	-3.25753			SpSC34_ln_sc.53	6.09679	2.62162
SpSC34_ln_sc.54	-3.40516	-3.7929			SpSC34_ln_sc.54	0.0654714	3.12848			SpSC34_ln_sc.54	4.99711	-1.30425		SpSC34_ln_sc.54	-2.00909	-4.56557			SpSC34_ln_sc.54	4.53735	3.38129
SpSC34_ln_sc.55	7.2193	-6.76569			SpSC34_ln_sc.55	-5.57689	7.46545			SpSC34_ln_sc.55	4.95191	-1.3638		SpSC34_ln_sc.55	-1.1763	-0.416807			SpSC34_ln_sc.55	1.99385	0.460052
SpSC34_ln_sc.56	-3.69068	-3.93282			SpSC34_ln_sc.56	0.430256	3.17898			SpSC34_ln_sc.56	4.98208	-1.32789		SpSC34_ln_sc.56	-1.93237	-5.25154			SpSC34_ln_sc.56	1.21557	4.59119
SpSC34_ln_sc.57	4.27631	-16.3871			SpSC34_ln_sc.57	0.964938	2.69164			SpSC34_ln_sc.57	5.0003	-1.33637		SpSC34_ln_sc.57	-2.18592	-3.83961			SpSC34_ln_sc.57	0.156702	3.19359
SpSC34_ln_sc.58	4.25711	-16.4002			SpSC34_ln_sc.58	1.5041	2.10543			SpSC34_ln_sc.58	4.99622	-1.31679		SpSC34_ln_sc.58	-3.29976	-3.26865			SpSC34_ln_sc.58	3.55366	2.07614
SpSC34_ln_sc.59	4.30023	-16.405			SpSC34_ln_sc.59	1.03587	2.61244			SpSC34_ln_sc.59	4.95974	-1.23484		SpSC34_ln_sc.59	-2.81327	-3.25925			SpSC34_ln_sc.59	3.64052	2.17552
SpSC34_ln_sc.60	-3.61738	-3.86913			SpSC34_ln_sc.60	0.446412	3.15613			SpSC34_ln_sc.60	4.99033	-1.33025		SpSC34_ln_sc.60	-2.17378	-3.89139			SpSC34_ln_sc.60	5.3807	3.25842
SpSC34_ln_sc.61	8.97159	4.06871			SpSC34_ln_sc.61	-7.60185	0.995883			SpSC34_ln_sc.61	5.02691	-1.38144		SpSC34_ln_sc.61	-3.13504	0.474653			SpSC34_ln_sc.61	3.52708	0.849218
SpSC34_ln_sc.62	-3.62448	-3.90001			SpSC34_ln_sc.62	0.462545	3.04427			SpSC34_ln_sc.62	4.99592	-1.30426		SpSC34_ln_sc.62	-1.9497	-4.68584			SpSC34_ln_sc.62	5.22335	3.31405
SpSC35_MI_sc.33	-4.79478	7.80635			SpSC35_MI_sc.33	6.53529	-11.1571			SpSC35_MI_sc.33	-12.0217	2.94861		SpSC35_MI_sc.33	5.78711	9.73601			SpSC35_MI_sc.33	-2.46967	-8.11579
SpSC35_MI_sc.37	-4.80375	7.7208			SpSC35_MI_sc.37	6.44805	-11.1159			SpSC35_MI_sc.37	-12.3124	2.93089		SpSC35_MI_sc.37	5.62952	9.84476			SpSC35_MI_sc.37	-2.44356	-7.72331
SpSC35_MI_sc.38	-4.81608	7.81059			SpSC35_MI_sc.38	6.49846	-11.153			SpSC35_MI_sc.38	-12.3583	3.19466		SpSC35_MI_sc.38	5.50302	9.58659			SpSC35_MI_sc.38	-2.43263	-8.15559
SpSC35_MI_sc.40	-4.86984	7.80366			SpSC35_MI_sc.40	6.54569	-11.1637			SpSC35_MI_sc.40	-13.0697	2.83153		SpSC35_MI_sc.40	5.83095	9.7348			SpSC35_MI_sc.40	-2.30257	-7.78885
SpSC35_MI_sc.41	-4.21658	9.69344			SpSC35_MI_sc.41	6.18034	-11.0736			SpSC35_MI_sc.41	-11.9068	2.96648		SpSC35_MI_sc.41	5.41278	9.02551			SpSC35_MI_sc.41	-3.58847	-7.74219
SpSC35_MI_sc.42	-4.74358	7.80498			SpSC35_MI_sc.42	6.50589	-11.0727			SpSC35_MI_sc.42	-12.4776	3.09054		SpSC35_MI_sc.42	5.79699	9.82144			SpSC35_MI_sc.42	-1.92401	-7.07379
SpSC35_MI_sc.43	-4.82917	7.75164			SpSC35_MI_sc.43	6.44967	-11.1717			SpSC35_MI_sc.43	-12.595	2.64779		SpSC35_MI_sc.43	5.51859	9.70135			SpSC35_MI_sc.43	-2.80987	-8.32622
SpSC35_MI_sc.44	-4.85922	7.77643			SpSC35_MI_sc.44	6.51771	-11.1403			SpSC35_MI_sc.44	-12.7262	2.73357		SpSC35_MI_sc.44	5.79399	9.78826			SpSC35_MI_sc.44	-2.90777	-8.25591
SpSC35_MI_sc.45	-4.83322	7.74047			SpSC35_MI_sc.45	6.54114	-11.131			SpSC35_MI_sc.45	-12.2096	2.8612		SpSC35_MI_sc.45	5.81246	9.92486			SpSC35_MI_sc.45	-2.22292	-7.75441
SpSC35_MI_sc.46	-4.77966	7.69954			SpSC35_MI_sc.46	6.29209	-10.9834			SpSC35_MI_sc.46	-12.7197	2.60417		SpSC35_MI_sc.46	4.70186	9.52857			SpSC35_MI_sc.46	-4.26246	-8.02644
SpSC35_MI_sc.47	-4.85299	7.73872			SpSC35_MI_sc.47	6.46741	-11.1257			SpSC35_MI_sc.47	-12.1357	2.97878		SpSC35_MI_sc.47	5.5026	9.94942			SpSC35_MI_sc.47	-2.99845	-7.75551
SpSC35_MI_sc.48	-4.81678	7.78511			SpSC35_MI_sc.48	6.59083	-11.1661			SpSC35_MI_sc.48	-12.1072	2.94409		SpSC35_MI_sc.48	5.70358	9.85263			SpSC35_MI_sc.48	-1.77955	-7.14873
SpSC35_MI_sc.49	-4.8298	7.82071			SpSC35_MI_sc.49	6.57221	-11.1451			SpSC35_MI_sc.49	-12.8889	2.68123		SpSC35_MI_sc.49	5.67847	9.83273			SpSC35_MI_sc.49	-2.57633	-7.49714
SpSC35_MI_sc.50	-4.79059	7.78826			SpSC35_MI_sc.50	6.53982	-11.1356			SpSC35_MI_sc.50	-12.4749	2.77166		SpSC35_MI_sc.50	5.73079	9.759			SpSC35_MI_sc.50	-2.23306	-7.38924
SpSC35_MI_sc.51	-4.77849	7.77472			SpSC35_MI_sc.51	6.51388	-11.1339			SpSC35_MI_sc.51	-12.8639	2.70695		SpSC35_MI_sc.51	5.56945	9.82591			SpSC35_MI_sc.51	-2.76254	-8.13658
SpSC35_MI_sc.52	-4.8237	7.76223			SpSC35_MI_sc.52	6.4986	-11.1063			SpSC35_MI_sc.52	-12.9728	2.63272		SpSC35_MI_sc.52	5.57757	9.91213			SpSC35_MI_sc.52	-2.72574	-7.3976
SpSC35_MI_sc.53	-4.35548	9.75132			SpSC35_MI_sc.53	6.04715	-11.0277			SpSC35_MI_sc.53	-12.2923	3.12128		SpSC35_MI_sc.53	5.58687	9.53573			SpSC35_MI_sc.53	-3.66276	-8.0507
SpSC35_MI_sc.54	-3.84649	8.04581			SpSC35_MI_sc.54	6.05258	-11.0297			SpSC35_MI_sc.54	-12.7506	2.30404		SpSC35_MI_sc.54	5.36008	9.86978			SpSC35_MI_sc.54	-2.92634	-7.6146
SpSC35_MI_sc.55	-4.62699	7.81473			SpSC35_MI_sc.55	5.96951	-11.0082			SpSC35_MI_sc.55	-12.9111	2.50527		SpSC35_MI_sc.55	5.78513	9.9102			SpSC35_MI_sc.55	-3.06112	-8.25461
SpSC35_MI_sc.56	-4.73014	7.78788			SpSC35_MI_sc.56	5.77627	-11.0035			SpSC35_MI_sc.56	-12.3152	3.05924		SpSC35_MI_sc.56	5.2597	9.69987			SpSC35_MI_sc.56	-3.28026	-7.70172
SpSC35_MI_sc.57	-3.53558	8.12646			SpSC35_MI_sc.57	5.65207	-11.0247			SpSC35_MI_sc.57	-12.195	2.44287		SpSC35_MI_sc.57	5.50224	9.9878			SpSC35_MI_sc.57	-2.37186	-8.13145
SpSC35_MI_sc.58	-3.88871	8.00736			SpSC35_MI_sc.58	6.96668	-9.96746			SpSC35_MI_sc.58	-12.8392	2.4551		SpSC35_MI_sc.58	5.44641	9.67085			SpSC35_MI_sc.58	-1.86374	-7.82424
SpSC35_MI_sc.59	-4.76188	7.77845			SpSC35_MI_sc.59	6.21349	-11.0364			SpSC35_MI_sc.59	-12.4864	2.9782		SpSC35_MI_sc.59	5.31457	9.75097			SpSC35_MI_sc.59	-2.57569	-7.98116
SpSC35_MI_sc.60	-3.40569	8.20095			SpSC35_MI_sc.60	5.46635	-11.029			SpSC35_MI_sc.60	-12.8188	2.16726		SpSC35_MI_sc.60	5.41823	9.93384			SpSC35_MI_sc.60	-2.66326	-8.08341
SpSC35_MI_sc.61	-3.63161	8.08191			SpSC35_MI_sc.61	5.79597	-11.0215			SpSC35_MI_sc.61	-12.1352	2.64098		SpSC35_MI_sc.61	5.88121	9.81193			SpSC35_MI_sc.61	-1.85845	-7.69558

## Sheet: Fig 7B
Differential activity pathways of various cell types in spermatogenesis identified by Seurat.
Pahtway	p_val	avg_log2FC	pct.1	pct.2	p_val_adj	cluster
Bile secretion [PATH:mmu04976]	6.11159e-28	0.748998	1	0.997	1.22843e-25	A1
Viral carcinogenesis [PATH:mmu05203]	1.70942e-27	0.493956	1	1	3.43594e-25	A1
p53 signaling pathway [PATH:mmu04115]	1.86489e-27	0.399718	1	1	3.74843e-25	A1
Alcoholism [PATH:mmu05034]	3.0031e-27	0.438723	1	1	6.03623e-25	A1
MicroRNAs in cancer [PATH:mmu05206]	1.68828e-26	0.547758	1	0.993	3.39344e-24	A1
GABAergic synapse [PATH:mmu04727]	1.95774e-26	0.454451	1	1	3.93506e-24	A1
Pancreatic secretion [PATH:mmu04972]	3.47343e-25	0.590353	1	1	6.98159e-23	A1
Cellular senescence [PATH:mmu04218]	5.96218e-25	0.259153	1	1	1.1984e-22	A1
Gap junction [PATH:mmu04540]	1.26239e-24	0.369856	1	1	2.5374e-22	A1
Cell cycle [PATH:mmu04110]	2.63453e-23	0.4477	1	1	5.29542e-21	A1
Hippo signaling pathway [PATH:mmu04390]	2.67038e-23	0.576227	1	0.879	5.36746e-21	A1
FoxO signaling pathway [PATH:mmu04068]	2.67851e-23	0.510603	1	0.98	5.3838e-21	A1
Renin-angiotensin system [PATH:mmu04614]	3.04616e-23	0.580814	1	0.882	6.12278e-21	A1
Jak-STAT signaling pathway [PATH:mmu04630]	5.23247e-23	0.625048	1	0.997	1.05173e-20	A1
Protein digestion and absorption [PATH:mmu04974]	5.05497e-22	0.634738	1	0.917	1.01605e-19	A1
Apelin signaling pathway [PATH:mmu04371]	5.4608e-22	0.349276	1	1	1.09762e-19	A1
Retrograde endocannabinoid signaling [PATH:mmu04723]	5.21163e-21	0.433561	1	1	1.04754e-18	A1
Protein kinases [BR:mmu01001]	1.21096e-20	0.385705	1	1	2.43403e-18	A1
Small cell lung cancer [PATH:mmu05222]	3.37637e-20	0.336182	1	0.988	6.7865e-18	A1
Th17 cell differentiation [PATH:mmu04659]	6.91361e-19	0.342841	1	0.96	1.38964e-16	A1
Morphine addiction [PATH:mmu05032]	2.22457e-18	0.393672	1	1	4.47139e-16	A1
Cholinergic synapse [PATH:mmu04725]	2.9595e-18	0.323167	1	1	5.9486e-16	A1
Adrenergic signaling in cardiomyocytes [PATH:mmu04261]	4.55852e-18	0.424056	1	1	9.16262e-16	A1
PI3K-Akt signaling pathway [PATH:mmu04151]	8.24876e-18	0.530589	1	0.792	1.658e-15	A1
Signaling proteins	1.08174e-17	0.403978	1	1	2.17429e-15	A1
TGF-beta signaling pathway [PATH:mmu04350]	3.57586e-17	0.435995	1	0.956	7.18748e-15	A1
Linoleic acid metabolism [PATH:mmu00591]	6.30819e-17	0.46484	1	0.996	1.26795e-14	A1
Focal adhesion [PATH:mmu04510]	1.16534e-16	0.591659	1	0.899	2.34234e-14	A1
Measles [PATH:mmu05162]	1.22963e-16	0.342201	1	1	2.47155e-14	A1
Circadian entrainment [PATH:mmu04713]	2.19901e-16	0.288798	1	0.991	4.42002e-14	A1
Fat digestion and absorption [PATH:mmu04975]	1.96458e-15	0.421956	1	1	3.9488e-13	A1
Systemic lupus erythematosus [PATH:mmu05322]	2.96628e-15	0.493756	1	1	5.96223e-13	A1
Sphingolipid signaling pathway [PATH:mmu04071]	1.17534e-14	0.388194	1	1	2.36244e-12	A1
Pathways in cancer [PATH:mmu05200]	3.27865e-13	0.330264	1	0.876	6.59008e-11	A1
Transcriptional misregulation in cancers [PATH:mmu05202]	3.90658e-13	0.337264	1	0.879	7.85223e-11	A1
Insulin resistance [PATH:mmu04931]	6.63297e-13	0.409889	1	1	1.33323e-10	A1
Structural proteins	9.50165e-13	0.374594	1	0.92	1.90983e-10	A1
Human papillomavirus infection [PATH:mmu05165]	1.75274e-12	0.494185	1	0.887	3.52301e-10	A1
Transcription factors [BR:mmu03000]	6.7388e-12	0.447211	1	0.907	1.3545e-09	A1
Proteoglycans [BR:mmu00535]	2.98621e-11	0.394331	1	0.877	6.00228e-09	A1
Neuroactive ligand-receptor interaction [PATH:mmu04080]	1.54282e-10	0.449671	1	0.87	3.10107e-08	A1
Phagosome [PATH:mmu04145]	2.05921e-10	0.329672	1	1	4.139e-08	A1
Exosome [BR:mmu04147]	2.23215e-10	0.277269	1	0.974	4.48663e-08	A1
Fc gamma R-mediated phagocytosis [PATH:mmu04666]	6.31267e-10	0.355893	1	1	1.26885e-07	A1
Inflammatory mediator regulation of TRP channels [PATH:mmu04750]	5.58509e-09	0.346285	1	0.983	1.1226e-06	A1
Peptidases [BR:mmu01002]	2.60198e-08	0.296485	1	1	5.22999e-06	A1
HTLV-I infection [PATH:mmu05166]	4.03415e-08	0.303387	1	0.91	8.10864e-06	A1
Relaxin signaling pathway [PATH:mmu04926]	1.68109e-07	0.318579	1	0.912	3.37899e-05	A1
Ion channels [BR:mmu04040]	2.15726e-07	0.419549	1	1	4.3361e-05	A1
Wnt signaling pathway [PATH:mmu04310]	6.03273e-07	0.251529	1	0.96	0.000121258	A1
Signaling pathways regulating pluripotency of stem cells [PATH:mmu04550]	7.33712e-07	0.435043	1	0.812	0.000147476	A1
Necroptosis [PATH:mmu04217]	8.0715e-07	0.326995	1	1	0.000162237	A1
Membrane trafficking [BR:mmu04131]	8.57358e-07	0.262913	1	1	0.000172329	A1
Amyotrophic lateral sclerosis (ALS) [PATH:mmu05014]	3.96268e-06	0.32263	1	1	0.0007965	A1
Nuclear receptors [BR:mmu03310]	4.76151e-05	0.252222	1	0.922	0.00957064	A1
Vascular smooth muscle contraction [PATH:mmu04270]	0.000168516	0.307355	1	1	0.0338716	A1
Toll-like receptor signaling pathway [PATH:mmu04620]	0.000175617	0.320156	1	0.954	0.0352991	A1
Autophagy - animal [PATH:mmu04140]	0.000226904	0.258403	1	0.999	0.0456077	A1
Toxoplasmosis [PATH:mmu05145]	0.000311834	0.268875	1	1	0.0626786	A1
G protein-coupled receptors [BR:mmu04030]	0.00304167	0.364488	1	0.843	0.611375	A1
Serotonergic synapse [PATH:mmu04726]	0.00423116	0.255376	1	0.93	0.850463	A1
Ras signaling pathway [PATH:mmu04014]	0.00485286	0.258725	1	0.91	0.975426	A1
Rap1 signaling pathway [PATH:mmu04015]	1.5264e-26	0.397582	1	1	3.06807e-24	BG2
"Parathyroid hormone synthesis, secretion and action [PATH:mmu04928]"	1.17325e-25	0.309213	1	1	2.35823e-23	BG2
Fc gamma R-mediated phagocytosis [PATH:mmu04666]	2.82993e-25	0.443555	1	1	5.68817e-23	BG2
cAMP signaling pathway [PATH:mmu04024]	7.78392e-23	0.299205	1	0.998	1.56457e-20	BG2
Insulin resistance [PATH:mmu04931]	1.10024e-22	0.428586	1	1	2.21148e-20	BG2
Transfer RNA biogenesis [BR:mmu03016]	1.59187e-22	0.284786	1	1	3.19967e-20	BG2
mTOR signaling pathway [PATH:mmu04150]	3.93817e-22	0.40298	1	1	7.91573e-20	BG2
Regulation of lipolysis in adipocyte [PATH:mmu04923]	4.3896e-22	0.400618	1	1	8.8231e-20	BG2
Membrane trafficking [BR:mmu04131]	6.05819e-21	0.279469	1	1	1.2177e-18	BG2
Pancreatic secretion [PATH:mmu04972]	9.58795e-21	0.401667	1	1	1.92718e-18	BG2
Cytokine receptors [BR:mmu04050]	1.12507e-20	0.412488	1	0.957	2.26139e-18	BG2
Ion channels [BR:mmu04040]	1.59921e-20	0.44969	1	1	3.21442e-18	BG2
G protein-coupled receptors [BR:mmu04030]	4.44763e-20	0.511038	1	0.841	8.93973e-18	BG2
Ras signaling pathway [PATH:mmu04014]	3.23704e-19	0.288843	1	0.908	6.50644e-17	BG2
Transcription factors [BR:mmu03000]	3.54057e-19	0.459248	1	0.906	7.11655e-17	BG2
Autophagy - animal [PATH:mmu04140]	5.89385e-19	0.292619	1	0.999	1.18466e-16	BG2
Melanogenesis [PATH:mmu04916]	1.57333e-18	0.285787	1	0.997	3.16239e-16	BG2
NOD-like receptor signaling pathway [PATH:mmu04621]	2.11799e-18	0.389657	1	1	4.25717e-16	BG2
Hepatitis C [PATH:mmu05160]	2.56409e-18	0.415248	1	0.955	5.15381e-16	BG2
Phospholipase D signaling pathway [PATH:mmu04072]	4.7849e-18	0.387189	1	0.896	9.61766e-16	BG2
Endocytosis [PATH:mmu04144]	6.15201e-18	0.282411	1	1	1.23655e-15	BG2
Cytokine-cytokine receptor interaction [PATH:mmu04060]	9.35851e-18	0.427397	1	0.858	1.88106e-15	BG2
Neuroactive ligand-receptor interaction [PATH:mmu04080]	1.51742e-17	0.462136	1	0.868	3.05001e-15	BG2
Hepatitis B [PATH:mmu05161]	7.57823e-17	0.28033	1	1	1.52322e-14	BG2
Cholinergic synapse [PATH:mmu04725]	1.1188e-16	0.25411	1	1	2.24879e-14	BG2
GABAergic synapse [PATH:mmu04727]	5.80476e-16	0.306024	1	1	1.16676e-13	BG2
Jak-STAT signaling pathway [PATH:mmu04630]	1.98899e-15	0.380522	1	0.997	3.99786e-13	BG2
Glycosaminoglycan binding proteins [BR:mmu00536]	4.24998e-15	0.439896	1	0.934	8.54247e-13	BG2
Gastric cancer [PATH:mmu05226]	5.21957e-15	0.404486	1	0.873	1.04913e-12	BG2
Arachidonic acid metabolism [PATH:mmu00590]	1.75245e-14	0.420141	1	0.976	3.52243e-12	BG2
Hepatocellular carcinoma [PATH:mmu05225]	1.9524e-14	0.278585	1	0.941	3.92432e-12	BG2
Basal cell carcinoma [PATH:mmu05217]	3.67286e-14	0.365403	1	1	7.38244e-12	BG2
Glycerophospholipid metabolism [PATH:mmu00564]	6.81574e-14	0.414758	1	0.979	1.36996e-11	BG2
Longevity regulating pathway - mammal [PATH:mmu04211]	8.02181e-14	0.39548	1	1	1.61238e-11	BG2
Adrenergic signaling in cardiomyocytes [PATH:mmu04261]	1.30182e-13	0.314375	1	1	2.61665e-11	BG2
Wnt signaling pathway [PATH:mmu04310]	1.49598e-13	0.274423	1	0.96	3.00692e-11	BG2
PI3K-Akt signaling pathway [PATH:mmu04151]	3.06413e-13	0.473176	1	0.789	6.15891e-11	BG2
MAPK signaling pathway [PATH:mmu04010]	6.77525e-13	0.257607	1	1	1.36183e-10	BG2
FoxO signaling pathway [PATH:mmu04068]	8.77749e-13	0.452504	1	0.98	1.76428e-10	BG2
Apelin signaling pathway [PATH:mmu04371]	1.22089e-12	0.300917	1	1	2.45398e-10	BG2
Signaling pathways regulating pluripotency of stem cells [PATH:mmu04550]	2.8939e-12	0.462798	1	0.81	5.81674e-10	BG2
Proteoglycans in cancer [PATH:mmu05205]	3.5725e-12	0.355875	1	0.917	7.18073e-10	BG2
Human papillomavirus infection [PATH:mmu05165]	1.35624e-11	0.459695	1	0.886	2.72604e-09	BG2
Cytokines and growth factors [BR:mmu04052]	1.79434e-11	0.414596	1	0.872	3.60662e-09	BG2
Transcriptional misregulation in cancers [PATH:mmu05202]	1.96119e-11	0.33726	1	0.877	3.94199e-09	BG2
Sphingolipid signaling pathway [PATH:mmu04071]	2.50396e-11	0.298839	1	1	5.03297e-09	BG2
Breast cancer [PATH:mmu05224]	2.78806e-11	0.391195	1	0.887	5.60399e-09	BG2
Pathways in cancer [PATH:mmu05200]	4.09585e-11	0.32597	1	0.874	8.23266e-09	BG2
Inflammatory mediator regulation of TRP channels [PATH:mmu04750]	9.68062e-11	0.337549	1	0.983	1.9458e-08	BG2
Protein digestion and absorption [PATH:mmu04974]	4.41314e-10	0.306562	1	0.916	8.87041e-08	BG2
Vascular smooth muscle contraction [PATH:mmu04270]	7.03085e-10	0.356398	1	1	1.4132e-07	BG2
MicroRNAs in cancer [PATH:mmu05206]	8.26223e-10	0.25928	1	0.993	1.66071e-07	BG2
Drug metabolism - cytochrome P450 [PATH:mmu00982]	2.60842e-09	0.276989	1	1	5.24293e-07	BG2
Cushing syndrome [PATH:mmu04934]	1.06547e-08	0.294966	1	0.928	2.1416e-06	BG2
Metabolism of xenobiotics by cytochrome P450 [PATH:mmu00980]	1.18118e-08	0.293219	1	0.972	2.37416e-06	BG2
TGF-beta signaling pathway [PATH:mmu04350]	3.58028e-08	0.282162	1	0.955	7.19636e-06	BG2
Structural proteins	3.76438e-08	0.366247	1	0.919	7.56641e-06	BG2
Amoebiasis [PATH:mmu05146]	4.58117e-08	0.321655	1	0.792	9.20815e-06	BG2
Cell adhesion molecules (CAMs) [PATH:mmu04514]	6.4111e-08	0.38354	1	0.824	1.28863e-05	BG2
Hematopoietic cell lineage [PATH:mmu04640]	7.9308e-08	0.268588	1	0.967	1.59409e-05	BG2
Necroptosis [PATH:mmu04217]	8.13917e-08	0.325381	1	1	1.63597e-05	BG2
Chagas disease (American trypanosomiasis) [PATH:mmu05142]	1.70203e-07	0.288196	1	1	3.42108e-05	BG2
Toll-like receptor signaling pathway [PATH:mmu04620]	1.92679e-07	0.339383	1	0.954	3.87285e-05	BG2
Ether lipid metabolism [PATH:mmu00565]	2.54826e-07	0.391847	1	0.998	5.12199e-05	BG2
Chemical carcinogenesis [PATH:mmu05204]	2.87175e-07	0.255916	1	1	5.77222e-05	BG2
Fat digestion and absorption [PATH:mmu04975]	3.33588e-07	0.328424	1	1	6.70513e-05	BG2
Tight junction [PATH:mmu04530]	3.47047e-07	0.306037	1	1	6.97564e-05	BG2
Relaxin signaling pathway [PATH:mmu04926]	6.29768e-07	0.257571	1	0.911	0.000126583	BG2
Herpes simplex infection [PATH:mmu05168]	1.11489e-06	0.271841	1	0.932	0.000224092	BG2
Proteoglycans [BR:mmu00535]	1.26539e-06	0.283297	1	0.875	0.000254343	BG2
Choline metabolism in cancer [PATH:mmu05231]	3.40259e-06	0.285835	1	0.958	0.000683921	BG2
Hippo signaling pathway [PATH:mmu04390]	7.29276e-06	0.329802	1	0.877	0.00146584	BG2
Lectins [BR:mmu04091]	8.59352e-06	0.313167	1	0.976	0.0017273	BG2
ECM-receptor interaction [PATH:mmu04512]	1.38832e-05	0.325322	1	0.946	0.00279053	BG2
Autoimmune thyroid disease [PATH:mmu05320]	1.86641e-05	0.308308	1	0.888	0.00375149	BG2
Phagosome [PATH:mmu04145]	0.000122518	0.31014	1	1	0.0246261	BG2
Serotonergic synapse [PATH:mmu04726]	0.000735636	0.26038	1	0.929	0.147863	BG2
NF-kappa B signaling pathway [PATH:mmu04064]	0.00383538	0.336817	1	0.93	0.770911	BG2
Fc gamma R-mediated phagocytosis [PATH:mmu04666]	3.96321e-30	0.44573	1	1	7.96605e-28	BS
Rap1 signaling pathway [PATH:mmu04015]	6.89001e-29	0.389103	1	1	1.38489e-26	BS
Insulin resistance [PATH:mmu04931]	7.13982e-29	0.440234	1	1	1.4351e-26	BS
Transcription factors [BR:mmu03000]	2.15634e-28	0.470457	1	0.905	4.33425e-26	BS
Regulation of lipolysis in adipocyte [PATH:mmu04923]	3.53119e-28	0.412471	1	1	7.0977e-26	BS
mTOR signaling pathway [PATH:mmu04150]	3.72282e-28	0.414382	1	1	7.48287e-26	BS
G protein-coupled receptors [BR:mmu04030]	7.06529e-27	0.527225	1	0.839	1.42012e-24	BS
Phospholipase D signaling pathway [PATH:mmu04072]	1.95654e-26	0.411818	1	0.895	3.93265e-24	BS
cAMP signaling pathway [PATH:mmu04024]	2.27466e-26	0.298269	1	0.998	4.57207e-24	BS
Hepatitis C [PATH:mmu05160]	3.69674e-26	0.442266	1	0.955	7.43044e-24	BS
Wnt signaling pathway [PATH:mmu04310]	3.7822e-25	0.311789	1	0.959	7.60222e-23	BS
Ras signaling pathway [PATH:mmu04014]	6.75683e-25	0.292639	1	0.907	1.35812e-22	BS
Membrane trafficking [BR:mmu04131]	1.49859e-24	0.282269	1	1	3.01217e-22	BS
Cytokine-cytokine receptor interaction [PATH:mmu04060]	1.94654e-24	0.437039	1	0.856	3.91256e-22	BS
"Parathyroid hormone synthesis, secretion and action [PATH:mmu04928]"	2.97898e-24	0.262627	1	1	5.98776e-22	BS
Cholinergic synapse [PATH:mmu04725]	3.35038e-23	0.279089	1	1	6.73427e-21	BS
Cytokine receptors [BR:mmu04050]	7.08739e-23	0.413041	1	0.957	1.42456e-20	BS
Glycosaminoglycan binding proteins [BR:mmu00536]	7.58497e-23	0.478814	1	0.934	1.52458e-20	BS
Pancreatic secretion [PATH:mmu04972]	5.83009e-22	0.378598	1	1	1.17185e-19	BS
Transfer RNA biogenesis [BR:mmu03016]	8.66075e-22	0.262219	1	1	1.74081e-19	BS
Endocytosis [PATH:mmu04144]	2.43108e-21	0.286228	1	1	4.88647e-19	BS
Ion channels [BR:mmu04040]	3.95351e-21	0.443825	1	1	7.94656e-19	BS
Neuroactive ligand-receptor interaction [PATH:mmu04080]	4.69195e-21	0.467917	1	0.867	9.43082e-19	BS
PI3K-Akt signaling pathway [PATH:mmu04151]	1.26134e-20	0.508746	1	0.786	2.53529e-18	BS
Cytochrome P450 [BR:mmu00199]	3.6931e-20	0.276701	1	1	7.42314e-18	BS
Melanogenesis [PATH:mmu04916]	1.735e-19	0.284623	1	0.997	3.48735e-17	BS
Signaling pathways regulating pluripotency of stem cells [PATH:mmu04550]	7.90986e-19	0.482338	1	0.808	1.58988e-16	BS
Jak-STAT signaling pathway [PATH:mmu04630]	2.41319e-18	0.390476	1	0.997	4.85051e-16	BS
Longevity regulating pathway - mammal [PATH:mmu04211]	2.54933e-18	0.419952	1	1	5.12416e-16	BS
Gastric cancer [PATH:mmu05226]	3.81448e-18	0.409925	1	0.872	7.66711e-16	BS
Proteoglycans in cancer [PATH:mmu05205]	4.79526e-18	0.387689	1	0.916	9.63848e-16	BS
Cytokines and growth factors [BR:mmu04052]	5.27523e-18	0.432841	1	0.871	1.06032e-15	BS
Protein digestion and absorption [PATH:mmu04974]	5.72988e-18	0.414931	1	0.915	1.15171e-15	BS
MicroRNAs in cancer [PATH:mmu05206]	6.99483e-18	0.331209	1	0.993	1.40596e-15	BS
GABAergic synapse [PATH:mmu04727]	8.22968e-18	0.303736	1	1	1.65416e-15	BS
Type II diabetes mellitus [PATH:mmu04930]	1.19107e-17	0.278867	1	1	2.39406e-15	BS
NOD-like receptor signaling pathway [PATH:mmu04621]	2.46233e-17	0.33282	1	1	4.94927e-15	BS
Human papillomavirus infection [PATH:mmu05165]	3.93336e-17	0.475892	1	0.884	7.90605e-15	BS
Lectins [BR:mmu04091]	1.73388e-16	0.407375	1	0.975	3.48509e-14	BS
Basal cell carcinoma [PATH:mmu05217]	5.34068e-16	0.356286	1	1	1.07348e-13	BS
Cell adhesion molecules (CAMs) [PATH:mmu04514]	1.3426e-15	0.446627	1	0.822	2.69863e-13	BS
Proteoglycans [BR:mmu00535]	1.59937e-15	0.390753	1	0.874	3.21473e-13	BS
Arachidonic acid metabolism [PATH:mmu00590]	4.35745e-15	0.418518	1	0.975	8.75848e-13	BS
Transcriptional misregulation in cancers [PATH:mmu05202]	5.46798e-15	0.342347	1	0.876	1.09906e-12	BS
Breast cancer [PATH:mmu05224]	1.45076e-14	0.391954	1	0.886	2.91602e-12	BS
Structural proteins	2.59502e-14	0.37903	1	0.918	5.21599e-12	BS
Complement and coagulation cascades [PATH:mmu04610]	2.90489e-14	0.289745	1	0.999	5.83882e-12	BS
Inflammatory mediator regulation of TRP channels [PATH:mmu04750]	3.2752e-14	0.347903	1	0.982	6.58315e-12	BS
Autophagy - animal [PATH:mmu04140]	4.22139e-14	0.288036	1	0.999	8.48499e-12	BS
TGF-beta signaling pathway [PATH:mmu04350]	9.50359e-14	0.32825	1	0.955	1.91022e-11	BS
FoxO signaling pathway [PATH:mmu04068]	1.04457e-13	0.454315	1	0.98	2.09958e-11	BS
Apelin signaling pathway [PATH:mmu04371]	1.4402e-13	0.297198	1	1	2.89479e-11	BS
Amoebiasis [PATH:mmu05146]	3.45724e-13	0.41762	1	0.79	6.94906e-11	BS
Relaxin signaling pathway [PATH:mmu04926]	3.59499e-13	0.378753	1	0.91	7.22593e-11	BS
Vascular smooth muscle contraction [PATH:mmu04270]	3.75048e-12	0.358863	1	1	7.53847e-10	BS
Nuclear receptors [BR:mmu03310]	4.23009e-12	0.326044	1	0.92	8.50247e-10	BS
Hippo signaling pathway [PATH:mmu04390]	8.78661e-12	0.411001	1	0.876	1.76611e-09	BS
Pathways in cancer [PATH:mmu05200]	1.31109e-11	0.323485	1	0.873	2.63529e-09	BS
Cushing syndrome [PATH:mmu04934]	2.01767e-11	0.292134	1	0.928	4.05552e-09	BS
Glycerophospholipid metabolism [PATH:mmu00564]	5.00087e-11	0.359179	1	0.979	1.00518e-08	BS
HTLV-I infection [PATH:mmu05166]	5.17952e-11	0.261523	1	0.908	1.04108e-08	BS
MAPK signaling pathway [PATH:mmu04010]	1.08059e-10	0.25541	1	1	2.17199e-08	BS
AGE-RAGE signaling pathway in diabetic complications [PATH:mmu04933]	2.44769e-10	0.317146	1	0.873	4.91986e-08	BS
Sphingolipid signaling pathway [PATH:mmu04071]	3.61089e-10	0.253326	1	1	7.25789e-08	BS
Hematopoietic cell lineage [PATH:mmu04640]	5.19829e-10	0.281508	1	0.966	1.04486e-07	BS
Necroptosis [PATH:mmu04217]	6.03535e-10	0.330419	1	1	1.21311e-07	BS
Toll-like receptor signaling pathway [PATH:mmu04620]	6.32137e-10	0.350448	1	0.953	1.27059e-07	BS
Tight junction [PATH:mmu04530]	8.95111e-10	0.303752	1	1	1.79917e-07	BS
Leukocyte transendothelial migration [PATH:mmu04670]	9.16011e-10	0.281159	1	0.966	1.84118e-07	BS
Platelet activation [PATH:mmu04611]	9.74269e-10	0.311074	1	0.996	1.95828e-07	BS
ECM-receptor interaction [PATH:mmu04512]	2.09838e-09	0.35317	1	0.945	4.21774e-07	BS
Serotonergic synapse [PATH:mmu04726]	2.24899e-09	0.293736	1	0.929	4.52048e-07	BS
Herpes simplex infection [PATH:mmu05168]	3.05267e-09	0.27677	1	0.931	6.13587e-07	BS
Choline metabolism in cancer [PATH:mmu05231]	7.26856e-09	0.3133	1	0.958	1.46098e-06	BS
CD Molecules [BR:mmu04090]	8.43812e-09	0.381479	1	0.883	1.69606e-06	BS
Chagas disease (American trypanosomiasis) [PATH:mmu05142]	1.15063e-08	0.280008	1	1	2.31277e-06	BS
Ether lipid metabolism [PATH:mmu00565]	1.05643e-06	0.371423	1	0.998	0.000212342	BS
Fat digestion and absorption [PATH:mmu04975]	3.03345e-06	0.285027	1	1	0.000609724	BS
Autoimmune thyroid disease [PATH:mmu05320]	3.19848e-06	0.304126	1	0.887	0.000642895	BS
Phagosome [PATH:mmu04145]	2.15742e-05	0.308001	1	1	0.00433642	BS
NF-kappa B signaling pathway [PATH:mmu04064]	0.000101595	0.34982	1	0.929	0.0204206	BS
Exosome [BR:mmu04147]	0.000235235	0.25109	1	0.974	0.0472822	BS
Morphine addiction [PATH:mmu05032]	1.22851e-38	0.488734	1	1	2.46931e-36	D
Central carbon metabolism in cancer [PATH:mmu05230]	2.88233e-38	0.661804	1	1	5.79349e-36	D
Protein processing in endoplasmic reticulum [PATH:mmu04141]	1.19538e-37	0.54963	1	1	2.40271e-35	D
Amphetamine addiction [PATH:mmu05031]	2.22062e-37	0.258877	1	1	4.46344e-35	D
Retrograde endocannabinoid signaling [PATH:mmu04723]	1.82992e-36	0.46608	1	1	3.67815e-34	D
RNA degradation [PATH:mmu03018]	3.23016e-36	0.390292	1	1	6.49263e-34	D
RNA transport [PATH:mmu03013]	1.57608e-33	0.860267	1	0.999	3.16792e-31	D
B cell receptor signaling pathway [PATH:mmu04662]	2.34356e-33	0.630904	1	0.986	4.71056e-31	D
Transporters [BR:mmu02000]	1.69427e-31	0.636805	1	0.999	3.40548e-29	D
Fructose and mannose metabolism [PATH:mmu00051]	2.09886e-31	0.642758	1	1	4.21872e-29	D
T cell receptor signaling pathway [PATH:mmu04660]	3.13482e-31	0.589949	1	1	6.301e-29	D
Regulation of actin cytoskeleton [PATH:mmu04810]	7.02851e-31	0.626306	1	0.999	1.41273e-28	D
Messenger RNA Biogenesis [BR:mmu03019]	1.95501e-30	0.259348	1	1	3.92958e-28	D
Calcium signaling pathway [PATH:mmu04020]	3.82426e-29	0.291427	1	1	7.68676e-27	D
Axon guidance [PATH:mmu04360]	3.83919e-29	0.251204	1	1	7.71677e-27	D
Epstein-Barr virus infection [PATH:mmu05169]	4.33192e-29	0.361406	1	1	8.70715e-27	D
Non-alcoholic fatty liver disease (NAFLD) [PATH:mmu04932]	5.61704e-29	0.313566	1	1	1.12903e-26	D
Pyruvate metabolism [PATH:mmu00620]	3.23047e-28	0.305962	1	1	6.49325e-26	D
Chaperones and folding catalysts [BR:mmu03110]	8.56712e-28	0.482	1	1	1.72199e-25	D
AMPK signaling pathway [PATH:mmu04152]	9.39604e-28	0.631437	1	1	1.8886e-25	D
C-type lectin receptor signaling pathway [PATH:mmu04625]	1.5123e-27	0.334742	1	1	3.03973e-25	D
Parkinson disease [PATH:mmu05012]	1.6108e-26	0.303686	1	1	3.23771e-24	D
Acute myeloid leukemia [PATH:mmu05221]	5.23504e-26	0.330223	1	0.999	1.05224e-23	D
Huntington disease [PATH:mmu05016]	2.93959e-25	0.351009	1	1	5.90859e-23	D
Peptidases [BR:mmu01002]	1.3392e-24	0.483594	1	1	2.6918e-22	D
Ribosome biogenesis [BR:mmu03009]	3.0965e-24	0.261253	1	1	6.22397e-22	D
Thyroid hormone signaling pathway [PATH:mmu04919]	1.7694e-23	0.520297	1	0.999	3.55649e-21	D
Glucagon signaling pathway [PATH:mmu04922]	1.82793e-23	0.269786	1	1	3.67415e-21	D
Dopaminergic synapse [PATH:mmu04728]	3.90618e-23	0.325562	1	1	7.85141e-21	D
Renin secretion [PATH:mmu04924]	1.31601e-21	0.297034	1	1	2.64519e-19	D
Glycolysis / Gluconeogenesis [PATH:mmu00010]	2.20261e-21	0.524634	1	1	4.42725e-19	D
Amyotrophic lateral sclerosis (ALS) [PATH:mmu05014]	4.38145e-21	0.400039	1	1	8.80672e-19	D
Thermogenesis [PATH:mmu04714]	3.07902e-18	0.254355	1	1	6.18883e-16	D
Purine metabolism [PATH:mmu00230]	3.53103e-18	0.49965	1	1	7.09738e-16	D
Sphingolipid metabolism [PATH:mmu00600]	5.33709e-18	0.365366	1	1	1.07276e-15	D
Wnt signaling pathway [PATH:mmu04310]	2.62371e-14	0.273366	1	0.96	5.27367e-12	D
Oxidative phosphorylation [PATH:mmu00190]	4.00923e-14	0.322542	1	1	8.05855e-12	D
Mitochondrial biogenesis [BR:mmu03029]	1.44563e-10	0.267582	1	1	2.90571e-08	D
Olfactory transduction [PATH:mmu04740]	3.30942e-41	0.296436	1	1	6.65193e-39	eP
Proteasome [BR:mmu03051]	1.35523e-37	0.691066	1	1	2.72402e-35	eP
Estrogen signaling pathway [PATH:mmu04915]	2.11582e-37	0.445446	1	1	4.25279e-35	eP
Measles [PATH:mmu05162]	1.74912e-36	0.411754	1	1	3.51573e-34	eP
Influenza A [PATH:mmu05164]	9.95261e-36	0.287697	1	1	2.00048e-33	eP
Sphingolipid signaling pathway [PATH:mmu04071]	2.16298e-35	0.499307	1	1	4.3476e-33	eP
Cardiac muscle contraction [PATH:mmu04260]	1.11244e-34	0.382329	1	1	2.23601e-32	eP
Thermogenesis [PATH:mmu04714]	1.15066e-34	0.295132	1	1	2.31283e-32	eP
Salivary secretion [PATH:mmu04970]	2.14569e-32	0.323027	1	1	4.31284e-30	eP
Parkinson disease [PATH:mmu05012]	1.87006e-31	0.305472	1	1	3.75881e-29	eP
Oxidative phosphorylation [PATH:mmu00190]	6.37356e-31	0.390786	1	1	1.28109e-28	eP
Glycosyltransferases [BR:mmu01003]	1.20801e-30	0.582402	1	1	2.42809e-28	eP
Platinum drug resistance [PATH:mmu01524]	1.55092e-30	0.423932	1	1	3.11734e-28	eP
Non-alcoholic fatty liver disease (NAFLD) [PATH:mmu04932]	1.15364e-29	0.310664	1	1	2.31881e-27	eP
Hepatitis B [PATH:mmu05161]	2.66554e-29	0.347981	1	1	5.35774e-27	eP
Toxoplasmosis [PATH:mmu05145]	5.89873e-27	0.354364	1	1	1.18564e-24	eP
Dopaminergic synapse [PATH:mmu04728]	1.14901e-26	0.323162	1	1	2.30951e-24	eP
Mitochondrial biogenesis [BR:mmu03029]	8.96512e-26	0.450541	1	1	1.80199e-23	eP
Huntington disease [PATH:mmu05016]	9.47159e-26	0.349736	1	1	1.90379e-23	eP
cGMP - PKG signaling pathway [PATH:mmu04022]	1.89782e-24	0.275174	1	1	3.81463e-22	eP
Glycosylphosphatidylinositol (GPI)-anchored proteins [BR:mmu00537]	4.57941e-24	0.348494	1	1	9.20462e-22	eP
Sphingolipid metabolism [PATH:mmu00600]	6.85225e-24	0.38667	1	1	1.3773e-21	eP
Pertussis [PATH:mmu05133]	7.69438e-24	0.28067	1	0.983	1.54657e-21	eP
Renin secretion [PATH:mmu04924]	9.0924e-22	0.290979	1	1	1.82757e-19	eP
Amyotrophic lateral sclerosis (ALS) [PATH:mmu05014]	3.50217e-21	0.395202	1	1	7.03937e-19	eP
Peptidases [BR:mmu01002]	7.09774e-21	0.428852	1	1	1.42665e-18	eP
Apelin signaling pathway [PATH:mmu04371]	2.26071e-20	0.325149	1	1	4.54403e-18	eP
C-type lectin receptor signaling pathway [PATH:mmu04625]	2.36407e-20	0.321335	1	1	4.75177e-18	eP
Glucagon signaling pathway [PATH:mmu04922]	1.41105e-19	0.266979	1	1	2.8362e-17	eP
Pyruvate metabolism [PATH:mmu00620]	8.06384e-19	0.297398	1	1	1.62083e-16	eP
Alcoholism [PATH:mmu05034]	2.7771e-18	0.340853	1	1	5.58198e-16	eP
Chemical carcinogenesis [PATH:mmu05204]	3.62799e-18	0.378731	1	1	7.29226e-16	eP
Antigen processing and presentation [PATH:mmu04612]	9.31914e-18	0.255539	1	1	1.87315e-15	eP
Acute myeloid leukemia [PATH:mmu05221]	1.05022e-15	0.274486	1	0.999	2.11095e-13	eP
Glutathione metabolism [PATH:mmu00480]	3.97564e-15	0.308928	1	1	7.99103e-13	eP
Small cell lung cancer [PATH:mmu05222]	2.66461e-14	0.307865	1	0.988	5.35587e-12	eP
Metabolism of xenobiotics by cytochrome P450 [PATH:mmu00980]	3.04587e-14	0.371773	1	0.972	6.1222e-12	eP
Protein processing in endoplasmic reticulum [PATH:mmu04141]	3.92087e-14	0.390127	1	1	7.88094e-12	eP
Chemokine signaling pathway [PATH:mmu04062]	3.53346e-13	0.259165	1	0.999	7.10225e-11	eP
Fluid shear stress and atherosclerosis [PATH:mmu05418]	5.5754e-12	0.300835	1	0.913	1.12065e-09	eP
Drug metabolism - other enzymes [PATH:mmu00983]	1.63261e-11	0.315522	1	1	3.28155e-09	eP
Adrenergic signaling in cardiomyocytes [PATH:mmu04261]	1.31942e-10	0.264484	1	1	2.65204e-08	eP
Chaperones and folding catalysts [BR:mmu03110]	3.28583e-10	0.391199	1	1	6.60453e-08	eP
Drug metabolism - cytochrome P450 [PATH:mmu00982]	9.05084e-10	0.295025	1	1	1.81922e-07	eP
Glycolysis / Gluconeogenesis [PATH:mmu00010]	1.25273e-09	0.437611	1	1	2.51799e-07	eP
Exosome [BR:mmu04147]	8.10165e-09	0.257673	1	0.974	1.62843e-06	eP
Fructose and mannose metabolism [PATH:mmu00051]	1.01757e-07	0.432772	1	1	2.04531e-05	eP
Purine metabolism [PATH:mmu00230]	1.99428e-07	0.284181	1	1	4.00849e-05	eP
Toll-like receptor signaling pathway [PATH:mmu04620]	1.50011e-05	0.295385	1	0.953	0.00301523	eP
Endocytosis [PATH:mmu04144]	0.00621885	0.267922	1	1	1	eP
Tight junction [PATH:mmu04530]	3.72638e-26	0.392355	1	1	7.49003e-24	ePL
Circadian entrainment [PATH:mmu04713]	2.62893e-25	0.300664	1	0.99	5.28415e-23	ePL
FoxO signaling pathway [PATH:mmu04068]	2.39031e-23	0.49026	1	0.98	4.80452e-21	ePL
Melanogenesis [PATH:mmu04916]	6.91807e-23	0.291368	1	0.997	1.39053e-20	ePL
Retinol metabolism [PATH:mmu00830]	7.18366e-23	0.396475	1	1	1.44392e-20	ePL
Pertussis [PATH:mmu05133]	1.05028e-21	0.281638	1	0.983	2.11106e-19	ePL
NF-kappa B signaling pathway [PATH:mmu04064]	1.24331e-21	0.428978	1	0.93	2.49905e-19	ePL
Breast cancer [PATH:mmu05224]	1.29673e-21	0.421759	1	0.887	2.60644e-19	ePL
Protein kinases [BR:mmu01001]	3.30622e-21	0.356489	1	1	6.64549e-19	ePL
Basal cell carcinoma [PATH:mmu05217]	9.78115e-21	0.383161	1	1	1.96601e-18	ePL
Signaling pathways regulating pluripotency of stem cells [PATH:mmu04550]	1.05384e-20	0.492064	1	0.809	2.11822e-18	ePL
mTOR signaling pathway [PATH:mmu04150]	2.52549e-20	0.395107	1	1	5.07624e-18	ePL
Cushing syndrome [PATH:mmu04934]	2.66982e-20	0.368476	1	0.928	5.36634e-18	ePL
Gastric cancer [PATH:mmu05226]	1.2995e-19	0.417759	1	0.873	2.612e-17	ePL
Cell cycle [PATH:mmu04110]	2.80662e-19	0.335549	1	1	5.6413e-17	ePL
Ovarian Steroidogenesis [PATH:mmu04913]	3.4556e-19	0.487623	1	1	6.94576e-17	ePL
Small cell lung cancer [PATH:mmu05222]	3.99029e-19	0.318357	1	0.988	8.02049e-17	ePL
Cortisol synthesis and secretion [PATH:mmu04927]	6.46293e-19	0.386751	1	1	1.29905e-16	ePL
Human papillomavirus infection [PATH:mmu05165]	1.34999e-18	0.485035	1	0.885	2.71348e-16	ePL
Proteoglycans in cancer [PATH:mmu05205]	1.78101e-18	0.412575	1	0.917	3.57984e-16	ePL
Hippo signaling pathway [PATH:mmu04390]	3.64779e-18	0.498412	1	0.877	7.33205e-16	ePL
TGF-beta signaling pathway [PATH:mmu04350]	1.28739e-17	0.389472	1	0.955	2.58765e-15	ePL
Hepatocellular carcinoma [PATH:mmu05225]	1.85527e-17	0.288582	1	0.941	3.7291e-15	ePL
Vascular smooth muscle contraction [PATH:mmu04270]	1.94904e-17	0.409606	1	1	3.91757e-15	ePL
Structural proteins	3.14893e-17	0.379849	1	0.919	6.32934e-15	ePL
G protein-coupled receptors [BR:mmu04030]	3.98215e-17	0.503075	1	0.841	8.00413e-15	ePL
Phagosome [PATH:mmu04145]	4.56262e-17	0.325953	1	1	9.17087e-15	ePL
Nuclear receptors [BR:mmu03310]	1.25184e-16	0.409939	1	0.92	2.5162e-14	ePL
cAMP signaling pathway [PATH:mmu04024]	1.87553e-16	0.273636	1	0.998	3.76981e-14	ePL
Amoebiasis [PATH:mmu05146]	2.69947e-16	0.52176	1	0.792	5.42594e-14	ePL
Pathways in cancer [PATH:mmu05200]	3.2493e-16	0.331354	1	0.874	6.53109e-14	ePL
Focal adhesion [PATH:mmu04510]	3.87464e-16	0.493264	1	0.898	7.78802e-14	ePL
Neuroactive ligand-receptor interaction [PATH:mmu04080]	4.64621e-16	0.46029	1	0.868	9.33888e-14	ePL
HTLV-I infection [PATH:mmu05166]	6.87715e-16	0.294171	1	0.909	1.38231e-13	ePL
GABAergic synapse [PATH:mmu04727]	7.79957e-16	0.301772	1	1	1.56771e-13	ePL
Lectins [BR:mmu04091]	8.33221e-16	0.415757	1	0.976	1.67477e-13	ePL
Adrenergic signaling in cardiomyocytes [PATH:mmu04261]	1.62949e-15	0.350372	1	1	3.27528e-13	ePL
Aldosterone synthesis and secretion [PATH:mmu04925]	1.99103e-15	0.270747	1	1	4.00198e-13	ePL
Cell adhesion molecules (CAMs) [PATH:mmu04514]	4.75742e-15	0.436418	1	0.823	9.56242e-13	ePL
Toll-like receptor signaling pathway [PATH:mmu04620]	6.12313e-15	0.382076	1	0.954	1.23075e-12	ePL
PI3K-Akt signaling pathway [PATH:mmu04151]	6.40941e-15	0.463508	1	0.788	1.28829e-12	ePL
Transcription factors [BR:mmu03000]	1.26818e-14	0.439575	1	0.906	2.54904e-12	ePL
Cytochrome P450 [BR:mmu00199]	1.41908e-14	0.283534	1	1	2.85234e-12	ePL
p53 signaling pathway [PATH:mmu04115]	3.39156e-14	0.277827	1	1	6.81704e-12	ePL
Relaxin signaling pathway [PATH:mmu04926]	9.81745e-14	0.44504	1	0.911	1.97331e-11	ePL
Proteoglycans [BR:mmu00535]	1.11593e-13	0.405193	1	0.875	2.24301e-11	ePL
ECM-receptor interaction [PATH:mmu04512]	2.11119e-13	0.401526	1	0.946	4.24349e-11	ePL
Choline metabolism in cancer [PATH:mmu05231]	2.58819e-13	0.377322	1	0.958	5.20226e-11	ePL
Rheumatoid arthritis [PATH:mmu05323]	5.63679e-13	0.352886	1	1	1.133e-10	ePL
Chagas disease (American trypanosomiasis) [PATH:mmu05142]	6.70159e-13	0.3178	1	1	1.34702e-10	ePL
Cytokines and growth factors [BR:mmu04052]	9.00337e-13	0.416101	1	0.872	1.80968e-10	ePL
Rap1 signaling pathway [PATH:mmu04015]	1.1505e-12	0.300273	1	1	2.31251e-10	ePL
Exosome [BR:mmu04147]	1.19683e-12	0.268933	1	0.974	2.40562e-10	ePL
AGE-RAGE signaling pathway in diabetic complications [PATH:mmu04933]	1.26e-12	0.425343	1	0.874	2.5326e-10	ePL
Metabolism of xenobiotics by cytochrome P450 [PATH:mmu00980]	5.06419e-12	0.319885	1	0.972	1.0179e-09	ePL
Transcriptional misregulation in cancers [PATH:mmu05202]	1.0438e-11	0.338127	1	0.877	2.09804e-09	ePL
Leukocyte transendothelial migration [PATH:mmu04670]	1.10378e-11	0.369015	1	0.967	2.2186e-09	ePL
Drug metabolism - cytochrome P450 [PATH:mmu00982]	3.56701e-11	0.273115	1	1	7.16968e-09	ePL
Intestinal immune network for IgA production [PATH:mmu04672]	4.24841e-11	0.356705	1	0.932	8.53931e-09	ePL
Herpes simplex infection [PATH:mmu05168]	5.14139e-11	0.273977	1	0.932	1.03342e-08	ePL
Glutathione metabolism [PATH:mmu00480]	1.17341e-10	0.261721	1	1	2.35856e-08	ePL
Insulin secretion [PATH:mmu04911]	6.46807e-10	0.26904	1	1	1.30008e-07	ePL
Apelin signaling pathway [PATH:mmu04371]	7.88638e-10	0.272838	1	1	1.58516e-07	ePL
Insulin resistance [PATH:mmu04931]	8.06827e-10	0.337733	1	1	1.62172e-07	ePL
Inflammatory mediator regulation of TRP channels [PATH:mmu04750]	1.42279e-09	0.315805	1	0.983	2.85981e-07	ePL
Complement and coagulation cascades [PATH:mmu04610]	2.44259e-09	0.263983	1	0.999	4.90961e-07	ePL
Systemic lupus erythematosus [PATH:mmu05322]	3.31952e-09	0.347205	1	1	6.67223e-07	ePL
Toxoplasmosis [PATH:mmu05145]	4.39525e-09	0.289146	1	1	8.83446e-07	ePL
Chemical carcinogenesis [PATH:mmu05204]	1.51271e-08	0.253142	1	1	3.04055e-06	ePL
Protein digestion and absorption [PATH:mmu04974]	3.42091e-08	0.273451	1	0.916	6.87603e-06	ePL
NOD-like receptor signaling pathway [PATH:mmu04621]	3.9319e-08	0.263019	1	1	7.90313e-06	ePL
Alcoholism [PATH:mmu05034]	4.70231e-08	0.269016	1	1	9.45163e-06	ePL
Autoimmune thyroid disease [PATH:mmu05320]	8.24756e-08	0.306	1	0.888	1.65776e-05	ePL
Glycosaminoglycan binding proteins [BR:mmu00536]	1.81267e-07	0.32523	1	0.934	3.64347e-05	ePL
Ras signaling pathway [PATH:mmu04014]	3.86567e-07	0.269043	1	0.908	7.76999e-05	ePL
Autophagy - animal [PATH:mmu04140]	3.89448e-07	0.26759	1	0.999	7.8279e-05	ePL
CD Molecules [BR:mmu04090]	4.28827e-07	0.330393	1	0.885	8.61943e-05	ePL
Serotonergic synapse [PATH:mmu04726]	1.07237e-06	0.268065	1	0.929	0.000215547	ePL
Phospholipase D signaling pathway [PATH:mmu04072]	2.30522e-06	0.300258	1	0.896	0.000463349	ePL
Membrane trafficking [BR:mmu04131]	2.39651e-06	0.262283	1	1	0.000481699	ePL
Arachidonic acid metabolism [PATH:mmu00590]	3.04205e-06	0.392111	1	0.976	0.000611451	ePL
Fc gamma R-mediated phagocytosis [PATH:mmu04666]	4.43879e-06	0.275667	1	1	0.000892196	ePL
Glycerophospholipid metabolism [PATH:mmu00564]	1.55567e-05	0.282764	1	0.979	0.00312689	ePL
Hepatitis C [PATH:mmu05160]	2.48904e-05	0.309031	1	0.955	0.00500298	ePL
Fat digestion and absorption [PATH:mmu04975]	0.00016902	0.266932	1	1	0.033973	ePL
Cytokine-cytokine receptor interaction [PATH:mmu04060]	0.000173106	0.373804	1	0.857	0.0347943	ePL
Cytokine receptors [BR:mmu04050]	0.000294706	0.299203	1	0.957	0.0592359	ePL
Glycerophospholipid metabolism [PATH:mmu00564]	3.94991e-58	0.507014	1	0.976	7.93931e-56	G1
Arachidonic acid metabolism [PATH:mmu00590]	1.119e-57	0.494223	1	0.972	2.2492e-55	G1
Protein kinases [BR:mmu01001]	4.20477e-55	0.377704	1	1	8.45158e-53	G1
Membrane trafficking [BR:mmu04131]	1.9417e-52	0.317986	1	1	3.90282e-50	G1
Neurotrophin signaling pathway [PATH:mmu04722]	1.35229e-50	0.281973	1	1	2.71811e-48	G1
mTOR signaling pathway [PATH:mmu04150]	1.03514e-48	0.39994	1	1	2.08062e-46	G1
Fat digestion and absorption [PATH:mmu04975]	4.41205e-47	0.440943	1	1	8.86823e-45	G1
Phagosome [PATH:mmu04145]	7.36786e-47	0.386685	1	1	1.48094e-44	G1
Inflammatory mediator regulation of TRP channels [PATH:mmu04750]	2.86643e-46	0.406951	1	0.98	5.76152e-44	G1
Autophagy - animal [PATH:mmu04140]	7.92094e-46	0.32794	1	0.999	1.59211e-43	G1
Fc gamma R-mediated phagocytosis [PATH:mmu04666]	8.6904e-46	0.410293	1	1	1.74677e-43	G1
Neuroactive ligand-receptor interaction [PATH:mmu04080]	1.90337e-45	0.524661	1	0.849	3.82578e-43	G1
Structural proteins	1.44446e-43	0.436191	1	0.907	2.90336e-41	G1
Cytokine receptors [BR:mmu04050]	2.72207e-43	0.431456	1	0.951	5.47137e-41	G1
Cell cycle [PATH:mmu04110]	1.79914e-42	0.300476	1	1	3.61627e-40	G1
Melanogenesis [PATH:mmu04916]	2.49588e-42	0.312335	1	0.997	5.01672e-40	G1
Insulin resistance [PATH:mmu04931]	6.40195e-42	0.403168	1	1	1.28679e-39	G1
Serotonergic synapse [PATH:mmu04726]	1.86793e-41	0.35131	1	0.919	3.75455e-39	G1
Cytochrome P450 [BR:mmu00199]	1.89295e-40	0.259212	1	1	3.80484e-38	G1
Ether lipid metabolism [PATH:mmu00565]	7.47641e-40	0.47719	1	0.998	1.50276e-37	G1
Circadian entrainment [PATH:mmu04713]	4.55353e-39	0.257173	1	0.989	9.15259e-37	G1
FoxO signaling pathway [PATH:mmu04068]	4.2777e-38	0.514024	1	0.977	8.59817e-36	G1
MAPK signaling pathway [PATH:mmu04010]	1.1206e-37	0.289958	1	1	2.25241e-35	G1
Linoleic acid metabolism [PATH:mmu00591]	2.37541e-36	0.392589	1	0.995	4.77458e-34	G1
Lectins [BR:mmu04091]	7.3826e-36	0.434028	1	0.972	1.4839e-33	G1
Ras signaling pathway [PATH:mmu04014]	2.16008e-35	0.32208	1	0.895	4.34176e-33	G1
Choline metabolism in cancer [PATH:mmu05231]	5.12291e-35	0.393785	1	0.952	1.02971e-32	G1
Tight junction [PATH:mmu04530]	9.52734e-35	0.37387	1	1	1.915e-32	G1
Basal cell carcinoma [PATH:mmu05217]	5.99994e-34	0.375341	1	1	1.20599e-31	G1
NF-kappa B signaling pathway [PATH:mmu04064]	7.23608e-34	0.443872	1	0.92	1.45445e-31	G1
DNA replication proteins [BR:mmu03032]	1.72301e-33	0.250303	1	0.999	3.46326e-31	G1
Endocytosis [PATH:mmu04144]	3.84836e-33	0.312753	1	1	7.7352e-31	G1
Breast cancer [PATH:mmu05224]	6.18588e-32	0.426596	1	0.871	1.24336e-29	G1
Chagas disease (American trypanosomiasis) [PATH:mmu05142]	4.2593e-31	0.338846	1	1	8.56119e-29	G1
Ion channels [BR:mmu04040]	5.50814e-31	0.462566	1	1	1.10714e-28	G1
Rap1 signaling pathway [PATH:mmu04015]	2.65848e-30	0.279912	1	1	5.34354e-28	G1
Gastric cancer [PATH:mmu05226]	1.1681e-29	0.421782	1	0.855	2.34788e-27	G1
Transcription factors [BR:mmu03000]	2.5892e-29	0.472263	1	0.892	5.20428e-27	G1
Intestinal immune network for IgA production [PATH:mmu04672]	3.40681e-29	0.362494	1	0.922	6.84769e-27	G1
G protein-coupled receptors [BR:mmu04030]	3.76368e-28	0.501714	1	0.818	7.56499e-26	G1
Phospholipase D signaling pathway [PATH:mmu04072]	4.97123e-26	0.357978	1	0.881	9.99218e-24	G1
Necroptosis [PATH:mmu04217]	1.11882e-25	0.375974	1	1	2.24882e-23	G1
Insulin secretion [PATH:mmu04911]	1.44698e-25	0.272289	1	1	2.90843e-23	G1
Signaling pathways regulating pluripotency of stem cells [PATH:mmu04550]	2.91114e-25	0.46251	1	0.782	5.85139e-23	G1
Cytokine-cytokine receptor interaction [PATH:mmu04060]	2.43139e-24	0.450588	1	0.837	4.88708e-22	G1
Vascular smooth muscle contraction [PATH:mmu04270]	4.39925e-24	0.366941	1	1	8.84249e-22	G1
p53 signaling pathway [PATH:mmu04115]	9.97637e-24	0.261833	1	1	2.00525e-21	G1
Platelet activation [PATH:mmu04611]	2.57058e-23	0.321271	1	0.996	5.16686e-21	G1
Transcriptional misregulation in cancers [PATH:mmu05202]	7.74667e-23	0.386302	1	0.859	1.55708e-20	G1
HTLV-I infection [PATH:mmu05166]	1.58553e-22	0.282499	1	0.896	3.18692e-20	G1
Herpes simplex infection [PATH:mmu05168]	1.27114e-20	0.311706	1	0.922	2.555e-18	G1
Signaling proteins	1.84949e-19	0.269337	1	1	3.71748e-17	G1
Exosome [BR:mmu04147]	2.1696e-19	0.30065	1	0.97	4.36089e-17	G1
Cytokines and growth factors [BR:mmu04052]	3.16809e-19	0.440637	1	0.854	6.36785e-17	G1
TGF-beta signaling pathway [PATH:mmu04350]	7.65199e-19	0.262087	1	0.949	1.53805e-16	G1
Cushing syndrome [PATH:mmu04934]	1.36102e-18	0.284684	1	0.918	2.73566e-16	G1
Human papillomavirus infection [PATH:mmu05165]	1.27548e-17	0.420528	1	0.869	2.56372e-15	G1
Hippo signaling pathway [PATH:mmu04390]	1.34508e-17	0.379719	1	0.859	2.70361e-15	G1
Autoimmune thyroid disease [PATH:mmu05320]	5.35193e-17	0.352157	1	0.872	1.07574e-14	G1
CD Molecules [BR:mmu04090]	7.61904e-17	0.362655	1	0.868	1.53143e-14	G1
Hematopoietic cell lineage [PATH:mmu04640]	3.84658e-16	0.25123	1	0.962	7.73163e-14	G1
Proteoglycans [BR:mmu00535]	5.59494e-16	0.281346	1	0.857	1.12458e-13	G1
Nuclear receptors [BR:mmu03310]	4.69196e-15	0.253303	1	0.909	9.43084e-13	G1
PI3K-Akt signaling pathway [PATH:mmu04151]	7.13169e-15	0.380336	1	0.758	1.43347e-12	G1
Cortisol synthesis and secretion [PATH:mmu04927]	3.07818e-14	0.256566	1	1	6.18714e-12	G1
Hepatitis C [PATH:mmu05160]	3.33332e-14	0.339923	1	0.949	6.69997e-12	G1
Systemic lupus erythematosus [PATH:mmu05322]	6.25055e-14	0.271668	1	1	1.25636e-11	G1
Cell adhesion molecules (CAMs) [PATH:mmu04514]	9.37528e-13	0.348125	1	0.798	1.88443e-10	G1
Pathways in cancer [PATH:mmu05200]	1.64465e-12	0.309738	1	0.856	3.30574e-10	G1
Small cell lung cancer [PATH:mmu05222]	2.31516e-12	0.26421	1	0.986	4.65347e-10	G1
Glycosaminoglycan binding proteins [BR:mmu00536]	2.44032e-12	0.285955	1	0.925	4.90504e-10	G1
ECM-receptor interaction [PATH:mmu04512]	1.17269e-09	0.320415	1	0.938	2.35712e-07	G1
Toll-like receptor signaling pathway [PATH:mmu04620]	4.10493e-06	0.271743	1	0.947	0.000825092	G1
DNA repair and recombination proteins [BR:mmu03400]	1.21067e-31	0.280835	1	1	2.43345e-29	L
Glycosylphosphatidylinositol (GPI)-anchored proteins [BR:mmu00537]	5.86573e-31	0.539733	1	1	1.17901e-28	L
Taste transduction [PATH:mmu04742]	7.44599e-26	0.36892	1	1	1.49664e-23	L
Chagas disease (American trypanosomiasis) [PATH:mmu05142]	1.85821e-23	0.384653	1	1	3.73501e-21	L
CD Molecules [BR:mmu04090]	2.66234e-21	0.552743	1	0.885	5.3513e-19	L
Glycosyltransferases [BR:mmu01003]	1.00361e-20	0.486768	1	1	2.01725e-18	L
Bile secretion [PATH:mmu04976]	1.19259e-20	0.442809	1	0.997	2.39711e-18	L
Insulin secretion [PATH:mmu04911]	4.69714e-20	0.457128	1	1	9.44124e-18	L
Ether lipid metabolism [PATH:mmu00565]	2.97325e-13	0.431937	1	0.998	5.97623e-11	L
Measles [PATH:mmu05162]	1.77301e-12	0.27792	1	1	3.56375e-10	L
Viral carcinogenesis [PATH:mmu05203]	1.28941e-11	0.286474	1	1	2.5917e-09	L
Systemic lupus erythematosus [PATH:mmu05322]	3.32576e-11	0.397309	1	1	6.68478e-09	L
Fat digestion and absorption [PATH:mmu04975]	1.41733e-10	0.367545	1	1	2.84883e-08	L
Ion channels [BR:mmu04040]	2.19482e-10	0.420968	1	1	4.41159e-08	L
Alcoholism [PATH:mmu05034]	4.56058e-10	0.300151	1	1	9.16677e-08	L
Toxoplasmosis [PATH:mmu05145]	8.43176e-10	0.292711	1	1	1.69478e-07	L
Cell adhesion molecules (CAMs) [PATH:mmu04514]	6.29412e-09	0.412344	1	0.824	1.26512e-06	L
Autoimmune thyroid disease [PATH:mmu05320]	1.78704e-08	0.310779	1	0.889	3.59195e-06	L
Intestinal immune network for IgA production [PATH:mmu04672]	5.48692e-08	0.304689	1	0.932	1.10287e-05	L
Hepatitis C [PATH:mmu05160]	4.94484e-06	0.324	1	0.956	0.000993913	L
NF-kappa B signaling pathway [PATH:mmu04064]	6.23523e-06	0.373051	1	0.93	0.00125328	L
Herpes simplex infection [PATH:mmu05168]	0.000124823	0.265391	1	0.932	0.0250895	L
Glycosaminoglycan binding proteins [BR:mmu00536]	0.00155398	0.269882	1	0.935	0.312351	L
Jak-STAT signaling pathway [PATH:mmu04630]	2.28377e-27	0.700162	1	0.997	4.59039e-25	ln
Protein digestion and absorption [PATH:mmu04974]	3.76148e-23	0.662745	1	0.917	7.56057e-21	ln
Rap1 signaling pathway [PATH:mmu04015]	9.15039e-23	0.407149	1	1	1.83923e-20	ln
Cell adhesion molecules [BR:mmu04515]	1.03851e-22	0.545846	1	0.944	2.0874e-20	ln
NOD-like receptor signaling pathway [PATH:mmu04621]	1.41358e-22	0.49655	1	1	2.84129e-20	ln
PI3K-Akt signaling pathway [PATH:mmu04151]	1.99772e-22	0.548221	1	0.791	4.01542e-20	ln
Pancreatic secretion [PATH:mmu04972]	8.2677e-22	0.525344	1	1	1.66181e-19	ln
Cholinergic synapse [PATH:mmu04725]	2.10006e-21	0.362579	1	1	4.22112e-19	ln
Wnt signaling pathway [PATH:mmu04310]	1.36273e-19	0.316775	1	0.96	2.73908e-17	ln
Ras signaling pathway [PATH:mmu04014]	1.42531e-19	0.289654	1	0.909	2.86487e-17	ln
Fc gamma R-mediated phagocytosis [PATH:mmu04666]	1.75388e-19	0.436157	1	1	3.52531e-17	ln
Sphingolipid signaling pathway [PATH:mmu04071]	2.21367e-19	0.448832	1	1	4.44947e-17	ln
Cytokine receptors [BR:mmu04050]	2.46969e-19	0.42449	1	0.958	4.96408e-17	ln
MicroRNAs in cancer [PATH:mmu05206]	2.50115e-19	0.439693	1	0.993	5.02732e-17	ln
Transcription factors [BR:mmu03000]	3.89067e-19	0.457021	1	0.907	7.82025e-17	ln
Glycosaminoglycan binding proteins [BR:mmu00536]	7.44869e-19	0.498001	1	0.935	1.49719e-16	ln
G protein-coupled receptors [BR:mmu04030]	8.01602e-19	0.515076	1	0.843	1.61122e-16	ln
cAMP signaling pathway [PATH:mmu04024]	1.03699e-18	0.298832	1	0.998	2.08435e-16	ln
Cytokine-cytokine receptor interaction [PATH:mmu04060]	1.08916e-17	0.427839	1	0.859	2.18921e-15	ln
Cytokines and growth factors [BR:mmu04052]	3.28194e-17	0.437835	1	0.874	6.5967e-15	ln
Proteoglycans [BR:mmu00535]	4.05282e-17	0.482993	1	0.877	8.14617e-15	ln
GABAergic synapse [PATH:mmu04727]	1.87626e-16	0.346914	1	1	3.77128e-14	ln
TGF-beta signaling pathway [PATH:mmu04350]	3.7584e-16	0.417076	1	0.956	7.55437e-14	ln
Hepatitis C [PATH:mmu05160]	4.29516e-16	0.43361	1	0.956	8.63327e-14	ln
Phospholipase D signaling pathway [PATH:mmu04072]	2.02246e-15	0.389304	1	0.897	4.06514e-13	ln
Membrane trafficking [BR:mmu04131]	4.72033e-15	0.272043	1	1	9.48785e-13	ln
Insulin resistance [PATH:mmu04931]	6.03197e-15	0.399077	1	1	1.21243e-12	ln
Hippo signaling pathway [PATH:mmu04390]	6.63122e-15	0.512315	1	0.878	1.33288e-12	ln
CD Molecules [BR:mmu04090]	9.17316e-15	0.5186	1	0.886	1.8438e-12	ln
Signaling pathways regulating pluripotency of stem cells [PATH:mmu04550]	1.03542e-14	0.491846	1	0.812	2.0812e-12	ln
Nuclear receptors [BR:mmu03310]	1.20685e-14	0.426618	1	0.921	2.42578e-12	ln
Lectins [BR:mmu04091]	1.61555e-14	0.429885	1	0.976	3.24725e-12	ln
Apelin signaling pathway [PATH:mmu04371]	2.6242e-14	0.314259	1	1	5.27464e-12	ln
Human papillomavirus infection [PATH:mmu05165]	6.3147e-14	0.489504	1	0.887	1.26925e-11	ln
"Parathyroid hormone synthesis, secretion and action [PATH:mmu04928]"	9.38382e-14	0.253124	1	1	1.88615e-11	ln
Inflammatory mediator regulation of TRP channels [PATH:mmu04750]	1.34776e-13	0.371736	1	0.983	2.70899e-11	ln
Gastric cancer [PATH:mmu05226]	2.07933e-13	0.40977	1	0.875	4.17944e-11	ln
Neuroactive ligand-receptor interaction [PATH:mmu04080]	3.72688e-13	0.455227	1	0.87	7.49103e-11	ln
FoxO signaling pathway [PATH:mmu04068]	4.28828e-13	0.462787	1	0.98	8.61944e-11	ln
Ion channels [BR:mmu04040]	7.06589e-13	0.430452	1	1	1.42024e-10	ln
Acute myeloid leukemia [PATH:mmu05221]	1.15182e-12	0.280885	1	0.999	2.31515e-10	ln
Relaxin signaling pathway [PATH:mmu04926]	1.46321e-12	0.479975	1	0.912	2.94105e-10	ln
Hematopoietic cell lineage [PATH:mmu04640]	1.89458e-12	0.365458	1	0.967	3.8081e-10	ln
Inflammatiory bowel disease (IBD) [PATH:mmu05321]	4.65228e-12	0.339216	1	1	9.35109e-10	ln
Glycerophospholipid metabolism [PATH:mmu00564]	6.70798e-11	0.41676	1	0.979	1.3483e-08	ln
Type II diabetes mellitus [PATH:mmu04930]	8.33483e-11	0.257276	1	1	1.6753e-08	ln
Transcriptional misregulation in cancers [PATH:mmu05202]	2.18792e-10	0.334875	1	0.878	4.39772e-08	ln
mTOR signaling pathway [PATH:mmu04150]	2.32334e-10	0.327599	1	1	4.66992e-08	ln
Pathways in cancer [PATH:mmu05200]	2.67524e-10	0.326272	1	0.876	5.37724e-08	ln
Toll-like receptor signaling pathway [PATH:mmu04620]	3.41362e-10	0.375522	1	0.954	6.86138e-08	ln
Endocytosis [PATH:mmu04144]	4.13932e-10	0.267551	1	1	8.32003e-08	ln
Focal adhesion [PATH:mmu04510]	5.56218e-10	0.40838	1	0.899	1.118e-07	ln
Cell adhesion molecules (CAMs) [PATH:mmu04514]	5.70498e-10	0.432107	1	0.826	1.1467e-07	ln
Structural proteins	7.3506e-10	0.371909	1	0.92	1.47747e-07	ln
Bile secretion [PATH:mmu04976]	7.71706e-10	0.321452	1	0.997	1.55113e-07	ln
ECM-receptor interaction [PATH:mmu04512]	7.80688e-10	0.390754	1	0.947	1.56918e-07	ln
Regulation of lipolysis in adipocyte [PATH:mmu04923]	9.61851e-10	0.30432	1	1	1.93332e-07	ln
Chemokine signaling pathway [PATH:mmu04062]	1.13763e-09	0.268484	1	0.999	2.28664e-07	ln
Proteoglycans in cancer [PATH:mmu05205]	3.92708e-09	0.332986	1	0.918	7.89344e-07	ln
Protein kinases [BR:mmu01001]	4.33733e-09	0.301195	1	1	8.71803e-07	ln
Serotonergic synapse [PATH:mmu04726]	4.73018e-09	0.303356	1	0.93	9.50766e-07	ln
Amoebiasis [PATH:mmu05146]	5.7465e-09	0.421315	1	0.795	1.15505e-06	ln
Longevity regulating pathway - mammal [PATH:mmu04211]	6.77835e-09	0.335795	1	1	1.36245e-06	ln
Retrograde endocannabinoid signaling [PATH:mmu04723]	1.57218e-08	0.259948	1	1	3.16009e-06	ln
Arachidonic acid metabolism [PATH:mmu00590]	3.65882e-08	0.396303	1	0.976	7.35423e-06	ln
Melanogenesis [PATH:mmu04916]	4.64643e-08	0.262416	1	0.997	9.33933e-06	ln
Complement and coagulation cascades [PATH:mmu04610]	6.00676e-08	0.264231	1	0.999	1.20736e-05	ln
Platelet activation [PATH:mmu04611]	1.0958e-07	0.339106	1	0.997	2.20257e-05	ln
Breast cancer [PATH:mmu05224]	1.30196e-07	0.369281	1	0.889	2.61693e-05	ln
AGE-RAGE signaling pathway in diabetic complications [PATH:mmu04933]	7.6423e-07	0.311446	1	0.876	0.00015361	ln
Linoleic acid metabolism [PATH:mmu00591]	2.32897e-06	0.303976	1	0.996	0.000468123	ln
Vascular smooth muscle contraction [PATH:mmu04270]	3.86023e-06	0.314001	1	1	0.000775906	ln
Leukocyte transendothelial migration [PATH:mmu04670]	5.64067e-06	0.256607	1	0.967	0.00113377	ln
HTLV-I infection [PATH:mmu05166]	6.57808e-06	0.25177	1	0.91	0.00132219	ln
Necroptosis [PATH:mmu04217]	2.14416e-05	0.321518	1	1	0.00430976	ln
Basal cell carcinoma [PATH:mmu05217]	2.35314e-05	0.286454	1	1	0.00472981	ln
Choline metabolism in cancer [PATH:mmu05231]	4.0752e-05	0.283992	1	0.959	0.00819115	ln
Fat digestion and absorption [PATH:mmu04975]	6.94965e-05	0.316543	1	1	0.0139688	ln
Tight junction [PATH:mmu04530]	0.000165032	0.275135	1	1	0.0331714	ln
Ether lipid metabolism [PATH:mmu00565]	0.0014503	0.365797	1	0.998	0.291511	ln
Peptidases [BR:mmu01002]	1.99305e-26	0.625396	1	1	4.00602e-24	lP
Oxidative phosphorylation [PATH:mmu00190]	1.1279e-25	0.400415	1	1	2.26707e-23	lP
Purine metabolism [PATH:mmu00230]	1.31812e-25	0.561163	1	1	2.64943e-23	lP
Glycolysis / Gluconeogenesis [PATH:mmu00010]	2.6757e-25	0.529333	1	1	5.37816e-23	lP
Renin secretion [PATH:mmu04924]	2.76547e-25	0.355922	1	1	5.55859e-23	lP
Amyotrophic lateral sclerosis (ALS) [PATH:mmu05014]	6.45338e-25	0.448596	1	1	1.29713e-22	lP
Amphetamine addiction [PATH:mmu05031]	4.32867e-24	0.250074	1	1	8.70062e-22	lP
Thermogenesis [PATH:mmu04714]	4.87874e-24	0.292271	1	1	9.80626e-22	lP
C-type lectin receptor signaling pathway [PATH:mmu04625]	5.09001e-24	0.334142	1	1	1.02309e-21	lP
Ribosome biogenesis [BR:mmu03009]	9.61318e-24	0.268631	1	1	1.93225e-21	lP
Calcium signaling pathway [PATH:mmu04020]	2.51442e-23	0.298163	1	1	5.05398e-21	lP
Axon guidance [PATH:mmu04360]	3.90788e-23	0.258632	1	1	7.85483e-21	lP
Dopaminergic synapse [PATH:mmu04728]	2.22493e-22	0.348163	1	1	4.47212e-20	lP
cGMP - PKG signaling pathway [PATH:mmu04022]	8.17846e-22	0.309212	1	1	1.64387e-19	lP
T cell receptor signaling pathway [PATH:mmu04660]	1.24768e-21	0.577427	1	1	2.50784e-19	lP
Parkinson disease [PATH:mmu05012]	2.34067e-21	0.301861	1	1	4.70474e-19	lP
Protein phosphatase and associated proteins [BR:mmu01009]	4.41158e-21	0.256357	1	1	8.86728e-19	lP
Central carbon metabolism in cancer [PATH:mmu05230]	8.08913e-21	0.633578	1	1	1.62591e-18	lP
Messenger RNA Biogenesis [BR:mmu03019]	2.68455e-20	0.25343	1	1	5.39594e-18	lP
Non-alcoholic fatty liver disease (NAFLD) [PATH:mmu04932]	4.20617e-20	0.307534	1	1	8.45441e-18	lP
Pyruvate metabolism [PATH:mmu00620]	1.37758e-19	0.300092	1	1	2.76893e-17	lP
Chaperones and folding catalysts [BR:mmu03110]	6.98276e-19	0.471443	1	1	1.40354e-16	lP
Fructose and mannose metabolism [PATH:mmu00051]	1.02321e-18	0.624354	1	1	2.05666e-16	lP
Sphingolipid metabolism [PATH:mmu00600]	1.21235e-18	0.422068	1	1	2.43681e-16	lP
B cell receptor signaling pathway [PATH:mmu04662]	1.37019e-17	0.605896	1	0.986	2.75408e-15	lP
Huntington disease [PATH:mmu05016]	1.40057e-17	0.344167	1	1	2.81515e-15	lP
Cardiac muscle contraction [PATH:mmu04260]	5.24628e-17	0.355014	1	1	1.0545e-14	lP
Glucagon signaling pathway [PATH:mmu04922]	2.30931e-16	0.264676	1	1	4.64171e-14	lP
RNA transport [PATH:mmu03013]	4.28028e-16	0.811167	1	0.999	8.60337e-14	lP
Estrogen signaling pathway [PATH:mmu04915]	1.41851e-15	0.353414	1	1	2.8512e-13	lP
Th1 and Th2 cell differentiation [PATH:mmu04658]	7.12381e-15	0.253867	1	1	1.43189e-12	lP
Retrograde endocannabinoid signaling [PATH:mmu04723]	2.04315e-14	0.354591	1	1	4.10673e-12	lP
Platinum drug resistance [PATH:mmu01524]	4.58608e-14	0.37305	1	1	9.21803e-12	lP
RNA degradation [PATH:mmu03018]	5.72284e-14	0.274296	1	1	1.15029e-11	lP
Mitochondrial biogenesis [BR:mmu03029]	6.00075e-13	0.356882	1	1	1.20615e-10	lP
Proteasome [BR:mmu03051]	3.12304e-12	0.579384	1	1	6.2773e-10	lP
Protein processing in endoplasmic reticulum [PATH:mmu04141]	1.0089e-10	0.405033	1	1	2.0279e-08	lP
AMPK signaling pathway [PATH:mmu04152]	2.83854e-09	0.296837	1	1	5.70546e-07	lP
Wnt signaling pathway [PATH:mmu04310]	1.64314e-07	0.257478	1	0.96	3.3027e-05	lP
Chemical carcinogenesis [PATH:mmu05204]	2.99278e-05	0.268948	1	1	0.00601548	lP
Platelet activation [PATH:mmu04611]	2.18525e-34	0.626198	1	0.997	4.39234e-32	lPL
Systemic lupus erythematosus [PATH:mmu05322]	8.28736e-34	0.559861	1	1	1.66576e-31	lPL
Hematopoietic cell lineage [PATH:mmu04640]	1.45435e-33	0.516265	1	0.967	2.92324e-31	lPL
Antigen processing and presentation [PATH:mmu04612]	2.90943e-33	0.308083	1	1	5.84795e-31	lPL
Viral myocarditis [PATH:mmu05416]	3.62603e-33	0.271997	1	1	7.28833e-31	lPL
Rheumatoid arthritis [PATH:mmu05323]	4.31583e-33	0.65679	1	1	8.67482e-31	lPL
Intestinal immune network for IgA production [PATH:mmu04672]	7.65092e-32	0.659064	1	0.932	1.53784e-29	lPL
Inflammatiory bowel disease (IBD) [PATH:mmu05321]	1.66111e-31	0.609547	1	1	3.33883e-29	lPL
Autoimmune thyroid disease [PATH:mmu05320]	1.89126e-31	0.369413	1	0.888	3.80144e-29	lPL
Choline metabolism in cancer [PATH:mmu05231]	1.97582e-30	0.519672	1	0.958	3.9714e-28	lPL
Viral carcinogenesis [PATH:mmu05203]	1.49925e-28	0.430482	1	1	3.01349e-26	lPL
Leukocyte transendothelial migration [PATH:mmu04670]	1.38981e-27	0.577703	1	0.967	2.79352e-25	lPL
Necroptosis [PATH:mmu04217]	2.07069e-27	0.352619	1	1	4.16208e-25	lPL
ECM-receptor interaction [PATH:mmu04512]	5.45968e-27	0.471482	1	0.946	1.0974e-24	lPL
Th17 cell differentiation [PATH:mmu04659]	5.85285e-27	0.353803	1	0.959	1.17642e-24	lPL
Ovarian Steroidogenesis [PATH:mmu04913]	2.15152e-26	0.58522	1	1	4.32455e-24	lPL
Cortisol synthesis and secretion [PATH:mmu04927]	2.61276e-26	0.451728	1	1	5.25164e-24	lPL
Signaling proteins	1.18602e-25	0.420475	1	1	2.38391e-23	lPL
CD Molecules [BR:mmu04090]	1.6917e-25	0.569158	1	0.885	3.40031e-23	lPL
Th1 and Th2 cell differentiation [PATH:mmu04658]	2.7656e-25	0.342868	1	1	5.55886e-23	lPL
NF-kappa B signaling pathway [PATH:mmu04064]	6.51797e-25	0.437086	1	0.93	1.31011e-22	lPL
Drug metabolism - other enzymes [PATH:mmu00983]	2.99967e-24	0.476398	1	1	6.02934e-22	lPL
Exosome [BR:mmu04147]	4.33075e-23	0.290611	1	0.974	8.70482e-21	lPL
HTLV-I infection [PATH:mmu05166]	1.3901e-22	0.344352	1	0.909	2.7941e-20	lPL
Influenza A [PATH:mmu05164]	1.50601e-22	0.272496	1	1	3.02709e-20	lPL
Cell adhesion molecules (CAMs) [PATH:mmu04514]	2.48407e-22	0.508971	1	0.824	4.99297e-20	lPL
Toxoplasmosis [PATH:mmu05145]	3.14936e-21	0.345232	1	1	6.33022e-19	lPL
Phagosome [PATH:mmu04145]	7.3597e-21	0.347789	1	1	1.4793e-18	lPL
Chagas disease (American trypanosomiasis) [PATH:mmu05142]	6.55524e-20	0.362194	1	1	1.3176e-17	lPL
Toll-like receptor signaling pathway [PATH:mmu04620]	1.88811e-19	0.410754	1	0.954	3.79511e-17	lPL
Cushing syndrome [PATH:mmu04934]	3.5713e-18	0.378211	1	0.928	7.1783e-16	lPL
Regulation of actin cytoskeleton [PATH:mmu04810]	1.01527e-17	0.443122	1	0.999	2.04069e-15	lPL
Nuclear receptors [BR:mmu03310]	2.25467e-17	0.41026	1	0.921	4.53189e-15	lPL
Serotonergic synapse [PATH:mmu04726]	3.20913e-17	0.332114	1	0.929	6.45034e-15	lPL
MAPK signaling pathway [PATH:mmu04010]	3.64066e-17	0.261308	1	1	7.31772e-15	lPL
Herpes simplex infection [PATH:mmu05168]	3.80753e-17	0.283896	1	0.932	7.65314e-15	lPL
Ether lipid metabolism [PATH:mmu00565]	8.00005e-17	0.447189	1	0.998	1.60801e-14	lPL
Cytokines and growth factors [BR:mmu04052]	9.58675e-17	0.429927	1	0.872	1.92694e-14	lPL
Linoleic acid metabolism [PATH:mmu00591]	1.77711e-16	0.415864	1	0.996	3.57199e-14	lPL
Chemokine signaling pathway [PATH:mmu04062]	4.06254e-16	0.294718	1	0.999	8.1657e-14	lPL
Hepatocellular carcinoma [PATH:mmu05225]	2.12681e-15	0.290023	1	0.941	4.27489e-13	lPL
Focal adhesion [PATH:mmu04510]	3.49459e-15	0.447457	1	0.898	7.02412e-13	lPL
Retinol metabolism [PATH:mmu00830]	5.50216e-15	0.288079	1	1	1.10593e-12	lPL
Cytokine-cytokine receptor interaction [PATH:mmu04060]	1.20244e-14	0.422399	1	0.858	2.41691e-12	lPL
Endocytosis [PATH:mmu04144]	1.28022e-14	0.2808	1	1	2.57324e-12	lPL
Alcoholism [PATH:mmu05034]	1.67922e-14	0.327622	1	1	3.37524e-12	lPL
Glycosylphosphatidylinositol (GPI)-anchored proteins [BR:mmu00537]	2.456e-14	0.349069	1	1	4.93656e-12	lPL
Regulation of lipolysis in adipocyte [PATH:mmu04923]	3.34905e-14	0.342906	1	1	6.73159e-12	lPL
Cardiac muscle contraction [PATH:mmu04260]	2.19535e-13	0.31264	1	1	4.41265e-11	lPL
Complement and coagulation cascades [PATH:mmu04610]	2.3312e-13	0.297095	1	0.999	4.68572e-11	lPL
Basal cell carcinoma [PATH:mmu05217]	9.03269e-13	0.36071	1	1	1.81557e-10	lPL
Lectins [BR:mmu04091]	1.20242e-12	0.393599	1	0.976	2.41687e-10	lPL
Hepatitis C [PATH:mmu05160]	2.99083e-12	0.371108	1	0.955	6.01158e-10	lPL
Transporters [BR:mmu02000]	5.52484e-12	0.259398	1	0.999	1.11049e-09	lPL
AGE-RAGE signaling pathway in diabetic complications [PATH:mmu04933]	1.24658e-11	0.411726	1	0.874	2.50563e-09	lPL
Glycosyltransferases [BR:mmu01003]	1.85965e-11	0.273962	1	1	3.7379e-09	lPL
Fluid shear stress and atherosclerosis [PATH:mmu05418]	3.68497e-11	0.287852	1	0.914	7.4068e-09	lPL
Pathways in cancer [PATH:mmu05200]	1.55529e-10	0.311032	1	0.874	3.12614e-08	lPL
Aldosterone synthesis and secretion [PATH:mmu04925]	1.78505e-10	0.254676	1	1	3.58796e-08	lPL
Structural proteins	4.07064e-10	0.372442	1	0.919	8.18198e-08	lPL
Drug metabolism - cytochrome P450 [PATH:mmu00982]	8.48812e-10	0.3038	1	1	1.70611e-07	lPL
Phospholipase D signaling pathway [PATH:mmu04072]	1.05435e-09	0.340259	1	0.896	2.11924e-07	lPL
Amoebiasis [PATH:mmu05146]	2.54826e-09	0.375127	1	0.792	5.122e-07	lPL
Breast cancer [PATH:mmu05224]	2.67862e-09	0.3824	1	0.887	5.38403e-07	lPL
Gastric cancer [PATH:mmu05226]	8.15244e-09	0.371703	1	0.873	1.63864e-06	lPL
Glycosaminoglycan binding proteins [BR:mmu00536]	2.44821e-08	0.350165	1	0.934	4.9209e-06	lPL
Proteoglycans in cancer [PATH:mmu05205]	4.79093e-08	0.288282	1	0.917	9.62977e-06	lPL
Tight junction [PATH:mmu04530]	5.07863e-08	0.319606	1	1	1.0208e-05	lPL
Relaxin signaling pathway [PATH:mmu04926]	8.5507e-08	0.303956	1	0.911	1.71869e-05	lPL
Human papillomavirus infection [PATH:mmu05165]	1.06653e-07	0.389419	1	0.886	2.14373e-05	lPL
Proteoglycans [BR:mmu00535]	1.29228e-07	0.283633	1	0.875	2.59749e-05	lPL
Metabolism of xenobiotics by cytochrome P450 [PATH:mmu00980]	8.29084e-07	0.281939	1	0.972	0.000166646	lPL
Chemical carcinogenesis [PATH:mmu05204]	2.27705e-06	0.261998	1	1	0.000457687	lPL
Hippo signaling pathway [PATH:mmu04390]	3.7674e-06	0.351037	1	0.877	0.000757248	lPL
Glycerophospholipid metabolism [PATH:mmu00564]	5.30468e-06	0.318598	1	0.979	0.00106624	lPL
Signaling pathways regulating pluripotency of stem cells [PATH:mmu04550]	1.85218e-05	0.371871	1	0.81	0.00372289	lPL
Ion channels [BR:mmu04040]	0.00010624	0.370251	1	1	0.0213542	lPL
Arachidonic acid metabolism [PATH:mmu00590]	0.000534462	0.376512	1	0.976	0.107427	lPL
Vascular smooth muscle contraction [PATH:mmu04270]	0.00120286	0.26409	1	1	0.241774	lPL
Transcriptional misregulation in cancers [PATH:mmu05202]	0.00183798	0.324108	1	0.877	0.369433	lPL
Cytokine receptors [BR:mmu04050]	0.00346182	0.299119	1	0.957	0.695826	lPL
Autophagy - animal [PATH:mmu04140]	0.00675613	0.25664	1	0.999	1	lPL
G protein-coupled receptors [BR:mmu04030]	0.00796619	0.327971	1	0.841	1	lPL
Regulation of actin cytoskeleton [PATH:mmu04810]	1.12017e-27	0.63268	1	0.999	2.25154e-25	MI
Protein processing in endoplasmic reticulum [PATH:mmu04141]	7.01407e-27	0.528218	1	1	1.40983e-24	MI
Retrograde endocannabinoid signaling [PATH:mmu04723]	7.84292e-27	0.455994	1	1	1.57643e-24	MI
Transporters [BR:mmu02000]	9.30057e-27	0.618552	1	0.999	1.86942e-24	MI
AMPK signaling pathway [PATH:mmu04152]	2.43344e-26	0.676627	1	1	4.89122e-24	MI
Morphine addiction [PATH:mmu05032]	4.39305e-26	0.457274	1	1	8.83002e-24	MI
RNA degradation [PATH:mmu03018]	8.11113e-26	0.374118	1	1	1.63034e-23	MI
B cell receptor signaling pathway [PATH:mmu04662]	1.29945e-25	0.620654	1	0.986	2.6119e-23	MI
RNA transport [PATH:mmu03013]	1.54502e-25	0.84443	1	0.999	3.1055e-23	MI
Epstein-Barr virus infection [PATH:mmu05169]	2.72968e-24	0.354709	1	1	5.48665e-22	MI
Fructose and mannose metabolism [PATH:mmu00051]	3.91003e-24	0.63227	1	1	7.85915e-22	MI
T cell receptor signaling pathway [PATH:mmu04660]	5.29835e-24	0.580507	1	1	1.06497e-21	MI
Chaperones and folding catalysts [BR:mmu03110]	1.13938e-23	0.477933	1	1	2.29016e-21	MI
Messenger RNA Biogenesis [BR:mmu03019]	2.11958e-23	0.255659	1	1	4.26036e-21	MI
Central carbon metabolism in cancer [PATH:mmu05230]	4.5379e-22	0.632823	1	1	9.12118e-20	MI
Thyroid hormone signaling pathway [PATH:mmu04919]	2.79265e-21	0.525981	1	0.999	5.61323e-19	MI
Pyruvate metabolism [PATH:mmu00620]	3.39651e-20	0.299996	1	1	6.82699e-18	MI
Calcium signaling pathway [PATH:mmu04020]	1.69644e-19	0.279633	1	1	3.40985e-17	MI
Huntington disease [PATH:mmu05016]	1.77252e-19	0.345852	1	1	3.56277e-17	MI
Glucagon signaling pathway [PATH:mmu04922]	4.05536e-18	0.265935	1	1	8.15128e-16	MI
Acute myeloid leukemia [PATH:mmu05221]	4.44338e-18	0.308482	1	0.999	8.93119e-16	MI
C-type lectin receptor signaling pathway [PATH:mmu04625]	7.22053e-16	0.32307	1	1	1.45133e-13	MI
Peptidases [BR:mmu01002]	1.7148e-15	0.420544	1	1	3.44674e-13	MI
Amyotrophic lateral sclerosis (ALS) [PATH:mmu05014]	3.55489e-15	0.392058	1	1	7.14533e-13	MI
Dopaminergic synapse [PATH:mmu04728]	1.54751e-14	0.289112	1	1	3.1105e-12	MI
Renin secretion [PATH:mmu04924]	9.66464e-13	0.272144	1	1	1.94259e-10	MI
Glycolysis / Gluconeogenesis [PATH:mmu00010]	1.26609e-12	0.507201	1	1	2.54484e-10	MI
Non-alcoholic fatty liver disease (NAFLD) [PATH:mmu04932]	5.52273e-12	0.291102	1	1	1.11007e-09	MI
Parkinson disease [PATH:mmu05012]	1.21518e-11	0.277697	1	1	2.44251e-09	MI
Sphingolipid metabolism [PATH:mmu00600]	4.92741e-11	0.311271	1	1	9.9041e-09	MI
Purine metabolism [PATH:mmu00230]	8.41107e-09	0.4523	1	1	1.69062e-06	MI
Oxidative phosphorylation [PATH:mmu00190]	2.84098e-08	0.304389	1	1	5.71038e-06	MI
Enzymes with EC numbers	2.84652e-10	0.25841	1	1	5.7215e-08	MII
AMPK signaling pathway [PATH:mmu04152]	6.29374e-10	0.69298	1	1	1.26504e-07	MII
RNA transport [PATH:mmu03013]	3.42063e-09	0.813466	1	0.999	6.87546e-07	MII
Fructose and mannose metabolism [PATH:mmu00051]	1.13338e-08	0.610377	1	1	2.27809e-06	MII
B cell receptor signaling pathway [PATH:mmu04662]	1.83507e-08	0.591108	1	0.987	3.68849e-06	MII
RNA degradation [PATH:mmu03018]	5.98328e-08	0.361287	1	1	1.20264e-05	MII
Transporters [BR:mmu02000]	7.26289e-08	0.521531	1	0.999	1.45984e-05	MII
Chaperones and folding catalysts [BR:mmu03110]	1.42159e-07	0.455688	1	1	2.85739e-05	MII
Purine metabolism [PATH:mmu00230]	1.86249e-07	0.513167	1	1	3.7436e-05	MII
Epstein-Barr virus infection [PATH:mmu05169]	4.75113e-07	0.305227	1	1	9.54976e-05	MII
T cell receptor signaling pathway [PATH:mmu04660]	6.74004e-07	0.552525	1	1	0.000135475	MII
Protein processing in endoplasmic reticulum [PATH:mmu04141]	9.31844e-07	0.449065	1	1	0.000187301	MII
Glucagon signaling pathway [PATH:mmu04922]	1.01475e-06	0.257839	1	1	0.000203964	MII
Central carbon metabolism in cancer [PATH:mmu05230]	2.0279e-06	0.587282	1	1	0.000407607	MII
Glycolysis / Gluconeogenesis [PATH:mmu00010]	5.31322e-06	0.498126	1	1	0.00106796	MII
Huntington disease [PATH:mmu05016]	9.26314e-06	0.330458	1	1	0.00186189	MII
Thyroid hormone signaling pathway [PATH:mmu04919]	1.26977e-05	0.43615	1	0.999	0.00255224	MII
Regulation of actin cytoskeleton [PATH:mmu04810]	3.03311e-05	0.369013	1	0.999	0.00609656	MII
Pyruvate metabolism [PATH:mmu00620]	0.000197139	0.272191	1	1	0.0396249	MII
C-type lectin receptor signaling pathway [PATH:mmu04625]	0.000546937	0.296037	1	1	0.109934	MII
Oxidative phosphorylation [PATH:mmu00190]	0.00127798	0.294804	1	1	0.256874	MII
Amyotrophic lateral sclerosis (ALS) [PATH:mmu05014]	0.00670844	0.300951	1	1	1	MII
Amyotrophic lateral sclerosis (ALS) [PATH:mmu05014]	2.25998e-32	0.454958	1	1	4.54256e-30	mP
Renin secretion [PATH:mmu04924]	3.29577e-32	0.359545	1	1	6.62451e-30	mP
Glycolysis / Gluconeogenesis [PATH:mmu00010]	7.90948e-32	0.535823	1	1	1.5898e-29	mP
Peptidases [BR:mmu01002]	1.12116e-31	0.615356	1	1	2.25354e-29	mP
cGMP - PKG signaling pathway [PATH:mmu04022]	1.4489e-30	0.339979	1	1	2.9123e-28	mP
Dopaminergic synapse [PATH:mmu04728]	1.21322e-29	0.355227	1	1	2.43857e-27	mP
Sphingolipid metabolism [PATH:mmu00600]	4.01134e-29	0.457623	1	1	8.06279e-27	mP
Proteasome [BR:mmu03051]	8.89027e-28	0.67298	1	1	1.78694e-25	mP
Thermogenesis [PATH:mmu04714]	2.40249e-27	0.291231	1	1	4.829e-25	mP
Platinum drug resistance [PATH:mmu01524]	4.81794e-27	0.430769	1	1	9.68405e-25	mP
C-type lectin receptor signaling pathway [PATH:mmu04625]	5.99499e-27	0.334169	1	1	1.20499e-24	mP
Oxidative phosphorylation [PATH:mmu00190]	1.34157e-26	0.393235	1	1	2.69655e-24	mP
Olfactory transduction [PATH:mmu04740]	1.68412e-26	0.264239	1	1	3.38508e-24	mP
Parkinson disease [PATH:mmu05012]	2.87503e-26	0.304805	1	1	5.7788e-24	mP
Ribosome biogenesis [BR:mmu03009]	3.66535e-26	0.2666	1	1	7.36736e-24	mP
Purine metabolism [PATH:mmu00230]	5.87404e-25	0.532735	1	1	1.18068e-22	mP
Glycosyltransferases [BR:mmu01003]	1.16061e-24	0.554774	1	1	2.33282e-22	mP
Non-alcoholic fatty liver disease (NAFLD) [PATH:mmu04932]	1.33796e-24	0.310272	1	1	2.68931e-22	mP
Pyruvate metabolism [PATH:mmu00620]	5.45726e-24	0.303016	1	1	1.09691e-21	mP
Cardiac muscle contraction [PATH:mmu04260]	5.82579e-24	0.374087	1	1	1.17098e-21	mP
Mitochondrial biogenesis [BR:mmu03029]	1.53408e-22	0.453791	1	1	3.0835e-20	mP
Huntington disease [PATH:mmu05016]	4.03454e-21	0.346797	1	1	8.10943e-19	mP
Estrogen signaling pathway [PATH:mmu04915]	8.66535e-21	0.369811	1	1	1.74174e-18	mP
Glucagon signaling pathway [PATH:mmu04922]	3.05058e-20	0.267462	1	1	6.13167e-18	mP
Chemical carcinogenesis [PATH:mmu05204]	1.19824e-17	0.396236	1	1	2.40847e-15	mP
Calcium signaling pathway [PATH:mmu04020]	1.41141e-17	0.266714	1	1	2.83693e-15	mP
Drug metabolism - other enzymes [PATH:mmu00983]	1.20583e-16	0.405063	1	1	2.42372e-14	mP
T cell receptor signaling pathway [PATH:mmu04660]	2.42577e-16	0.515296	1	1	4.8758e-14	mP
Central carbon metabolism in cancer [PATH:mmu05230]	3.42904e-15	0.509886	1	1	6.89237e-13	mP
Chaperones and folding catalysts [BR:mmu03110]	5.01671e-15	0.454041	1	1	1.00836e-12	mP
B cell receptor signaling pathway [PATH:mmu04662]	2.59175e-13	0.457107	1	0.986	5.20941e-11	mP
Glutathione metabolism [PATH:mmu00480]	3.3431e-13	0.312951	1	1	6.71962e-11	mP
Fructose and mannose metabolism [PATH:mmu00051]	1.33177e-12	0.601538	1	1	2.67686e-10	mP
Drug metabolism - cytochrome P450 [PATH:mmu00982]	4.31314e-11	0.319422	1	1	8.66941e-09	mP
Sphingolipid signaling pathway [PATH:mmu04071]	1.74752e-10	0.287122	1	1	3.51252e-08	mP
Protein processing in endoplasmic reticulum [PATH:mmu04141]	2.64944e-10	0.379624	1	1	5.32538e-08	mP
RNA transport [PATH:mmu03013]	7.13286e-10	0.446067	1	0.999	1.4337e-07	mP
Metabolism of xenobiotics by cytochrome P450 [PATH:mmu00980]	1.03736e-09	0.335434	1	0.972	2.08509e-07	mP
Fluid shear stress and atherosclerosis [PATH:mmu05418]	4.39614e-09	0.282299	1	0.914	8.83624e-07	mP
Intestinal immune network for IgA production [PATH:mmu04672]	9.48306e-34	0.676612	1	0.932	1.9061e-31	mPL
Choline metabolism in cancer [PATH:mmu05231]	1.29826e-32	0.529421	1	0.958	2.60951e-30	mPL
Rheumatoid arthritis [PATH:mmu05323]	6.60231e-32	0.63829	1	1	1.32706e-29	mPL
Platelet activation [PATH:mmu04611]	1.05373e-31	0.610496	1	0.997	2.11799e-29	mPL
Systemic lupus erythematosus [PATH:mmu05322]	2.45643e-31	0.549747	1	1	4.93742e-29	mPL
Autoimmune thyroid disease [PATH:mmu05320]	3.96493e-31	0.369149	1	0.888	7.9695e-29	mPL
Th1 and Th2 cell differentiation [PATH:mmu04658]	4.73986e-30	0.40333	1	1	9.52711e-28	mPL
Hematopoietic cell lineage [PATH:mmu04640]	5.14577e-30	0.488442	1	0.967	1.0343e-27	mPL
Antigen processing and presentation [PATH:mmu04612]	1.6331e-29	0.297575	1	1	3.28252e-27	mPL
Inflammatiory bowel disease (IBD) [PATH:mmu05321]	2.14204e-29	0.576203	1	1	4.3055e-27	mPL
Signaling proteins	5.03692e-29	0.449244	1	1	1.01242e-26	mPL
Ovarian Steroidogenesis [PATH:mmu04913]	2.59554e-27	0.59271	1	1	5.21704e-25	mPL
Linoleic acid metabolism [PATH:mmu00591]	1.6269e-26	0.502614	1	0.996	3.27008e-24	mPL
Th17 cell differentiation [PATH:mmu04659]	1.97568e-26	0.354457	1	0.959	3.97112e-24	mPL
Glutamatergic synapse [PATH:mmu04724]	2.3837e-24	0.258169	1	1	4.79123e-22	mPL
Phagosome [PATH:mmu04145]	3.83487e-24	0.349933	1	1	7.70809e-22	mPL
Viral carcinogenesis [PATH:mmu05203]	1.12329e-23	0.395119	1	1	2.25781e-21	mPL
Basal cell carcinoma [PATH:mmu05217]	1.72857e-23	0.387778	1	1	3.47442e-21	mPL
Serotonergic synapse [PATH:mmu04726]	1.99777e-23	0.352136	1	0.929	4.01551e-21	mPL
Ether lipid metabolism [PATH:mmu00565]	3.38471e-23	0.46411	1	0.998	6.80326e-21	mPL
p53 signaling pathway [PATH:mmu04115]	7.21929e-21	0.318239	1	1	1.45108e-18	mPL
HTLV-I infection [PATH:mmu05166]	7.62044e-21	0.337888	1	0.909	1.53171e-18	mPL
Exosome [BR:mmu04147]	1.52677e-20	0.28627	1	0.974	3.0688e-18	mPL
Pattern recognition receptors [BR:mmu04054]	1.12965e-19	0.32497	1	1	2.2706e-17	mPL
Cortisol synthesis and secretion [PATH:mmu04927]	3.83225e-19	0.415112	1	1	7.70281e-17	mPL
Tight junction [PATH:mmu04530]	9.2666e-19	0.367991	1	1	1.86259e-16	mPL
MAPK signaling pathway [PATH:mmu04010]	1.53798e-18	0.262864	1	1	3.09133e-16	mPL
Cushing syndrome [PATH:mmu04934]	2.55909e-17	0.363182	1	0.928	5.14378e-15	mPL
Influenza A [PATH:mmu05164]	2.81671e-17	0.254488	1	1	5.66158e-15	mPL
Circadian entrainment [PATH:mmu04713]	3.2107e-17	0.264156	1	0.99	6.4535e-15	mPL
NF-kappa B signaling pathway [PATH:mmu04064]	8.44946e-17	0.410433	1	0.93	1.69834e-14	mPL
CD Molecules [BR:mmu04090]	1.64487e-16	0.488157	1	0.885	3.3062e-14	mPL
Leukocyte transendothelial migration [PATH:mmu04670]	1.78732e-16	0.430514	1	0.967	3.59251e-14	mPL
Necroptosis [PATH:mmu04217]	2.42781e-16	0.341832	1	1	4.8799e-14	mPL
Insulin secretion [PATH:mmu04911]	1.68539e-15	0.383442	1	1	3.38764e-13	mPL
Inflammatory mediator regulation of TRP channels [PATH:mmu04750]	1.77796e-15	0.364357	1	0.983	3.5737e-13	mPL
Toxoplasmosis [PATH:mmu05145]	1.91368e-15	0.327071	1	1	3.84649e-13	mPL
ECM-receptor interaction [PATH:mmu04512]	2.26205e-15	0.41609	1	0.946	4.54672e-13	mPL
Herpes simplex infection [PATH:mmu05168]	1.93612e-14	0.281543	1	0.932	3.89161e-12	mPL
Cardiac muscle contraction [PATH:mmu04260]	3.87938e-14	0.307159	1	1	7.79755e-12	mPL
Lectins [BR:mmu04091]	5.84974e-14	0.395548	1	0.976	1.1758e-11	mPL
Cytokine-cytokine receptor interaction [PATH:mmu04060]	1.65737e-13	0.414606	1	0.858	3.33131e-11	mPL
Regulation of actin cytoskeleton [PATH:mmu04810]	6.24471e-13	0.348904	1	0.999	1.25519e-10	mPL
Breast cancer [PATH:mmu05224]	1.49534e-12	0.391156	1	0.887	3.00563e-10	mPL
Hepatocellular carcinoma [PATH:mmu05225]	2.70529e-12	0.269468	1	0.941	5.43763e-10	mPL
Drug metabolism - other enzymes [PATH:mmu00983]	3.57982e-12	0.345012	1	1	7.19545e-10	mPL
Structural proteins	3.92613e-12	0.374045	1	0.919	7.89152e-10	mPL
Cytokines and growth factors [BR:mmu04052]	4.93066e-12	0.407178	1	0.872	9.91063e-10	mPL
Focal adhesion [PATH:mmu04510]	1.26514e-11	0.370901	1	0.898	2.54293e-09	mPL
TGF-beta signaling pathway [PATH:mmu04350]	1.31301e-11	0.325078	1	0.955	2.63916e-09	mPL
Arachidonic acid metabolism [PATH:mmu00590]	1.65514e-11	0.403102	1	0.976	3.32683e-09	mPL
Glycerophospholipid metabolism [PATH:mmu00564]	2.36984e-11	0.384347	1	0.979	4.76338e-09	mPL
Chemokine signaling pathway [PATH:mmu04062]	3.47865e-11	0.258874	1	0.999	6.99208e-09	mPL
Cell adhesion molecules (CAMs) [PATH:mmu04514]	2.0098e-10	0.406424	1	0.824	4.0397e-08	mPL
Gastric cancer [PATH:mmu05226]	3.22059e-10	0.370308	1	0.873	6.47339e-08	mPL
Sphingolipid metabolism [PATH:mmu00600]	3.26967e-10	0.273668	1	1	6.57204e-08	mPL
Vascular smooth muscle contraction [PATH:mmu04270]	3.40452e-10	0.352415	1	1	6.84309e-08	mPL
Signaling pathways regulating pluripotency of stem cells [PATH:mmu04550]	8.95929e-10	0.393371	1	0.81	1.80082e-07	mPL
Nuclear receptors [BR:mmu03310]	1.87709e-09	0.308733	1	0.921	3.77295e-07	mPL
Protein kinases [BR:mmu01001]	2.74312e-09	0.276189	1	1	5.51367e-07	mPL
Hippo signaling pathway [PATH:mmu04390]	5.26924e-09	0.381659	1	0.877	1.05912e-06	mPL
Regulation of lipolysis in adipocyte [PATH:mmu04923]	1.2505e-08	0.270853	1	1	2.5135e-06	mPL
Cytokine receptors [BR:mmu04050]	2.53625e-08	0.346418	1	0.957	5.09787e-06	mPL
Alcoholism [PATH:mmu05034]	4.2996e-08	0.277072	1	1	8.64219e-06	mPL
AGE-RAGE signaling pathway in diabetic complications [PATH:mmu04933]	1.55207e-07	0.306146	1	0.874	3.11966e-05	mPL
Phospholipase D signaling pathway [PATH:mmu04072]	1.95628e-07	0.309761	1	0.896	3.93212e-05	mPL
Proteoglycans in cancer [PATH:mmu05205]	2.36267e-07	0.27642	1	0.917	4.74896e-05	mPL
Transcriptional misregulation in cancers [PATH:mmu05202]	4.81728e-07	0.327874	1	0.877	9.68274e-05	mPL
Toll-like receptor signaling pathway [PATH:mmu04620]	1.08789e-06	0.291485	1	0.954	0.000218666	mPL
Human papillomavirus infection [PATH:mmu05165]	2.08213e-06	0.334679	1	0.886	0.000418508	mPL
Fat digestion and absorption [PATH:mmu04975]	2.61394e-06	0.309384	1	1	0.000525401	mPL
Chagas disease (American trypanosomiasis) [PATH:mmu05142]	3.779e-06	0.270247	1	1	0.000759578	mPL
Ras signaling pathway [PATH:mmu04014]	5.99001e-06	0.26148	1	0.908	0.00120399	mPL
Amoebiasis [PATH:mmu05146]	1.23863e-05	0.262737	1	0.792	0.00248965	mPL
Transcription factors [BR:mmu03000]	0.000234851	0.318712	1	0.906	0.047205	mPL
Pathways in cancer [PATH:mmu05200]	0.000281792	0.262029	1	0.874	0.0566402	mPL
FoxO signaling pathway [PATH:mmu04068]	0.00160971	0.339426	1	0.98	0.323551	mPL
Endocytosis [PATH:mmu04144]	0.00330722	0.25278	1	1	0.664751	mPL
G protein-coupled receptors [BR:mmu04030]	0.00502246	0.289549	1	0.841	1	mPL
Neuroactive ligand-receptor interaction [PATH:mmu04080]	0.00712374	0.338627	1	0.868	1	mPL
AMPK signaling pathway [PATH:mmu04152]	5.27263e-30	0.73662	1	1	1.0598e-27	RS2
Chaperones and folding catalysts [BR:mmu03110]	4.35472e-27	0.480532	1	1	8.75298e-25	RS2
RNA transport [PATH:mmu03013]	9.62234e-26	0.845058	1	0.999	1.93409e-23	RS2
Transporters [BR:mmu02000]	1.75473e-25	0.627388	1	0.999	3.52701e-23	RS2
RNA degradation [PATH:mmu03018]	4.38092e-25	0.378611	1	1	8.80566e-23	RS2
B cell receptor signaling pathway [PATH:mmu04662]	8.09986e-25	0.615504	1	0.986	1.62807e-22	RS2
Fructose and mannose metabolism [PATH:mmu00051]	3.91003e-24	0.63227	1	1	7.85915e-22	RS2
Epstein-Barr virus infection [PATH:mmu05169]	5.76374e-24	0.357282	1	1	1.15851e-21	RS2
T cell receptor signaling pathway [PATH:mmu04660]	1.29264e-22	0.577719	1	1	2.59821e-20	RS2
Central carbon metabolism in cancer [PATH:mmu05230]	1.14024e-20	0.622781	1	1	2.29189e-18	RS2
Protein processing in endoplasmic reticulum [PATH:mmu04141]	1.49381e-20	0.494406	1	1	3.00255e-18	RS2
Regulation of actin cytoskeleton [PATH:mmu04810]	6.32192e-20	0.540831	1	0.999	1.27071e-17	RS2
Glucagon signaling pathway [PATH:mmu04922]	4.05536e-18	0.265935	1	1	8.15128e-16	RS2
Huntington disease [PATH:mmu05016]	2.53985e-17	0.34217	1	1	5.1051e-15	RS2
Thyroid hormone signaling pathway [PATH:mmu04919]	1.37569e-16	0.490857	1	0.999	2.76514e-14	RS2
Glycolysis / Gluconeogenesis [PATH:mmu00010]	8.84824e-16	0.514968	1	1	1.7785e-13	RS2
Morphine addiction [PATH:mmu05032]	1.53479e-15	0.29715	1	1	3.08493e-13	RS2
Pyruvate metabolism [PATH:mmu00620]	1.55597e-14	0.29046	1	1	3.12749e-12	RS2
Purine metabolism [PATH:mmu00230]	8.6276e-14	0.485989	1	1	1.73415e-11	RS2
Renin secretion [PATH:mmu04924]	6.76356e-13	0.265251	1	1	1.35948e-10	RS2
C-type lectin receptor signaling pathway [PATH:mmu04625]	1.61186e-10	0.309791	1	1	3.23984e-08	RS2
Oxidative phosphorylation [PATH:mmu00190]	4.20771e-10	0.311794	1	1	8.4575e-08	RS2
Amyotrophic lateral sclerosis (ALS) [PATH:mmu05014]	3.13672e-09	0.347885	1	1	6.30482e-07	RS2
Thyroid hormone signaling pathway [PATH:mmu04919]	2.14718e-29	0.828076	1	0.999	4.31583e-27	RS4
PPAR signaling pathway [PATH:mmu03320]	6.54459e-29	0.854283	1	1	1.31546e-26	RS4
Adipocytokine signaling pathway [PATH:mmu04920]	6.15932e-28	0.848021	1	1	1.23802e-25	RS4
Purine metabolism [PATH:mmu00230]	1.082e-22	0.551058	1	1	2.17481e-20	RS4
cGMP - PKG signaling pathway [PATH:mmu04022]	2.73192e-21	0.306916	1	1	5.49116e-19	RS4
Lipid biosynthesis proteins [BR:mmu01004]	1.53651e-20	0.773169	1	1	3.08839e-18	RS4
Ubiquitin system [BR:mmu04121]	1.68372e-20	0.621454	1	0.997	3.38427e-18	RS4
Longevity regulating pathway - mammal [PATH:mmu04211]	3.06122e-17	0.4765	1	1	6.15305e-15	RS4
Glycolysis / Gluconeogenesis [PATH:mmu00010]	2.61787e-15	0.506773	1	1	5.26191e-13	RS4
AMPK signaling pathway [PATH:mmu04152]	2.74913e-14	0.482702	1	1	5.52575e-12	RS4
Fructose and mannose metabolism [PATH:mmu00051]	5.70331e-13	0.606763	1	1	1.14637e-10	RS4
RNA transport [PATH:mmu03013]	9.3532e-12	0.697583	1	0.999	1.87999e-09	RS4
Proteasome [BR:mmu03051]	6.77581e-09	0.503966	1	1	1.36194e-06	RS4
Protein processing in endoplasmic reticulum [PATH:mmu04141]	1.33846e-07	0.369716	1	1	2.6903e-05	RS4
Oxidative phosphorylation [PATH:mmu00190]	0.000272729	0.255465	1	1	0.0548185	RS4
Chaperones and folding catalysts [BR:mmu03110]	0.00187188	0.270008	1	1	0.376249	RS4
Adipocytokine signaling pathway [PATH:mmu04920]	8.87915e-26	0.836576	1	1	1.78471e-23	RS6
PPAR signaling pathway [PATH:mmu03320]	1.1098e-24	0.779846	1	1	2.23069e-22	RS6
Lipid biosynthesis proteins [BR:mmu01004]	1.90438e-24	0.970307	1	1	3.82781e-22	RS6
Thyroid hormone signaling pathway [PATH:mmu04919]	3.5871e-24	0.703082	1	0.999	7.21007e-22	RS6
Ubiquitin system [BR:mmu04121]	2.68862e-23	0.863938	1	0.997	5.40413e-21	RS6
Longevity regulating pathway - mammal [PATH:mmu04211]	4.59379e-20	0.513465	1	1	9.23352e-18	RS6
Proteasome [BR:mmu03051]	3.6375e-18	0.644204	1	1	7.31137e-16	RS6
Insulin secretion [PATH:mmu04911]	1.64243e-16	0.440357	1	1	3.30129e-14	RS6
Mitochondrial biogenesis [BR:mmu03029]	1.51948e-09	0.308759	1	1	3.05415e-07	RS6
Purine metabolism [PATH:mmu00230]	1.05726e-07	0.452596	1	1	2.12509e-05	RS6
RNA transport [PATH:mmu03013]	2.26865e-07	0.38857	1	0.999	4.55999e-05	RS6
Fructose and mannose metabolism [PATH:mmu00051]	0.000111683	0.387452	1	1	0.0224484	RS6
Glycolysis / Gluconeogenesis [PATH:mmu00010]	0.00128272	0.310808	1	1	0.257827	RS6
Ubiquitin system [BR:mmu04121]	8.67307e-38	0.920887	1	0.997	1.74329e-35	RS8
Renin-angiotensin system [PATH:mmu04614]	9.18103e-38	1.10397	1	0.88	1.84539e-35	RS8
Mitochondrial biogenesis [BR:mmu03029]	9.65957e-37	0.590709	1	1	1.94157e-34	RS8
Lipid biosynthesis proteins [BR:mmu01004]	1.52632e-36	1.01511	1	1	3.06791e-34	RS8
Longevity regulating pathway - mammal [PATH:mmu04211]	7.58855e-36	0.568046	1	1	1.5253e-33	RS8
Type II diabetes mellitus [PATH:mmu04930]	2.56619e-32	0.485501	1	1	5.15804e-30	RS8
Adipocytokine signaling pathway [PATH:mmu04920]	7.09785e-28	0.60112	1	1	1.42667e-25	RS8
Cell adhesion molecules [BR:mmu04515]	1.28079e-26	0.418114	1	0.943	2.57439e-24	RS8
Signaling proteins	1.07443e-22	0.389269	1	1	2.15961e-20	RS8
Proteasome [BR:mmu03051]	2.59277e-22	0.652564	1	1	5.21146e-20	RS8
PPAR signaling pathway [PATH:mmu03320]	4.47088e-19	0.330718	1	1	8.98647e-17	RS8
AMPK signaling pathway [PATH:mmu04152]	1.45818e-15	0.373311	1	1	2.93095e-13	RS8
Thyroid hormone signaling pathway [PATH:mmu04919]	1.56781e-12	0.270057	1	0.999	3.1513e-10	RS8
Purine metabolism [PATH:mmu00230]	3.45464e-06	0.418557	1	1	0.000694382	RS8
Taste transduction [PATH:mmu04742]	2.09066e-38	0.449016	1	1	4.20222e-36	Z
Estrogen signaling pathway [PATH:mmu04915]	1.26912e-35	0.437867	1	1	2.55094e-33	Z
Aldosterone synthesis and secretion [PATH:mmu04925]	1.546e-33	0.329484	1	1	3.10746e-31	Z
DNA repair and recombination proteins [BR:mmu03400]	1.90329e-33	0.27106	1	1	3.82562e-31	Z
Acute myeloid leukemia [PATH:mmu05221]	6.6585e-33	0.357738	1	0.999	1.33836e-30	Z
Pertussis [PATH:mmu05133]	5.35775e-29	0.30796	1	0.983	1.07691e-26	Z
Influenza A [PATH:mmu05164]	9.39216e-28	0.276977	1	1	1.88782e-25	Z
Measles [PATH:mmu05162]	1.25213e-26	0.357646	1	1	2.51679e-24	Z
Glycosyltransferases [BR:mmu01003]	2.07733e-26	0.522702	1	1	4.17544e-24	Z
Complement and coagulation cascades [PATH:mmu04610]	3.80288e-26	0.452896	1	0.999	7.64379e-24	Z
Toxoplasmosis [PATH:mmu05145]	4.65031e-26	0.351083	1	1	9.34712e-24	Z
Hepatitis B [PATH:mmu05161]	3.77862e-25	0.323503	1	1	7.59502e-23	Z
Small cell lung cancer [PATH:mmu05222]	2.19079e-23	0.329149	1	0.988	4.40348e-21	Z
Platinum drug resistance [PATH:mmu01524]	2.26274e-23	0.394977	1	1	4.54812e-21	Z
Epstein-Barr virus infection [PATH:mmu05169]	3.97186e-23	0.310626	1	1	7.98344e-21	Z
AGE-RAGE signaling pathway in diabetic complications [PATH:mmu04933]	6.69905e-22	0.561708	1	0.873	1.34651e-19	Z
NOD-like receptor signaling pathway [PATH:mmu04621]	2.07056e-21	0.419446	1	1	4.16182e-19	Z
Adrenergic signaling in cardiomyocytes [PATH:mmu04261]	1.79213e-16	0.345326	1	1	3.60218e-14	Z
Alcoholism [PATH:mmu05034]	2.71429e-16	0.323585	1	1	5.45573e-14	Z
Cardiac muscle contraction [PATH:mmu04260]	1.00063e-15	0.300376	1	1	2.01127e-13	Z
Vascular smooth muscle contraction [PATH:mmu04270]	4.67245e-15	0.380006	1	1	9.39163e-13	Z
Glutathione metabolism [PATH:mmu00480]	4.78964e-15	0.306699	1	1	9.62717e-13	Z
Hepatitis C [PATH:mmu05160]	7.52554e-15	0.383911	1	0.955	1.51263e-12	Z
Amoebiasis [PATH:mmu05146]	9.31926e-14	0.447588	1	0.791	1.87317e-11	Z
Autophagy - animal [PATH:mmu04140]	1.39581e-13	0.281162	1	0.999	2.80557e-11	Z
Jak-STAT signaling pathway [PATH:mmu04630]	1.55297e-13	0.336689	1	0.997	3.12147e-11	Z
Fluid shear stress and atherosclerosis [PATH:mmu05418]	4.08013e-13	0.301116	1	0.913	8.20105e-11	Z
Cortisol synthesis and secretion [PATH:mmu04927]	8.10393e-13	0.361199	1	1	1.62889e-10	Z
Mitochondrial biogenesis [BR:mmu03029]	5.78906e-12	0.288757	1	1	1.1636e-09	Z
Glycosaminoglycan binding proteins [BR:mmu00536]	2.50427e-11	0.385292	1	0.934	5.03359e-09	Z
Sphingolipid signaling pathway [PATH:mmu04071]	5.98764e-11	0.272509	1	1	1.20352e-08	Z
Herpes simplex infection [PATH:mmu05168]	9.77444e-11	0.273572	1	0.931	1.96466e-08	Z
Toll-like receptor signaling pathway [PATH:mmu04620]	2.9701e-10	0.357339	1	0.953	5.96991e-08	Z
Relaxin signaling pathway [PATH:mmu04926]	7.51333e-10	0.303488	1	0.91	1.51018e-07	Z
C-type lectin receptor signaling pathway [PATH:mmu04625]	1.04597e-09	0.266226	1	1	2.10241e-07	Z
Metabolism of xenobiotics by cytochrome P450 [PATH:mmu00980]	1.88658e-09	0.301851	1	0.972	3.79203e-07	Z
Transcriptional misregulation in cancers [PATH:mmu05202]	1.90117e-09	0.31923	1	0.876	3.82134e-07	Z
Proteasome [BR:mmu03051]	8.13136e-09	0.339072	1	1	1.6344e-06	Z
Protein processing in endoplasmic reticulum [PATH:mmu04141]	8.89688e-09	0.30981	1	1	1.78827e-06	Z
PI3K-Akt signaling pathway [PATH:mmu04151]	1.38747e-08	0.385805	1	0.787	2.78881e-06	Z
Protein digestion and absorption [PATH:mmu04974]	2.43919e-08	0.251239	1	0.916	4.90277e-06	Z
Chaperones and folding catalysts [BR:mmu03110]	3.25108e-08	0.336196	1	1	6.53467e-06	Z
Pathways in cancer [PATH:mmu05200]	6.7342e-08	0.314563	1	0.873	1.35357e-05	Z
Cushing syndrome [PATH:mmu04934]	1.10389e-07	0.275335	1	0.928	2.21882e-05	Z
Fat digestion and absorption [PATH:mmu04975]	3.03921e-07	0.307393	1	1	6.10882e-05	Z
Proteoglycans [BR:mmu00535]	3.47608e-07	0.276046	1	0.874	6.98692e-05	Z
ECM-receptor interaction [PATH:mmu04512]	8.92238e-07	0.302614	1	0.945	0.00017934	Z
Ras signaling pathway [PATH:mmu04014]	1.28525e-05	0.253564	1	0.908	0.00258335	Z
Ion channels [BR:mmu04040]	7.30355e-05	0.356503	1	1	0.0146801	Z
Cytokines and growth factors [BR:mmu04052]	0.000235175	0.299414	1	0.872	0.0472701	Z

## Sheet: Fig 7C
Dynamically changing pathways in embryonic development identified by Monocle 3.
Pathway	term	q_value	estimate
PPAR signaling pathway [PATH:mmu03320]	time_seq	7.55079e-86	1.12916
Glutamatergic synapse [PATH:mmu04724]	time_seq	1.27406e-81	-1.30688
Chaperones and folding catalysts [BR:mmu03110]	time_seq	1.18049e-78	1.10413
Transporters [BR:mmu02000]	time_seq	1.06535e-72	1.29628
Phospholipase D signaling pathway [PATH:mmu04072]	time_seq	1.02268e-70	-0.621054
Cholinergic synapse [PATH:mmu04725]	time_seq	2.9311e-69	-0.504054
Ion channels [BR:mmu04040]	time_seq	9.94911e-69	-1.48404
Toxoplasmosis [PATH:mmu05145]	time_seq	7.61423e-68	0.648735
Colorectal cancer [PATH:mmu05210]	time_seq	1.05488e-63	-0.45099
Serotonergic synapse [PATH:mmu04726]	time_seq	2.81239e-62	-1.59329
Exosome [BR:mmu04147]	time_seq	4.3973e-62	1.56169
TGF-beta signaling pathway [PATH:mmu04350]	time_seq	1.49124e-60	0.545653
Platelet activation [PATH:mmu04611]	time_seq	2.04095e-59	-0.412232
Gap junction [PATH:mmu04540]	time_seq	7.14534e-58	-1.70583
Pattern recognition receptors [BR:mmu04054]	time_seq	1.61766e-57	-1.29155
Circadian entrainment [PATH:mmu04713]	time_seq	1.767e-57	-0.725385
Dopaminergic synapse [PATH:mmu04728]	time_seq	4.84786e-56	-0.873387
Adherens junction [PATH:mmu04520]	time_seq	1.11542e-54	-0.351277
Cell adhesion molecules (CAMs) [PATH:mmu04514]	time_seq	2.51456e-54	-1.83198
GnRH signaling pathway [PATH:mmu04912]	time_seq	1.14969e-51	-0.800096
Ubiquitin mediated proteolysis [PATH:mmu04120]	time_seq	2.89142e-50	-2.90083e-17
RNA degradation [PATH:mmu03018]	time_seq	2.89142e-50	-2.90083e-17
Mitophagy - animal [PATH:mmu04137]	time_seq	2.89142e-50	-2.90083e-17
Cell cycle [PATH:mmu04110]	time_seq	2.89142e-50	-2.90083e-17
Neurotrophin signaling pathway [PATH:mmu04722]	time_seq	2.89142e-50	-2.90083e-17
Central carbon metabolism in cancer [PATH:mmu05230]	time_seq	2.89142e-50	-2.90083e-17
Chronic myeloid leukemia [PATH:mmu05220]	time_seq	2.89142e-50	-2.90083e-17
Kaposi sarcoma-associated herpesvirus infection [PATH:mmu05167]	time_seq	2.89142e-50	-2.90083e-17
EGFR tyrosine kinase inhibitor resistance [PATH:mmu01521]	time_seq	2.89142e-50	-2.90083e-17
Transcription machinery [BR:mmu03021]	time_seq	2.89142e-50	-2.90083e-17
Vascular smooth muscle contraction [PATH:mmu04270]	time_seq	7.86269e-44	-2.428
Hepatitis C [PATH:mmu05160]	time_seq	3.78541e-42	-0.261479
Protein phosphatase and associated proteins [BR:mmu01009]	time_seq	6.22077e-42	-0.243445
Proteoglycans in cancer [PATH:mmu05205]	time_seq	1.40921e-38	0.355525
Th1 and Th2 cell differentiation [PATH:mmu04658]	time_seq	2.28418e-38	0.898887
Rap1 signaling pathway [PATH:mmu04015]	time_seq	1.17718e-37	-0.281048
Pancreatic cancer [PATH:mmu05212]	time_seq	3.39055e-35	-0.204127
GABAergic synapse [PATH:mmu04727]	time_seq	7.70818e-35	0.87047
Huntington disease [PATH:mmu05016]	time_seq	5.37433e-34	-0.436985
Small cell lung cancer [PATH:mmu05222]	time_seq	8.2212e-34	0.172879
Endocrine resistance [PATH:mmu01522]	time_seq	1.26918e-33	-0.346005
Signaling pathways regulating pluripotency of stem cells [PATH:mmu04550]	time_seq	8.83166e-32	0.215333
Acute myeloid leukemia [PATH:mmu05221]	time_seq	1.18484e-31	-0.17199
Breast cancer [PATH:mmu05224]	time_seq	1.28439e-31	-0.541955
RNA transport [PATH:mmu03013]	time_seq	7.15132e-31	0.154828
Fluid shear stress and atherosclerosis [PATH:mmu05418]	time_seq	1.02275e-30	0.217537
Insulin resistance [PATH:mmu04931]	time_seq	1.711e-30	0.166945
Influenza A [PATH:mmu05164]	time_seq	1.77986e-30	0.152327
Progesterone-mediated oocyte maturation [PATH:mmu04914]	time_seq	2.12026e-30	-0.311461
Protein processing in endoplasmic reticulum [PATH:mmu04141]	time_seq	2.75947e-29	0.144933
Melanogenesis [PATH:mmu04916]	time_seq	2.54021e-28	-0.96036
Epstein-Barr virus infection [PATH:mmu05169]	time_seq	3.99412e-28	0.137698
Melanoma [PATH:mmu05218]	time_seq	6.78519e-28	-0.158894
Osteoclast differentiation [PATH:mmu04380]	time_seq	1.12839e-27	-0.182874
Ras signaling pathway [PATH:mmu04014]	time_seq	1.21998e-26	-0.290737
Inflammatory mediator regulation of TRP channels [PATH:mmu04750]	time_seq	2.19577e-26	-0.245594
Jak-STAT signaling pathway [PATH:mmu04630]	time_seq	1.68222e-25	0.358231
TNF signaling pathway [PATH:mmu04668]	time_seq	1.98016e-25	-0.169987
Platinum drug resistance [PATH:mmu01524]	time_seq	2.72264e-25	-0.150093
Tight junction [PATH:mmu04530]	time_seq	2.80243e-25	0.264068
Signaling proteins	time_seq	5.58261e-25	0.328987
Phagosome [PATH:mmu04145]	time_seq	9.77641e-25	0.335518
Focal adhesion [PATH:mmu04510]	time_seq	1.81004e-24	0.709163
Chagas disease (American trypanosomiasis) [PATH:mmu05142]	time_seq	7.82957e-24	-0.145497
ECM-receptor interaction [PATH:mmu04512]	time_seq	2.77163e-23	2.6299
Ubiquitin system [BR:mmu04121]	time_seq	3.7976e-23	-0.112157
Cell adhesion molecules [BR:mmu04515]	time_seq	2.18495e-22	-0.96036
Notch signaling pathway [PATH:mmu04330]	time_seq	3.28045e-22	0.352483
HTLV-I infection [PATH:mmu05166]	time_seq	1.36939e-21	0.114694
Longevity regulating pathway - mammal [PATH:mmu04211]	time_seq	3.95938e-21	-0.199981
Cortisol synthesis and secretion [PATH:mmu04927]	time_seq	5.65019e-21	-0.294049
Type II diabetes mellitus [PATH:mmu04930]	time_seq	1.85331e-20	-0.319149
Fc gamma R-mediated phagocytosis [PATH:mmu04666]	time_seq	3.0788e-19	-0.0918179
Thermogenesis [PATH:mmu04714]	time_seq	8.79462e-18	-0.705857
C-type lectin receptor signaling pathway [PATH:mmu04625]	time_seq	3.50944e-17	-0.103416
Regulation of actin cytoskeleton [PATH:mmu04810]	time_seq	4.44532e-17	0.164413
Endocytosis [PATH:mmu04144]	time_seq	9.93653e-17	0.0650574
Glucagon signaling pathway [PATH:mmu04922]	time_seq	3.62489e-16	0.287188
Wnt signaling pathway [PATH:mmu04310]	time_seq	7.65788e-16	0.787033
Choline metabolism in cancer [PATH:mmu05231]	time_seq	5.90621e-15	-0.0701793
mTOR signaling pathway [PATH:mmu04150]	time_seq	6.91179e-15	0.0837977
Aldosterone synthesis and secretion [PATH:mmu04925]	time_seq	4.26627e-14	0.302836
Thyroid hormone signaling pathway [PATH:mmu04919]	time_seq	7.71506e-14	0.0612102
DNA repair and recombination proteins [BR:mmu03400]	time_seq	1.18937e-13	0.0763387
Endometrial cancer [PATH:mmu05213]	time_seq	1.47252e-13	-0.063234
AMPK signaling pathway [PATH:mmu04152]	time_seq	3.152e-13	0.105277
Relaxin signaling pathway [PATH:mmu04926]	time_seq	4.26986e-13	-0.060947
Spliceosome [BR:mmu03041]	time_seq	4.26986e-13	0.0510614
Th17 cell differentiation [PATH:mmu04659]	time_seq	7.34859e-13	0.424595
Cellular senescence [PATH:mmu04218]	time_seq	6.8464e-12	0.0521005
Human papillomavirus infection [PATH:mmu05165]	time_seq	9.99026e-12	0.39622
Estrogen signaling pathway [PATH:mmu04915]	time_seq	1.6907e-11	-0.176703
Basal cell carcinoma [PATH:mmu05217]	time_seq	1.05907e-10	0.321137
Prolactin signaling pathway [PATH:mmu04917]	time_seq	3.7567e-10	-0.10869
Glycosyltransferases [BR:mmu01003]	time_seq	8.79663e-10	0.400639
Human cytomegalovirus infection [PATH:mmu05163]	time_seq	1.07634e-09	-0.247475
cAMP signaling pathway [PATH:mmu04024]	time_seq	1.07802e-09	-0.106832
Non-alcoholic fatty liver disease (NAFLD) [PATH:mmu04932]	time_seq	2.27006e-09	-0.142126
Salivary secretion [PATH:mmu04970]	time_seq	2.72176e-09	0.544125
Hippo signaling pathway [PATH:mmu04390]	time_seq	8.88976e-08	0.430263
PI3K-Akt signaling pathway [PATH:mmu04151]	time_seq	3.01898e-07	0.482112
Protein kinases [BR:mmu01001]	time_seq	3.17942e-07	0.0396218
Sphingolipid signaling pathway [PATH:mmu04071]	time_seq	1.34823e-06	-0.0303021
Membrane trafficking [BR:mmu04131]	time_seq	1.47762e-06	0.0359824
Insulin signaling pathway [PATH:mmu04910]	time_seq	1.50054e-06	0.0651796
Cushing syndrome [PATH:mmu04934]	time_seq	2.29909e-06	-0.424405
Chemokine signaling pathway [PATH:mmu04062]	time_seq	3.09104e-06	0.0341775
Purine metabolism [PATH:mmu00230]	time_seq	4.91979e-06	0.353305
Toll-like receptor signaling pathway [PATH:mmu04620]	time_seq	6.55339e-06	0.0323823
Hepatocellular carcinoma [PATH:mmu05225]	time_seq	6.58958e-06	-0.356368
Pathways in cancer [PATH:mmu05200]	time_seq	7.54292e-06	0.594473
Alzheimer disease [PATH:mmu05010]	time_seq	8.11104e-06	0.134236
Pancreatic secretion [PATH:mmu04972]	time_seq	9.7261e-06	-0.96036
ErbB signaling pathway [PATH:mmu04012]	time_seq	1.00375e-05	-0.0261197
Axon guidance [PATH:mmu04360]	time_seq	1.3e-05	0.0305968
Necroptosis [PATH:mmu04217]	time_seq	1.94457e-05	0.329701
Retrograde endocannabinoid signaling [PATH:mmu04723]	time_seq	3.52544e-05	-0.273999
Cytokines and growth factors [BR:mmu04052]	time_seq	3.94749e-05	-0.971049
Inositol phosphate metabolism [PATH:mmu00562]	time_seq	5.79222e-05	0.0270544
Apoptosis [PATH:mmu04210]	time_seq	6.06561e-05	-0.0620238
HIF-1 signaling pathway [PATH:mmu04066]	time_seq	9.48272e-05	-0.0685547
Renal cell carcinoma [PATH:mmu05211]	time_seq	0.000262335	0.0235493
Neuroactive ligand-receptor interaction [PATH:mmu04080]	time_seq	0.000373256	0.603277
Mitochondrial biogenesis [BR:mmu03029]	time_seq	0.0012136	0.0200809
Autophagy - animal [PATH:mmu04140]	time_seq	0.00149022	0.0390674
Adrenergic signaling in cardiomyocytes [PATH:mmu04261]	time_seq	0.00191937	-0.26444
Tuberculosis [PATH:mmu05152]	time_seq	0.00205473	-0.973371
Thyroid hormone synthesis [PATH:mmu04918]	time_seq	0.0028925	-0.668691
Herpes simplex infection [PATH:mmu05168]	time_seq	0.00334871	-0.314258
Cytoskeleton proteins [BR:mmu04812]	time_seq	0.00349636	0.179887
Oocyte meiosis [PATH:mmu04114]	time_seq	0.008714	-0.405755
MAPK signaling pathway [PATH:mmu04010]	time_seq	0.024246	-0.0878064
Phosphatidylinositol signaling system [PATH:mmu04070]	time_seq	0.024246	0.0132511
Messenger RNA Biogenesis [BR:mmu03019]	time_seq	0.024246	0.0132511
Chromosome and associated proteins [BR:mmu03036]	time_seq	0.024246	0.0132511

## Sheet: Fig 7D
Adjacency matrix of the network of cell phenotype-associated gene modules during mouse spermatogenesis.
	Gmeb1	Gm16702	Stra8	Luc7l2	Exosc2	Rab33b	Cks2	Calm2	Tuba3b	Rbakdn	Rsph1	Ldhc	Cox8c	Lyar	Meig1	Fabp9	Ropn1l	Serf1	Prm1	Tnp2	Prm2	Tnp1	Hmgb4	Cypt12	Scp2d1	1700003F12Rik	Hils1	Rnf151	Oaz3	Irgc1	1700026L06Rik	Fam229a	Tex33	Znrf4	2610318N02Rik	Gsg1	Dynll2	Dbil5	Gm5617	Fam229b	Dnajb3	Odf2	Ppp1r2	Spata33	Ly6k
Gmeb1	0	0.999956	0.999899	0.999965	0.999983	0.999979	0.627099	0.271263	0.354518	0	0	0	0	0	0	0	0	0	0	0	0	0	0	0	0	0	0	0	0	0	0	0	0	0	0	0	0	0	0	0	0	0	0	0	0
Gm16702	0.999956	0	0.999565	0.999862	0.999809	0.999857	0.65845	0.153669	0.181068	0	0	0	0	0	0	0	0	0	0	0	0	0	0	0	0	0	0	0	0	0	0	0	0	0	0	0	0	0	0	0	0	0	0	0	0.852146
Stra8	0.999899	0.999565	0	0.999801	0.999798	0.999869	0.720963	0.596202	0.500361	0	0	0	0	0	0	0	0	0	0	0	0	0	0	0	0	0	0	0	0	0	0	0	0	0	0	0	0	0	0	0	0	0	0	0	0
Luc7l2	0.999965	0.999862	0.999801	0	0.999935	0.999929	0.7248	0.163767	0.154163	0	0	0	0	0	0	0	0	0	0	0	0	0	0	0	0	0	0	0	0	0	0	0	0	0	0	0	0	0	0	0	0	0	0	0	0
Exosc2	0.999983	0.999809	0.999798	0.999935	0	0.999942	0.51894	0.0302906	0.115642	0	0	0	0	0	0	0	0	0	0	0	0	0	0	0	0	0	0	0	0	0	0	0	0	0	0	0	0	0	0	0	0	0	0	0	0.810082
Rab33b	0.999979	0.999857	0.999869	0.999929	0.999942	0	0.765599	0.2033	0.189079	0	0	0	0	0	0	0	0	0	0	0	0	0	0	0	0	0	0	0	0	0	0	0	0	0	0	0	0	0	0	0	0	0	0	0	0
Cks2	0.627099	0.65845	0.720963	0.7248	0.51894	0.765599	0	0.998992	0.926637	0	0	0	0	0	0	0	0	0	0	0	0	0	0	0	0	0	0	0	0	0	0	0	0	0	0	0	0	0	0	0	0	0	0	0	0.998999
Calm2	0.271263	0.153669	0.596202	0.163767	0.0302906	0.2033	0.998992	0	0.783221	0.518885	0.982047	0.709694	0.97581	0.772378	0.898509	0.577922	0.408467	0.698521	0	0	0	0	0	0	0	0	0	0	0	0	0	0	0	0	0	0	0	0	0	0	0	0	0	0	0.998597
Tuba3b	0.354518	0.181068	0.500361	0.154163	0.115642	0.189079	0.926637	0.783221	0	0.81642	0.937223	0.607403	0.94777	0.706905	0.855076	0.612567	0.678321	0.758803	0	0	0	0	0	0	0	0	0	0	0	0	0	0	0	0	0	0	0	0	0	0	0	0	0	0	0
Rbakdn	0	0	0	0	0	0	0	0.518885	0.81642	0	0.975549	0.996377	0.996964	0.96915	0.997168	0.995926	0.996578	0.995677	0	0	0	0	0	0	0	0	0	0	0	0	0	0	0	0	0	0	0	0	0	0	0	0	0	0	0
Rsph1	0	0	0	0	0	0	0	0.982047	0.937223	0.975549	0	0.964229	0.996469	0.899641	0.98607	0.960144	0.947462	0.881871	0	0	0	0	0	0	0	0	0	0	0	0	0	0	0	0	0	0	0	0	0	0	0	0	0	0	0
Ldhc	0	0	0	0	0	0	0	0.709694	0.607403	0.996377	0.964229	0	0.992848	0.838879	0.972949	0.986038	0.988943	0.973652	0.450954	0.469349	0.532404	0.440639	0.303542	0.268468	0.239374	0.385582	0.268567	0.276705	0.272971	0.311407	0.570244	0.352938	0.417561	0.372193	0.28989	0.424671	0.168555	0.960814	0.996224	0.99732	0.984735	0.997656	0.318825	0.989399	0
Cox8c	0	0	0	0	0	0	0	0.97581	0.94777	0.996964	0.996469	0.992848	0	0.983817	0.998028	0.991096	0.991537	0.985898	0	0	0	0	0	0	0	0	0	0	0	0	0	0	0	0	0	0	0	0	0	0	0	0	0	0	0
Lyar	0	0	0	0	0	0	0	0.772378	0.706905	0.96915	0.899641	0.838879	0.983817	0	0.872814	0.863774	0.930613	0.822744	0	0	0	0	0	0	0	0	0	0	0	0	0	0	0	0	0	0	0	0	0	0	0	0	0	0	0
Meig1	0	0	0	0	0	0	0	0.898509	0.855076	0.997168	0.98607	0.972949	0.998028	0.872814	0	0.986596	0.986512	0.981129	0.534485	0.351345	0.263815	0.252724	0.385072	0.369868	0.393327	0.503572	0.414844	0.424185	0.520662	0.518098	0.557734	0.482659	0.510241	0.420208	0.281139	0.373207	0.378164	0.940033	0.995252	0.994525	0.98615	0.993057	0.375461	0.978224	0
Fabp9	0	0	0	0	0	0	0	0.577922	0.612567	0.995926	0.960144	0.986038	0.991096	0.863774	0.986596	0	0.989831	0.980439	0.557687	0.513226	0.401039	0.362041	0.285167	0.304521	0.320273	0.414513	0.312862	0.346307	0.369265	0.400511	0.460517	0.466441	0.417988	0.425568	0.38694	0.484478	0.33039	0.96928	0.988548	0.993807	0.990292	0.994389	0.446188	0.994735	0
Ropn1l	0	0	0	0	0	0	0	0.408467	0.678321	0.996578	0.947462	0.988943	0.991537	0.930613	0.986512	0.989831	0	0.971348	0.347549	0.533723	0.559273	0.311994	0.229193	0.249955	0.249431	0.385216	0.286194	0.296452	0.341105	0.329404	0.490622	0.405076	0.402677	0.348033	0.304138	0.443832	0.217239	0.945702	0.994892	0.997385	0.977628	0.994495	0.481626	0.982589	0
Serf1	0	0	0	0	0	0	0	0.698521	0.758803	0.995677	0.881871	0.973652	0.985898	0.822744	0.981129	0.980439	0.971348	0	0.669707	0.463653	0.446772	0.4942	0.324762	0.282871	0.292519	0.471657	0.343872	0.377931	0.460972	0.388934	0.48498	0.478761	0.480071	0.467758	0.398143	0.590796	0.376184	0.952437	0.992977	0.99206	0.99429	0.996003	0.314096	0.970177	0
Prm1	0	0	0	0	0	0	0	0	0	0	0	0.450954	0	0	0.534485	0.557687	0.347549	0.669707	0	0.935017	0.944055	0.964197	0.415801	0.498285	0.359655	0.280519	0.157469	0.197607	0.309066	0.191301	0.492127	0.268377	0.23195	0.18739	0.176845	0.287605	0.223718	0.393257	0.486807	0.45892	0.404925	0.313368	0.273017	0.554046	0
Tnp2	0	0	0	0	0	0	0	0	0	0	0	0.469349	0	0	0.351345	0.513226	0.533723	0.463653	0.935017	0	0.974727	0.991681	0.305898	0.537109	0.279773	0.278975	0.0907809	0.0864047	0.160969	0.0952537	0.562091	0.125683	0.107705	0.110274	0.181005	0.186185	0.366551	0.490611	0.504718	0.426765	0.336091	0.43187	0.235762	0.547605	0
Prm2	0	0	0	0	0	0	0	0	0	0	0	0.532404	0	0	0.263815	0.401039	0.559273	0.446772	0.944055	0.974727	0	0.987004	0.410659	0.554408	0.362948	0.30495	0.140394	0.133459	0.202414	0.142783	0.659803	0.1584	0.170305	0.14036	0.186983	0.290509	0.26994	0.367914	0.498932	0.441482	0.332097	0.403517	0.270489	0.656932	0
Tnp1	0	0	0	0	0	0	0	0	0	0	0	0.440639	0	0	0.252724	0.362041	0.311994	0.4942	0.964197	0.991681	0.987004	0	0.805356	0.935037	0.743846	0.553312	0.122376	0.153013	0.258192	0.161199	0.84152	0.0929865	0.137037	0.111705	0.357321	0.158589	0.456876	0.262303	0.365345	0.272916	0.355075	0.43897	0.165861	0.310157	0
Hmgb4	0	0	0	0	0	0	0	0	0	0	0	0.303542	0	0	0.385072	0.285167	0.229193	0.324762	0.415801	0.305898	0.410659	0.805356	0	0.999859	0.999909	0.999144	0.999464	0.999674	0.999189	0.999399	0.986136	0.974949	0.998123	0.997859	0.995994	0.969225	0.977544	0.436339	0.453618	0.277989	0.522778	0.355504	0.876239	0.203355	0
Cypt12	0	0	0	0	0	0	0	0	0	0	0	0.268468	0	0	0.369868	0.304521	0.249955	0.282871	0.498285	0.537109	0.554408	0.935037	0.999859	0	0.99986	0.998614	0.99838	0.999146	0.998394	0.998473	0.987594	0.94654	0.99539	0.994193	0.992048	0.940237	0.978102	0.346157	0.380233	0.185986	0.443365	0.25189	0.805974	0.19192	0
Scp2d1	0	0	0	0	0	0	0	0	0	0	0	0.239374	0	0	0.393327	0.320273	0.249431	0.292519	0.359655	0.279773	0.362948	0.743846	0.999909	0.99986	0	0.999313	0.999639	0.999782	0.999388	0.999582	0.986734	0.983513	0.998582	0.998589	0.996708	0.977971	0.980496	0.4293	0.426152	0.267359	0.583445	0.261642	0.917209	0.162229	0
1700003F12Rik	0	0	0	0	0	0	0	0	0	0	0	0.385582	0	0	0.503572	0.414513	0.385216	0.471657	0.280519	0.278975	0.30495	0.553312	0.999144	0.998614	0.999313	0	0.99874	0.998923	0.997803	0.998546	0.971911	0.979432	0.996388	0.996242	0.991254	0.974914	0.973396	0.664111	0.604091	0.344569	0.733314	0.527265	0.912562	0.225694	0
Hils1	0	0	0	0	0	0	0	0	0	0	0	0.268567	0	0	0.414844	0.312862	0.286194	0.343872	0.157469	0.0907809	0.140394	0.122376	0.999464	0.99838	0.999639	0.99874	0	0.999895	0.999201	0.99981	0.959137	0.997922	0.99954	0.999683	0.994371	0.99619	0.978946	0.648026	0.455769	0.361282	0.555385	0.403145	0.969313	0.22252	0
Rnf151	0	0	0	0	0	0	0	0	0	0	0	0.276705	0	0	0.424185	0.346307	0.296452	0.377931	0.197607	0.0864047	0.133459	0.153013	0.999674	0.999146	0.999782	0.998923	0.999895	0	0.9994	0.999853	0.962975	0.998136	0.99966	0.999744	0.994282	0.996596	0.98435	0.689093	0.471397	0.454709	0.573581	0.433773	0.973583	0.236793	0
Oaz3	0	0	0	0	0	0	0	0	0	0	0	0.272971	0	0	0.520662	0.369265	0.341105	0.460972	0.309066	0.160969	0.202414	0.258192	0.999189	0.998394	0.999388	0.997803	0.999201	0.9994	0	0.999097	0.957285	0.988055	0.99779	0.997907	0.988228	0.982226	0.978712	0.646045	0.462709	0.397001	0.619618	0.329312	0.935811	0.251917	0
Irgc1	0	0	0	0	0	0	0	0	0	0	0	0.311407	0	0	0.518098	0.400511	0.329404	0.388934	0.191301	0.0952537	0.142783	0.161199	0.999399	0.998473	0.999582	0.998546	0.99981	0.999853	0.999097	0	0.96009	0.997222	0.999407	0.999563	0.99354	0.995344	0.977471	0.739513	0.540702	0.414067	0.604814	0.486071	0.972443	0.284657	0
1700026L06Rik	0	0	0	0	0	0	0	0	0	0	0	0.570244	0	0	0.557734	0.460517	0.490622	0.48498	0.492127	0.562091	0.659803	0.84152	0.986136	0.987594	0.986734	0.971911	0.959137	0.962975	0.957285	0.96009	0	0.829921	0.93828	0.924295	0.888464	0.841442	0.840956	0.629855	0.618838	0.376588	0.716919	0.58566	0.662525	0.344901	0
Fam229a	0	0	0	0	0	0	0	0	0	0	0	0.352938	0	0	0.482659	0.466441	0.405076	0.478761	0.268377	0.125683	0.1584	0.0929865	0.974949	0.94654	0.983513	0.979432	0.997922	0.998136	0.988055	0.997222	0.829921	0	0.996414	0.997821	0.944028	0.993028	0.927391	0.796908	0.585201	0.396587	0.670408	0.564855	0.959788	0.362432	0
Tex33	0	0	0	0	0	0	0	0	0	0	0	0.417561	0	0	0.510241	0.417988	0.402677	0.480071	0.23195	0.107705	0.170305	0.137037	0.998123	0.99539	0.998582	0.996388	0.99954	0.99966	0.99779	0.999407	0.93828	0.996414	0	0.99918	0.982128	0.994957	0.964094	0.793374	0.614298	0.480997	0.662459	0.524437	0.959978	0.354122	0
Znrf4	0	0	0	0	0	0	0	0	0	0	0	0.372193	0	0	0.420208	0.425568	0.348033	0.467758	0.18739	0.110274	0.14036	0.111705	0.997859	0.994193	0.998589	0.996242	0.999683	0.999744	0.997907	0.999563	0.924295	0.997821	0.99918	0	0.986448	0.996081	0.966278	0.760196	0.607345	0.465463	0.67568	0.463014	0.966267	0.352069	0
2610318N02Rik	0	0	0	0	0	0	0	0	0	0	0	0.28989	0	0	0.281139	0.38694	0.304138	0.398143	0.176845	0.181005	0.186983	0.357321	0.995994	0.992048	0.996708	0.991254	0.994371	0.994282	0.988228	0.99354	0.888464	0.944028	0.982128	0.986448	0	0.925046	0.887192	0.728835	0.560514	0.340319	0.700807	0.361554	0.887708	0.160226	0
Gsg1	0	0	0	0	0	0	0	0	0	0	0	0.424671	0	0	0.373207	0.484478	0.443832	0.590796	0.287605	0.186185	0.290509	0.158589	0.969225	0.940237	0.977971	0.974914	0.99619	0.996596	0.982226	0.995344	0.841442	0.993028	0.994957	0.996081	0.925046	0	0.906299	0.775048	0.773224	0.482653	0.712357	0.582699	0.952836	0.568256	0
Dynll2	0	0	0	0	0	0	0	0	0	0	0	0.168555	0	0	0.378164	0.33039	0.217239	0.376184	0.223718	0.366551	0.26994	0.456876	0.977544	0.978102	0.980496	0.973396	0.978946	0.98435	0.978712	0.977471	0.840956	0.927391	0.964094	0.966278	0.887192	0.906299	0	0.457719	0.299333	0.154829	0.557311	0.242062	0.830468	0.212463	0
Dbil5	0	0	0	0	0	0	0	0	0	0	0	0.960814	0	0	0.940033	0.96928	0.945702	0.952437	0.393257	0.490611	0.367914	0.262303	0.436339	0.346157	0.4293	0.664111	0.648026	0.689093	0.646045	0.739513	0.629855	0.796908	0.793374	0.760196	0.728835	0.775048	0.457719	0	0.986228	0.98823	0.996554	0.996965	0.901049	0.953255	0
Gm5617	0	0	0	0	0	0	0	0	0	0	0	0.996224	0	0	0.995252	0.988548	0.994892	0.992977	0.486807	0.504718	0.498932	0.365345	0.453618	0.380233	0.426152	0.604091	0.455769	0.471397	0.462709	0.540702	0.618838	0.585201	0.614298	0.607345	0.560514	0.773224	0.299333	0.986228	0	0.996409	0.995488	0.996762	0.676075	0.979843	0
Fam229b	0	0	0	0	0	0	0	0	0	0	0	0.99732	0	0	0.994525	0.993807	0.997385	0.99206	0.45892	0.426765	0.441482	0.272916	0.277989	0.185986	0.267359	0.344569	0.361282	0.454709	0.397001	0.414067	0.376588	0.396587	0.480997	0.465463	0.340319	0.482653	0.154829	0.98823	0.996409	0	0.994961	0.997138	0.628477	0.992591	0
Dnajb3	0	0	0	0	0	0	0	0	0	0	0	0.984735	0	0	0.98615	0.990292	0.977628	0.99429	0.404925	0.336091	0.332097	0.355075	0.522778	0.443365	0.583445	0.733314	0.555385	0.573581	0.619618	0.604814	0.716919	0.670408	0.662459	0.67568	0.700807	0.712357	0.557311	0.996554	0.995488	0.994961	0	0.9965	0.675768	0.950245	0
Odf2	0	0	0	0	0	0	0	0	0	0	0	0.997656	0	0	0.993057	0.994389	0.994495	0.996003	0.313368	0.43187	0.403517	0.43897	0.355504	0.25189	0.261642	0.527265	0.403145	0.433773	0.329312	0.486071	0.58566	0.564855	0.524437	0.463014	0.361554	0.582699	0.242062	0.996965	0.996762	0.997138	0.9965	0	0.267088	0.975904	0
Ppp1r2	0	0	0	0	0	0	0	0	0	0	0	0.318825	0	0	0.375461	0.446188	0.481626	0.314096	0.273017	0.235762	0.270489	0.165861	0.876239	0.805974	0.917209	0.912562	0.969313	0.973583	0.935811	0.972443	0.662525	0.959788	0.959978	0.966267	0.887708	0.952836	0.830468	0.901049	0.676075	0.628477	0.675768	0.267088	0	0.430735	0
Spata33	0	0	0	0	0	0	0	0	0	0	0	0.989399	0	0	0.978224	0.994735	0.982589	0.970177	0.554046	0.547605	0.656932	0.310157	0.203355	0.19192	0.162229	0.225694	0.22252	0.236793	0.251917	0.284657	0.344901	0.362432	0.354122	0.352069	0.160226	0.568256	0.212463	0.953255	0.979843	0.992591	0.950245	0.975904	0.430735	0	0
Ly6k	0	0.852146	0	0	0.810082	0	0.998999	0.998597	0	0	0	0	0	0	0	0	0	0	0	0	0	0	0	0	0	0	0	0	0	0	0	0	0	0	0	0	0	0	0	0	0	0	0	0	0
Association scores between genes and cell phenotypes in the network of cell phenotype-associated gene modules.
	A1	BG2	BS	D	eP	ePL	G1	L	ln	lPL	MI	MII	mPL	RS2	RS8	Z	mP	mP
Gmeb1	0.508322	0	0	0	0	0	0	0	0.491678	0	0	0	0	0	0	0	0	0.508322
Gm16702	0.0984137	0.102249	0.101877	0	0	0.0931123	0.0909765	0.10112	0.101114	0.112161	0	0	0.0980239	0	0	0.100953	0	0.0984137
Stra8	0.475938	0	0	0	0	0	0	0	0	0	0	0	0.524062	0	0	0	0	0.475938
Luc7l2	0.265129	0.237999	0.238048	0	0	0	0	0	0.258825	0	0	0	0	0	0	0	0	0.265129
Exosc2	0.0989962	0.0977345	0.100139	0	0.0782671	0.0935783	0.0956624	0.0899709	0.0914644	0.0901151	0	0	0.0791341	0	0	0.0849383	0	0.0989962
Rab33b	0.18785	0.160334	0.162953	0	0	0	0	0.153567	0.164952	0.170344	0	0	0	0	0	0	0	0.18785
Cks2	0.483228	0	0	0	0	0	0	0	0	0	0	0	0	0	0	0.516772	0	0.483228
Calm2	0.122574	0.105179	0.100833	0.100838	0.124162	0.105528	0.100495	0	0.104353	0	0	0	0	0	0	0.136039	1	0
Tuba3b	0.169347	0.168297	0.164134	0.161597	0.170017	0	0	0	0.166608	0	0	0	0	0	0	0	0	0.169347
Rbakdn	0	0	0	0.517275	0	0	0	0	0	0	0.482725	0	0	0	0	0	0	0
Rsph1	0	0	0	0.509607	0	0	0	0	0	0	0.490393	0	0	0	0	0	0	0
Ldhc	0	0	0	0.213221	0	0	0	0	0	0	0.202352	0.19229	0	0.196775	0.195362	0	0	0
Cox8c	0	0	0	1	0	0	0	0	0	0	0	0	0	0	0	0	0	0
Lyar	0	0	0	0.340648	0	0	0	0	0	0	0.332062	0	0	0.327289	0	0	0	0
Meig1	0	0	0	0.20765	0	0	0	0	0	0	0.199493	0.193271	0	0.196494	0.203091	0	0	0
Fabp9	0	0	0	0.257876	0	0	0	0	0	0	0.248727	0	0	0.242252	0.251145	0	0	0
Ropn1l	0	0	0	0.331291	0	0	0	0	0	0	0.322153	0	0	0	0.346556	0	0	0
Serf1	0	0	0	0.258633	0	0	0	0	0	0	0.252834	0	0	0.249954	0.23858	0	0	0
Prm1	0	0	0	0	0	0	0	0	0	0	0	0	0	0	1	0	0	0
Tnp2	0	0	0	0	0	0	0	0	0	0	0	0	0	0	1	0	0	0
Prm2	0	0	0	0	0	0	0	0	0	0	0	0	0	0	1	0	0	0
Tnp1	0	0	0	0	0	0	0	0	0	0	0	0	0	0	1	0	0	0
Hmgb4	0	0	0	0	0	0	0	0	0	0	0	0	0	0	1	0	0	0
Cypt12	0	0	0	0	0	0	0	0	0	0	0	0	0	0	1	0	0	0
Scp2d1	0	0	0	0	0	0	0	0	0	0	0	0	0	0	1	0	0	0
1700003F12Rik	0	0	0	0	0	0	0	0	0	0	0	0	0	0	1	0	0	0
Hils1	0	0	0	0	0	0	0	0	0	0	0	0	0	0	1	0	0	0
Rnf151	0	0	0	0	0	0	0	0	0	0	0	0	0	0	1	0	0	0
Oaz3	0	0	0	0	0	0	0	0	0	0	0	0	0	0	1	0	0	0
Irgc1	0	0	0	0	0	0	0	0	0	0	0	0	0	0	1	0	0	0
1700026L06Rik	0	0	0	0	0	0	0	0	0	0	0	0	0	0	1	0	0	0
Fam229a	0	0	0	0	0	0	0	0	0	0	0	0	0	0	1	0	0	0
Tex33	0	0	0	0	0	0	0	0	0	0	0	0	0	0	1	0	0	0
Znrf4	0	0	0	0	0	0	0	0	0	0	0	0	0	0	1	0	0	0
2610318N02Rik	0	0	0	0	0	0	0	0	0	0	0	0	0	0	1	0	0	0
Gsg1	0	0	0	0	0	0	0	0	0	0	0	0	0	0	1	0	0	0
Dynll2	0	0	0	0	0	0	0	0	0	0	0	0	0	0	1	0	0	0
Dbil5	0	0	0	0	0	0	0	0	0	0	0	0	0	0	1	0	0	0
Gm5617	0	0	0	0	0	0	0	0	0	0	0	0	0	0	1	0	0	0
Fam229b	0	0	0	0	0	0	0	0	0	0	0	0	0	0	1	0	0	0
Dnajb3	0	0	0	0	0	0	0	0	0	0	0	0	0	0	1	0	0	0
Odf2	0	0	0	0	0	0	0	0	0	0	0	0	0	0	1	0	0	0
Ppp1r2	0	0	0	0	0	0	0	0	0	0	0	0	0	0	1	0	0	0
Spata33	0	0	0	0	0	0	0	0	0	0	0	0	0	0	1	0	0	0
Ly6k	0	0	0	0	0	0	0	0	0	0	0	0	0	0	0	1	0	0

## Sheet: Fig 7E
Adjacency matrix of the network of cell phenotype-associated gene modules during embryo development.
	Zfp57	Slc45a3	Tet3	Bmp15	Zbed3	Nopchap1	Tiam1	Tcl1	Spin1	Mtus1	Nup214	Kmt2d	Spry4	Dusp7	Parp12	Rbm38	Btg4	Nav2	Rhpn2	Oog3	Ankrd17	Foxo3	Peak1	Dtx2	Ptpn21	Dnmt1	Syne2	Ankrd44	Zfp592	Gatad2b	Epn2	Scap	Khdc1b	Taf3	Fmnl3	Usp19	Tent4a	Ermp1	Strn	Ccdc186	Tiparp	Cdc42se2	Prickle1	Ern1	Natd1	Kdm2b	Igf2bp2	Plekhg3	Hivep1
Zfp57	0	0.880189	0.915673	0.927383	0.558888	0.806449	0.739275	0.237539	0.52338	0.669623	0.478723	0.51259	0	0	0	0	0	0	0	0	0	0	0	0	0	0	0	0	0	0	0	0	0	0	0	0	0	0	0	0	0	0	0	0	0	0	0	0	0
Slc45a3	0.880189	0	0.997138	0.995979	0.674241	0.953699	0.952431	0.573853	0.965671	0.977518	0.32133	0.635536	0.988701	0	0	0	0	0.899233	0.971967	0	0.0549293	0.0236917	0.821505	0.817938	0.946721	0.817299	0.97183	0.992284	0.925111	0.988642	0.958229	0.93473	0.988039	0.985786	0.96362	0.944576	0.990439	0.985451	0.967104	0.981339	0.923704	0.980693	0.977379	0.994644	0.920198	0.396745	0.405907	0.47713	0
Tet3	0.915673	0.997138	0	0.999023	0.867298	0.955479	0.969515	0.608594	0.970423	0.978346	0.365644	0.61496	0.992421	0.993786	0.996242	0.596131	0.952739	0.914218	0.977183	0.971583	0.00831864	0.00199854	0.737732	0.745557	0.940222	0.72097	0.978374	0.995996	0.938932	0.990451	0.965926	0.939555	0.991877	0.990215	0.974684	0.935041	0.993953	0.985528	0.96811	0.987098	0.943386	0.987679	0.984914	0.996282	0.867717	0.187481	0.0646498	0.182631	0.465862
Bmp15	0.927383	0.995979	0.999023	0	0.996848	0.946358	0.990473	0.968414	0.985297	0.987399	0.938902	0.91086	0	0	0	0	0	0	0	0	0	0	0	0	0	0	0	0	0	0	0	0	0	0	0	0	0	0	0	0	0	0	0	0	0	0	0	0	0
Zbed3	0.558888	0.674241	0.867298	0.996848	0	0.194877	0.903624	0.998186	0.917635	0.782915	0.946035	0.77047	0.963548	0.997891	0.993852	0.989814	0.998502	0.963095	0.960705	0.982471	0.908492	0.814187	0.879456	0.861227	0.272774	0.122439	0.586064	0.978193	0.897234	0.773169	0.927823	0.630251	0.955801	0.869244	0.940726	0.21359	0.969445	0.886504	0.861119	0.963398	0.963024	0.882752	0.850633	0.765737	0.567479	0.464103	0.148937	0.196504	0
Nopchap1	0.806449	0.953699	0.955479	0.946358	0.194877	0	0.654928	0.352504	0.736508	0.789271	0.0321685	0.143286	0.915763	0	0	0	0	0.688445	0.860336	0	0.000846539	0.000794224	0.322935	0.501789	0.77996	0.565994	0.826703	0.948283	0.507188	0.886457	0.690435	0.652801	0.932511	0.91587	0.824556	0.761917	0.93642	0.866021	0.779254	0.921033	0.827432	0.907531	0.901186	0.972902	0.69827	0.202969	0.0618477	0.287089	0.17348
Tiam1	0.739275	0.952431	0.969515	0.990473	0.903624	0.654928	0	0.907173	0.879053	0.878554	0.424932	0.54782	0.971873	0	0	0	0	0.911771	0.960932	0	0.127423	0.0644253	0.683074	0.728232	0.561193	0.306269	0.783106	0.977415	0.778057	0.895445	0.855974	0.723142	0.972318	0.947464	0.937973	0.567532	0.976202	0.917361	0.845057	0.966363	0.93424	0.934866	0.932819	0.962855	0.619385	0.10709	0.0575936	0.039599	0.118355
Tcl1	0.237539	0.573853	0.608594	0.968414	0.998186	0.352504	0.907173	0	0.936633	0.758929	0.96798	0.859822	0.97431	0.996351	0.989688	0.994326	0.998776	0.989688	0.983495	0.986564	0.973155	0.933894	0.973287	0.966968	0	0	0	0	0	0	0	0	0	0	0	0	0	0	0	0	0	0	0	0	0	0	0	0	0
Spin1	0.52338	0.965671	0.970423	0.985297	0.917635	0.736508	0.879053	0.936633	0	0.94459	0.547871	0.682993	0.990377	0.99623	0.997124	0.918015	0.991628	0.975977	0.987551	0.991434	0.0849149	0.00632941	0.89772	0.917659	0.53253	0.472025	0.778677	0.996178	0.809011	0.913415	0.946288	0.599268	0.994236	0.985804	0.987059	0.526228	0.995703	0.985906	0.966309	0.993078	0.983608	0.989119	0.982211	0.982107	0.584255	0.232144	0.236133	0.100474	0.0293729
Mtus1	0.669623	0.977518	0.978346	0.987399	0.782915	0.789271	0.878554	0.758929	0.94459	0	0.262527	0.567239	0.981332	0.990464	0.993486	0.793324	0.967894	0.933833	0.972043	0.980458	0.0293101	0.00208241	0.775523	0.811128	0.638368	0.491007	0.832329	0.992622	0.793094	0.934118	0.918987	0.713472	0.989419	0.978615	0.979156	0.669021	0.991589	0.978485	0.937267	0.985092	0.96063	0.981126	0.97318	0.987069	0.534991	0.155478	0.187038	0.130793	0.0620006
Nup214	0.478723	0.32133	0.365644	0.938902	0.946035	0.0321685	0.424932	0.96798	0.547871	0.262527	0	0.281989	0.768839	0.972801	0.94768	0.934048	0.978076	0.816006	0.782993	0.917718	0.534743	0.319451	0.531124	0.579514	0.0550896	0.030353	0.127299	0.900743	0.333866	0.216873	0.567092	0.0900203	0.858946	0.680656	0.737491	0.0120611	0.892031	0.612338	0.449994	0.885726	0.886353	0.699693	0.694383	0.637748	0.205579	0.154668	0.0114446	0.0127863	0.102033
Kmt2d	0.51259	0.635536	0.61496	0.91086	0.77047	0.143286	0.54782	0.859822	0.682993	0.567239	0.281989	0	0.853438	0.960927	0.959874	0.846191	0.951528	0.819573	0.866845	0.934537	0.148314	0.0435619	0.584481	0.609033	0.130844	0.101518	0.308491	0.943508	0.486402	0.473254	0.647606	0.172349	0.933944	0.83291	0.865089	0.0658765	0.94722	0.825108	0.698762	0.938441	0.905961	0.861676	0.844468	0.835886	0.176551	0.101521	0.258764	0.013271	0.0648926
Spry4	0	0.988701	0.992421	0	0.963548	0.915763	0.971873	0.97431	0.990377	0.981332	0.768839	0.853438	0	0.997741	0.998242	0.921878	0.99364	0.980535	0.99159	0.993112	0.206426	0.0518563	0.947461	0.941953	0.798928	0.687865	0.93053	0.997609	0.93872	0.976878	0.980501	0.851047	0.995893	0.990161	0.991193	0.815632	0.996976	0.993684	0.986657	0.994872	0.986536	0.992031	0.987458	0.988111	0.865949	0.604152	0.553856	0.407002	0
Dusp7	0	0	0.993786	0	0.997891	0	0	0.996351	0.99623	0.990464	0.972801	0.960927	0.997741	0	0.998586	0.978711	0.998336	0.995819	0.99747	0.995415	0.869132	0.673985	0.987595	0.985198	0	0	0	0	0	0	0	0	0	0	0	0	0	0	0	0	0	0	0	0	0	0	0	0	0
Parp12	0	0	0.996242	0	0.993852	0	0	0.989688	0.997124	0.993486	0.94768	0.959874	0.998242	0.998586	0	0.958943	0.99707	0.995784	0.998255	0.995591	0.713762	0.478995	0.989164	0.987281	0	0	0	0	0	0	0	0	0	0	0	0	0	0	0	0	0	0	0	0	0	0	0	0	0
Rbm38	0	0	0.596131	0	0.989814	0	0	0.994326	0.918015	0.793324	0.934048	0.846191	0.921878	0.978711	0.958943	0	0.991619	0.964898	0.944838	0.961207	0.931472	0.857162	0.943068	0.932	0	0	0	0	0	0	0	0	0	0	0	0	0	0	0	0	0	0	0	0	0	0	0	0	0
Btg4	0	0	0.952739	0	0.998502	0	0	0.998776	0.991628	0.967894	0.978076	0.951528	0.99364	0.998336	0.99707	0.991619	0	0.995475	0.995347	0.99493	0.938504	0.826187	0.98758	0.984743	0	0	0	0	0	0	0	0	0	0	0	0	0	0	0	0	0	0	0	0	0	0	0	0	0
Nav2	0	0.899233	0.914218	0	0.963095	0.688445	0.911771	0.989688	0.975977	0.933833	0.816006	0.819573	0.980535	0.995819	0.995784	0.964898	0.995475	0	0.983369	0.99222	0.462465	0.155512	0.951321	0.943592	0.414195	0.494036	0.725351	0.992636	0.813468	0.873404	0.95265	0.551983	0.990336	0.962918	0.982548	0.444344	0.993049	0.981093	0.968144	0.990248	0.987081	0.978186	0.963535	0.933934	0.7142	0.665689	0.658867	0.442977	0
Rhpn2	0	0.971967	0.977183	0	0.960705	0.860336	0.960932	0.983495	0.987551	0.972043	0.782993	0.866845	0.99159	0.99747	0.998255	0.944838	0.995347	0.983369	0	0.994359	0.272211	0.0973323	0.962436	0.956946	0.62126	0.650681	0.886233	0.996772	0.899329	0.961264	0.974526	0.755938	0.995832	0.987191	0.990966	0.658532	0.996799	0.992098	0.984596	0.995436	0.991418	0.991383	0.984313	0.975875	0.814544	0.602129	0.740505	0.440062	0
Oog3	0	0	0.971583	0	0.982471	0	0	0.986564	0.991434	0.980458	0.917718	0.934537	0.993112	0.995415	0.995591	0.961207	0.99493	0.99222	0.994359	0	0.759701	0.457847	0.98588	0.983607	0	0	0	0	0	0	0	0	0	0	0	0	0	0	0	0	0	0	0	0	0	0	0	0	0
Ankrd17	0	0.0549293	0.00831864	0	0.908492	0.000846539	0.127423	0.973155	0.0849149	0.0293101	0.534743	0.148314	0.206426	0.869132	0.713762	0.931472	0.938504	0.462465	0.272211	0.759701	0	0.53255	0.208151	0.215147	0.00253006	0.00201328	0.00126731	0.54457	0.15339	0.00626321	0.152912	0.0102187	0.529206	0.208328	0.328985	0.000188369	0.556372	0.0777936	0.0449536	0.567088	0.635995	0.16227	0.184524	0.234841	0.0305901	0.0674902	0.0145715	0.00485881	0.12761
Foxo3	0	0.0236917	0.00199854	0	0.814187	0.000794224	0.0644253	0.933894	0.00632941	0.00208241	0.319451	0.0435619	0.0518563	0.673985	0.478995	0.857162	0.826187	0.155512	0.0973323	0.457847	0.53255	0	0.0158288	0.0264535	0.00353061	0.000970921	0.00105655	0.315074	0.0736193	0.00323738	0.0291244	0.015849	0.306243	0.0831259	0.156197	5.50698e-05	0.323549	0.00983281	0.00656671	0.352827	0.457093	0.0630131	0.0763526	0.168971	0.0313388	0.079069	0.0117095	0.0142736	0.305766
Peak1	0	0.821505	0.737732	0	0.879456	0.322935	0.683074	0.973287	0.89772	0.775523	0.531124	0.584481	0.947461	0.987595	0.989164	0.943068	0.98758	0.951321	0.962436	0.98588	0.208151	0.0158288	0	0.889969	0.0865518	0.195506	0.37997	0.984054	0.505709	0.611063	0.833168	0.156404	0.983125	0.930466	0.962426	0.190486	0.985465	0.944569	0.874011	0.98193	0.978528	0.956103	0.930788	0.888473	0.363826	0.181001	0.346149	0.0669234	0.0181266
Dtx2	0	0.817938	0.745557	0	0.861227	0.501789	0.728232	0.966968	0.917659	0.811128	0.579514	0.609033	0.941953	0.985198	0.987281	0.932	0.984743	0.943592	0.956946	0.983607	0.215147	0.0264535	0.889969	0	0.231787	0.336609	0.535984	0.980103	0.56264	0.708927	0.846467	0.30501	0.978819	0.924637	0.949648	0.288918	0.982364	0.936564	0.899741	0.977762	0.974241	0.953089	0.92129	0.888376	0.458613	0.357668	0.494608	0.201707	0.133194
Ptpn21	0	0.946721	0.940222	0	0.272774	0.77996	0.561193	0	0.53253	0.638368	0.0550896	0.130844	0.798928	0	0	0	0	0.414195	0.62126	0	0.00253006	0.00353061	0.0865518	0.231787	0	0.455804	0.724478	0.873378	0.409447	0.828135	0.448021	0.513548	0.828732	0.823959	0.531361	0.689968	0.850205	0.630986	0.559577	0.790578	0.561951	0.77239	0.792493	0.945379	0.643554	0.144211	0.0484353	0.225398	0.369732
Dnmt1	0	0.817299	0.72097	0	0.122439	0.565994	0.306269	0	0.472025	0.491007	0.030353	0.101518	0.687865	0	0	0	0	0.494036	0.650681	0	0.00201328	0.000970921	0.195506	0.336609	0.455804	0	0.500201	0.847093	0.209454	0.588052	0.379384	0.245184	0.822358	0.74158	0.607883	0.452224	0.841105	0.613206	0.453518	0.793716	0.695567	0.743147	0.721153	0.889381	0.548892	0.293507	0.185038	0.377037	0.161402
Syne2	0	0.97183	0.978374	0	0.586064	0.826703	0.783106	0	0.778677	0.832329	0.127299	0.308491	0.93053	0	0	0	0	0.725351	0.886233	0	0.00126731	0.00105655	0.37997	0.535984	0.724478	0.500201	0	0.95689	0.587256	0.911882	0.685416	0.716007	0.93762	0.90236	0.808651	0.764595	0.946508	0.877766	0.746472	0.912261	0.834505	0.911966	0.87792	0.961557	0.591813	0.124391	0.0539922	0.158389	0.217164
Ankrd44	0	0.992284	0.995996	0	0.978193	0.948283	0.977415	0	0.996178	0.992622	0.900743	0.943508	0.997609	0	0	0	0	0.992636	0.996772	0	0.54457	0.315074	0.984054	0.980103	0.873378	0.847093	0.95689	0	0.956338	0.984045	0.988859	0.885556	0.995838	0.994385	0.995617	0.887856	0.996764	0.996702	0.993206	0.994744	0.986785	0.996071	0.993422	0	0	0	0	0	0
Zfp592	0	0.925111	0.938932	0	0.897234	0.507188	0.778057	0	0.809011	0.793094	0.333866	0.486402	0.93872	0	0	0	0	0.813468	0.899329	0	0.15339	0.0736193	0.505709	0.56264	0.409447	0.209454	0.587256	0.956338	0	0.7572	0.73854	0.614279	0.935251	0.895957	0.86383	0.450528	0.938786	0.820976	0.701319	0.923587	0.837304	0.864901	0.852014	0.929223	0.402638	0.0819612	0.068453	0.0316244	0.21074
Gatad2b	0	0.988642	0.990451	0	0.773169	0.886457	0.895445	0	0.913415	0.934118	0.216873	0.473254	0.976878	0	0	0	0	0.873404	0.961264	0	0.00626321	0.00323738	0.611063	0.708927	0.828135	0.588052	0.911882	0.984045	0.7572	0	0.853711	0.778299	0.976764	0.967478	0.938903	0.801708	0.981306	0.948573	0.88732	0.961208	0.909184	0.964224	0.947648	0.981738	0.736905	0.166983	0.0687723	0.148681	0.137824
Epn2	0	0.958229	0.965926	0	0.927823	0.690435	0.855974	0	0.946288	0.918987	0.567092	0.647606	0.980501	0	0	0	0	0.95265	0.974526	0	0.152912	0.0291244	0.833168	0.846467	0.448021	0.379384	0.685416	0.988859	0.73854	0.853711	0	0.536514	0.983379	0.964759	0.96632	0.488151	0.987045	0.956778	0.906555	0.98022	0.961842	0.967504	0.957069	0.969298	0.55439	0.180135	0.111102	0.0985819	0.0613485
Scap	0	0.93473	0.939555	0	0.630251	0.652801	0.723142	0	0.599268	0.713472	0.0900203	0.172349	0.851047	0	0	0	0	0.551983	0.755938	0	0.0102187	0.015849	0.156404	0.30501	0.513548	0.245184	0.716007	0.885556	0.614279	0.778299	0.536514	0	0.859067	0.821041	0.715816	0.616537	0.852547	0.681811	0.501606	0.817032	0.708136	0.764258	0.700897	0.936685	0.428054	0.0649521	0.0175986	0.0638637	0.414858
Khdc1b	0	0.988039	0.991877	0	0.955801	0.932511	0.972318	0	0.994236	0.989419	0.858946	0.933944	0.995893	0	0	0	0	0.990336	0.995832	0	0.529206	0.306243	0.983125	0.978819	0.828732	0.822358	0.93762	0.995838	0.935251	0.976764	0.983379	0.859067	0	0.992675	0.993874	0.851242	0.995832	0.995479	0.991008	0.993469	0.985905	0.994586	0.990804	0	0	0	0	0	0
Taf3	0	0.985786	0.990215	0	0.869244	0.91587	0.947464	0	0.985804	0.978615	0.680656	0.83291	0.990161	0	0	0	0	0.962918	0.987191	0	0.208328	0.0831259	0.930466	0.924637	0.823959	0.74158	0.90236	0.994385	0.895957	0.967478	0.964759	0.821041	0.992675	0	0.979689	0.811056	0.994055	0.988034	0.978421	0.990159	0.972001	0.987517	0.980111	0.986773	0.876447	0.524198	0.708759	0.494583	0
Fmnl3	0	0.96362	0.974684	0	0.940726	0.824556	0.937973	0	0.987059	0.979156	0.737491	0.865089	0.991193	0	0	0	0	0.982548	0.990966	0	0.328985	0.156197	0.962426	0.949648	0.531361	0.607883	0.808651	0.995617	0.86383	0.938903	0.96632	0.715816	0.993874	0.979689	0	0.624663	0.994862	0.990004	0.978792	0.9925	0.988003	0.98701	0.977946	0.975873	0.773067	0.639354	0.735664	0.492139	0
Usp19	0	0.944576	0.935041	0	0.21359	0.761917	0.567532	0	0.526228	0.669021	0.0120611	0.0658765	0.815632	0	0	0	0	0.444344	0.658532	0	0.000188369	5.50698e-05	0.190486	0.288918	0.689968	0.452224	0.764595	0.887856	0.450528	0.801708	0.488151	0.616537	0.851242	0.811056	0.624663	0	0.859731	0.721466	0.535998	0.816961	0.662991	0.780358	0.771538	0.94281	0.642243	0.101141	0.0121831	0.0724278	0.326827
Tent4a	0	0.990439	0.993953	0	0.969445	0.93642	0.976202	0	0.995703	0.991589	0.892031	0.94722	0.996976	0	0	0	0	0.993049	0.996799	0	0.556372	0.323549	0.985465	0.982364	0.850205	0.841105	0.946508	0.996764	0.938786	0.981306	0.987045	0.852547	0.995832	0.994055	0.994862	0.859731	0	0.996743	0.992379	0.994689	0.988447	0.996055	0.993177	0	0	0	0	0	0
Ermp1	0	0.985451	0.985528	0	0.886504	0.866021	0.917361	0	0.985906	0.978485	0.612338	0.825108	0.993684	0	0	0	0	0.981093	0.992098	0	0.0777936	0.00983281	0.944569	0.936564	0.630986	0.613206	0.877766	0.996702	0.820976	0.948573	0.956778	0.681811	0.995479	0.988034	0.990004	0.721466	0.996743	0	0.976597	0.994546	0.985593	0.991876	0.986944	0.98816	0.680309	0.297546	0.571072	0.223818	0.151531
Strn	0	0.967104	0.96811	0	0.861119	0.779254	0.845057	0	0.966309	0.937267	0.449994	0.698762	0.986657	0	0	0	0	0.968144	0.984596	0	0.0449536	0.00656671	0.874011	0.899741	0.559577	0.453518	0.746472	0.993206	0.701319	0.88732	0.906555	0.501606	0.991008	0.978421	0.978792	0.535998	0.992379	0.976597	0	0.989362	0.977123	0.983998	0.973915	0.976163	0.556719	0.273657	0.494504	0.14412	0.0361506
Ccdc186	0	0.981339	0.987098	0	0.963398	0.921033	0.966363	0	0.993078	0.985092	0.885726	0.938441	0.994872	0	0	0	0	0.990248	0.995436	0	0.567088	0.352827	0.98193	0.977762	0.790578	0.793716	0.912261	0.994744	0.923587	0.961208	0.98022	0.817032	0.993469	0.990159	0.9925	0.816961	0.994689	0.994546	0.989362	0	0.986362	0.993123	0.99108	0	0	0	0	0	0
Tiparp	0	0.923704	0.943386	0	0.963024	0.827432	0.93424	0	0.983608	0.96063	0.886353	0.905961	0.986536	0	0	0	0	0.987081	0.991418	0	0.635995	0.457093	0.978528	0.974241	0.561951	0.695567	0.834505	0.986785	0.837304	0.909184	0.961842	0.708136	0.985905	0.972001	0.988003	0.662991	0.988447	0.985593	0.977123	0.986362	0	0.98451	0.97215	0	0	0	0	0	0
Cdc42se2	0	0.980693	0.987679	0	0.882752	0.907531	0.934866	0	0.989119	0.981126	0.699693	0.861676	0.992031	0	0	0	0	0.978186	0.991383	0	0.16227	0.0630131	0.956103	0.953089	0.77239	0.743147	0.911966	0.996071	0.864901	0.964224	0.967504	0.764258	0.994586	0.987517	0.98701	0.780358	0.996055	0.991876	0.983998	0.993123	0.98451	0	0.984033	0.985139	0.837156	0.596272	0.773848	0.556236	0
Prickle1	0	0.977379	0.984914	0	0.850633	0.901186	0.932819	0	0.982211	0.97318	0.694383	0.844468	0.987458	0	0	0	0	0.963535	0.984313	0	0.184524	0.0763526	0.930788	0.92129	0.792493	0.721153	0.87792	0.993422	0.852014	0.947648	0.957069	0.700897	0.990804	0.980111	0.977946	0.771538	0.993177	0.986944	0.973915	0.99108	0.97215	0.984033	0	0.98318	0.857412	0.608716	0.715164	0.526222	0
Ern1	0	0.994644	0.996282	0	0.765737	0.972902	0.962855	0	0.982107	0.987069	0.637748	0.835886	0.988111	0	0	0	0	0.933934	0.975875	0	0.234841	0.168971	0.888473	0.888376	0.945379	0.889381	0.961557	0	0.929223	0.981738	0.969298	0.936685	0	0.986773	0.975873	0.94281	0	0.98816	0.976163	0	0	0.985139	0.98318	0	0.881486	0.506878	0.513124	0.56329	0
Natd1	0	0.920198	0.867717	0	0.567479	0.69827	0.619385	0	0.584255	0.534991	0.205579	0.176551	0.865949	0	0	0	0	0.7142	0.814544	0	0.0305901	0.0313388	0.363826	0.458613	0.643554	0.548892	0.591813	0	0.402638	0.736905	0.55439	0.428054	0	0.876447	0.773067	0.642243	0	0.680309	0.556719	0	0	0.837156	0.857412	0.881486	0	0.255793	0.0211554	0.200388	0.226417
Kdm2b	0	0.396745	0.187481	0	0.464103	0.202969	0.10709	0	0.232144	0.155478	0.154668	0.101521	0.604152	0	0	0	0	0.665689	0.602129	0	0.0674902	0.079069	0.181001	0.357668	0.144211	0.293507	0.124391	0	0.0819612	0.166983	0.180135	0.0649521	0	0.524198	0.639354	0.101141	0	0.297546	0.273657	0	0	0.596272	0.608716	0.506878	0.255793	0	0.211313	0.443135	0.093037
Igf2bp2	0	0.405907	0.0646498	0	0.148937	0.0618477	0.0575936	0	0.236133	0.187038	0.0114446	0.258764	0.553856	0	0	0	0	0.658867	0.740505	0	0.0145715	0.0117095	0.346149	0.494608	0.0484353	0.185038	0.0539922	0	0.068453	0.0687723	0.111102	0.0175986	0	0.708759	0.735664	0.0121831	0	0.571072	0.494504	0	0	0.773848	0.715164	0.513124	0.0211554	0.211313	0	0.0936354	0.0715976
Plekhg3	0	0.47713	0.182631	0	0.196504	0.287089	0.039599	0	0.100474	0.130793	0.0127863	0.013271	0.407002	0	0	0	0	0.442977	0.440062	0	0.00485881	0.0142736	0.0669234	0.201707	0.225398	0.377037	0.158389	0	0.0316244	0.148681	0.0985819	0.0638637	0	0.494583	0.492139	0.0724278	0	0.223818	0.14412	0	0	0.556236	0.526222	0.56329	0.200388	0.443135	0.0936354	0	0.214821
Hivep1	0	0	0.465862	0	0	0.17348	0.118355	0	0.0293729	0.0620006	0.102033	0.0648926	0	0	0	0	0	0	0	0	0.12761	0.305766	0.0181266	0.133194	0.369732	0.161402	0.217164	0	0.21074	0.137824	0.0613485	0.414858	0	0	0	0.326827	0	0.151531	0.0361506	0	0	0	0	0	0.226417	0.093037	0.0715976	0.214821	0
Nudc	0	0	0.0956758	0	0	0.198989	0.0568083	0	0.265398	0.174424	0.200313	0.213309	0	0	0	0	0	0	0	0	0.279698	0.171549	0.419506	0.638027	0.0507046	0.342137	0.0342933	0	0.0437878	0.0513841	0.222128	0.0207063	0	0	0	0.072479	0	0.540197	0.360062	0	0	0	0	0	0.27475	0.764903	0.653859	0.611857	0.0108046
Fbxo34	0	0	0.994474	0	0	0.96934	0.952898	0	0.970471	0.971169	0.726608	0.793258	0	0	0	0	0	0	0	0	0.251656	0.195046	0.880767	0.883145	0.94612	0.831355	0.963157	0	0.893367	0.979879	0.950399	0.910027	0	0	0	0.947937	0	0.980597	0.967387	0	0	0	0	0	0.907509	0.569224	0.417736	0.499197	0.40114
Kdm6b	0	0	0.093325	0	0	0.0157059	0.0293858	0	0.0295459	0.0367054	0.053933	0.139005	0	0	0	0	0	0	0	0	0.147179	0.310487	0.0722364	0.207903	0.0644577	0.107783	0.0314227	0	0.0693614	0.0212855	0.0380181	0.0248012	0	0	0	0.00459113	0	0.248919	0.0780553	0	0	0	0	0	0.0387602	0.257804	0.877729	0.142436	0.371063
Champ1	0	0	0.40779	0	0	0.466942	0.278616	0	0.405613	0.287851	0.33432	0.237366	0	0	0	0	0	0	0	0	0.0905031	0.0983812	0.533803	0.689635	0.136812	0.482111	0.268503	0	0.12266	0.239329	0.384732	0.178612	0	0	0	0.385739	0	0.735713	0.450599	0	0	0	0	0	0.645623	0.568027	0.306282	0.386723	0.0482375
Xist	0	0	0.289049	0	0	0.0972713	0.20711	0	0.172045	0.132926	0.081835	0.0858561	0	0	0	0	0	0	0	0	0.111351	0.163442	0.268369	0.47896	0.10553	0.117604	0.0915481	0	0.221818	0.106329	0.165374	0.275595	0	0	0	0.0496981	0	0.41085	0.160582	0	0	0	0	0	0.204585	0.315692	0.0822077	0.0316709	0.257992
Cit	0	0	0.288587	0	0	0.118451	0.159893	0	0.0383061	0.0585142	0.328439	0.152619	0	0	0	0	0	0	0	0	0.428157	0.55579	0.0430034	0.229641	0.186383	0.119813	0.152342	0	0.159264	0.0752145	0.0693568	0.174928	0	0	0	0.115856	0	0.133336	0.0460462	0	0	0	0	0	0.157603	0.24089	0.146196	0.250709	0.46648
Ski	0	0	0.122203	0	0	0.129412	0.045912	0	0.0542025	0.046998	0.0846136	0.111028	0	0	0	0	0	0	0	0	0.111778	0.190153	0.0756853	0.323901	0.0748286	0.229265	0.0898295	0	0.0520186	0.043717	0.064818	0.0813836	0	0	0	0.119953	0	0.238522	0.0780703	0	0	0	0	0	0.142949	0.426189	0.375266	0.437931	0.15605
Mycbp2	0	0	0.688149	0	0	0.322758	0.391519	0	0.144574	0.169247	0.468315	0.222851	0	0	0	0	0	0	0	0	0.338045	0.584658	0.0919958	0.330117	0.367249	0.0905912	0.415668	0	0.305131	0.374771	0.196366	0.524291	0	0	0	0.34891	0	0.335641	0.136642	0	0	0	0	0	0.300542	0.124998	0.0443133	0.113177	0.496321
Ube2d3	0	0	0.0527744	0	0	0.00474216	0.0989152	0	0.149746	0.0370051	0.755636	0.43019	0	0	0	0	0	0	0	0	0.876839	0.894237	0.475554	0.679259	0.00835931	0.0158278	0.00746553	0	0.126203	0.0113212	0.127812	0.0269865	0	0	0	0.00354073	0	0.247751	0.0831707	0	0	0	0	0	0.0204919	0.198124	0.273999	0.0970739	0.110675
Rbpms2	0	0	0.291837	0	0	0.0351018	0.214918	0	0.102746	0.0696033	0.482461	0.263867	0	0	0	0	0	0	0	0	0.641196	0.740065	0.152538	0.321491	0.0888676	0.0486215	0.0605288	0	0.289337	0.0698432	0.147915	0.187831	0	0	0	0.0602877	0	0.239588	0.0719075	0	0	0	0	0	0.128504	0.150883	0.108039	0.0865304	0.466464
Amotl2	0	0	0.615008	0	0	0.316522	0.324571	0	0.309415	0.276141	0.183028	0.306337	0	0	0	0	0	0	0	0	0.235157	0.155041	0.24444	0.533753	0.39606	0.28666	0.352541	0	0.425457	0.35182	0.284199	0.348998	0	0	0	0.342768	0	0.493349	0.316533	0	0	0	0	0	0.34822	0.154543	0.311472	0.114757	0.262767
Edc4	0	0	0.209611	0	0	0.146818	0.067648	0	0.246979	0.185826	0.0921079	0.29638	0	0	0	0	0	0	0	0	0.0851599	0.0789128	0.470621	0.622965	0.0836637	0.335201	0.150532	0	0.110837	0.164098	0.183383	0.0637605	0	0	0	0.212277	0	0.666378	0.403715	0	0	0	0	0	0.21566	0.469294	0.903423	0.336467	0.0702226
Lrp2	0	0	0	0	0	0.406001	0.516371	0	0.411912	0.345943	0.126712	0.308198	0	0	0	0	0	0	0	0	0.290733	0.132446	0.492	0	0.45078	0.391281	0.459493	0	0.57556	0.411607	0.406023	0.428582	0	0	0	0.273016	0	0	0.458946	0	0	0	0	0	0.579557	0.292968	0.374501	0.0422817	0.428567
Cdx2	0	0	0	0	0	0.402293	0.549343	0	0.472003	0.356227	0.537637	0.572581	0	0	0	0	0	0	0	0	0.574209	0.430232	0.563198	0	0.429048	0.399566	0.438628	0	0.502644	0.395639	0.467377	0.389272	0	0	0	0.507471	0	0	0.49612	0	0	0	0	0	0.638481	0.35308	0.549962	0.233301	0.426166
Ptges	0	0	0	0	0	0.436801	0.462053	0	0.442593	0.378555	0.47423	0.564334	0	0	0	0	0	0	0	0	0.583018	0.434489	0.508295	0	0.468452	0.370864	0.441582	0	0.492725	0.389771	0.416793	0.36005	0	0	0	0.483947	0	0	0.488703	0	0	0	0	0	0.554426	0.394098	0.588937	0.279241	0.41179
Cnot3	0	0	0	0	0	0.637932	0.313605	0	0.35108	0.382106	0.339204	0.31384	0	0	0	0	0	0	0	0	0.252972	0.333186	0.37268	0	0.527315	0.710053	0.477008	0	0.299109	0.444522	0.380486	0.372812	0	0	0	0.552924	0	0	0.437628	0	0	0	0	0	0.683267	0.774163	0.603475	0.776926	0.39881
Arid1b	0	0	0	0	0	0.170852	0.423299	0	0.228545	0.235681	0.637957	0.500704	0	0	0	0	0	0	0	0	0.762019	0.839444	0.335622	0	0.195103	0.211473	0.296363	0	0.510164	0.225896	0.324325	0.480443	0	0	0	0.235425	0	0	0.202957	0	0	0	0	0	0.256453	0.333159	0.365326	0.283186	0.674896
Ecpas	0	0	0	0	0	0.378637	0.326011	0	0.156984	0.220014	0.343841	0.273373	0	0	0	0	0	0	0	0	0.413529	0.524152	0.131248	0	0.534798	0.422488	0.545131	0	0.454029	0.348858	0.219128	0.553292	0	0	0	0.51473	0	0	0.15654	0	0	0	0	0	0.389472	0.251697	0.251983	0.451511	0.839454
Skp1	0	0	0	0	0	0.317991	0.184988	0	0.182704	0.283517	0.184114	0.415813	0	0	0	0	0	0	0	0	0.253065	0.404952	0.248032	0	0.385423	0.437827	0.330039	0	0.298349	0.266762	0.193204	0.272684	0	0	0	0.356338	0	0	0.34421	0	0	0	0	0	0.251272	0.58365	0.953785	0.605926	0.557764
Zfr	0	0	0	0	0	0.236995	0.269515	0	0.26043	0.340194	0.288214	0.595501	0	0	0	0	0	0	0	0	0.430076	0.531894	0.3727	0	0.322572	0.388318	0.312429	0	0.362667	0.301948	0.257423	0.272652	0	0	0	0.289316	0	0	0.418981	0	0	0	0	0	0.201358	0.531798	0.973407	0.476735	0.451811
Tfe3	0	0	0	0	0	0.555644	0.360766	0	0.214142	0.241962	0.316379	0.250649	0	0	0	0	0	0	0	0	0.310014	0.415357	0.169448	0	0.583075	0.627833	0.509396	0	0.341651	0.336821	0.290006	0.552364	0	0	0	0.555611	0	0	0.249626	0	0	0	0	0	0.596296	0.555209	0.328476	0.66257	0.684658
Csf3r	0	0	0	0	0	0.366563	0.478424	0	0.409616	0.332234	0.4694	0.51899	0	0	0	0	0	0	0	0	0.602056	0.459569	0.517341	0	0.43855	0.388743	0.437726	0	0.50058	0.431771	0.415683	0.405551	0	0	0	0.453628	0	0	0.430784	0	0	0	0	0	0.577386	0.391294	0.511836	0.269055	0.407304
Pnpla3	0	0	0	0	0	0.496384	0.361407	0	0.547876	0.561216	0.475298	0.523542	0	0	0	0	0	0	0	0	0.47105	0.585438	0.412779	0	0.413553	0.552694	0.263614	0	0.370576	0.364283	0.544464	0.399346	0	0	0	0.369284	0	0	0.518447	0	0	0	0	0	0.456544	0.542307	0.588696	0.614785	0.380868
Dnajb1	0	0	0	0	0	0.231651	0.218032	0	0.244627	0.197966	0.335216	0.466221	0	0	0	0	0	0	0	0	0.504544	0.465798	0.33048	0	0.312958	0.44422	0.183316	0	0.281341	0.16446	0.233818	0.170136	0	0	0	0.246297	0	0	0.343521	0	0	0	0	0	0.351844	0.701111	0.911574	0.553559	0.394218
Atp6v1b2	0	0	0	0	0	0.338333	0.360899	0	0.386811	0.524119	0.0665391	0.442931	0	0	0	0	0	0	0	0	0.130242	0.132209	0.505691	0	0.430759	0.483897	0.428672	0	0.367609	0.451376	0.347459	0.284796	0	0	0	0.152687	0	0	0.594673	0	0	0	0	0	0.232576	0.47354	0.97199	0.25862	0.373226
Rragd	0	0	0	0	0	0.507168	0.500462	0	0.499042	0.476172	0.415076	0.538847	0	0	0	0	0	0	0	0	0.52205	0.436545	0.518972	0	0.569528	0.428863	0.494822	0	0.615899	0.512552	0.457364	0.508841	0	0	0	0.549371	0	0	0.515073	0	0	0	0	0	0.552811	0.381017	0.560189	0.288782	0.44779
Akap12	0	0	0	0	0	0.331116	0.352444	0	0.446071	0.474936	0.0495126	0.319267	0	0	0	0	0	0	0	0	0.069993	0.166872	0.475442	0	0.42617	0.416792	0.415182	0	0.493794	0.472535	0.344481	0.539628	0	0	0	0.158458	0	0	0.555088	0	0	0	0	0	0.245214	0.464103	0.909729	0.128048	0.523779
Trak1	0	0	0	0	0	0.111779	0.399228	0	0.265211	0.169489	0.723295	0.525811	0	0	0	0	0	0	0	0	0.812274	0.898724	0.486905	0	0.138792	0.184548	0.172045	0	0.40117	0.129215	0.330171	0.290192	0	0	0	0.159726	0	0	0.249556	0	0	0	0	0	0.262054	0.487548	0.44056	0.379534	0.565917
Myh10	0	0	0	0	0	0.503122	0.55327	0	0.458824	0.493169	0.141939	0.338702	0	0	0	0	0	0	0	0	0.28791	0.125783	0.552911	0	0.558177	0.408538	0.519043	0	0.591164	0.538692	0.476285	0.425098	0	0	0	0.32	0	0	0.572205	0	0	0	0	0	0.610972	0.457588	0.455606	0.0670663	0.391949
Uhrf1	0	0	0	0	0	0	0	0	0	0	0.228514	0.626441	0	0	0	0	0	0	0	0	0.3697	0.422597	0	0	0	0	0	0	0	0	0	0	0	0	0	0.29786	0	0	0	0	0	0	0	0	0	0	0.988671	0.455909	0
Fn1	0	0	0	0	0	0	0	0	0	0	0.353655	0.369731	0	0	0	0	0	0	0	0	0.253018	0.57983	0	0	0	0	0	0	0	0	0	0	0	0	0	0.38337	0	0	0	0	0	0	0	0	0	0	0.459077	0.315695	0
Ass1	0	0	0	0	0	0	0	0	0	0	0.301595	0.508338	0	0	0	0	0	0	0	0	0.507505	0.324809	0	0	0	0	0	0	0	0	0	0	0	0	0	0.475388	0	0	0	0	0	0	0	0	0	0	0.590637	0.262021	0
Scd2	0	0	0	0	0	0	0	0	0	0	0.293546	0.405973	0	0	0	0	0	0	0	0	0.304954	0.46966	0	0	0	0	0	0	0	0	0	0	0	0	0	0.432979	0	0	0	0	0	0	0	0	0	0	0.494465	0.283453	0
Ahnak	0	0	0	0	0	0	0	0	0	0	0.396551	0.59365	0	0	0	0	0	0	0	0	0.594903	0.415103	0	0	0	0	0	0	0	0	0	0	0	0	0	0.520714	0	0	0	0	0	0	0	0	0	0	0.584289	0.228842	0
Tns1	0	0	0	0	0	0	0	0	0	0	0.39225	0.477067	0	0	0	0	0	0	0	0	0.346326	0.501716	0	0	0	0	0	0	0	0	0	0	0	0	0	0.465471	0	0	0	0	0	0	0	0	0	0	0.629503	0.322386	0
Nanog	0	0	0	0	0	0	0	0	0	0	0.490182	0.462085	0	0	0	0	0	0	0	0	0.418156	0.586396	0	0	0	0	0	0	0	0	0	0	0	0	0	0.408361	0	0	0	0	0	0	0	0	0	0	0.432914	0.306513	0
Sdc4	0	0	0	0	0	0	0	0	0	0	0.373517	0.49765	0	0	0	0	0	0	0	0	0.504774	0.486887	0	0	0	0	0	0	0	0	0	0	0	0	0	0.476361	0	0	0	0	0	0	0	0	0	0	0.554722	0.287625	0
Slc2a3	0	0	0	0	0	0	0	0	0	0	0.385935	0.523344	0	0	0	0	0	0	0	0	0.533024	0.330143	0	0	0	0	0	0	0	0	0	0	0	0	0	0.572269	0	0	0	0	0	0	0	0	0	0	0.507856	0.230188	0
Zfhx3	0	0	0	0	0	0	0	0	0	0	0.307572	0.615386	0	0	0	0	0	0	0	0	0.590754	0.627347	0	0	0	0	0	0	0	0	0	0	0	0	0	0.132534	0	0	0	0	0	0	0	0	0	0	0.978706	0.403842	0
Association scores between genes and cell phenotypes in the network of cell phenotype-associated gene modules.
	Stage1_Zygote	Stage2_2cell	Stage3_4cell	Stage4_Late4cell	Stage5_8cell	Stage6_16cell	Stage7_32cell
Zfp57	1	0	0	0	0	0	0
Slc45a3	0.330034	0	0.334801	0.335166	0	0	0
Tet3	0.223107	0.181528	0.210435	0.203831	0.181099	0	0
Bmp15	1	0	0	0	0	0	0
Zbed3	0.280716	0.310134	0.219193	0.189957	0	0	0
Nopchap1	0.155937	0	0.194128	0.211175	0.223066	0.215694	0
Tiam1	0.178262	0	0.202311	0.210698	0.212259	0.19647	0
Tcl1	0.452394	0.547606	0	0	0	0	0
Spin1	0.148941	0.172254	0.20267	0.194493	0.159262	0.122381	0
Mtus1	0.134793	0.129193	0.178462	0.190648	0.191187	0.175717	0
Nup214	0.116008	0.126867	0.150781	0.157483	0.164311	0.1661	0.11845
Kmt2d	0.0928829	0.111525	0.150567	0.157229	0.166794	0.173747	0.147256
Spry4	0	0.341283	0.343685	0.315032	0	0	0
Dusp7	0	1	0	0	0	0	0
Parp12	0	1	0	0	0	0	0
Rbm38	0	1	0	0	0	0	0
Btg4	0	1	0	0	0	0	0
Nav2	0	0.356757	0.336496	0.306746	0	0	0
Rhpn2	0	0.316194	0.353907	0.329899	0	0	0
Oog3	0	1	0	0	0	0	0
Ankrd17	0	0.148427	0.162784	0.167675	0.177366	0.190019	0.153729
Foxo3	0	0.125445	0.13614	0.152233	0.19319	0.23352	0.159472
Peak1	0	0.197014	0.218216	0.211522	0.19547	0.177779	0
Dtx2	0	0.238569	0.272624	0.262289	0.226518	0	0
Ptpn21	0	0	0.205707	0.239116	0.276997	0.278181	0
Dnmt1	0	0	0.23857	0.253959	0.25863	0.248841	0
Syne2	0	0	0.220912	0.24204	0.267122	0.269926	0
Ankrd44	0	0	1	0	0	0	0
Zfp592	0	0	0.249464	0.247993	0.247504	0.255038	0
Gatad2b	0	0	0.226541	0.25233	0.270174	0.250955	0
Epn2	0	0	0.234006	0.251587	0.264058	0.25035	0
Scap	0	0	0.221731	0.242756	0.265289	0.270224	0
Khdc1b	0	0	1	0	0	0	0
Taf3	0	0	0.507033	0.492967	0	0	0
Fmnl3	0	0	0.52265	0.47735	0	0	0
Usp19	0	0	0.185765	0.207451	0.228491	0.23279	0.145503
Tent4a	0	0	1	0	0	0	0
Ermp1	0	0	0.336482	0.347229	0.316289	0	0
Strn	0	0	0.279267	0.274766	0.238749	0.207218	0
Ccdc186	0	0	1	0	0	0	0
Tiparp	0	0	1	0	0	0	0
Cdc42se2	0	0	0.519399	0.480601	0	0	0
Prickle1	0	0	0.513082	0.486918	0	0	0
Ern1	0	0	0	1	0	0	0
Natd1	0	0	0	0.302189	0.345714	0.352097	0
Kdm2b	0	0	0	0.239407	0.343372	0.417221	0
Igf2bp2	0	0	0	0.18101	0.253458	0.322764	0.242768
Plekhg3	0	0	0	0.22567	0.272187	0.296997	0.205146
Hivep1	0	0	0	0	0.45843	0.54157	0
Nudc	0	0	0	0	0.462662	0.537338	0
Fbxo34	0	0	0	0	1	0	0
Kdm6b	0	0	0	0	0.285682	0.404904	0.309413
Champ1	0	0	0	0	0.470315	0.529685	0
Xist	0	0	0	0	0.312519	0.355487	0.331994
Cit	0	0	0	0	0.439415	0.560585	0
Ski	0	0	0	0	0.439713	0.560287	0
Mycbp2	0	0	0	0	0.447421	0.552579	0
Ube2d3	0	0	0	0	0.463348	0.536652	0
Rbpms2	0	0	0	0	0.477599	0.522401	0
Amotl2	0	0	0	0	0.40473	0.59527	0
Edc4	0	0	0	0	0.451653	0.548347	0
Lrp2	0	0	0	0	0	0.533197	0.466803
Cdx2	0	0	0	0	0	1	0
Ptges	0	0	0	0	0	1	0
Cnot3	0	0	0	0	0	1	0
Arid1b	0	0	0	0	0	1	0
Ecpas	0	0	0	0	0	1	0
Skp1	0	0	0	0	0	1	0
Zfr	0	0	0	0	0	1	0
Tfe3	0	0	0	0	0	1	0
Csf3r	0	0	0	0	0	1	0
Pnpla3	0	0	0	0	0	1	0
Dnajb1	0	0	0	0	0	1	0
Atp6v1b2	0	0	0	0	0	0.530334	0.469666
Rragd	0	0	0	0	0	1	0
Akap12	0	0	0	0	0	0.413111	0.586889
Trak1	0	0	0	0	0	1	0
Myh10	0	0	0	0	0	0.504547	0.495453
Uhrf1	0	0	0	0	0	0	1
Fn1	0	0	0	0	0	0	1
Ass1	0	0	0	0	0	0	1
Scd2	0	0	0	0	0	0	1
Ahnak	0	0	0	0	0	0	1
Tns1	0	0	0	0	0	0	1
Nanog	0	0	0	0	0	0	1
Sdc4	0	0	0	0	0	0	1
Slc2a3	0	0	0	0	0	0	1
Zfhx3	0	0	0	0	0	0	1
[truncated: 39 more columns]

## Sheet: S26 Fig
UMAP location of the mouse early embryo development.
scapGNN				AUCell				Pagoda2				UniPath
	UMAP_1	UMAP_2			UMAP_1	UMAP_2			UMAP_1	UMAP_2			UMAP_1	UMAP_2
Zygote1_split1	11.012	10.1933		Zygote1_split1	-3.09322	-5.09324		Zygote1_split1	14.1356	-12.7175		Zygote1_split1	12.1839	-8.3954
Zygote1_split2	11.0185	10.0669		Zygote1_split2	-2.88868	-5.00875		Zygote1_split2	13.8801	-12.5434		Zygote1_split2	11.9139	-8.60735
Zygote2_split1	11.4076	9.70578		Zygote2_split1	-2.99734	-5.83576		Zygote2_split1	14.3232	-12.8046		Zygote2_split1	11.4038	-8.55261
Zygote2_split2	11.1626	9.73246		Zygote2_split2	-2.4931	-5.87524		Zygote2_split2	14.3102	-13.2754		Zygote2_split2	11.4691	-8.43786
Zygote3_split1	11.1548	10.1387		Zygote3_split1	-2.82242	-5.15514		Zygote3_split1	14.1391	-12.9401		Zygote3_split1	11.9461	-8.13033
Zygote3_split2	11.2738	9.98907		Zygote3_split2	-2.72747	-5.37301		Zygote3_split2	13.7438	-12.9754		Zygote3_split2	11.9155	-8.33068
Zygote4_split1	11.5514	10.8679		Zygote4_split1	-2.57753	-5.31141		Zygote4_split1	13.8579	-12.7819		Zygote4_split1	11.7666	-8.08606
Zygote4_split2	11.6588	10.8091		Zygote4_split2	-3.17406	-5.71636		Zygote4_split2	13.7657	-12.7447		Zygote4_split2	11.6962	-8.41842
Zygote5_split1	11.4923	10.6851		Zygote5_split1	-3.08754	-5.72891		Zygote5_split1	14.2386	-13.0602		Zygote5_split1	11.8256	-7.77051
Zygote5_split2	11.3898	10.5307		Zygote5_split2	-2.64386	-5.90145		Zygote5_split2	14.1185	-13.2068		Zygote5_split2	11.9074	-8.02795
Zygote6_split1	11.2712	9.75254		Zygote6_split1	-3.13534	-5.20017		Zygote6_split1	13.8965	-12.8555		Zygote6_split1	12.5453	-8.14706
Zygote6_split2	11.297	9.80794		Zygote6_split2	-3.01103	-5.16597		Zygote6_split2	13.9789	-12.5835		Zygote6_split2	11.7897	-8.40685
Zygote7_split1	11.3747	10.2035		Zygote7_split1	-2.77635	-5.27437		Zygote7_split1	13.7809	-12.6492		Zygote7_split1	12.1633	-7.83342
Zygote7_split2	11.6903	10.0338		Zygote7_split2	-2.83502	-5.4716		Zygote7_split2	14.0108	-12.5433		Zygote7_split2	12.1497	-8.45546
Zygote8_split1	11.6826	9.89232		Zygote8_split1	-2.62901	-5.90418		Zygote8_split1	13.9376	-13.4319		Zygote8_split1	12.2966	-7.97891
Zygote8_split2	11.7464	9.92324		Zygote8_split2	-2.81208	-5.68064		Zygote8_split2	14.0422	-13.415		Zygote8_split2	12.5723	-7.90859
Zygote9_split1	11.8552	10.0009		Zygote9_split1	-2.61961	-5.37829		Zygote9_split1	13.8315	-13.0611		Zygote9_split1	12.5207	-8.26678
Zygote9_split2	11.8278	9.94795		Zygote9_split2	-2.76329	-5.53827		Zygote9_split2	13.5525	-12.998		Zygote9_split2	12.4049	-8.24539
Zygote10_split1	11.6271	10.7974		Zygote10_split1	-2.91528	-5.86191		Zygote10_split1	14.2206	-13.0791		Zygote10_split1	11.9778	-8.10612
Zygote10_split2	11.7548	10.8549		Zygote10_split2	-2.84531	-5.91925		Zygote10_split2	14.0699	-12.7366		Zygote10_split2	11.597	-8.32573
Zygote11_split1	11.5731	10.4608		Zygote11_split1	-2.59565	-5.73701		Zygote11_split1	14.0879	-13.3015		Zygote11_split1	11.4771	-8.48277
Zygote11_split2	11.4829	10.5617		Zygote11_split2	-2.58697	-5.84969		Zygote11_split2	13.9733	-13.5091		Zygote11_split2	11.4095	-8.39267
Zygote12_split1	11.5989	9.87817		Zygote12_split1	-3.04328	-5.38437		Zygote12_split1	13.7972	-13.1968		Zygote12_split1	12.4594	-8.28122
Zygote12_split2	11.3335	10.1355		Zygote12_split2	-2.97275	-5.44196		Zygote12_split2	13.8684	-13.1636		Zygote12_split2	12.2901	-8.28822
Zygote13_split1	11.7704	10.3298		Zygote13_split1	-3.04637	-5.46028		Zygote13_split1	13.6964	-12.8668		Zygote13_split1	12.1348	-8.5426
Zygote13_split2	11.7209	10.5097		Zygote13_split2	-2.95234	-5.21147		Zygote13_split2	14.0822	-13.0153		Zygote13_split2	12.2481	-8.28481
X2cell_embryo1_1_split1	-1.47295	14.193		X2cell_embryo1_1_split1	-11.428	8.72515		X2cell_embryo1_1_split1	10.1919	1.1274		X2cell_embryo1_1_split1	8.32891	-2.92952
X2cell_embryo1_1_split2	-1.5172	14.3563		X2cell_embryo1_1_split2	-11.2699	8.61545		X2cell_embryo1_1_split2	10.3018	1.17865		X2cell_embryo1_1_split2	7.92019	-3.01249
X2cell_embryo1_2_split1	-1.40548	14.304		X2cell_embryo1_2_split1	-11.2999	8.89719		X2cell_embryo1_2_split1	10.2976	1.10258		X2cell_embryo1_2_split1	8.07658	-2.79468
X2cell_embryo1_2_split2	-1.50644	14.1506		X2cell_embryo1_2_split2	-11.5691	8.62721		X2cell_embryo1_2_split2	10.3259	1.1339		X2cell_embryo1_2_split2	8.24347	-2.66595
X2cell_embryo2_1_split1	-1.65491	14.0179		X2cell_embryo2_1_split1	-11.2775	8.4854		X2cell_embryo2_1_split1	10.4462	1.4407		X2cell_embryo2_1_split1	8.08245	-2.61403
X2cell_embryo2_1_split2	-1.66462	14.2228		X2cell_embryo2_1_split2	-11.1783	8.16678		X2cell_embryo2_1_split2	10.3081	1.47787		X2cell_embryo2_1_split2	7.85363	-2.46263
X2cell_embryo2_2_split1	-1.5185	14.1903		X2cell_embryo2_2_split1	-10.9928	8.52953		X2cell_embryo2_2_split1	10.3637	1.40845		X2cell_embryo2_2_split1	7.09932	-2.56066
X2cell_embryo2_2_split2	-1.59174	14.2607		X2cell_embryo2_2_split2	-10.7787	8.34688		X2cell_embryo2_2_split2	10.3606	1.3734		X2cell_embryo2_2_split2	6.89058	-2.52534
X2cell_embryo3_1_split1	-2.91638	12.0068		X2cell_embryo3_1_split1	-10.4182	7.63746		X2cell_embryo3_1_split1	11.4021	1.86856		X2cell_embryo3_1_split1	7.00313	-2.91866
X2cell_embryo3_1_split2	-2.87154	12.1973		X2cell_embryo3_1_split2	-10.5002	7.6605		X2cell_embryo3_1_split2	11.2857	1.72145		X2cell_embryo3_1_split2	6.80367	-2.97427
X2cell_embryo3_2_split1	-3.02752	12.7331		X2cell_embryo3_2_split1	-11.2461	7.51728		X2cell_embryo3_2_split1	11.4813	1.37896		X2cell_embryo3_2_split1	7.44934	-2.61018
X2cell_embryo3_2_split2	-2.96299	13.2836		X2cell_embryo3_2_split2	-11.3794	7.60068		X2cell_embryo3_2_split2	11.5013	1.20602		X2cell_embryo3_2_split2	7.65829	-2.73341
X2cell_embryo4_1_split1	-1.87947	13.4028		X2cell_embryo4_1_split1	-11.5522	8.72161		X2cell_embryo4_1_split1	10.6173	1.32235		X2cell_embryo4_1_split1	8.15616	-2.83591
X2cell_embryo4_1_split2	-1.96552	13.8791		X2cell_embryo4_1_split2	-11.5144	8.52152		X2cell_embryo4_1_split2	10.7298	1.26345		X2cell_embryo4_1_split2	8.24099	-2.7203
X2cell_embryo4_2_split1	-2.32498	12.3415		X2cell_embryo4_2_split1	-11.341	8.67159		X2cell_embryo4_2_split1	10.6302	1.05088		X2cell_embryo4_2_split1	7.20289	-2.98914
X2cell_embryo4_2_split2	-2.36251	12.4139		X2cell_embryo4_2_split2	-11.0777	8.60455		X2cell_embryo4_2_split2	10.6161	1.10407		X2cell_embryo4_2_split2	7.41741	-3.11669
X2cell_embryo5_1_split1	-3.34087	12.3556		X2cell_embryo5_1_split1	-11.2586	7.31307		X2cell_embryo5_1_split1	11.7745	1.60683		X2cell_embryo5_1_split1	7.24163	-2.78723
X2cell_embryo5_1_split2	-3.24246	12.3436		X2cell_embryo5_1_split2	-11.2042	7.60386		X2cell_embryo5_1_split2	11.6847	1.69002		X2cell_embryo5_1_split2	7.54801	-2.75325
X2cell_embryo5_2_split1	-3.02431	12.0706		X2cell_embryo5_2_split1	-10.7932	7.58246		X2cell_embryo5_2_split1	11.5209	1.67227		X2cell_embryo5_2_split1	7.20103	-2.80842
X2cell_embryo5_2_split2	-3.09682	12.0354		X2cell_embryo5_2_split2	-10.7182	7.57497		X2cell_embryo5_2_split2	11.5749	1.75824		X2cell_embryo5_2_split2	7.03377	-2.84469
X2cell_embryo6_1_split1	-3.44627	12.4146		X2cell_embryo6_1_split1	-11.3334	6.52487		X2cell_embryo6_1_split1	11.9708	1.58543		X2cell_embryo6_1_split1	6.34656	-2.04348
X2cell_embryo6_1_split2	-3.38876	12.3846		X2cell_embryo6_1_split2	-11.4716	6.75298		X2cell_embryo6_1_split2	12.1968	1.51625		X2cell_embryo6_1_split2	6.57576	-2.0887
X2cell_embryo6_2_split1	-3.40791	12.1649		X2cell_embryo6_2_split1	-11.13	6.46866		X2cell_embryo6_2_split1	12.1154	1.63558		X2cell_embryo6_2_split1	6.53512	-2.01688
X2cell_embryo6_2_split2	-3.26875	12.2572		X2cell_embryo6_2_split2	-11.3166	6.40079		X2cell_embryo6_2_split2	11.9656	1.32786		X2cell_embryo6_2_split2	6.39447	-2.24176
X2cell_embryo7_1_split1	-2.61421	12.1725		X2cell_embryo7_1_split1	-10.2605	7.87608		X2cell_embryo7_1_split1	10.9917	1.69009		X2cell_embryo7_1_split1	6.52835	-2.89236
X2cell_embryo7_1_split2	-2.62146	12.1286		X2cell_embryo7_1_split2	-10.1308	7.89189		X2cell_embryo7_1_split2	10.8804	1.57196		X2cell_embryo7_1_split2	6.35688	-2.83167
X2cell_embryo7_2_split1	-2.76816	12.0197		X2cell_embryo7_2_split1	-10.2654	7.89763		X2cell_embryo7_2_split1	10.8534	1.50155		X2cell_embryo7_2_split1	6.71535	-3.06419
X2cell_embryo7_2_split2	-2.73515	12.0319		X2cell_embryo7_2_split2	-10.3438	8.02732		X2cell_embryo7_2_split2	10.9859	1.43108		X2cell_embryo7_2_split2	6.74335	-2.97774
X2cell_embryo8_1_split1	-2.25487	13.9386		X2cell_embryo8_1_split1	-11.3892	7.70789		X2cell_embryo8_1_split1	11.3849	1.42983		X2cell_embryo8_1_split1	7.91554	-2.76782
X2cell_embryo8_1_split2	-2.25381	13.8405		X2cell_embryo8_1_split2	-11.444	7.84732		X2cell_embryo8_1_split2	11.1337	1.34421		X2cell_embryo8_1_split2	7.85156	-2.59742
X2cell_embryo8_2_split1	-1.97602	12.9331		X2cell_embryo8_2_split1	-10.1579	8.20152		X2cell_embryo8_2_split1	10.6279	1.76921		X2cell_embryo8_2_split1	6.01686	-2.60193
X2cell_embryo8_2_split2	-2.04264	12.8258		X2cell_embryo8_2_split2	-10.2328	7.98536		X2cell_embryo8_2_split2	10.8269	1.61491		X2cell_embryo8_2_split2	6.18997	-2.80902
X2cell_embryo9_1_split1	-2.82413	13.4363		X2cell_embryo9_1_split1	-11.1601	6.34894		X2cell_embryo9_1_split1	12.6252	0.912555		X2cell_embryo9_1_split1	5.79758	-2.14282
X2cell_embryo9_1_split2	-2.89089	13.1853		X2cell_embryo9_1_split2	-11.1934	6.27247		X2cell_embryo9_1_split2	12.481	0.844053		X2cell_embryo9_1_split2	5.86935	-2.13684
X2cell_embryo9_2_split1	-2.35578	13.7949		X2cell_embryo9_2_split1	-11.0834	6.32332		X2cell_embryo9_2_split1	12.1816	0.995002		X2cell_embryo9_2_split1	5.96204	-2.6075
X2cell_embryo9_2_split2	-2.4887	13.5187		X2cell_embryo9_2_split2	-11.1452	6.54518		X2cell_embryo9_2_split2	12.5102	1.04552		X2cell_embryo9_2_split2	5.96192	-2.37419
X2cell_embryo10_1_split1	-3.10029	12.9903		X2cell_embryo10_1_split1	-11.5288	6.67838		X2cell_embryo10_1_split1	12.36	1.56086		X2cell_embryo10_1_split1	6.23899	-1.90697
X2cell_embryo10_1_split2	-3.03481	12.9294		X2cell_embryo10_1_split2	-11.6592	6.62656		X2cell_embryo10_1_split2	12.3929	1.29628		X2cell_embryo10_1_split2	6.42419	-1.94597
X2cell_embryo10_2_split1	-2.83149	13.7524		X2cell_embryo10_2_split1	-11.6351	6.97532		X2cell_embryo10_2_split1	12.4037	1.37963		X2cell_embryo10_2_split1	6.50962	-2.11667
X2cell_embryo10_2_split2	-2.85059	13.6574		X2cell_embryo10_2_split2	-11.6884	6.97474		X2cell_embryo10_2_split2	12.3339	1.42958		X2cell_embryo10_2_split2	6.73508	-2.02433
X2cell_embryo11_1_split1	-2.72774	14.0409		X2cell_embryo11_1_split1	-11.7075	6.54702		X2cell_embryo11_1_split1	12.6059	1.05635		X2cell_embryo11_1_split1	5.93412	-2.05626
X2cell_embryo11_1_split2	-2.73059	14.0204		X2cell_embryo11_1_split2	-11.6952	6.73551		X2cell_embryo11_1_split2	12.4638	1.23073		X2cell_embryo11_1_split2	5.97243	-2.05763
X2cell_embryo11_2_split1	-2.73538	13.9234		X2cell_embryo11_2_split1	-11.6539	6.66416		X2cell_embryo11_2_split1	12.3103	1.15693		X2cell_embryo11_2_split1	6.3743	-1.8357
X2cell_embryo11_2_split2	-2.50985	13.8331		X2cell_embryo11_2_split2	-11.5224	6.90456		X2cell_embryo11_2_split2	12.4943	1.31646		X2cell_embryo11_2_split2	6.15255	-2.07108
X2cell_embryo12_1_split1	-1.82475	13.1388		X2cell_embryo12_1_split1	-10.12	8.09554		X2cell_embryo12_1_split1	10.6363	1.82628		X2cell_embryo12_1_split1	6.29889	-2.70228
X2cell_embryo12_1_split2	-1.87029	12.9918		X2cell_embryo12_1_split2	-9.96717	8.13998		X2cell_embryo12_1_split2	10.9662	1.6816		X2cell_embryo12_1_split2	6.5003	-2.94943
X2cell_embryo12_2_split1	-1.97106	13.1685		X2cell_embryo12_2_split1	-10.2026	7.96311		X2cell_embryo12_2_split1	10.5958	1.53607		X2cell_embryo12_2_split1	6.40698	-2.6516
X2cell_embryo12_2_split2	-1.83699	13.2083		X2cell_embryo12_2_split2	-10.0903	8.01912		X2cell_embryo12_2_split2	10.7739	1.5529		X2cell_embryo12_2_split2	6.52667	-2.4071
X4cell_embryo1_1_split1	16.537	5.56058		X4cell_embryo1_1_split1	1.0386	6.223		X4cell_embryo1_1_split1	3.53742	10.1297		X4cell_embryo1_1_split1	9.97912	10.0865
X4cell_embryo1_1_split2	16.4405	5.4763		X4cell_embryo1_1_split2	1.03211	6.17438		X4cell_embryo1_1_split2	3.43811	10.042		X4cell_embryo1_1_split2	10.3627	9.7819
X4cell_embryo1_2_split1	16.4547	5.40966		X4cell_embryo1_2_split1	-2.26786	4.3973		X4cell_embryo1_2_split1	6.85864	8.76388		X4cell_embryo1_2_split1	9.39634	11.0099
X4cell_embryo1_2_split2	16.2502	5.73294		X4cell_embryo1_2_split2	-2.69867	4.29185		X4cell_embryo1_2_split2	7.14544	8.64793		X4cell_embryo1_2_split2	9.87363	11.0477
X4cell_embryo1_3_split1	15.5791	5.72887		X4cell_embryo1_3_split1	-2.98742	3.71053		X4cell_embryo1_3_split1	7.44049	9.26546		X4cell_embryo1_3_split1	8.60139	10.7682
X4cell_embryo1_3_split2	16.3205	5.2827		X4cell_embryo1_3_split2	-2.95907	3.85605		X4cell_embryo1_3_split2	7.49684	8.49824		X4cell_embryo1_3_split2	10.3772	11.5751
X4cell_embryo1_4_split1	15.8893	5.57866		X4cell_embryo1_4_split1	-3.21416	3.96359		X4cell_embryo1_4_split1	7.31738	9.16507		X4cell_embryo1_4_split1	10.2787	11.2721
X4cell_embryo1_4_split2	16.0337	5.36666		X4cell_embryo1_4_split2	-2.84384	3.68937		X4cell_embryo1_4_split2	7.53603	8.70276		X4cell_embryo1_4_split2	10.4533	11.6876
X4cell_embryo2_1_split1	15.3844	6.0919		X4cell_embryo2_1_split1	-3.20601	3.90868		X4cell_embryo2_1_split1	7.36283	9.03577		X4cell_embryo2_1_split1	9.5767	11.2483
X4cell_embryo2_1_split2	16.0968	5.44347		X4cell_embryo2_1_split2	-3.22961	4.1438		X4cell_embryo2_1_split2	7.46858	8.71851		X4cell_embryo2_1_split2	9.70724	11.5473
X4cell_embryo2_2_split1	16.2465	5.26355		X4cell_embryo2_2_split1	-2.91111	4.30146		X4cell_embryo2_2_split1	6.96056	8.84557		X4cell_embryo2_2_split1	9.72012	11.0883
X4cell_embryo2_2_split2	16.1092	5.32152		X4cell_embryo2_2_split2	-3.04881	4.13476		X4cell_embryo2_2_split2	7.06775	9.06895		X4cell_embryo2_2_split2	10.2926	11.4186
X4cell_embryo2_3_split1	15.4475	5.91912		X4cell_embryo2_3_split1	-2.87389	3.75674		X4cell_embryo2_3_split1	7.68974	8.96778		X4cell_embryo2_3_split1	9.79434	11.2389
X4cell_embryo2_3_split2	15.3935	5.87607		X4cell_embryo2_3_split2	-2.61953	4.13404		X4cell_embryo2_3_split2	7.64105	9.01748		X4cell_embryo2_3_split2	9.57973	11.036
X4cell_embryo2_4_split1	15.5913	5.74412		X4cell_embryo2_4_split1	-3.10131	3.74466		X4cell_embryo2_4_split1	7.48315	8.81707		X4cell_embryo2_4_split1	10.5069	11.7132
X4cell_embryo2_4_split2	15.7554	5.52085		X4cell_embryo2_4_split2	-2.82847	4.07697		X4cell_embryo2_4_split2	7.43525	8.81173		X4cell_embryo2_4_split2	10.0668	11.5682
X4cell_embryo3_1_split1	16.2251	5.77707		X4cell_embryo3_1_split1	-3.09533	3.78086		X4cell_embryo3_1_split1	7.14996	9.37493		X4cell_embryo3_1_split1	9.83178	11.4755
X4cell_embryo3_1_split2	15.5158	5.89714		X4cell_embryo3_1_split2	-2.78115	3.89871		X4cell_embryo3_1_split2	7.07213	9.43063		X4cell_embryo3_1_split2	10.0474	11.5916
X4cell_embryo3_2_split1	16.3677	5.46705		X4cell_embryo3_2_split1	-2.56146	4.03051		X4cell_embryo3_2_split1	6.95667	9.01843		X4cell_embryo3_2_split1	9.86736	11.7025
X4cell_embryo3_2_split2	15.2312	6.04627		X4cell_embryo3_2_split2	-2.90206	3.78367		X4cell_embryo3_2_split2	7.30023	9.46548		X4cell_embryo3_2_split2	9.76499	11.5921
X4cell_embryo3_3_split1	16.0953	5.58524		X4cell_embryo3_3_split1	-2.72821	3.84086		X4cell_embryo3_3_split1	6.98359	9.26948		X4cell_embryo3_3_split1	10.269	11.6099
X4cell_embryo3_3_split2	15.7853	5.77726		X4cell_embryo3_3_split2	-2.79358	3.85954		X4cell_embryo3_3_split2	7.15523	9.36376		X4cell_embryo3_3_split2	10.1934	11.7018
X4cell_embryo3_4_split1	15.2895	6.01721		X4cell_embryo3_4_split1	-2.77763	3.82496		X4cell_embryo3_4_split1	7.16623	9.53567		X4cell_embryo3_4_split1	10.4812	11.8473
X4cell_embryo3_4_split2	15.4838	5.94944		X4cell_embryo3_4_split2	-3.07521	3.91016		X4cell_embryo3_4_split2	7.32805	9.50975		X4cell_embryo3_4_split2	10.1417	11.9611
X4cell_embryo4_1_split1	7.42348	-7.12236		X4cell_embryo4_1_split1	1.06641	3.1389		X4cell_embryo4_1_split1	3.93581	10.0209		X4cell_embryo4_1_split1	9.8966	10.1959
X4cell_embryo4_1_split2	7.41701	-7.01664		X4cell_embryo4_1_split2	0.970161	3.3322		X4cell_embryo4_1_split2	3.70938	10.0116		X4cell_embryo4_1_split2	9.97234	9.90236
X4cell_embryo4_2_split1	7.481	-7.3685		X4cell_embryo4_2_split1	1.10377	3.2318		X4cell_embryo4_2_split1	3.59574	10.0051		X4cell_embryo4_2_split1	9.79836	10.2999
X4cell_embryo4_2_split2	7.49152	-7.19265		X4cell_embryo4_2_split2	0.98533	3.23092		X4cell_embryo4_2_split2	3.77901	9.85513		X4cell_embryo4_2_split2	9.39524	10.6549
X4cell_embryo4_3_split1	7.32953	-7.1499		X4cell_embryo4_3_split1	0.959108	3.13389		X4cell_embryo4_3_split1	3.71495	9.77595		X4cell_embryo4_3_split1	10.1879	10.5434
X4cell_embryo4_3_split2	7.30089	-7.3403		X4cell_embryo4_3_split2	0.893943	3.32719		X4cell_embryo4_3_split2	3.78872	9.6145		X4cell_embryo4_3_split2	9.94507	10.6731
X4cell_embryo4_4_split1	7.12392	-7.03708		X4cell_embryo4_4_split1	0.850855	3.30802		X4cell_embryo4_4_split1	3.64685	9.57182		X4cell_embryo4_4_split1	9.5333	10.3558
X4cell_embryo4_4_split2	7.1959	-7.17126		X4cell_embryo4_4_split2	0.775598	3.27301		X4cell_embryo4_4_split2	3.40375	9.59544		X4cell_embryo4_4_split2	10.3797	10.7156
X4cell_embryo5_1_split1	6.58854	-7.55701		X4cell_embryo5_1_split1	0.935048	3.70268		X4cell_embryo5_1_split1	1.75595	7.33246		X4cell_embryo5_1_split1	8.18727	11.4383
X4cell_embryo5_1_split2	6.71374	-7.66586		X4cell_embryo5_1_split2	0.761124	4.32317		X4cell_embryo5_1_split2	1.65911	7.4562		X4cell_embryo5_1_split2	8.26004	11.2966
X4cell_embryo5_2_split1	6.86387	-7.63286		X4cell_embryo5_2_split1	0.82916	3.77546		X4cell_embryo5_2_split1	1.79441	7.71845		X4cell_embryo5_2_split1	8.18289	11.1359
X4cell_embryo5_2_split2	6.75107	-7.73287		X4cell_embryo5_2_split2	0.82637	4.0395		X4cell_embryo5_2_split2	1.73342	7.54239		X4cell_embryo5_2_split2	8.41109	10.9166
X4cell_embryo5_3_split1	7.63898	-7.64083		X4cell_embryo5_3_split1	1.34943	6.42799		X4cell_embryo5_3_split1	3.65278	9.92783		X4cell_embryo5_3_split1	9.94297	10.7407
X4cell_embryo5_3_split2	7.68464	-7.56049		X4cell_embryo5_3_split2	1.68478	6.06026		X4cell_embryo5_3_split2	3.83693	10.2295		X4cell_embryo5_3_split2	10.1403	9.64773
X4cell_embryo6_1_split1	5.39475	-7.41324		X4cell_embryo6_1_split1	1.08243	4.49599		X4cell_embryo6_1_split1	1.62593	7.41062		X4cell_embryo6_1_split1	8.52747	11.2668
X4cell_embryo6_1_split2	4.83432	-7.63564		X4cell_embryo6_1_split2	0.892764	4.75289		X4cell_embryo6_1_split2	1.51034	7.87189		X4cell_embryo6_1_split2	8.06962	11.0293
X4cell_embryo6_2_split1	4.67995	-7.80321		X4cell_embryo6_2_split1	0.997436	4.55038		X4cell_embryo6_2_split1	1.35182	7.03669		X4cell_embryo6_2_split1	8.25313	11.039
X4cell_embryo6_2_split2	4.41678	-7.95242		X4cell_embryo6_2_split2	0.954169	4.40912		X4cell_embryo6_2_split2	1.35297	6.99022		X4cell_embryo6_2_split2	8.35486	10.568
X4cell_embryo6_3_split1	4.54575	-7.62645		X4cell_embryo6_3_split1	0.822667	4.60057		X4cell_embryo6_3_split1	1.15347	6.89305		X4cell_embryo6_3_split1	8.10545	11.2633
X4cell_embryo6_3_split2	4.48869	-7.79224		X4cell_embryo6_3_split2	0.850555	4.76431		X4cell_embryo6_3_split2	1.20855	6.78168		X4cell_embryo6_3_split2	8.02585	11.2203
X4cell_embryo6_4_split1	4.99695	-7.15502		X4cell_embryo6_4_split1	0.911486	4.60051		X4cell_embryo6_4_split1	1.51611	7.23419		X4cell_embryo6_4_split1	7.99662	11.1635
X4cell_embryo6_4_split2	4.5748	-7.73161		X4cell_embryo6_4_split2	0.768548	4.53357		X4cell_embryo6_4_split2	1.39783	7.01461		X4cell_embryo6_4_split2	7.99613	11.2017
X4cell_embryo7_1_split1	4.32233	-6.69714		X4cell_embryo7_1_split1	1.043	7.85012		X4cell_embryo7_1_split1	0.597938	7.23083		X4cell_embryo7_1_split1	6.91355	9.49876
X4cell_embryo7_1_split2	3.65299	-7.4663		X4cell_embryo7_1_split2	1.10459	7.86171		X4cell_embryo7_1_split2	0.472409	6.83785		X4cell_embryo7_1_split2	4.71256	9.70554
X4cell_embryo7_2_split1	4.67764	-6.44268		X4cell_embryo7_2_split1	0.981844	7.64811		X4cell_embryo7_2_split1	0.673049	7.34997		X4cell_embryo7_2_split1	7.14465	9.52107
X4cell_embryo7_2_split2	4.53603	-6.58187		X4cell_embryo7_2_split2	1.04694	7.70534		X4cell_embryo7_2_split2	0.470103	7.17994		X4cell_embryo7_2_split2	7.25016	9.42049
X4cell_embryo7_3_split1	3.51405	-7.59167		X4cell_embryo7_3_split1	0.794561	7.43949		X4cell_embryo7_3_split1	0.22577	6.77076		X4cell_embryo7_3_split1	7.59252	9.33503
X4cell_embryo7_3_split2	3.59577	-7.44595		X4cell_embryo7_3_split2	1.12833	7.7146		X4cell_embryo7_3_split2	0.0371265	6.59057		X4cell_embryo7_3_split2	7.34397	9.43546
X4cell_embryo7_4_split1	3.76307	-7.2858		X4cell_embryo7_4_split1	1.05851	7.60073		X4cell_embryo7_4_split1	0.499186	7.13092		X4cell_embryo7_4_split1	7.52325	9.53147
X4cell_embryo7_4_split2	3.50929	-7.44243		X4cell_embryo7_4_split2	1.18229	7.8572		X4cell_embryo7_4_split2	0.358838	6.99211		X4cell_embryo7_4_split2	7.34585	9.38537
X4cell_embryo8_1_split1	7.14464	-4.68492		X4cell_embryo8_1_split1	1.89387	6.34246		X4cell_embryo8_1_split1	2.2258	9.70698		X4cell_embryo8_1_split1	10.7011	9.12122
X4cell_embryo8_1_split2	6.96548	-4.89576		X4cell_embryo8_1_split2	2.20234	6.624		X4cell_embryo8_1_split2	2.09156	9.79538		X4cell_embryo8_1_split2	10.3581	9.08642
X4cell_embryo8_2_split1	5.61021	-6.09288		X4cell_embryo8_2_split1	1.34138	6.84361		X4cell_embryo8_2_split1	1.73103	8.76362		X4cell_embryo8_2_split1	10.8431	9.68993
X4cell_embryo8_2_split2	5.61634	-6.14518		X4cell_embryo8_2_split2	1.48732	6.86183		X4cell_embryo8_2_split2	1.48436	8.55162		X4cell_embryo8_2_split2	10.5573	9.34785
X4cell_embryo8_3_split1	5.39892	-6.59483		X4cell_embryo8_3_split1	1.36262	6.70362		X4cell_embryo8_3_split1	1.57884	8.31263		X4cell_embryo8_3_split1	9.41049	10.2901
X4cell_embryo8_3_split2	5.37534	-6.71649		X4cell_embryo8_3_split2	0.955415	7.08586		X4cell_embryo8_3_split2	1.53096	8.15927		X4cell_embryo8_3_split2	10.5421	10.3096
X4cell_embryo8_4_split1	7.06103	-5.0423		X4cell_embryo8_4_split1	1.60869	7.01528		X4cell_embryo8_4_split1	2.25684	9.64816		X4cell_embryo8_4_split1	10.7884	10.2317
X4cell_embryo8_4_split2	6.72998	-5.14671		X4cell_embryo8_4_split2	1.62544	6.85771		X4cell_embryo8_4_split2	2.54076	9.96831		X4cell_embryo8_4_split2	9.52677	9.65624
X4cell_embryo9_1_split1	4.60064	-6.84094		X4cell_embryo9_1_split1	0.95932	7.14204		X4cell_embryo9_1_split1	1.48457	8.04868		X4cell_embryo9_1_split1	10.0837	10.4341
X4cell_embryo9_1_split2	4.16857	-7.04566		X4cell_embryo9_1_split2	0.944039	7.12527		X4cell_embryo9_1_split2	1.45146	7.91649		X4cell_embryo9_1_split2	8.30735	10.9462
X4cell_embryo9_2_split1	5.32782	-6.11929		X4cell_embryo9_2_split1	1.20616	6.82209		X4cell_embryo9_2_split1	1.97526	8.33859		X4cell_embryo9_2_split1	10.4199	11.0127
X4cell_embryo9_2_split2	5.72392	-5.99205		X4cell_embryo9_2_split2	1.04491	6.72554		X4cell_embryo9_2_split2	1.7799	8.29678		X4cell_embryo9_2_split2	10.3867	10.9721
X4cell_embryo9_3_split1	7.52254	-4.4423		X4cell_embryo9_3_split1	2.1533	6.60543		X4cell_embryo9_3_split1	3.06744	9.62097		X4cell_embryo9_3_split1	10.8077	9.9908
X4cell_embryo9_3_split2	7.30705	-4.63356		X4cell_embryo9_3_split2	1.92861	6.49706		X4cell_embryo9_3_split2	2.73069	9.74843		X4cell_embryo9_3_split2	10.6931	10
X4cell_embryo9_4_split1	5.4883	-6.15771		X4cell_embryo9_4_split1	1.59782	6.50722		X4cell_embryo9_4_split1	1.79646	8.42629		X4cell_embryo9_4_split1	10.5516	10.0811
X4cell_embryo9_4_split2	5.12841	-6.4891		X4cell_embryo9_4_split2	1.21866	6.70205		X4cell_embryo9_4_split2	1.67719	8.14309		X4cell_embryo9_4_split2	10.5927	10.4237
X4cell_embryo10_1_split1	7.03676	-4.6352		X4cell_embryo10_1_split1	2.05057	6.78642		X4cell_embryo10_1_split1	2.61056	10.1836		X4cell_embryo10_1_split1	9.84723	9.65887
X4cell_embryo10_1_split2	6.90948	-4.58346		X4cell_embryo10_1_split2	2.46555	6.99908		X4cell_embryo10_1_split2	2.38607	10.1922		X4cell_embryo10_1_split2	10.5089	9.56311
X4cell_embryo10_2_split1	6.79126	-4.81648		X4cell_embryo10_2_split1	2.18686	6.84089		X4cell_embryo10_2_split1	2.4837	10.2216		X4cell_embryo10_2_split1	10.1995	9.74976
X4cell_embryo10_2_split2	6.72184	-4.84647		X4cell_embryo10_2_split2	2.31278	7.01995		X4cell_embryo10_2_split2	2.31822	10.0844		X4cell_embryo10_2_split2	9.90363	9.42251
X4cell_embryo10_3_split1	5.91139	-5.85379		X4cell_embryo10_3_split1	2.46877	6.77373		X4cell_embryo10_3_split1	1.92952	9.45516		X4cell_embryo10_3_split1	9.84612	9.16627
X4cell_embryo10_3_split2	6.52741	-5.15628		X4cell_embryo10_3_split2	2.34284	6.96856		X4cell_embryo10_3_split2	2.04326	9.48336		X4cell_embryo10_3_split2	10.2484	9.17433
X4cell_embryo10_4_split1	6.31382	-5.551		X4cell_embryo10_4_split1	2.66613	6.815		X4cell_embryo10_4_split1	2.16624	9.878		X4cell_embryo10_4_split1	10.2172	9.73809
X4cell_embryo10_4_split2	6.38899	-5.45241		X4cell_embryo10_4_split2	2.57743	6.74201		X4cell_embryo10_4_split2	2.10001	9.71894		X4cell_embryo10_4_split2	10.8375	9.59055
X4cell_embryo11_1_split1	7.01293	-5.13802		X4cell_embryo11_1_split1	1.9754	6.6883		X4cell_embryo11_1_split1	2.8875	9.77653		X4cell_embryo11_1_split1	10.1982	9.02254
X4cell_embryo11_1_split2	6.8192	-5.32539		X4cell_embryo11_1_split2	1.99856	6.66161		X4cell_embryo11_1_split2	2.49956	9.43826		X4cell_embryo11_1_split2	10.0961	9.48037
X4cell_embryo11_2_split1	5.64569	-6.60557		X4cell_embryo11_2_split1	1.01277	6.77885		X4cell_embryo11_2_split1	1.84776	8.55206		X4cell_embryo11_2_split1	9.6654	9.88667
X4cell_embryo11_2_split2	5.53914	-6.78395		X4cell_embryo11_2_split2	1.02818	6.42994		X4cell_embryo11_2_split2	1.68313	8.15833		X4cell_embryo11_2_split2	9.45531	10.6112
X4cell_embryo11_3_split1	7.62401	-4.32615		X4cell_embryo11_3_split1	2.12983	6.2798		X4cell_embryo11_3_split1	2.96155	9.73895		X4cell_embryo11_3_split1	10.4989	8.92553
X4cell_embryo11_3_split2	7.30116	-4.48648		X4cell_embryo11_3_split2	2.41509	6.36584		X4cell_embryo11_3_split2	2.52042	9.59764		X4cell_embryo11_3_split2	10.6269	8.95258
X4cell_embryo11_4_split1	7.54307	-4.42093		X4cell_embryo11_4_split1	2.30806	6.33753		X4cell_embryo11_4_split1	2.74124	9.96215		X4cell_embryo11_4_split1	9.93955	8.9442
X4cell_embryo11_4_split2	7.46602	-4.31117		X4cell_embryo11_4_split2	2.55306	6.34874		X4cell_embryo11_4_split2	2.7999	9.81413		X4cell_embryo11_4_split2	10.2201	8.78201
X4cell_embryo12_1_split1	7.95664	-4.05157		X4cell_embryo12_1_split1	2.55692	5.55638		X4cell_embryo12_1_split1	3.17618	10.856		X4cell_embryo12_1_split1	10.4047	8.82416
X4cell_embryo12_1_split2	7.86714	-4.15545		X4cell_embryo12_1_split2	2.56203	5.75424		X4cell_embryo12_1_split2	3.3559	10.8378		X4cell_embryo12_1_split2	10.3305	8.99938
X4cell_embryo12_2_split1	7.96893	-4.03699		X4cell_embryo12_2_split1	2.44796	5.60341		X4cell_embryo12_2_split1	3.13227	10.8669		X4cell_embryo12_2_split1	11.0129	9.4318
X4cell_embryo12_2_split2	7.84642	-4.09323		X4cell_embryo12_2_split2	2.40093	5.67126		X4cell_embryo12_2_split2	3.01263	10.6376		X4cell_embryo12_2_split2	10.5447	8.99832
X4cell_embryo12_3_split1	7.7392	-4.13986		X4cell_embryo12_3_split1	2.38791	5.66275		X4cell_embryo12_3_split1	3.0565	10.5436		X4cell_embryo12_3_split1	10.6454	9.20206
X4cell_embryo12_3_split2	7.70414	-4.2506		X4cell_embryo12_3_split2	2.30388	5.49281		X4cell_embryo12_3_split2	3.23999	10.4456		X4cell_embryo12_3_split2	10.8128	9.12976
X4cell_embryo12_4_split1	7.78575	-4.18407		X4cell_embryo12_4_split1	2.2764	5.75966		X4cell_embryo12_4_split1	3.31937	10.6617		X4cell_embryo12_4_split1	10.8664	9.4174
X4cell_embryo12_4_split2	7.64822	-4.29023		X4cell_embryo12_4_split2	2.11526	5.86657		X4cell_embryo12_4_split2	3.16132	10.6158		X4cell_embryo12_4_split2	10.9863	9.63946
Late4cell_embryo1_1_split1	1.74606	-9.05178		Late4cell_embryo1_1_split1	1.8965	10.5719		Late4cell_embryo1_1_split1	-1.3443	5.40541		Late4cell_embryo1_1_split1	5.50591	9.69913
Late4cell_embryo1_1_split2	1.80172	-9.04296		Late4cell_embryo1_1_split2	1.95882	10.3681		Late4cell_embryo1_1_split2	-1.30298	5.71521		Late4cell_embryo1_1_split2	5.20204	9.95934
Late4cell_embryo1_2_split1	1.8284	-9.04649		Late4cell_embryo1_2_split1	1.79777	10.5533		Late4cell_embryo1_2_split1	-1.28161	5.3381		Late4cell_embryo1_2_split1	5.37466	9.17803
Late4cell_embryo1_2_split2	1.8238	-9.15469		Late4cell_embryo1_2_split2	1.71362	10.5233		Late4cell_embryo1_2_split2	-1.52196	5.52401		Late4cell_embryo1_2_split2	5.22005	9.14124
Late4cell_embryo1_3_split1	3.33793	-7.68268		Late4cell_embryo1_3_split1	1.87071	10.2923		Late4cell_embryo1_3_split1	-0.793845	5.94896		Late4cell_embryo1_3_split1	4.93047	9.10504
Late4cell_embryo1_3_split2	2.8348	-8.24925		Late4cell_embryo1_3_split2	1.73868	10.328		Late4cell_embryo1_3_split2	-0.687444	5.90927		Late4cell_embryo1_3_split2	5.36539	9.10948
Late4cell_embryo1_4_split1	2.9767	-8.11241		Late4cell_embryo1_4_split1	2.07427	10.2321		Late4cell_embryo1_4_split1	-0.92807	5.55338		Late4cell_embryo1_4_split1	4.99378	9.4837
Late4cell_embryo1_4_split2	2.95995	-8.21851		Late4cell_embryo1_4_split2	1.97736	10.4088		Late4cell_embryo1_4_split2	-0.999088	5.51613		Late4cell_embryo1_4_split2	5.24496	9.34041
Late4cell_embryo2_1_split1	4.91483	-6.46255		Late4cell_embryo2_1_split1	1.63578	8.7098		Late4cell_embryo2_1_split1	0.926183	7.13176		Late4cell_embryo2_1_split1	5.91332	10.0023
Late4cell_embryo2_1_split2	4.77523	-6.84722		Late4cell_embryo2_1_split2	1.73181	8.89991		Late4cell_embryo2_1_split2	1.03013	7.19965		Late4cell_embryo2_1_split2	5.78767	10.2189
Late4cell_embryo2_2_split1	6.58398	-5.09692		Late4cell_embryo2_2_split1	1.51564	8.61639		Late4cell_embryo2_2_split1	2.65715	9.05795		Late4cell_embryo2_2_split1	8.22553	10.5164
Late4cell_embryo2_2_split2	6.60697	-5.05018		Late4cell_embryo2_2_split2	1.56473	8.57224		Late4cell_embryo2_2_split2	2.45883	8.80199		Late4cell_embryo2_2_split2	8.31143	10.5039
Late4cell_embryo2_3_split1	3.66628	-8.08087		Late4cell_embryo2_3_split1	1.88902	9.1495		Late4cell_embryo2_3_split1	-0.161031	5.92002		Late4cell_embryo2_3_split1	5.80037	10.0589
Late4cell_embryo2_3_split2	3.51764	-8.52827		Late4cell_embryo2_3_split2	1.87087	9.10564		Late4cell_embryo2_3_split2	0.0788488	6.36458		Late4cell_embryo2_3_split2	5.60641	10.2205
Late4cell_embryo2_4_split1	4.74737	-6.69237		Late4cell_embryo2_4_split1	1.63001	8.81325		Late4cell_embryo2_4_split1	0.806192	7.34079		Late4cell_embryo2_4_split1	7.60379	9.57313
Late4cell_embryo2_4_split2	4.73712	-6.56673		Late4cell_embryo2_4_split2	1.74555	8.98859		Late4cell_embryo2_4_split2	0.954292	7.42386		Late4cell_embryo2_4_split2	6.42849	9.57107
Late4cell_embryo3_1_split1	2.63807	-8.85286		Late4cell_embryo3_1_split1	2.26045	9.61875		Late4cell_embryo3_1_split1	-0.605579	5.35877		Late4cell_embryo3_1_split1	5.62002	9.61853
Late4cell_embryo3_1_split2	2.34933	-8.89886		Late4cell_embryo3_1_split2	2.34909	9.70646		Late4cell_embryo3_1_split2	-0.450775	5.34575		Late4cell_embryo3_1_split2	5.55619	10.0695
Late4cell_embryo3_2_split1	2.46274	-8.97104		Late4cell_embryo3_2_split1	2.30421	9.48759		Late4cell_embryo3_2_split1	-0.677882	5.21953		Late4cell_embryo3_2_split1	5.57562	9.82824
Late4cell_embryo3_2_split2	2.54296	-9.23004		Late4cell_embryo3_2_split2	2.32133	9.76439		Late4cell_embryo3_2_split2	-0.565413	5.26216		Late4cell_embryo3_2_split2	5.47478	9.89418
Late4cell_embryo3_3_split1	2.79201	-8.57494		Late4cell_embryo3_3_split1	2.1779	9.62349		Late4cell_embryo3_3_split1	-0.426158	5.52165		Late4cell_embryo3_3_split1	5.86263	9.88293
Late4cell_embryo3_3_split2	2.49537	-8.95273		Late4cell_embryo3_3_split2	2.22567	9.65575		Late4cell_embryo3_3_split2	-0.309207	5.44773		Late4cell_embryo3_3_split2	5.38365	10.2858
Late4cell_embryo3_4_split1	2.59891	-8.85328		Late4cell_embryo3_4_split1	2.43101	9.52374		Late4cell_embryo3_4_split1	-0.350589	5.42367		Late4cell_embryo3_4_split1	5.88715	9.78417
Late4cell_embryo3_4_split2	2.40158	-9.10784		Late4cell_embryo3_4_split2	2.19938	9.66505		Late4cell_embryo3_4_split2	-0.509056	5.14584		Late4cell_embryo3_4_split2	5.62467	9.75011
Late4cell_embryo4_1_split1	6.87038	-6.86085		Late4cell_embryo4_1_split1	1.81529	6.97707		Late4cell_embryo4_1_split1	2.8442	9.15728		Late4cell_embryo4_1_split1	9.12644	9.71658
Late4cell_embryo4_1_split2	6.59023	-6.79593		Late4cell_embryo4_1_split2	1.51348	7.30784		Late4cell_embryo4_1_split2	2.87223	8.99431		Late4cell_embryo4_1_split2	8.80727	9.95922
Late4cell_embryo4_2_split1	6.93789	-7.49772		Late4cell_embryo4_2_split1	2.59443	6.67433		Late4cell_embryo4_2_split1	2.97493	9.07019		Late4cell_embryo4_2_split1	8.5737	10.0698
Late4cell_embryo4_2_split2	6.98796	-7.38706		Late4cell_embryo4_2_split2	1.41	7.69943		Late4cell_embryo4_2_split2	2.62045	8.81164		Late4cell_embryo4_2_split2	8.95308	9.80822
Late4cell_embryo4_3_split1	7.54531	-7.71404		Late4cell_embryo4_3_split1	3.18196	6.42487		Late4cell_embryo4_3_split1	3.93103	10.5161		Late4cell_embryo4_3_split1	8.74665	9.74693
Late4cell_embryo4_3_split2	7.55637	-7.58183		Late4cell_embryo4_3_split2	2.97545	6.46031		Late4cell_embryo4_3_split2	3.72661	10.5644		Late4cell_embryo4_3_split2	9.61754	9.14271
Late4cell_embryo4_4_split1	7.36515	-7.73031		Late4cell_embryo4_4_split1	2.95134	6.53229		Late4cell_embryo4_4_split1	3.81917	10.4259		Late4cell_embryo4_4_split1	9.29699	9.31107
Late4cell_embryo4_4_split2	7.42966	-7.67398		Late4cell_embryo4_4_split2	3.0492	6.36127		Late4cell_embryo4_4_split2	3.92405	10.4793		Late4cell_embryo4_4_split2	9.03341	9.58374
Late4cell_embryo5_1_split1	1.3277	-9.2771		Late4cell_embryo5_1_split1	2.20111	10.7817		Late4cell_embryo5_1_split1	-1.68823	5.56458		Late4cell_embryo5_1_split1	4.80357	9.23094
Late4cell_embryo5_1_split2	1.3841	-9.22123		Late4cell_embryo5_1_split2	2.04165	10.8749		Late4cell_embryo5_1_split2	-1.85492	5.41485		Late4cell_embryo5_1_split2	4.63713	9.44114
Late4cell_embryo5_2_split1	0.666751	-9.63236		Late4cell_embryo5_2_split1	2.27693	10.6011		Late4cell_embryo5_2_split1	-1.98513	5.35761		Late4cell_embryo5_2_split1	5.32145	9.71735
Late4cell_embryo5_2_split2	0.793723	-9.54279		Late4cell_embryo5_2_split2	2.06827	10.6907		Late4cell_embryo5_2_split2	-2.00917	5.18635		Late4cell_embryo5_2_split2	5.34878	9.36464
Late4cell_embryo5_3_split1	1.12712	-9.40953		Late4cell_embryo5_3_split1	2.31927	10.8468		Late4cell_embryo5_3_split1	-2.07774	5.28903		Late4cell_embryo5_3_split1	4.69192	9.81949
Late4cell_embryo5_3_split2	0.998546	-9.44301		Late4cell_embryo5_3_split2	2.28853	10.8867		Late4cell_embryo5_3_split2	-2.17447	5.36817		Late4cell_embryo5_3_split2	4.79292	9.8929
Late4cell_embryo5_4_split1	0.831287	-9.44719		Late4cell_embryo5_4_split1	2.16979	10.8534		Late4cell_embryo5_4_split1	-2.16751	5.41974		Late4cell_embryo5_4_split1	4.53008	9.67454
Late4cell_embryo5_4_split2	0.720039	-9.49222		Late4cell_embryo5_4_split2	2.09667	11.0647		Late4cell_embryo5_4_split2	-2.28456	5.47374		Late4cell_embryo5_4_split2	4.57164	9.73379
Late4cell_embryo6_1_split1	3.27017	-8.75134		Late4cell_embryo6_1_split1	2.88817	10.0118		Late4cell_embryo6_1_split1	-1.09481	5.32035		Late4cell_embryo6_1_split1	4.90294	9.39388
Late4cell_embryo6_1_split2	3.0275	-8.90819		Late4cell_embryo6_1_split2	2.6903	9.74891		Late4cell_embryo6_1_split2	-1.08871	5.46181		Late4cell_embryo6_1_split2	4.99345	9.5347
Late4cell_embryo6_2_split1	3.54101	-8.27585		Late4cell_embryo6_2_split1	2.92862	9.84508		Late4cell_embryo6_2_split1	-0.780339	5.7786		Late4cell_embryo6_2_split1	5.53369	9.10537
Late4cell_embryo6_2_split2	3.3333	-8.61962		Late4cell_embryo6_2_split2	2.9476	9.7793		Late4cell_embryo6_2_split2	-0.716459	5.67985		Late4cell_embryo6_2_split2	5.58763	9.48387
Late4cell_embryo6_3_split1	2.59372	-9.07612		Late4cell_embryo6_3_split1	2.77033	10.1012		Late4cell_embryo6_3_split1	-0.959186	5.44052		Late4cell_embryo6_3_split1	5.5481	9.3566
Late4cell_embryo6_3_split2	2.32235	-9.15514		Late4cell_embryo6_3_split2	2.77569	9.71798		Late4cell_embryo6_3_split2	-1.07391	5.31239		Late4cell_embryo6_3_split2	5.26957	9.80575
Late4cell_embryo6_4_split1	3.18218	-8.84377		Late4cell_embryo6_4_split1	2.83466	9.98873		Late4cell_embryo6_4_split1	-0.803138	5.60237		Late4cell_embryo6_4_split1	5.82069	9.2954
Late4cell_embryo6_4_split2	3.16659	-8.83706		Late4cell_embryo6_4_split2	2.82959	9.96028		Late4cell_embryo6_4_split2	-0.983165	5.24181		Late4cell_embryo6_4_split2	5.01556	9.6285
X8cell_embryo1_1_split1	-3.10169	-9.94138		X8cell_embryo1_1_split1	5.2411	-1.61122		X8cell_embryo1_1_split1	-7.29126	6.96009		X8cell_embryo1_1_split1	-7.79002	-1.72144
X8cell_embryo1_1_split2	-2.77794	-10.1411		X8cell_embryo1_1_split2	5.08238	-1.80529		X8cell_embryo1_1_split2	-7.1178	7.13536		X8cell_embryo1_1_split2	-8.35126	-2.71083
X8cell_embryo1_2_split1	-1.78854	-10.5527		X8cell_embryo1_2_split1	5.07285	-1.83736		X8cell_embryo1_2_split1	-7.64436	6.93607		X8cell_embryo1_2_split1	-8.56245	-1.81223
X8cell_embryo1_2_split2	-2.22033	-10.3243		X8cell_embryo1_2_split2	5.02407	-1.81388		X8cell_embryo1_2_split2	-7.69048	7.03209		X8cell_embryo1_2_split2	-7.69366	-1.62073
X8cell_embryo1_3_split1	-3.07099	-10.0923		X8cell_embryo1_3_split1	5.13327	-1.5115		X8cell_embryo1_3_split1	-7.42811	7.28944		X8cell_embryo1_3_split1	-7.13362	-2.02211
X8cell_embryo1_3_split2	-2.68405	-10.3009		X8cell_embryo1_3_split2	4.97112	-1.67788		X8cell_embryo1_3_split2	-7.43923	7.20076		X8cell_embryo1_3_split2	-7.97708	-1.62924
X8cell_embryo1_4_split1	-2.00013	-10.6309		X8cell_embryo1_4_split1	5.58469	-1.74845		X8cell_embryo1_4_split1	-8.22929	7.13457		X8cell_embryo1_4_split1	-7.19012	-2.08677
X8cell_embryo1_4_split2	-1.80992	-10.7295		X8cell_embryo1_4_split2	5.56556	-1.64092		X8cell_embryo1_4_split2	-8.14771	7.01008		X8cell_embryo1_4_split2	-7.51405	-2.5968
X8cell_embryo1_5_split1	-2.81917	-10.8269		X8cell_embryo1_5_split1	5.40811	-1.78072		X8cell_embryo1_5_split1	-7.45405	7.49765		X8cell_embryo1_5_split1	-7.66158	-2.22035
X8cell_embryo1_5_split2	-2.74633	-11.0153		X8cell_embryo1_5_split2	5.19951	-1.68715		X8cell_embryo1_5_split2	-7.01096	7.417		X8cell_embryo1_5_split2	-8.92562	-2.8777
X8cell_embryo1_6_split1	-2.93766	-10.6137		X8cell_embryo1_6_split1	5.49312	-1.80812		X8cell_embryo1_6_split1	-7.1882	7.24868		X8cell_embryo1_6_split1	-8.11692	-2.32785
X8cell_embryo1_6_split2	-2.55861	-10.527		X8cell_embryo1_6_split2	5.08658	-1.62744		X8cell_embryo1_6_split2	-7.07042	7.40432		X8cell_embryo1_6_split2	-7.08393	-1.80393
X8cell_embryo1_7_split1	-2.53095	-10.4798		X8cell_embryo1_7_split1	5.57498	-1.28982		X8cell_embryo1_7_split1	-7.78948	7.52697		X8cell_embryo1_7_split1	-7.71606	-1.79791
X8cell_embryo1_7_split2	-2.40831	-10.0971		X8cell_embryo1_7_split2	5.43014	-1.47141		X8cell_embryo1_7_split2	-7.44744	7.95692		X8cell_embryo1_7_split2	-7.89274	-1.87743
X8cell_embryo1_8_split1	-2.46648	-10.8068		X8cell_embryo1_8_split1	5.50828	-1.34913		X8cell_embryo1_8_split1	-8.03103	7.24819		X8cell_embryo1_8_split1	-7.31316	-1.96947
X8cell_embryo1_8_split2	-2.10013	-10.8133		X8cell_embryo1_8_split2	5.3039	-1.44686		X8cell_embryo1_8_split2	-7.84776	7.36542		X8cell_embryo1_8_split2	-7.87475	-2.51456
X8cell_embryo2_1_split1	-1.84805	-10.4063		X8cell_embryo2_1_split1	5.75259	-0.425743		X8cell_embryo2_1_split1	-8.42085	8.06198		X8cell_embryo2_1_split1	-8.44316	-2.17173
X8cell_embryo2_1_split2	-1.65164	-10.553		X8cell_embryo2_1_split2	6.04366	-0.626398		X8cell_embryo2_1_split2	-8.70838	7.3174		X8cell_embryo2_1_split2	-7.47524	-2.28946
X8cell_embryo2_2_split1	-2.89359	-10.1185		X8cell_embryo2_2_split1	5.81414	-0.288874		X8cell_embryo2_2_split1	-8.40199	7.25486		X8cell_embryo2_2_split1	-7.51423	-1.8798
X8cell_embryo2_2_split2	-2.70789	-10.2329		X8cell_embryo2_2_split2	5.70572	-0.146405		X8cell_embryo2_2_split2	-8.46609	7.47648		X8cell_embryo2_2_split2	-7.65323	-2.1533
X8cell_embryo2_3_split1	-2.38236	-11.0696		X8cell_embryo2_3_split1	6.215	-0.187059		X8cell_embryo2_3_split1	-8.8309	8.02511		X8cell_embryo2_3_split1	-8.58523	-1.60635
X8cell_embryo2_3_split2	-3.05523	-10.3891		X8cell_embryo2_3_split2	6.76032	-0.312688		X8cell_embryo2_3_split2	-8.95901	7.84256		X8cell_embryo2_3_split2	-8.03742	-2.57513
X8cell_embryo2_4_split1	-1.4389	-10.8588		X8cell_embryo2_4_split1	6.08766	-0.0284375		X8cell_embryo2_4_split1	-9.01522	7.79655		X8cell_embryo2_4_split1	-7.30734	-1.53732
X8cell_embryo2_4_split2	-1.31462	-10.843		X8cell_embryo2_4_split2	6.45095	-0.321963		X8cell_embryo2_4_split2	-8.78323	8.11789		X8cell_embryo2_4_split2	-7.87579	-1.33227
X8cell_embryo2_5_split1	-1.58903	-10.5932		X8cell_embryo2_5_split1	6.39972	-0.585321		X8cell_embryo2_5_split1	-8.46238	7.76508		X8cell_embryo2_5_split1	-8.19939	-1.98447
X8cell_embryo2_5_split2	-1.37615	-10.7622		X8cell_embryo2_5_split2	6.60888	-0.46888		X8cell_embryo2_5_split2	-7.95684	7.71475		X8cell_embryo2_5_split2	-8.23013	-1.50895
X8cell_embryo2_6_split1	-0.725035	-10.1971		X8cell_embryo2_6_split1	6.76925	-0.606948		X8cell_embryo2_6_split1	-8.17695	7.97576		X8cell_embryo2_6_split1	-8.39962	-1.29584
X8cell_embryo2_6_split2	-0.87118	-10.1763		X8cell_embryo2_6_split2	6.57481	-0.756418		X8cell_embryo2_6_split2	-8.68115	7.41722		X8cell_embryo2_6_split2	-8.6512	-1.89212
X8cell_embryo2_7_split1	-1.56471	-10.5778		X8cell_embryo2_7_split1	5.73519	-0.519108		X8cell_embryo2_7_split1	-8.82822	7.67567		X8cell_embryo2_7_split1	-7.30926	-1.62565
X8cell_embryo2_7_split2	-1.45584	-10.6974		X8cell_embryo2_7_split2	5.55515	-0.248986		X8cell_embryo2_7_split2	-9.03063	7.84167		X8cell_embryo2_7_split2	-7.91247	-2.05296
X8cell_embryo2_8_split1	-2.83224	-10.7639		X8cell_embryo2_8_split1	5.8872	-0.348366		X8cell_embryo2_8_split1	-8.93359	7.32303		X8cell_embryo2_8_split1	-9.38503	-1.96991
X8cell_embryo2_8_split2	-2.87328	-10.2916		X8cell_embryo2_8_split2	5.70371	-0.606584		X8cell_embryo2_8_split2	-8.90696	7.65263		X8cell_embryo2_8_split2	-7.40238	-1.8023
X8cell_embryo3_1_split1	0.280317	-9.53784		X8cell_embryo3_1_split1	5.79453	1.10472		X8cell_embryo3_1_split1	-8.64101	8.71242		X8cell_embryo3_1_split1	-9.31218	-1.4528
X8cell_embryo3_1_split2	0.0420287	-9.57532		X8cell_embryo3_1_split2	6.0008	1.06456		X8cell_embryo3_1_split2	-8.39227	8.75804		X8cell_embryo3_1_split2	-9.85982	-1.40997
X8cell_embryo3_2_split1	0.143495	-9.56865		X8cell_embryo3_2_split1	5.74094	0.847447		X8cell_embryo3_2_split1	-8.34565	8.86078		X8cell_embryo3_2_split1	-9.89711	-1.88298
X8cell_embryo3_2_split2	-0.0197156	-9.64961		X8cell_embryo3_2_split2	5.66505	0.621928		X8cell_embryo3_2_split2	-8.24799	8.88048		X8cell_embryo3_2_split2	-9.81568	-1.62344
X8cell_embryo3_3_split1	-0.240082	-9.54773		X8cell_embryo3_3_split1	5.48804	0.839574		X8cell_embryo3_3_split1	-8.59348	7.88999		X8cell_embryo3_3_split1	-9.61218	-1.31046
X8cell_embryo3_3_split2	-0.677123	-9.7324		X8cell_embryo3_3_split2	5.56302	0.688434		X8cell_embryo3_3_split2	-8.2965	7.92256		X8cell_embryo3_3_split2	-9.73138	-1.50525
X8cell_embryo3_4_split1	-0.0978806	-9.77374		X8cell_embryo3_4_split1	5.60077	0.92914		X8cell_embryo3_4_split1	-7.96367	8.1381		X8cell_embryo3_4_split1	-9.28396	-2.04709
X8cell_embryo3_4_split2	-0.290213	-9.70155		X8cell_embryo3_4_split2	5.5499	0.610902		X8cell_embryo3_4_split2	-7.93467	8.12384		X8cell_embryo3_4_split2	-9.26068	-1.82236
X8cell_embryo3_5_split1	-0.771206	-9.70809		X8cell_embryo3_5_split1	5.6855	1.1986		X8cell_embryo3_5_split1	-8.45187	8.87153		X8cell_embryo3_5_split1	-9.60426	-1.8438
X8cell_embryo3_5_split2	-0.783742	-9.60955		X8cell_embryo3_5_split2	5.89886	1.20949		X8cell_embryo3_5_split2	-8.30712	8.78439		X8cell_embryo3_5_split2	-9.65747	-2.06327
X8cell_embryo3_6_split1	-0.565945	-9.80381		X8cell_embryo3_6_split1	5.80433	1.07995		X8cell_embryo3_6_split1	-8.37707	8.88728		X8cell_embryo3_6_split1	-9.96963	-1.70166
X8cell_embryo3_6_split2	-0.445171	-9.81972		X8cell_embryo3_6_split2	5.84671	0.905013		X8cell_embryo3_6_split2	-8.39442	8.60133		X8cell_embryo3_6_split2	-9.7702	-1.53426
X8cell_embryo3_7_split1	-1.07539	-9.75323		X8cell_embryo3_7_split1	5.55436	0.87769		X8cell_embryo3_7_split1	-8.06923	8.27804		X8cell_embryo3_7_split1	-9.63138	-1.89504
X8cell_embryo3_7_split2	-1.32123	-9.82013		X8cell_embryo3_7_split2	5.7612	0.825818		X8cell_embryo3_7_split2	-8.29447	8.43593		X8cell_embryo3_7_split2	-9.66344	-1.48822
X8cell_embryo3_8_split1	-0.902747	-9.54161		X8cell_embryo3_8_split1	5.69409	0.923877		X8cell_embryo3_8_split1	-8.22374	8.48078		X8cell_embryo3_8_split1	-10.1044	-2.153
X8cell_embryo3_8_split2	-0.935028	-9.86017		X8cell_embryo3_8_split2	5.84256	0.804529		X8cell_embryo3_8_split2	-8.1024	7.64631		X8cell_embryo3_8_split2	-10.0298	-1.77008
X8cell_embryo4_1_split1	-3.42328	-10.441		X8cell_embryo4_1_split1	6.8482	-1.10789		X8cell_embryo4_1_split1	-7.56545	7.51554		X8cell_embryo4_1_split1	-8.78682	-2.35697
X8cell_embryo4_1_split2	-3.48804	-10.2406		X8cell_embryo4_1_split2	7.00735	-0.948529		X8cell_embryo4_1_split2	-7.47017	7.7071		X8cell_embryo4_1_split2	-7.995	-2.45943
X8cell_embryo4_2_split1	-3.51007	-10.5167		X8cell_embryo4_2_split1	7.27194	-1.00486		X8cell_embryo4_2_split1	-7.45101	7.19745		X8cell_embryo4_2_split1	-8.33538	-2.74003
X8cell_embryo4_2_split2	-3.55311	-10.2974		X8cell_embryo4_2_split2	7.15607	-1.02522		X8cell_embryo4_2_split2	-7.29739	7.56018		X8cell_embryo4_2_split2	-7.86935	-2.51163
X8cell_embryo4_3_split1	-2.1295	-11.4765		X8cell_embryo4_3_split1	6.90325	-0.11257		X8cell_embryo4_3_split1	-8.54807	8.17093		X8cell_embryo4_3_split1	-8.47956	-1.6866
X8cell_embryo4_3_split2	-2.05709	-11.2848		X8cell_embryo4_3_split2	7.01159	-0.276255		X8cell_embryo4_3_split2	-8.27222	8.17347		X8cell_embryo4_3_split2	-7.85643	-1.95196
X8cell_embryo4_4_split1	-1.95801	-11.3946		X8cell_embryo4_4_split1	7.00193	-0.13494		X8cell_embryo4_4_split1	-7.81573	8.31613		X8cell_embryo4_4_split1	-7.82118	-1.66997
X8cell_embryo4_4_split2	-1.87709	-11.335		X8cell_embryo4_4_split2	6.85819	-0.254805		X8cell_embryo4_4_split2	-7.77805	8.22134		X8cell_embryo4_4_split2	-7.41249	-2.02421
X8cell_embryo4_5_split1	-2.94171	-10.6155		X8cell_embryo4_5_split1	6.85421	-0.656318		X8cell_embryo4_5_split1	-7.39261	7.91598		X8cell_embryo4_5_split1	-8.32977	-2.02076
X8cell_embryo4_5_split2	-3.19846	-10.5517		X8cell_embryo4_5_split2	6.75051	-0.740958		X8cell_embryo4_5_split2	-7.57085	7.90115		X8cell_embryo4_5_split2	-8.27753	-2.42465
X8cell_embryo4_6_split1	-2.35059	-11.3387		X8cell_embryo4_6_split1	7.14403	-0.795488		X8cell_embryo4_6_split1	-7.19345	7.91683		X8cell_embryo4_6_split1	-8.13809	-2.65092
X8cell_embryo4_6_split2	-2.97726	-10.8652		X8cell_embryo4_6_split2	7.11328	-0.72074		X8cell_embryo4_6_split2	-7.0998	7.90389		X8cell_embryo4_6_split2	-8.55129	-2.409
X8cell_embryo4_7_split1	-3.16247	-10.8581		X8cell_embryo4_7_split1	6.83074	-0.41184		X8cell_embryo4_7_split1	-7.78079	8.27684		X8cell_embryo4_7_split1	-7.0327	-1.70344
X8cell_embryo4_7_split2	-2.97707	-10.7243		X8cell_embryo4_7_split2	6.97448	-0.673015		X8cell_embryo4_7_split2	-7.61074	7.989		X8cell_embryo4_7_split2	-7.81739	-2.20624
X8cell_embryo4_8_split1	-2.11182	-11.5107		X8cell_embryo4_8_split1	7.28966	-0.58776		X8cell_embryo4_8_split1	-7.36995	7.84327		X8cell_embryo4_8_split1	-8.81954	-1.97889
X8cell_embryo4_8_split2	-3.384	-10.6318		X8cell_embryo4_8_split2	7.14267	-0.746066		X8cell_embryo4_8_split2	-7.43572	7.67859		X8cell_embryo4_8_split2	-7.72255	-2.39666
X16cell_embryo1_1_split1	-7.57013	-2.3972		X16cell_embryo1_1_split1	13.3314	4.21123		X16cell_embryo1_1_split1	-0.867521	-8.22149		X16cell_embryo1_1_split1	-9.45215	-3.66841
X16cell_embryo1_1_split2	-7.62216	-2.10051		X16cell_embryo1_1_split2	13.3783	4.14415		X16cell_embryo1_1_split2	-0.940988	-8.35618		X16cell_embryo1_1_split2	-9.94905	-3.77662
X16cell_embryo1_2_split1	-6.80529	-1.9651		X16cell_embryo1_2_split1	13.8652	4.21598		X16cell_embryo1_2_split1	-0.528093	-8.42011		X16cell_embryo1_2_split1	-10.578	-3.90061
X16cell_embryo1_2_split2	-6.76941	-2.07701		X16cell_embryo1_2_split2	13.602	3.99208		X16cell_embryo1_2_split2	-0.291671	-8.45487		X16cell_embryo1_2_split2	-9.55163	-4.00943
X16cell_embryo1_3_split1	-6.82398	-2.94037		X16cell_embryo1_3_split1	13.709	4.19651		X16cell_embryo1_3_split1	-0.642803	-8.64252		X16cell_embryo1_3_split1	-9.83635	-4.2181
[truncated: 116 more rows]

## Sheet: S27 Fig
Adjacency matrix of the gene association network of oxidative phosphorylation pathway.
[truncated: 245 more rows]
[truncated: 63 more columns]

## Sheet: S28 Fig
Box plots of expression values of genes associated with Fabp9 at each stage of spermatogenesis.
[truncated: 1,204 more rows]
