# Supplementary material for: scapGNN: A graph neural network–based framework for active pathway and gene module inference from single-cell multi-omics data
Source: PLoS Biol. 2023 Nov 13;21(11):e3002369. doi: 10.1371/journal.pbio.3002369 (PMC10681325; doi:10.1371/journal.pbio.3002369)
Supplement: S7 Data — (XLSX) [file pbio.3002369.s050.xlsx]

## Sheet: S3 Fig
Bar graphs of three cell clustering accuracy indicators (ARI, NMI, and SW) that evaluate the cell clustering results of AUCell, Pagoda2, UniPath, and scapGNN in the 3 scRNA-seq datasets (Cell type, Cell subtype and Time series dataset) using the 10 cell clustering methods.
Dataset	Method	Cell clustering indicator	Value
Time series dataset	scapGNN	Average_ARI	0.61
Time series dataset	scapGNN	Average_NMI	0.722
Time series dataset	scapGNN	Average_SW	0.372
Time series dataset	Pagoda2	Average_ARI	0.461
Time series dataset	Pagoda2	Average_NMI	0.562
Time series dataset	Pagoda2	Average_SW	0.164
Time series dataset	AUCell	Average_ARI	0.214
Time series dataset	AUCell	Average_NMI	0.275
Time series dataset	AUCell	Average_SW	0.035
Time series dataset	UniPath	Average_ARI	0.317
Time series dataset	UniPath	Average_NMI	0.389
Time series dataset	UniPath	Average_SW	0.035
Cell subtype dataset	scapGNN	Average_ARI	0.497
Cell subtype dataset	scapGNN	Average_NMI	0.596
Cell subtype dataset	scapGNN	Average_SW	0.208
Cell subtype dataset	Pagoda2	Average_ARI	0.434
Cell subtype dataset	Pagoda2	Average_NMI	0.498
Cell subtype dataset	Pagoda2	Average_SW	0.102
Cell subtype dataset	AUCell	Average_ARI	0.213
Cell subtype dataset	AUCell	Average_NMI	0.274
Cell subtype dataset	AUCell	Average_SW	0.006
Cell subtype dataset	UniPath	Average_ARI	0.225
Cell subtype dataset	UniPath	Average_NMI	0.288
Cell subtype dataset	UniPath	Average_SW	0.008
Cell type dataset	scapGNN	Average_ARI	0.481
Cell type dataset	scapGNN	Average_NMI	0.597
Cell type dataset	scapGNN	Average_SW	0.37
Cell type dataset	Pagoda2	Average_ARI	0.389
Cell type dataset	Pagoda2	Average_NMI	0.472
Cell type dataset	Pagoda2	Average_SW	-0.179
Cell type dataset	AUCell	Average_ARI	0.137
Cell type dataset	AUCell	Average_NMI	0.234
Cell type dataset	AUCell	Average_SW	-0.007
Cell type dataset	UniPath	Average_ARI	0.218
Cell type dataset	UniPath	Average_NMI	0.294
Cell type dataset	UniPath	Average_SW	0.048

## Sheet: S4 Fig
Cell id	Pseudotime (Gene)	Pseudotime (AUCell)	Pseudotime (Pagoda2)	Pseudotime (UniPath)	Pseudotime (scapGNN)		Method	BCMI
H9.00hb4s_019	0	0.0220959	0.045004	0.985767	1.13441		Gene	1.27
H9.00hb4s_018	5.94914e-05	0.263882	0.174278	0.741836	0.0871342		scapGNN	1.4
H9.00hb4s_020	5.94914e-05	1.04617	0.0875561	0.374895	1.16713		UniPath	1.21
H9.00hb4s_021	0.000118983	0.469537	0.206666	0.767534	0.0273741		AUCell	1.27
H9.00hb4s_017	0.000118983	0.595048	0.887611	1.2507	1.02016		Pagoda2	1.22
H9.00hb4s_026	0.000178474	0.614607	0.897456	1.01754	0.0530139
H9.00hb4s_016	0.000178474	1.15641	0.131083	0.777775	0.425353
H9.00hb4s_015	0.000237966	0.741911	0.243609	0.191674	0.154812
H9.00hb4s_027	0.000237966	0.588724	0.235815	1.06808	0.191671
H9.00hb4s_011	0.000297457	2.13604	0.00692328	0.619455	0.425446
H9.00hb4s_029	0.000297457	0.157691	0.701114	0.917508	1.11387
H9.00hb4s_031	0.000356949	0.651935	0.723401	0.583259	0.42526
H9.00hb4s_010	0.000356949	2.12894	0.111044	0.331269	0.6215
H9.00hb4s_009	0.00041644	0.838608	0.596881	0.993405	0.425538
H9.00hb4s_032	0.00041644	1.33466	0.843418	0.998189	0.756711
H9.00hb4s_008	0.000475931	1.96968	0.388904	0.354984	0.0195122
H9.00hb4s_033	0.000475931	0.000218565	1.03179	0.0981153	0.934913
H9.00hb4s_007	0.000535423	0.928652	0.183875	0.652697	0.0529211
H9.00hb4s_035	0.000535423	0.61468	0.311883	0.404822	0.425167
H9.00hb4s_006	0.000594914	0.928579	0.167919	0.513259	0.0165497
H9.00hb4s_038	0.000594914	0.595672	0.380439	0.5437	0.0531066
H9.00hb4s_039	0.000654406	0.212966	0.0352552	0.295546	0.776316
H9.00hb4s_005	0.000654406	1.53969	0.335382	0.0767458	0.786545
H9.00hb4s_004	0.000713897	2.19698	0.071433	0.807028	0.0721097
H9.00hb4s_041	0.000713897	0.842831	0.591525	1.06808	0.904351
H9.00hb4s_043	0.000773388	0.554418	0.416736	0.762975	0.357196
H9.00hb4s_003	0.000773388	0.791332	0.130847	0	0.425631
H9.00hb4s_044	0.00083288	1.99965	0	0.0694427	0.627653
H9.00hb4s_002	0.00083288	0.614534	0.686654	0.0441162	1.07235
H9.00hb4s_001	0.000892371	1.96475	0.0716432	0.301812	0.0528283
H9.00hb4s_045	0.000892371	2.19706	0.456681	1.25071	1.02025
H9.00hb4s_047	0.000951863	0.383971	0.116818	0.0499816	0.072017
H9.00hb4s_048	0.00101135	0	0.0352866	1.15594	0.400199
H9.00hb4s_050	0.00107085	0.286447	0.074928	1.01127	1.26711
H9.00hb4s_053	0.00113034	0.222454	0.107104	0.320743	0.777994
H9.00hb4s_054	0.00118983	0.928725	0.00319778	1.00497	1.26721
H9.00hb4s_055	0.00124932	0.928609	0.00692415	0.179157	0.232371
H9.00hb4s_056	0.00130881	2.8645	1.01078	1.1189	0.714579
H9.00hb4s_057	0.0013683	2.23165	1.10477	1.26578	0.611535
H9.00hb4s_059	0.00142779	7.2855e-05	0	0	0.809199
H9.00hb4s_060	0.00148729	0.00014571	0.802333	1.25071	0.517723
H9.00hb4s_061	0.00154678	1.81084	0.311884	0.619456	0.425075
H9.00hb4s_062	0.00160627	0.372873	0.311884	1.02379	0.0616411
H9.00hb4s_063	0.00166576	0.251742	0.164937	0	0
H9.00hb4s_064	0.00172525	1.09105	0.143924	1.06808	0.0531994
H9.00hb4s_068	0.00178474	2.45325	1.24752	3.08291	0.425262
H9.00hb4s_069	0.00184423	1.81889	0.287725	0.83383	1.2673
H9.00hb4s_070	0.00190373	1.4652	0.499772	0.0777251	0.0532922
H9.00hb4s_073	0.00196322	1.81417	0.311885	0.555846	0.424982
H9.00hb4s_074	0.00202271	0.584223	0.311886	0.93333	0.424889
H9.00hb4s_075	0.0020822	0.614753	0.430419	1.06808	0.053385
H9.00hb4s_076	0.00214169	1.81091	0.066912	1.25071	0.0386636
H9.00hb4s_079	0.00220118	0.614825	0.464026	0.240343	0.424796
H9.00hb4s_080	0.00226067	0.00307801	0.123831	1.04423	0.00950712
H9.00hb4s_081	0.00232017	2.11229	1.08418	2.61424	0.0534778
H9.00hb4s_083	0.00237966	0.365009	0.311887	0.266989	0.424703
H9.00hb4s_084	0.00243915	0.502882	0.136888	0.0527506	0.424611
H9.00hb4s_085	0.00249864	0.614898	0.439468	0.275931	0.0535706
H9.00hb4s_086	0.00255813	1.81099	0.311888	0.0229198	0.465606
H9.00hb4s_087	0.00261762	1.88057	0.745	0.468715	0.424518
H9.00hb4s_089	0.00267711	0.597543	0.416522	0.619457	0.0536633
H9.00hb4s_090	0.00273661	0.421687	0.311889	0.449519	0.273999
H9.00hb4s_091	0.0027961	1.81106	0.493496	0.619459	0.424425
H9.00hb4s_092	0.00285559	1.89514	0.0188581	0.577843	0.0537561
H9.00hb4s_094	0.00291508	0.614971	0.432339	0.350117	0.0718314
H9.00hb4s_095	0.00297457	1.81113	0.875056	0.359549	0.0538489
H9.00hb4s_096	0.00303406	0.615044	0.31189	0.0517522	0.438477
H9.00hb4s_022	0.0131971	0.22089	0.930663	1.06866	0.809106
H9.00hb4s_028	0.0728142	0.00029142	0.0352543	0.00854458	0.793075
H9.00hb4s_034	0.0777039	0.00014571	0.747546	0.0222278	0
H9.00hb4s_067	0.0990844	0.159158	0.174235	0.760792	0
H9.00hb4s_058	0.101682	0.0233015	0.623936	0.0101958	0.787591
H9.00hb4s_071	0.164575	0.538032	0.930666	0.283202	0.55038
H9.00hb4s_052	0.177478	0.569926	0.448715	0.24637	1.02035
H9.00hb4s_040	0.257081	0.189837	0.930665	1.25071	0.831738
H9.00hb4s_037	0.268206	0	0.186238	1.25071	0.766554
H9.00hb4s_023	0.318503	0.395386	0.256705	1.11722	0.792982
H9.00hb4s_082	0.354975	0.00029142	0.930667	1.25072	0.793168
H9.00hb4s_046	0.360738	0.361802	0.0876695	0.16125	0.758757
H9.00hb4s_036	0.369438	7.2855e-05	1.76408	0.524521	0.675395
H9.00hb4s_024	0.388563	2.4947	1.76408	1.11757	0.732864
H9.00hb4s_088	0.393383	0.221858	0.264473	0.964529	0.0523101
H9.00hb4s_065	0.403595	0.148287	0.248503	0.171279	0.759361
H9.00hb4s_012	0.410421	0.0556126	0	1.05414	0.726375
H9.00hb4s_013	0.425071	2.41718	1.76407	0.990976	0.419055
H9.00hb4s_078	0.462495	0.53002	1.76408	1.25071	0.0956556
H9.00hb4s_072	0.471828	0.0275745	0.270824	1.25016	0.613289
H9.00hb4s_077	0.563194	0.000218565	1.76408	1.05893	0.196243
H9.00hb4s_066	0.613799	0.299344	1.75287	1.25071	1.10292
H9.00hb4s_025	0.613858	2.51412	1.76408	1.2507	0.783876
H9.00hb4s_030	2.46585	0.137124	0.930664	0.0921013	1.13004
H9.24h_026	17.4342	11.6583	11.2272	3.72496	9.66085
H9.24h_031	17.4343	11.6585	10.7969	3.57619	9.64888
H9.24h_036	17.4344	11.6589	10.9946	3.92287	9.64442
H9.24h_042	17.4344	11.6593	10.9094	3.65401	9.63849
H9.24h_070	17.4345	11.6609	9.33535	3.65402	8.38358
H9.24h_014	17.439	11.6575	10.8773	3.57361	7.92254
H9.24h_076	17.4433	11.6612	9.35783	3.49836	8.04636
H9.24h_037	17.4506	11.659	9.33422	3.65401	8.61704
H9.24h_040	17.4542	11.6592	9.36565	3.28888	8.39771
H9.24h_077	17.4628	11.6612	11.7224	5.45224	8.97588
H9.24h_072	17.4669	11.668	10.9124	9.12884	8.61539
H9.24h_039	17.4819	11.6591	9.96478	3.72096	8.28888
H9.24h_027	17.4842	11.6583	9.36564	3.51971	8.28399
H9.24h_041	17.4876	11.6593	9.33854	3.63775	8.38638
H9.24h_034	17.495	11.6588	9.33304	3.35683	8.30369
H9.24h_038	17.4987	11.6591	9.36565	3.8226	8.51942
H9.24h_018	17.5042	11.6577	10.9124	3.57379	7.76365
H9.24h_032	17.5062	11.6586	9.34564	3.68456	8.47647
H9.24h_028	17.5096	11.6584	9.3388	3.65401	8.4655
H9.24h_051	17.5134	11.6599	11.0459	5.43637	9.68971
H9.24h_020	17.5236	11.6579	9.36564	3.65401	8.29037
H9.24h_046	17.5487	11.6596	9.95661	3.19635	7.12981
H9.24h_064	17.5495	11.6928	9.32771	3.64489	8.34422
H9.24h_044	17.5509	11.6594	9.94101	3.08099	7.95258
H9.24h_052	17.571	11.6599	9.88952	3.04109	7.67076
H9.24h_068	17.6071	11.6607	9.36175	3.89506	8.21168
H9.24h_025	17.6084	11.6582	9.34918	3.24739	8.14575
H9.24h_015	17.6507	11.6575	9.35774	3.63738	8.28279
H9.24h_066	17.7112	11.6607	9.34609	3.09575	7.94118
H9.24h_023	17.7276	11.658	9.35239	3.40894	8.89056
H9.24h_078	17.746	11.6613	9.97743	3.5316	8.93329
H9.24h_055	17.8171	11.6602	10.2828	3.13011	7.92842
H9.24h_053	17.9638	11.66	10.016	3.41859	7.71592
H9.24h_033	17.9651	11.6587	11.1636	3.65401	9.72849
H9.24h_073	17.9965	11.661	10.2953	3.30497	9.63289
H9.24h_058	17.9985	11.6603	11.164	6.72347	8.09071
H9.24h_074	18.006	11.661	10.8948	3.30267	9.61901
H9.24h_022	18.0217	11.7137	10.1993	5.28291	9.70684
H9.24h_059	18.0501	11.6604	10.2854	3.14697	7.19466
H9.24h_016	18.0561	11.6576	10.7991	3.68456	9.63784
H9.24h_075	18.062	11.6611	10.1993	3.42909	9.6899
H9.24h_035	18.0839	11.6588	10.1993	3.78369	9.63213
H9.24h_043	18.1013	11.6697	11.2466	2.71817	7.19457
H9.24h_061	18.1489	11.6605	9.87699	3.55643	8.31892
H9.24h_049	18.1652	11.6597	10.1993	3.90293	9.62397
H9.24h_024	18.1684	11.6581	9.9065	3.65401	9.64169
H9.24h_045	18.1841	11.6595	10.1993	3.05007	9.63152
H9.24h_029	18.2299	11.6638	10.2588	3.45542	9.13912
H9.24h_063	18.2446	11.6606	9.93828	5.26209	9.67273
H9.24h_065	18.25	11.6844	11.0249	2.81981	9.66794
H9.24h_047	19.0638	11.4956	11.1729	2.5732	9.6808
H9.24h_054	19.0824	11.6601	11.0068	2.95225	9.61873
H9.24h_050	19.085	11.6598	11.0145	3.73128	9.61864
H9.24h_017	19.0867	11.6577	11.0066	3.56774	9.63617
H9.24h_057	19.0893	11.6602	11.1309	3.82643	9.65655
H9.24h_071	19.0946	11.5159	11.0357	3.6431	9.62043
H9.24h_060	19.1043	11.6604	10.19	3.04109	9.70333
H9.24h_067	19.1066	11.7558	10.2685	5.55472	9.61882
H9.24h_030	19.1289	11.6585	10.8714	3.25472	9.62371
H9.24h_048	19.1364	11.6596	10.1165	3.25346	7.09598
H9.24h_056	19.1616	11.7305	10.2841	3.08932	9.66453
H9.24h_019	19.176	11.6578	9.36358	3.34671	8.25892
H9.24h_069	19.1802	11.6608	11.0507	3.44749	9.61892
H9.24h_021	19.1845	11.658	11.7208	3.73128	9.6544
H9.24h_013	19.1855	11.6574	9.36564	3.65401	8.27897
H9.12h_051	25.1022	11.3105	12.8434	5.34011	20.0735
H9.12h_056	25.7464	8.35663	13.4854	5.31551	19.9393
H9.12h_045	25.8976	11.3104	12.5619	6.72344	22.6653
H9.12h_060	25.9327	11.3106	12.5619	6.92073	20.1927
H9.12h_053	25.9827	8.32236	13.4854	6.84032	20.0523
H9.12h_054	26.1395	11.3106	13.4854	5.52298	20.9194
H9.12h_048	26.1917	9.02025	12.9543	6.72344	20.3156
H9.12h_059	26.2269	8.88033	12.9543	5.42234	20.5184
H9.12h_057	26.2329	10.5203	13.4854	6.66538	21.4761
H9.12h_070	26.2985	10.2316	12.9543	6.81026	20.1438
H9.12h_043	26.3318	8.91736	12.9543	6.72344	19.4856
H9.12h_058	26.5159	9.02033	12.9543	5.37841	20.2502
H9.12h_046	26.5461	8.66005	12.9543	6.72344	19.5153
H9.12h_052	26.5854	8.57324	12.9543	6.72344	19.4777
H9.12h_055	26.6217	8.1682	12.9543	4.91532	19.8656
H9.12h_015	26.6456	9.05654	12.1375	6.72342	22.6644
H9.12h_002	26.9162	11.7557	11.491	6.72341	20.2709
H9.12h_022	26.9775	8.65395	13.4854	6.72342	20.5284
H9.12h_029	26.9775	10.0919	12.9543	6.72342	19.8179
H9.12h_032	26.9776	8.94071	13.4854	6.72343	19.6329
H9.12h_018	26.9785	10.9223	12.5619	6.72342	22.6646
H9.12h_033	26.9793	8.59311	13.4854	6.72343	22.6651
H9.12h_004	26.9815	9.05809	12.0566	6.72341	19.7767
H9.12h_010	26.9849	9.05816	13.4854	5.86008	20.1515
H9.12h_011	27.0049	9.0401	12.5619	5.71927	22.664
H9.12h_017	27.013	10.0922	13.2012	5.86195	20.3256
H9.12h_068	27.0164	10.0921	13.4854	6.72344	20.1375
H9.12h_001	27.0378	8.91055	13.4854	5.71683	19.7252
H9.12h_005	27.0394	10.9171	13.4854	4.88131	22.6639
H9.12h_034	27.0411	10.092	13.4854	6.72343	19.593
H9.12h_040	27.0537	8.81751	13.4854	6.72343	19.5089
H9.12h_007	27.0579	8.93662	13.4854	6.5566	21.3472
H9.12h_023	27.0845	8.94061	13.4854	5.77767	22.6647
H9.12h_027	27.0874	8.94824	12.5619	6.72342	22.6648
H9.12h_008	27.0969	8.73401	12.9543	6.72341	19.976
H9.12h_042	27.099	8.81564	13.4854	6.72343	20.2789
H9.12h_044	27.1035	9.05365	13.4854	6.74584	19.7969
H9.12h_080	27.1036	8.59499	12.5619	6.72345	19.8959
H9.12h_041	27.1279	8.26635	13.4854	6.72343	19.4388
H9.12h_009	27.1499	8.75053	12.9543	6.72342	19.8466
H9.12h_030	27.158	10.1642	12.6156	6.72343	22.6649
H9.12h_016	27.1759	8.82931	13.4854	6.01522	22.6645
H9.12h_019	27.1936	8.29886	12.9543	5.44732	19.8368
H9.12h_039	27.2023	9.05517	13.1964	6.95481	21.2575
H9.12h_065	27.2373	10.1784	13.1964	6.79305	20.22
H9.12h_072	27.2374	9.5192	13.4379	3.4274	22.6654
H9.12h_097	27.2375	8.41312	13.1964	6.75974	19.5136
H9.12h_098	27.2375	8.25898	12.5619	2.71946	21.6539
H9.12h_110	27.2376	11.0586	12.9543	5.93848	22.8251
H9.12h_021	27.2408	8.93224	12.9543	6.72342	19.6987
H9.12h_067	27.2547	9.05824	13.3022	5.77893	20.5669
H9.12h_099	27.2893	10.1479	12.9543	6.72346	21.3224
H9.12h_105	27.2943	10.4306	12.9543	5.91278	21.0746
H9.12h_062	27.3145	9.51913	13.4854	6.72344	20.3561
H9.12h_066	27.3291	10.2123	12.5619	5.93848	22.3549
H9.12h_106	27.3378	10.1816	13.3389	5.81765	21.4764
H9.12h_064	27.3389	9.60865	12.7043	5.8588	21.2338
H9.12h_003	27.3429	8.80827	12.5901	6.72341	22.6638
H9.12h_063	27.3517	11.3108	12.8637	6.82425	20.1116
H9.12h_100	27.3549	10.2126	12.9543	5.64574	21.4282
H9.12h_094	27.3703	10.2237	13.2701	6.72346	22.2638
H9.12h_102	27.3989	8.59513	12.6463	6.72346	22.2407
H9.12h_071	27.3991	10.2124	12.5619	6.72345	22.3746
H9.12h_103	27.4031	10.9881	12.3756	6.95481	22.3354
H9.12h_101	27.462	9.05838	12.5723	5.73889	21.2602
H9.12h_069	27.5139	10.3702	12.9543	6.74939	22.2267
H9.12h_076	27.6032	9.5951	13.4854	6.72345	21.128
H9.12h_083	27.6078	10.9906	13.4854	5.48069	20.271
H9.12h_006	27.6914	9.11693	12.1352	6.72341	8.28825
H9.12h_012	27.6915	9.57061	12.6647	5.56728	22.6641
H9.12h_013	27.6916	8.82716	12.9543	6.01522	22.6642
H9.12h_014	27.6916	11.206	13.4307	4.93679	22.6643
H9.12h_024	27.6917	8.87742	13.2657	5.78151	21.241
H9.12h_025	27.6917	9.18866	13.4854	5.67266	22.857
H9.12h_031	27.6918	8.8836	13.1684	6.72343	22.665
H9.12h_073	27.6919	11.198	12.1375	6.72345	21.7931
H9.12h_074	27.6919	9.51927	12.1351	6.73759	22.355
H9.12h_075	27.692	9.51935	12.3642	5.84138	21.3652
H9.12h_077	27.692	10.9361	12.8761	6.72345	20.2007
H9.12h_078	27.6921	10.1906	13.2179	5.85227	21.4762
H9.12h_079	27.6922	9.94567	13.4854	6.72345	21.6937
H9.12h_081	27.6922	9.6292	12.3749	5.9018	22.8528
H9.12h_084	27.6923	10.5297	13.4854	6.72345	22.2777
H9.12h_085	27.6923	9.14655	13.4854	6.72345	21.1136
H9.12h_086	27.6924	9.51942	13.344	5.4557	22.6655
H9.12h_087	27.6925	10.2125	13.4854	5.93848	22.6656
H9.12h_088	27.6925	8.80834	12.8603	6.72346	21.1139
H9.12h_089	27.6926	9.51949	13.2701	5.69145	20.9279
H9.12h_090	27.6926	9.53594	12.1358	6.72346	21.4763
H9.12h_091	27.6927	9.05831	12.1336	6.72346	21.6029
H9.12h_092	27.6928	8.90748	12.6647	6.72346	21.7179
H9.12h_093	27.6928	10.2125	12.6428	5.8588	22.3551
H9.12h_095	27.6929	9.51956	13.0516	6.70415	20.7317
H9.12h_096	27.6929	9.51964	13.2556	5.79284	21.7367
H9.12h_108	27.693	9.57152	12.9543	5.60891	21.6676
H9.12h_109	27.6931	10.1315	12.5629	5.93848	21.643
H9.12h_082	27.71	9.0204	13.4854	6.8887	21.289
H9.12h_026	27.7131	10.0919	12.5619	6.75775	22.6647
H9.12h_038	27.7178	8.92865	12.5619	5.89401	22.6652
H9.12h_104	27.7501	8.55315	12.9543	6.72347	21.4399
H9.12h_107	27.8057	10.2136	12.79	5.80922	21.8312
H9.12h_061	27.8456	11.3107	13.1964	6.95481	20.2677
H9.96h_066	37.0764	11.5283	20.7835	9.12892	25.7728
H9.96h_036	37.0828	12.2961	19.8436	8.78929	25.7849
H9.96h_049	37.094	12.3395	21.5595	9.12891	26.2465
H9.96h_013	37.1282	12.3951	20.4053	9.12889	25.8187
H9.96h_073	37.2687	12.318	20.2923	9.01363	25.8215
H9.96h_005	37.3191	11.1153	20.4142	8.73031	26.1868
H9.96h_006	37.3524	11.1331	20.191	9.00092	25.7702
H9.96h_007	37.4216	11.0732	20.4277	8.64415	26.2271
H9.96h_062	37.4958	12.4329	21.5684	9.12892	26.2517
H9.96h_029	37.5194	18.6299	20.7483	8.9091	26.187
H9.96h_041	37.5248	17.8432	20.7395	8.64416	26.2168
H9.96h_016	37.5265	11.6944	20.2919	8.64415	25.7703
H9.96h_055	37.5804	12.2222	20.3561	9.12892	26.1871
H9.96h_046	37.5837	12.2222	19.8089	9.12891	26.2731
H9.96h_045	37.6053	12.2955	20.7406	8.64416	26.2472
H9.96h_022	37.6641	12.2623	20.3885	9.12889	26.1869
H9.96h_014	37.6859	12.3162	20.3084	8.64415	24.838
H9.96h_003	37.803	11.5247	19.8555	8.8179	25.0239
H9.96h_011	37.9535	11.5873	20.7395	9.12889	25.1623
H9.96h_042	37.9699	12.3465	20.4457	9.12891	24.706
H9.96h_020	38.1168	12.4722	20.7416	8.64415	25.1221
H9.96h_009	38.1437	12.2669	19.6619	9.12888	25.3439
H9.96h_018	38.2781	10.9334	20.7395	8.64415	25.3708
H9.96h_021	38.2843	11.167	22.5149	8.64415	25.2327
H9.96h_034	38.3061	11.1671	20.8094	9.1289	25.3727
H9.96h_080	38.3236	13.2175	18.8183	8.94784	24.0216
H9.96h_044	38.3325	13.2047	19.6432	8.64416	23.6806
H9.96h_004	38.3398	11.3732	19.8219	9.12888	24.5849
H9.96h_058	38.342	11.396	21.5264	9.12892	24.8392
H9.96h_002	38.3449	12.3987	19.6339	9.12888	24.6997
H9.96h_012	38.3515	12.5846	19.7284	8.64682	23.8837
H9.96h_051	38.4574	11.6355	22.127	9.12891	25.4158
H9.96h_001	38.4688	11.8351	19.6371	9.12888	25.1627
H9.96h_068	38.7979	13.0875	20.7395	9.12893	24.5704
H9.96h_070	38.896	12.2223	21.5684	9.12893	25.2362
H9.96h_010	38.9167	18.4723	22.5149	9.12888	25.2065
H9.96h_065	38.9202	18.4725	21.4626	9.12892	25.1937
H9.96h_069	38.9569	11.4457	21.3909	9.04638	24.9622
H9.96h_019	38.9615	11.0352	20.7395	8.64415	24.3205
H9.96h_023	38.9734	12.6467	19.6372	9.12889	23.7841
H9.96h_064	38.9799	12.4218	20.9436	7.4272	24.5564
H9.96h_071	38.9807	11.8571	19.659	8.64416	24.3091
H9.96h_027	39.0023	11.061	20.3307	9.1289	24.9643
H9.96h_033	39.0036	12.5318	19.7778	8.69967	23.8481
H9.96h_028	39.0273	12.4465	21.2691	9.1289	24.8182
H9.96h_048	39.0441	12.9346	20.4387	8.64416	24.0494
H9.96h_026	39.0603	11.1671	22.5156	9.1289	24.0661
H9.96h_030	39.077	18.4725	21.3725	8.96359	24.9301
H9.96h_024	39.088	12.3261	20.3522	9.12889	24.049
H9.96h_008	39.3481	12.9407	18.8836	9.12888	22.8518
H9.96h_050	39.3963	12.2824	22.5149	6.48003	23.92
H9.96h_047	39.4015	13.5479	20.7395	9.12646	24.0786
H9.96h_075	39.4269	12.9708	19.6439	8.9346	23.1803
H9.96h_063	39.4716	12.4774	20.7395	9.12892	23.7959
H9.96h_081	39.5944	12.3246	19.6434	8.8873	23.7608
H9.96h_079	39.6735	12.5774	19.3464	7.44778	24.019
H9.96h_025	39.6768	18.4724	22.5149	9.12889	25.0324
H9.96h_078	39.6815	14.8729	20.2442	9.12893	24.0787
H9.96h_043	40.0835	13.5217	18.8092	9.06329	22.9571
H9.96h_054	40.3977	13.7271	18.3127	9.05261	23.1039
H9.96h_032	40.4395	13.3233	18.7698	9.1289	23.571
H9.96h_057	40.4409	13.6092	17.9542	8.68944	22.5986
H9.96h_038	40.5082	13.1363	18.3128	9.1289	22.8127
H9.96h_039	40.5442	13.4621	18.3139	9.12891	22.5272
H9.96h_017	40.6503	13.538	17.6618	9.05897	21.8961
H9.96h_037	40.7347	13.5381	17.904	8.71589	22.062
H9.96h_031	40.7745	13.5381	17.9542	9.1289	22.0414
H9.96h_040	40.7748	13.5112	18.3161	9.12891	22.5888
H9.96h_053	40.8069	13.6345	17.8893	8.69499	22.7254
H9.96h_060	40.8302	13.3041	18.3161	9.12892	21.9599
H9.96h_052	40.8327	14.3455	18.8575	9.12891	22.7983
H9.96h_077	40.9002	12.9447	17.7976	8.81225	22.0169
H9.96h_056	40.9278	13.5725	17.9542	8.98902	21.9411
H9.96h_072	40.9278	13.5209	17.8236	8.99553	21.9601
H9.96h_059	41.4376	13.4542	17.9542	9.12315	21.7753
H9.96h_035	41.5684	13.5414	19.3455	9.1289	23.0549
H9.96h_067	41.5776	13.3216	17.9542	8.77859	21.9329
H9.96h_061	41.6988	13.2727	18.7563	9.12892	22.22
H9.96h_074	41.7105	13.4915	18.3165	9.12893	22.1914
H9.96h_120	42.6343	15.0227	18.8447	9.12894	21.9429
H9.96h_114	42.656	13.7383	18.3148	9.12894	21.8925
H9.96h_096	42.6766	15.0598	17.9542	8.65534	21.987
H9.72h_077	42.7412	13.0131	17.9542	9.12887	15.8952
H9.96h_132	42.8324	14.945	18.3164	8.57045	21.9875
H9.96h_127	42.9953	14.966	18.3168	9.12315	21.7358
H9.72h_100	43.0012	15.4519	8.74404	10.0173	15.7056
H9.96h_105	43.2198	13.485	17.9542	9.12894	21.7205
H9.72h_115	43.2298	15.0933	17.9542	8.74614	21.9868
H9.72h_093	43.3273	15.0598	17.9542	9.12315	21.9863
H9.96h_121	43.3762	13.7638	18.8675	9.12895	21.8715
H9.72h_088	43.4093	13.7636	17.9542	8.63476	21.9862
H9.96h_093	43.4425	15.0226	17.9542	9.12315	21.7928
H9.72h_112	43.4812	14.9365	18.3166	8.0014	21.9018
H9.72h_131	43.5393	15.1925	17.9542	9.12315	21.9853
H9.96h_103	43.5562	15.0227	18.316	8.91555	21.7796
H9.96h_151	43.5571	15.1463	17.9542	9.12896	21.9882
H9.96h_141	43.588	18.474	22.5149	9.12895	21.9877
H9.72h_098	43.6101	15.0699	21.4068	9.70214	21.9865
H9.96h_154	43.6208	14.3272	17.9542	7.75263	21.9884
H9.96h_109	43.6372	13.7637	19.3228	9.49146	21.8061
H9.96h_153	43.6984	14.3532	17.9542	8.7104	21.9883
H9.96h_157	43.702	18.4745	23.3974	9.83704	21.9884
H9.72h_108	43.7312	15.2537	18.8054	9.12225	21.9867
H9.96h_143	43.749	17.8435	18.3166	8.77892	21.9879
H9.96h_159	43.81	13.7588	18.3157	8.70006	21.9885
H9.96h_164	43.9409	14.3523	18.3164	8.90286	21.9887
H9.96h_142	44.0906	17.8434	17.9542	8.94388	21.9878
H9.96h_177	44.1117	12.2225	18.8666	8.66942	21.9889
H9.96h_140	44.1183	18.0265	18.3138	8.64416	21.9876
H9.96h_144	44.1447	13.0685	21.4393	8.73194	21.988
H9.96h_149	44.1447	17.8436	22.5149	9.12896	21.9881
H9.96h_179	44.3699	17.8663	23.6739	9.00267	21.989
H9.96h_184	44.37	18.1725	18.75	9.12897	21.9891
H9.96h_171	44.416	15.1392	18.3169	9.35013	21.9888
H9.96h_186	44.4165	18.5188	23.6739	9.12897	21.9892
H9.96h_187	44.4252	17.8969	21.9095	10.6471	21.9893
H9.96h_097	44.4598	14.7885	19.2333	10.6323	21.9871
H9.96h_108	44.4675	13.7548	19.6462	9.12894	21.9393
H9.96h_160	44.602	12.2224	18.825	9.12896	21.9886
H9.96h_015	44.6097	11.0256	19.6453	9.12889	24.7059
H9.72h_001	45.0997	9.93409	14.7659	7.51449	21.9858
H9.72h_016	45.0998	9.90761	14.3729	8.64415	27.85
H9.96h_183	45.1095	18.475	22.7239	9.6444	29.1086
H9.96h_152	45.1206	18.4744	22.6393	8.82751	28.1058
H9.96h_133	45.1223	18.4737	22.4038	9.12895	28.1056
H9.96h_134	45.1224	18.4738	22.4038	9.69289	28.1057
H9.96h_135	45.1224	18.4739	22.7238	9.12316	27.853
H9.96h_136	45.1225	17.1858	23.3477	9.12895	27.8531
H9.96h_137	45.1225	17.8434	23.3477	9.12895	27.8532
H9.96h_139	45.1226	18.4739	22.7238	8.10585	28.9214
H9.96h_146	45.1227	18.4741	22.7238	9.12895	27.8534
H9.96h_147	45.1227	18.4742	22.853	9.12896	27.8535
H9.96h_155	45.1228	18.6979	23.3477	9.89665	27.8538
H9.96h_156	45.1228	18.4744	22.7238	5.55762	28.1059
H9.96h_158	45.1229	16.8957	23.3477	9.12316	27.8539
H9.96h_161	45.1229	16.8958	22.7238	9.64439	27.854
H9.96h_162	45.123	17.8436	22.853	9.12896	27.854
H9.96h_163	45.1231	18.5651	23.3477	8.56663	27.8541
H9.96h_165	45.1231	18.4746	22.4038	7.62343	28.9215
H9.96h_167	45.1232	18.4963	22.853	9.12897	27.8543
H9.96h_168	45.1232	18.4747	22.4038	9.12897	27.8544
H9.96h_173	45.1233	18.4749	22.4038	9.6444	28.5131
H9.96h_174	45.1234	18.7373	23.3477	9.12897	27.8545
H9.96h_175	45.1234	18.2839	22.853	9.6444	27.8546
H9.96h_176	45.1235	16.8338	22.853	9.12897	28.106
H9.96h_182	45.1235	18.7511	23.3477	9.6444	27.8547
H9.96h_185	45.1236	18.7716	23.3477	5.42608	27.8548
H9.96h_188	45.1237	18.5772	23.3477	9.12898	28.1061
H9.96h_189	45.1237	18.4751	23.3478	9.6444	28.6984
H9.96h_190	45.1238	18.5823	22.853	9.12898	27.8549
H9.96h_169	45.1251	18.4748	22.7239	9.46193	28.513
H9.96h_115	45.1675	9.96239	14.3121	7.48951	26.1871
H9.96h_180	45.1791	18.4749	23.3477	5.43529	29.1085
H9.72h_117	45.2063	9.92575	14.8657	7.39042	26.5586
H9.96h_124	45.2219	10.0749	22.5149	6.39686	24.9648
H9.72h_091	45.2246	10.0849	14.2546	9.12887	28.92
H9.36h_115	45.2915	10.1343	14.0562	7.42447	17.884
H9.72h_021	45.3213	11.1669	16.3101	9.12886	27.8501
H9.72h_084	45.3673	9.9087	14.6527	8.66644	27.8514
H9.72h_133	45.3747	9.95828	14.1632	7.3736	28.9209
H9.72h_140	45.3769	9.99231	14.264	8.66564	28.921
H9.36h_051	45.5407	10.2105	14.0652	9.12885	17.8833
H9.36h_170	45.5444	9.96731	13.7894	8.70547	17.8842
H9.36h_045	45.71	8.57841	13.0585	8.69563	21.9857
H9.72h_024	45.9488	15.1922	19.364	9.54833	21.986
H9.72h_074	45.9594	17.0872	22.853	9.12314	29.0033
H9.96h_088	45.9678	18.4727	22.6989	10.1715	27.6533
H9.72h_094	45.9707	15.466	18.3152	9.12887	21.9864
H9.72h_095	46.0041	17.5306	22.3493	10.6323	28.9202
H9.72h_089	46.0408	16.7205	23.3477	10.6323	27.8515
H9.96h_178	46.0875	17.5307	23.3477	9.12897	28.1061
H9.96h_192	46.1022	16.8959	22.7239	10.6323	28.1062
H9.36h_097	46.2707	8.57888	13.7392	5.72042	17.8837
H9.36h_044	46.3152	8.56643	13.1921	5.66457	15.4058
H9.36h_064	46.3193	8.43431	13.6251	5.58937	17.8834
H9.36h_009	46.3198	8.024	13.0401	5.43541	16.1041
H9.36h_131	46.4067	8.43438	13.814	5.69964	17.8841
H9.36h_111	46.472	8.19898	13.449	4.11043	17.6399
H9.00hb4s_051	46.4788	8.58026	0.199567	5.64067	0.0719242
H9.36h_113	46.4976	8.02677	13.3623	4.6272	17.8839
H9.36h_022	46.5056	8.25843	13.2798	5.451	16.0433
H9.36h_100	46.5219	8.15026	13.9204	4.18879	18.2878
H9.36h_004	46.5612	9.02512	13.938	5.72529	17.8831
H9.36h_078	46.5804	9.11349	13.5085	6.42422	18.2874
H9.36h_151	46.636	8.05308	13.1279	4.62724	18.2884
H9.72h_078	46.6469	18.2279	22.0644	9.12887	29.0065
H9.72h_092	46.6469	16.3694	23.5683	9.43925	28.9201
H9.72h_087	46.6494	17.4147	23.6318	10.4782	28.9801
H9.72h_073	46.6527	18.4719	22.7238	9.12886	29.0591
H9.36h_019	46.6551	9.02994	13.135	5.6973	17.8832
H9.72h_137	46.66	16.2223	23.3477	9.43925	28.5129
H9.72h_007	46.6606	16.1155	23.3477	10.1715	27.8497
H9.96h_086	46.6618	18.4726	22.5149	10.6323	25.4227
H9.72h_097	46.6653	18.4721	22.5435	9.12315	28.9203
H9.72h_104	46.6696	14.7642	23.6388	9.43925	21.9866
H9.24h_062	46.6769	9.117	0.124566	6.34626	8.28453
H9.36h_090	46.6769	9.07145	13.5721	8.71327	17.6154
H9.36h_081	46.6813	7.83977	11.9738	3.68246	17.7919
H9.72h_018	46.685	16.0755	22.7238	10.6322	27.7848
H9.72h_090	46.686	15.2685	23.6314	10.6323	28.5126
H9.72h_085	46.7005	17.5305	22.7413	9.12887	28.5125
H9.36h_052	46.7005	7.14746	13.5665	5.43295	16.2331
H9.72h_013	46.7046	17.5305	23.4924	4.15655	21.9859
H9.96h_122	46.7046	8.43446	22.5149	10.0173	25.4885
H9.36h_020	46.8263	8.15019	13.4528	5.45663	16.848
H9.36h_035	46.9364	7.82381	13.4713	4.30255	17.3229
H9.36h_104	47.2989	8.28302	11.8917	4.83275	17.8838
H9.72h_005	47.3016	17.1018	22.0536	10.6322	26.7346
H9.72h_028	47.3016	17.1217	22.6457	10.6322	27.9359
H9.72h_030	47.3017	18.4715	22.7238	10.4711	28.5124
H9.72h_034	47.3017	17.4175	23.4141	10.551	28.9192
H9.72h_043	47.3018	17.4178	22.7238	9.12886	27.3514
H9.72h_046	47.3019	17.418	22.7238	10.6322	29.0095
H9.72h_054	47.3019	17.4182	22.7238	10.6322	28.3008
H9.72h_069	47.302	17.1003	22.4231	10.6322	28.6805
H9.72h_119	47.302	17.3443	22.7238	10.6323	28.0414
H9.72h_125	47.3021	17.4194	22.0641	10.4877	28.1053
H9.72h_128	47.3022	16.6686	23.6739	10.1715	28.5128
H9.72h_129	47.3022	17.3001	22.7238	10.6323	28.6629
H9.96h_082	47.3023	17.4195	22.5608	10.6323	28.9211
H9.96h_085	47.3023	8.43479	11.6253	6.72347	26.5609
H9.36h_098	47.3045	8.02597	11.9242	4.62718	18.2877
H9.72h_026	47.3103	17.0508	22.4053	9.12886	28.9191
H9.72h_033	47.3218	17.4175	22.7238	10.6322	28.3242
H9.72h_050	47.3274	18.4717	22.7238	10.4711	28.9196
H9.72h_056	47.3386	17.4184	22.5439	10.6322	29.0585
H9.72h_039	47.3615	16.2451	22.3909	10.6322	27.8503
H9.36h_080	47.3816	8.02517	11.1981	4.62718	16.8948
H9.72h_110	47.3983	17.4192	23.3477	10.6323	27.7171
H9.72h_045	47.4009	17.3943	17.9542	10.6322	21.9861
H9.72h_004	47.4017	16.2154	23.3477	10.6322	21.9858
H9.96h_145	47.403	18.4741	22.5964	10.6471	29.1084
H9.72h_044	47.4205	17.4179	22.704	10.6322	28.2679
H9.96h_125	47.4305	17.1337	23.3477	10.6471	25.7551
H9.72h_072	47.4582	17.4189	22.7238	10.6322	29.0777
H9.36h_082	47.4632	8.02524	11.9445	4.09199	17.839
H9.72h_049	47.5022	16.9156	23.1632	9.43924	27.8262
H9.36h_106	47.5054	8.02634	11.0865	4.70562	16.2743
H9.36h_112	47.5297	8.0267	11.7647	4.62719	17.8374
H9.72h_062	47.5302	16.8349	22.2762	10.6322	28.9795
H9.36h_071	47.5362	8.02488	11.1228	4.62717	15.6828
H9.72h_099	47.5446	17.419	23.4847	4.62727	28.9204
H9.72h_101	47.5498	16.0142	22.0963	10.6323	28.4893
H9.36h_040	47.5777	8.02422	11.7261	4.62716	18.2871
H9.36h_056	47.5778	8.0243	11.9081	4.62716	17.8834
H9.36h_057	47.5778	8.02437	11.1471	7.37116	16.5378
H9.36h_060	47.5779	8.02451	9.84239	4.62717	18.2871
H9.36h_063	47.578	8.02466	10.0383	4.62717	18.2872
H9.36h_068	47.578	8.02473	11.6845	3.74103	16.2705
H9.36h_070	47.5781	8.02481	8.75338	4.62717	16.8942
H9.36h_102	47.5781	8.02612	11.1974	4.62719	16.3402
H9.36h_138	47.5782	8.52943	8.40876	4.62723	17.7601
H9.36h_149	47.5783	8.2223	10.047	4.62724	16.237
H9.36h_150	47.5783	8.64852	9.12622	4.62724	18.2883
H9.72h_015	47.6055	16.3044	23.3477	10.6322	29.1081
H9.36h_165	47.6234	8.02801	13.058	4.62726	18.5863
H9.96h_129	47.6333	18.4736	22.5384	9.43925	25.7218
H9.36h_017	47.6465	6.44054	11.0097	3.97829	17.2712
H9.72h_009	47.6466	16.1707	23.3477	10.6322	28.919
H9.72h_031	47.6467	16.895	22.3504	10.6322	28.1047
H9.72h_035	47.6467	16.1323	22.5187	10.6322	28.9193
H9.72h_081	47.6468	18.472	22.7238	9.66333	28.1049
H9.72h_083	47.6469	16.3844	23.3477	10.6322	27.992
H9.72h_122	47.6469	16.5904	18.3166	10.6323	21.9869
H9.72h_130	47.647	16.1639	23.3477	10.6172	28.9207
H9.72h_132	47.647	17.4194	22.7238	10.6323	28.9208
H9.72h_135	47.6471	17.3945	23.3477	10.5535	28.1054
H9.96h_098	47.6472	18.4728	22.5149	9.12315	21.9871
H9.96h_112	47.6472	18.4732	22.6322	10.6323	28.9212
H9.96h_116	47.6473	18.4733	22.7161	9.12894	21.9873
H9.72h_023	47.6523	16.7789	23.3477	10.2082	28.4548
H9.36h_099	47.6626	7.82924	13.199	4.05621	17.8303
H9.36h_050	47.6833	8.55446	11.0357	5.45499	16.8012
H9.36h_003	47.8196	8.02393	11.2161	4.62715	15.5071
H9.72h_037	47.8324	18.4716	22.7238	9.63756	28.9195
H9.96h_107	47.8499	18.473	22.5149	9.12894	21.9872
H9.72h_106	47.8846	16.7577	23.3477	9.12888	28.1051
H9.72h_103	47.9129	18.4722	22.5828	10.6323	28.9205
H9.72h_019	47.9515	16.7204	22.853	10.6322	27.677
H9.72h_027	47.9516	18.4714	22.7238	10.6322	28.9192
H9.72h_063	47.9517	17.4186	23.4748	10.5744	28.9197
H9.72h_064	47.9517	17.4186	23.3477	10.1715	28.134
H9.72h_080	47.9518	18.472	22.7238	9.5722	28.9199
H9.72h_102	47.9518	17.4191	22.3336	9.12887	29.0465
H9.72h_114	47.9519	17.1188	23.1376	9.12888	28.5127
H9.72h_127	47.952	18.4722	22.6648	10.6323	29.1083
H9.96h_118	47.952	16.3767	23.6739	10.6323	21.9874
H9.96h_130	47.9521	18.4736	22.5149	10.6323	27.419
H9.96h_110	47.9763	18.4731	22.6563	9.05987	26.7144
H9.72h_139	47.987	17.112	23.3477	9.47566	27.8522
H9.36h_101	48.0318	8.02604	9.13545	4.62719	17.2726
H9.36h_107	48.0637	8.02641	10.4387	4.62719	17.0546
H9.36h_094	48.0907	7.66258	11.6266	2.83061	16.5773
H9.96h_091	48.3185	16.8955	22.0653	9.43925	26.579
H9.96h_170	48.3186	17.4201	22.4038	10.6323	27.8226
H9.96h_101	48.3588	18.4729	22.5396	9.12894	26.7249
H9.96h_119	48.3706	16.8956	22.0634	10.6323	28.1055
H9.36h_083	48.4207	8.02532	11.1146	4.91907	16.8529
H9.96h_095	48.4249	17.4197	22.7238	10.6323	27.8526
H9.36h_077	48.433	8.02502	12.0781	4.65756	18.2873
H9.72h_025	48.4658	9.93686	14.7751	9.02408	27.6934
H9.36h_114	48.4747	8.02685	10.6347	4.6272	17.6919
H9.36h_103	48.4859	8.02619	10.4684	4.62719	17.3999
H9.72h_067	48.5753	16.8951	22.853	10.4942	27.851
H9.72h_096	48.632	16.759	23.3477	10.6323	27.8516
H9.96h_090	48.6472	17.3029	22.8355	10.6471	26.5312
H9.96h_084	48.6629	16.778	22.8093	9.12893	27.8524
H9.72h_061	48.6895	17.2825	23.3477	9.12886	27.8509
H9.36h_076	48.7007	8.02495	11.8525	5.60336	16.8525
H9.36h_049	48.7104	7.68649	11.2134	2.60406	16.8224
H9.36h_108	48.7154	8.02648	11.2063	4.62719	17.7829
H9.36h_075	48.7536	8.20623	11.1235	3.66653	17.5083
H9.36h_087	48.7818	7.79305	11.2591	4.01136	17.8111
H9.36h_011	48.8088	8.0747	12.7698	4.30025	18.0607
H9.36h_025	48.8089	7.81491	13.4663	9.12885	17.7732
H9.36h_164	48.8271	8.02794	10.6144	4.62726	16.8901
H9.72h_079	48.8669	17.2762	23.3477	5.44793	27.8513
H9.72h_107	48.8669	16.8645	23.3477	9.62148	27.8517
H9.96h_089	48.867	16.8374	23.3477	9.43925	27.8525
H9.96h_099	48.8671	16.7806	23.3477	9.12893	27.8527
H9.96h_106	48.8671	16.8956	22.7238	10.6471	27.8528
H9.96h_131	48.8672	17.5307	23.3477	10.6221	27.8529
H9.96h_148	48.8672	18.4743	22.7238	9.12896	27.8536
H9.96h_150	48.8673	17.1904	23.3477	9.12896	27.8537
H9.72h_105	48.8798	16.8952	22.4038	10.6471	28.105
H9.72h_109	48.8897	16.8953	22.7238	10.6471	27.8518
H9.72h_002	48.8908	16.8948	22.7238	10.6322	27.8496
H9.96h_111	48.917	17.42	23.3477	9.51959	27.7246
H9.72h_138	48.9825	17.3833	22.4038	9.09854	27.7824
H9.96h_138	49.0621	17.524	23.3477	9.12895	27.8533
H9.72h_086	49.0886	18.1914	23.3477	9.12097	27.8514
H9.96h_166	49.089	18.4747	22.7239	9.12897	27.8542
H9.96h_102	49.135	18.473	22.0582	10.6323	26.603
H9.72h_036	49.1485	17.4176	22.5149	10.3174	28.9194
H9.96h_117	49.1486	18.4734	22.5149	10.1715	26.8585
H9.72h_012	49.1652	17.2887	23.3477	9.86337	27.8499
H9.36h_089	49.1903	8.02561	11.0098	4.62718	17.635
H9.36h_092	49.2137	8.02568	10.2103	4.62718	17.578
H9.36h_088	49.2789	8.02553	11.946	4.62718	17.0904
H9.36h_086	49.3085	8.02546	11.213	4.84494	17.2165
H9.36h_093	49.3465	8.02575	13.2523	4.76263	18.2875
H9.36h_095	49.4424	8.02583	11.715	2.61939	18.2876
H9.36h_079	49.454	8.0251	11.1746	4.78091	17.8373
H9.36h_105	49.4626	8.02626	10.2034	4.62719	17.8351
H9.36h_001	49.47	6.83874	11.8309	4.62715	17.2707
H9.36h_175	49.4772	8.67426	12.7321	4.30761	18.2886
H9.36h_162	49.5056	8.1764	10.1925	4.62725	16.2466
H9.36h_073	49.5292	7.66737	13.0662	4.68923	18.4593
H9.36h_119	49.531	8.02706	9.69026	4.6272	17.5441
H9.36h_084	49.5508	8.02539	11.8334	4.62718	17.8835
H9.36h_096	49.5746	8.0259	13.199	3.58739	17.83
H9.36h_013	49.5821	6.73851	11.1895	4.62716	17.271
H9.36h_018	49.5821	6.53947	10.4651	4.62716	17.3907
H9.36h_023	49.5822	7.66222	11.049	2.84436	17.9926
H9.36h_072	49.5822	8.28837	10.6942	2.89529	17.7485
H9.36h_074	49.5823	7.66251	10.6071	4.84284	18.5861
H9.36h_091	49.5824	8.33553	11.9066	4.9297	17.8836
H9.72h_029	49.5923	17.2052	22.7238	9.43924	28.1046
H9.72h_113	49.6257	16.7206	23.3477	10.6471	27.8519
H9.72h_008	49.695	16.9793	23.6739	9.12885	28.9189
H9.72h_052	49.695	17.4181	23.6061	9.65416	28.1048
H9.72h_066	49.6951	17.4187	22.5674	10.6322	28.9258
H9.72h_111	49.6951	16.8953	22.7238	10.6323	27.4042
H9.72h_124	49.6952	17.1101	23.1216	10.6323	28.9206
H9.72h_006	49.8989	17.2671	23.3477	10.3841	27.679
H9.72h_010	49.899	18.4714	22.7238	9.6502	27.8498
H9.72h_017	49.899	16.7203	23.4274	10.5309	29.1082
H9.72h_020	49.8991	16.8949	23.3477	9.12885	27.8501
H9.72h_022	49.8992	17.4174	22.0904	10.6471	28.2332
H9.72h_032	49.8992	16.8951	22.3951	10.6322	27.743
H9.72h_040	49.8993	17.4178	23.3477	10.6322	29.0248
H9.72h_041	49.8993	17.2335	23.5148	10.6322	28.4481
H9.72h_042	49.8994	18.4717	22.7238	10.6322	27.6937
H9.72h_047	49.8995	17.2969	23.3641	9.12886	27.8504
H9.72h_053	49.8995	17.4181	22.7238	10.6322	27.3318
H9.72h_055	49.8996	17.4183	22.7238	10.5321	27.8505
H9.72h_057	49.8996	17.4184	22.7996	10.6322	27.8506
H9.72h_058	49.8997	17.3867	23.3477	9.12886	27.8507
H9.72h_059	49.8998	17.4185	23.3477	9.12886	27.8508
H9.72h_060	49.8998	17.3173	22.4038	9.43924	28.1048
H9.72h_065	49.8999	17.382	23.3477	10.6173	27.8279
H9.72h_070	49.8999	17.4188	22.7238	10.6322	27.8012
H9.72h_075	49.9	17.2894	23.3477	9.12887	27.8512
H9.72h_082	49.9001	16.7547	22.0559	10.6471	28.6214
H9.72h_116	49.9001	17.3944	22.4416	10.6323	27.852
H9.72h_118	49.9002	17.4192	23.3477	10.6323	27.7723
H9.72h_120	49.9002	17.4193	22.5187	10.1785	27.7838
H9.72h_121	49.9003	17.3705	22.0575	10.5684	28.9205
H9.72h_123	49.9004	16.2141	23.3477	10.6323	28.1052
H9.72h_126	49.9004	17.309	22.0605	10.6323	27.3901
H9.72h_134	49.9005	16.8954	23.3477	10.6471	27.8521
H9.96h_083	49.9005	17.8433	22.4038	10.6471	27.8523
H9.96h_087	49.9006	17.4196	22.7238	10.6323	26.7693
H9.96h_092	49.9007	18.4728	22.5661	10.4718	26.5822
H9.96h_094	49.9007	17.4197	23.3477	9.12893	26.5511
H9.96h_123	49.9008	18.4735	22.7238	10.5162	26.5366
H9.96h_128	49.9058	17.42	22.0533	10.6323	27.7703
H9.72h_068	49.9122	18.4718	22.7238	10.6322	28.9198
H9.36h_179	49.9505	8.02859	9.18964	4.62727	17.4013
H9.72h_051	49.9548	16.9556	23.3477	10.6322	28.1226
H9.96h_104	49.956	17.4199	23.3477	10.1715	26.5313
H9.72h_003	49.9895	17.2875	22.853	10.6322	27.7563
H9.72h_071	49.9923	17.4189	22.7238	10.6322	27.8511
H9.96h_100	50.0015	17.4198	22.0514	10.6323	27.8527
H9.36h_036	50.0563	7.69921	11.9161	4.06873	17.554
H9.36h_037	50.0963	7.66237	10.4335	2.97791	16.8196
H9.36h_012	50.1258	7.17604	13.5806	4.08327	17.3186
H9.72h_048	50.1367	17.1346	23.3477	10.6322	27.9488
H9.96h_113	50.1506	18.4733	22.544	9.12894	26.6232
H9.36h_033	50.156	8.02415	10.4906	3.69603	18.287
H9.72h_011	50.1643	17.0014	22.4038	9.45194	27.6959
H9.96h_126	50.1685	17.8761	22.5149	10.6323	28.9213
H9.36h_024	50.2017	7.15876	11.1504	2.68682	18.0096
H9.36h_043	50.2071	7.66244	10.4674	4.62716	17.2714
H9.72h_014	50.2364	16.7297	23.3477	10.1715	28.1045
H9.72h_038	50.2652	17.4177	23.4152	10.34	27.8502
H9.36h_109	50.3535	8.02655	10.2281	4.62719	15.5131
H9.36h_067	50.3654	8.25984	10.2439	4.62717	16.817
H9.36h_161	50.4363	8.02779	11.6367	4.62725	18.2884
H9.36h_010	50.5187	7.10028	11.1661	3.81273	16.8479
H9.36h_034	50.522	6.294	10.573	2.38274	16.8701
H9.36h_026	50.6399	7.01375	11.1344	3.02157	17.2713
H9.36h_030	50.6684	8.02408	10.427	4.62716	15.368
H9.36h_038	50.6736	7.14338	11.0101	2.34788	16.8481
H9.36h_029	50.73	7.01387	11.174	3.11589	17.2714
H9.36h_027	50.7365	7.80552	10.6479	9.12885	15.3831
H9.36h_016	50.7415	6.6383	10.2491	2.52956	17.29
H9.36h_041	50.7416	7.13276	11.122	2.95454	16.8482
H9.36h_042	50.7416	8.1854	11.0119	4.13739	15.7714
H9.36h_054	50.7417	7.0741	11.9473	2.5521	16.8483
H9.36h_055	50.7417	6.83685	10.6451	9.12885	15.3428
H9.36h_132	50.7418	7.66266	10.2104	4.62722	16.95
H9.36h_133	50.7419	8.21234	8.70927	4.62722	16.2277
H9.36h_136	50.7419	8.12576	8.9504	4.62722	16.3015
H9.36h_155	50.742	6.93366	10.2925	3.76586	16.8484
H9.36h_156	50.742	7.4199	8.89613	4.62725	15.5972
H9.36h_168	50.7421	8.02808	9.75506	4.62726	17.512
H9.36h_172	50.7542	8.02816	9.25296	4.62726	16.3238
H9.36h_160	50.7591	8.02772	10.0659	4.62725	18.5862
H9.36h_110	50.7681	8.02663	11.0422	4.72363	18.2879
H9.36h_135	50.7681	8.02765	10.6409	4.62722	16.913
H9.36h_061	50.9138	8.02459	9.62162	4.62717	17.8372
H9.36h_015	50.9389	6.98891	11.1959	3.69557	16.835
H9.36h_028	50.9448	6.41028	10.4577	3.75372	17.3781
H9.36h_048	50.9554	6.37733	11.848	0.907509	17.3682
H9.36h_014	50.9596	6.41389	12.7095	2.87456	17.2711
H9.36h_047	51.0473	7.075	11.117	3.68947	17.2865
H9.36h_031	51.0639	7.66229	12.8073	2.98618	17.313
H9.36h_065	51.1388	7.18752	10.013	3.63239	17.0481
H9.36h_173	51.2231	8.02823	10.2925	4.62727	15.7345
H9.36h_174	51.5196	8.0283	8.71724	4.62727	17.7736
H9.36h_117	51.6674	8.02692	8.68681	4.6272	16.9448
H9.36h_163	51.7177	8.02787	9.05013	4.62726	18.2885
H9.36h_066	51.7617	6.99252	10.2213	2.93524	16.9459
H9.36h_121	51.7783	8.02721	8.74038	4.6272	16.5557
H9.36h_062	51.8831	7.06208	9.05847	4.62717	17.0364
H9.36h_006	52.0038	6.80942	10.4668	4.62715	16.9353
H9.36h_007	52.0039	7.48159	8.40876	4.62715	17.2708
H9.36h_159	52.004	7.23624	8.74657	4.62725	18.2452
H9.36h_118	52.0041	8.02699	8.21702	4.6272	18.1052
H9.36h_005	52.0065	8.36393	8.18417	4.62715	16.9156
H9.36h_002	52.0224	6.97548	10.2925	4.62715	17.3495
H9.36h_008	52.0369	6.95799	8.7151	4.62715	17.2709
H9.36h_139	52.0533	8.52628	8.33663	4.62723	17.3273
H9.36h_046	52.0535	8.67534	8.73998	3.58739	15.3427
H9.36h_053	52.0536	8.68966	10.9946	9.12885	15.9314
H9.36h_058	52.0536	8.02444	8.06033	4.62716	17.8371
H9.36h_059	52.0537	7.09702	8.14129	4.62717	16.5859
H9.36h_085	52.0537	8.51548	7.92923	4.62718	16.3368
H9.36h_127	52.0538	8.02743	8.2253	4.62721	17.7733
H9.36h_128	52.0539	8.0275	8.68602	4.62721	18.5861
H9.36h_129	52.0539	8.02757	9.21244	4.62721	18.2881
H9.36h_130	52.054	7.52644	8.40531	4.62722	16.1846
H9.36h_134	52.054	8.69102	8.87002	4.62722	17.7695
H9.36h_137	52.0541	8.24212	9.14069	4.62722	15.7708
H9.36h_140	52.0542	7.08989	8.40876	4.62723	15.4622
H9.36h_141	52.0542	8.5801	8.81849	4.62723	18.2882
H9.36h_142	52.0543	7.33247	8.3304	4.62723	16.8292
H9.36h_143	52.0543	7.55636	8.7793	4.62723	18.1756
H9.36h_144	52.0544	8.43124	8.70805	4.62723	17.7734
H9.36h_145	52.0544	8.70277	8.40876	4.62723	17.7172
H9.36h_146	52.0545	7.55776	8.24522	4.62724	15.361
H9.36h_147	52.0546	8.56448	8.75398	4.62724	17.5663
H9.36h_148	52.0546	8.41066	9.096	4.62724	18.5157
H9.36h_152	52.0547	6.89241	8.37505	4.62724	15.3501
H9.36h_153	52.0547	7.55019	8.87479	4.62725	18.2085
H9.36h_154	52.0548	8.5384	8.05747	4.62725	15.3586
H9.36h_166	52.0549	8.23946	7.976	4.62726	16.8485
H9.36h_177	52.0549	8.02845	8.90354	4.62727	16.5997
H9.36h_178	52.055	8.02852	8.74833	4.62727	16.9017
H9.36h_158	52.0596	8.13782	8.82411	4.62725	17.7735
H9.36h_126	52.168	8.06757	8.69272	4.62721	18.03
H9.36h_123	52.187	8.02728	9.06081	4.62721	16.0942
H9.36h_116	52.1979	8.32617	8.22324	2.09966	18.0812
H9.36h_171	52.2059	8.18291	8.82904	4.62726	18.1234
H9.36h_125	52.2155	8.02736	8.84778	4.62721	16.206
H9.36h_120	52.2242	8.02714	8.72689	4.6272	18.288
H9.36h_122	52.2242	8.14324	8.18582	4.62721	16.7988
H9.36h_124	52.2243	7.48055	8.68965	4.62721	15.4756
H9.36h_176	52.2244	8.02838	8.84517	4.62727	18.1392

## Sheet: S8 Fig
Cell clustering was analysed in high and low gene number scRNA-seq benchmark datasets.
Method	Grouping of gene numbers	Cell clustering indicator	Value
scapGNN	High	Average ARI	0.664
Pagoda2	High	Average ARI	0.544
AUCell	High	Average ARI	0.406
UniPath	High	Average ARI	0.437
scapGNN	High	Average ARI	0.61
Pagoda2	High	Average ARI	0.461
AUCell	High	Average ARI	0.214
UniPath	Low	Average ARI	0.317
scapGNN	Low	Average ARI	0.316
Pagoda2	Low	Average ARI	0.231
AUCell	Low	Average ARI	0.137
UniPath	Low	Average ARI	0.114
scapGNN	Low	Average ARI	0.379
Pagoda2	High	Average ARI	0.24
AUCell	High	Average ARI	0.201
UniPath	High	Average ARI	0.164
scapGNN	High	Average ARI	0.724
Pagoda2	High	Average ARI	0.652
AUCell	High	Average ARI	0.373
UniPath	High	Average ARI	0.332
scapGNN	Low	Average ARI	0.587
Pagoda2	Low	Average ARI	0.582
AUCell	Low	Average ARI	0.046
UniPath	Low	Average ARI	0.094
scapGNN	Low	Average ARI	0.217
Pagoda2	Low	Average ARI	0.182
AUCell	High	Average ARI	0.143
UniPath	High	Average ARI	0.166
scapGNN	High	Average ARI	0.475
Pagoda2	High	Average ARI	0.282
AUCell	High	Average ARI	0.235
UniPath	High	Average ARI	0.27
scapGNN	Low	Average ARI	0.497
Pagoda2	Low	Average ARI	0.434
AUCell	Low	Average ARI	0.213
UniPath	Low	Average ARI	0.225
scapGNN	Low	Average ARI	0.446
Pagoda2	Low	Average ARI	0.431
AUCell	Low	Average ARI	0.338
UniPath	High	Average ARI	0.391
scapGNN	High	Average ARI	0.451
Pagoda2	High	Average ARI	0.396
AUCell	High	Average ARI	0.233
UniPath	High	Average ARI	0.234
scapGNN	High	Average ARI	0.213
Pagoda2	Low	Average ARI	0.157
AUCell	Low	Average ARI	0.079
UniPath	Low	Average ARI	0.081
scapGNN	Low	Average ARI	0.251
Pagoda2	Low	Average ARI	0.068
AUCell	Low	Average ARI	0.072
UniPath	Low	Average ARI	0.043
scapGNN	High	Average ARI	0.731
Pagoda2	High	Average ARI	0.674
AUCell	High	Average ARI	0.364
UniPath	High	Average ARI	0.538
scapGNN	High	Average ARI	0.481
Pagoda2	High	Average ARI	0.389
AUCell	Low	Average ARI	0.137
UniPath	Low	Average ARI	0.218
scapGNN	Low	Average ARI	0.586
Pagoda2	Low	Average ARI	0.363
AUCell	Low	Average ARI	0.097
UniPath	Low	Average ARI	0.084
scapGNN	High	Average NMI	0.776
Pagoda2	High	Average NMI	0.654
AUCell	High	Average NMI	0.492
UniPath	High	Average NMI	0.517
scapGNN	High	Average NMI	0.722
Pagoda2	High	Average NMI	0.562
AUCell	High	Average NMI	0.275
UniPath	Low	Average NMI	0.389
scapGNN	Low	Average NMI	0.488
Pagoda2	Low	Average NMI	0.401
AUCell	Low	Average NMI	0.267
UniPath	Low	Average NMI	0.254
scapGNN	Low	Average NMI	0.514
Pagoda2	High	Average NMI	0.337
AUCell	High	Average NMI	0.276
UniPath	High	Average NMI	0.248
scapGNN	High	Average NMI	0.792
Pagoda2	High	Average NMI	0.7
AUCell	High	Average NMI	0.429
UniPath	High	Average NMI	0.381
scapGNN	Low	Average NMI	0.502
Pagoda2	Low	Average NMI	0.499
AUCell	Low	Average NMI	0.056
UniPath	Low	Average NMI	0.089
scapGNN	Low	Average NMI	0.367
Pagoda2	Low	Average NMI	0.296
AUCell	High	Average NMI	0.229
UniPath	High	Average NMI	0.276
scapGNN	High	Average NMI	0.533
Pagoda2	High	Average NMI	0.398
AUCell	High	Average NMI	0.277
UniPath	High	Average NMI	0.347
scapGNN	Low	Average NMI	0.596
Pagoda2	Low	Average NMI	0.498
AUCell	Low	Average NMI	0.274
UniPath	Low	Average NMI	0.288
scapGNN	Low	Average NMI	0.541
Pagoda2	Low	Average NMI	0.456
AUCell	Low	Average NMI	0.397
UniPath	High	Average NMI	0.457
scapGNN	High	Average NMI	0.495
Pagoda2	High	Average NMI	0.386
AUCell	High	Average NMI	0.257
UniPath	High	Average NMI	0.243
scapGNN	High	Average NMI	0.405
Pagoda2	Low	Average NMI	0.3
AUCell	Low	Average NMI	0.169
UniPath	Low	Average NMI	0.169
scapGNN	Low	Average NMI	0.359
Pagoda2	Low	Average NMI	0.152
AUCell	Low	Average NMI	0.128
UniPath	Low	Average NMI	0.093
scapGNN	High	Average NMI	0.755
Pagoda2	High	Average NMI	0.694
AUCell	High	Average NMI	0.452
UniPath	High	Average NMI	0.539
scapGNN	High	Average NMI	0.597
Pagoda2	High	Average NMI	0.472
AUCell	Low	Average NMI	0.234
UniPath	Low	Average NMI	0.294
scapGNN	Low	Average NMI	0.598
Pagoda2	Low	Average NMI	0.363
AUCell	Low	Average NMI	0.118
UniPath	Low	Average NMI	0.085
scapGNN	High	Average SW	0.4
Pagoda2	High	Average SW	0.214
AUCell	High	Average SW	0.089
UniPath	High	Average SW	0.039
scapGNN	High	Average SW	0.372
Pagoda2	High	Average SW	0.164
AUCell	High	Average SW	0.035
UniPath	Low	Average SW	0.035
scapGNN	Low	Average SW	0.003
Pagoda2	Low	Average SW	-0.048
AUCell	Low	Average SW	-0.014
UniPath	Low	Average SW	-0.012
scapGNN	Low	Average SW	0.131
Pagoda2	High	Average SW	-0.043
AUCell	High	Average SW	0.004
UniPath	High	Average SW	0.004
scapGNN	High	Average SW	0.517
Pagoda2	High	Average SW	0.338
AUCell	High	Average SW	0.065
UniPath	High	Average SW	0.034
scapGNN	Low	Average SW	0.244
Pagoda2	Low	Average SW	0.186
AUCell	Low	Average SW	0.021
UniPath	Low	Average SW	0.025
scapGNN	Low	Average SW	0.027
Pagoda2	Low	Average SW	-0.105
AUCell	High	Average SW	-0.036
UniPath	High	Average SW	-0.017
scapGNN	High	Average SW	0.171
Pagoda2	High	Average SW	0.069
AUCell	High	Average SW	0.022
UniPath	High	Average SW	0.029
scapGNN	Low	Average SW	0.208
Pagoda2	Low	Average SW	0.102
AUCell	Low	Average SW	0.006
UniPath	Low	Average SW	0.008
scapGNN	Low	Average SW	0.233
Pagoda2	Low	Average SW	0.187
AUCell	Low	Average SW	0.081
UniPath	High	Average SW	0.07
scapGNN	High	Average SW	0.351
Pagoda2	High	Average SW	0.276
AUCell	High	Average SW	0.072
UniPath	High	Average SW	0.073
scapGNN	High	Average SW	0.098
Pagoda2	Low	Average SW	0.036
AUCell	Low	Average SW	0.051
UniPath	Low	Average SW	0.02
scapGNN	Low	Average SW	0.116
Pagoda2	Low	Average SW	-0.033
AUCell	Low	Average SW	-0.018
UniPath	Low	Average SW	-0.076
scapGNN	High	Average SW	0.423
Pagoda2	High	Average SW	0.361
AUCell	High	Average SW	0.072
UniPath	High	Average SW	0.131
scapGNN	High	Average SW	0.37
Pagoda2	High	Average SW	-0.179
AUCell	Low	Average SW	-0.007
UniPath	Low	Average SW	0.048
scapGNN	Low	Average SW	0.343
Pagoda2	Low	Average SW	0.189
AUCell	Low	Average SW	0.017
UniPath	Low	Average SW	0.015
			0.015

## Sheet: S9 Fig
Box-plot of cell clustering accuracy indicators (ARI and NMI) for AUCell, Pagoda2, UniPath, and scapGNN using the 10 cell clustering method.
Method	Cell clustering method	ARI	NMI
AUCell	keams_1	0.115552	0.178071
AUCell	keams_2	0.107236	0.185471
AUCell	keams_3	0.120129	0.190927
AUCell	keams_4	0.114681	0.195321
AUCell	keams_5	0.116946	0.196917
AUCell	hierarchical	0.131547	0.244194
AUCell	spectral	0.145704	0.239443
AUCell	DBSCAN_1	0.114688	0.0943512
AUCell	DBSCAN_2	0.056871	0.0858648
AUCell	DBSCAN_3	0.00275604	0.0570367
AUCell	DBSCAN_4	-0.0204804	0.0418166
AUCell	DBSCAN_5	-0.0124196	0.0161417
AUCell	SC3	0.323398	0.434373
AUCell	Seurat_0.5	0.406591	0.547368
AUCell	Seurat_1	0.352753	0.467941
AUCell	Seurat_1.5	0.279961	0.441526
AUCell	CIDR	0.138012	0.231026
AUCell	pcaReduce_1	0.136203	0.236866
AUCell	pcaReduce_2	0.146957	0.256104
AUCell	pcaReduce_3	0.137982	0.240061
AUCell	pcaReduce_4	0.116262	0.218027
AUCell	pcaReduce_5	0.13722	0.231755
AUCell	SOUP	0.106712	0.128986
AUCell	SNN-Cliq	0.158	0.331868
Pagoda2	keams_1	0.154504	0.284955
Pagoda2	keams_2	0.192499	0.295222
Pagoda2	keams_3	0.198964	0.302367
Pagoda2	keams_4	0.211851	0.31158
Pagoda2	keams_5	0.197465	0.302783
Pagoda2	hierarchical	0.25496	0.409297
Pagoda2	spectral	0.189113	0.367478
Pagoda2	DBSCAN_1	0.0919049	0.125421
Pagoda2	DBSCAN_2	0.12837	0.17421
Pagoda2	DBSCAN_3	0.105542	0.159201
Pagoda2	DBSCAN_4	0.0309704	0.0708899
Pagoda2	DBSCAN_5	0.0144289	0.0570663
Pagoda2	SC3	0.338714	0.455475
Pagoda2	Seurat_0.5	0.274376	0.446178
Pagoda2	Seurat_1	0.206218	0.391081
Pagoda2	Seurat_1.5	0.164596	0.360664
Pagoda2	CIDR	0.173855	0.269938
Pagoda2	pcaReduce_1	0.224402	0.362906
Pagoda2	pcaReduce_2	0.230326	0.373366
Pagoda2	pcaReduce_3	0.237893	0.378818
Pagoda2	pcaReduce_4	0.245868	0.381363
Pagoda2	pcaReduce_5	0.234669	0.375059
Pagoda2	SOUP	0.10982	0.102923
Pagoda2	SNN-Cliq	0.16381	0.335094
scapGNN	keams_1	0.196303	0.361988
scapGNN	keams_2	0.232983	0.365795
scapGNN	keams_3	0.191567	0.368119
scapGNN	keams_4	0.175622	0.358565
scapGNN	keams_5	0.238472	0.366721
scapGNN	hierarchical	0.318705	0.458759
scapGNN	spectral	0.246754	0.436176
scapGNN	DBSCAN_1	0.224367	0.338917
scapGNN	DBSCAN_2	0.164282	0.291847
scapGNN	DBSCAN_3	0.104571	0.234951
scapGNN	DBSCAN_4	0.105847	0.241219
scapGNN	DBSCAN_5	0.00657291	0.0814204
scapGNN	SC3	0.368655	0.543003
scapGNN	Seurat_0.5	0.334597	0.479961
scapGNN	Seurat_1	0.248821	0.439294
scapGNN	Seurat_1.5	0.197982	0.400856
scapGNN	CIDR	0.235817	0.366496
scapGNN	pcaReduce_1	0.300012	0.43305
scapGNN	pcaReduce_2	0.208715	0.399245
scapGNN	pcaReduce_3	0.241565	0.427896
scapGNN	pcaReduce_4	0.236608	0.419908
scapGNN	pcaReduce_5	0.300405	0.438884
scapGNN	SOUP	0.0796093	0.113551
scapGNN	SNN-Cliq	0.241737	0.432185
UniPath	keams_1	0.169446	0.310223
UniPath	keams_2	0.173981	0.303323
UniPath	keams_3	0.160594	0.304822
UniPath	keams_4	0.187135	0.32073
UniPath	keams_5	0.165085	0.309141
UniPath	hierarchical	0.249808	0.394317
UniPath	spectral	0.181522	0.361735
UniPath	DBSCAN_1	0.108014	0.163917
UniPath	DBSCAN_2	0.0119658	0.0440369
UniPath	DBSCAN_3	-0.00431035	0.039871
UniPath	DBSCAN_4	-0.013455	0.0320806
UniPath	DBSCAN_5	-0.0124166	0.0193702
UniPath	SC3	0.390086	0.345747
UniPath	Seurat_0.5	0.259321	0.394187
UniPath	Seurat_1	0.240179	0.404778
UniPath	Seurat_1.5	0.195835	0.370484
UniPath	CIDR	0.196274	0.33219
UniPath	pcaReduce_1	0.251323	0.393533
UniPath	pcaReduce_2	0.210235	0.368628
UniPath	pcaReduce_3	0.2436	0.377498
UniPath	pcaReduce_4	0.229362	0.377034
UniPath	pcaReduce_5	0.232551	0.382578
UniPath	SOUP	-0.0199513	0.0379131
UniPath	SNN-Cliq	0.183982	0.234063
Gene	keams_1	0.207511	0.382588
Gene	keams_2	0.224047	0.389034
Gene	keams_3	0.23349	0.399006
Gene	keams_4	0.226908	0.402478
Gene	keams_5	0.225102	0.397646
Gene	hierarchical	0.495907	0.594356
Gene	spectral	0.309613	0.480062
Gene	DBSCAN_1	0.139863	0.178625
Gene	DBSCAN_2	0.163802	0.220913
Gene	DBSCAN_3	0.16446	0.279367
Gene	DBSCAN_4	0.0647008	0.162984
Gene	DBSCAN_5	-0.0112266	0.0474822
Gene	Seurat_0.5	0.27167	0.466845
Gene	Seurat_1	0.257949	0.439848
Gene	Seurat_1.5	0.196048	0.405916
Gene	CIDR	0.221085	0.41375
Gene	pcaReduce_1	0.313533	0.509787
Gene	pcaReduce_2	0.338796	0.510875
Gene	pcaReduce_3	0.315062	0.509846
Gene	pcaReduce_4	0.332637	0.519443
Gene	pcaReduce_5	0.350209	0.514041
Gene	SOUP	0.10757	0.181901
Gene	keams_1	0.904243	0.89496
Gene	keams_2	0.743099	0.802156
Gene	keams_3	0.79133	0.84362
Gene	keams_4	0.743099	0.802156
Gene	keams_5	0.79133	0.84362
Gene	hierarchical	0.887089	0.877049
Gene	spectral	0.687626	0.785175
Gene	DBSCAN_1	0.463476	0.591995
Gene	DBSCAN_2	0.667252	0.721548
Gene	DBSCAN_3	0.814489	0.820292
Gene	DBSCAN_4	0.611806	0.682616
Gene	DBSCAN_5	0.111521	0.191298
Gene	Seurat_0.5	0.775819	0.787217
Gene	Seurat_1	0.684069	0.732176
Gene	Seurat_1.5	0.684069	0.732176
Gene	CIDR	0.855736	0.855827
Gene	pcaReduce_1	0.783773	0.816588
Gene	pcaReduce_2	0.767014	0.824885
Gene	pcaReduce_3	0.961483	0.939774
Gene	pcaReduce_4	0.767014	0.824885
Gene	pcaReduce_5	0.961483	0.939774
Gene	SOUP	0.58386	0.620408
AUCell	keams_1	0.395483	0.504178
AUCell	keams_2	0.322778	0.426986
AUCell	keams_3	0.301935	0.428311
AUCell	keams_4	0.308324	0.417577
AUCell	keams_5	0.301935	0.428311
AUCell	hierarchical	0.30747	0.433512
AUCell	spectral	0.379064	0.505522
AUCell	DBSCAN_1	0.444985	0.4869
AUCell	DBSCAN_2	0.190081	0.273162
AUCell	DBSCAN_3	0.0204991	0.0619438
AUCell	DBSCAN_4	5.51701e-05	0.0120539
AUCell	DBSCAN_5	-0.00210674	0.0139352
AUCell	SC3	0.840578	0.868023
AUCell	CIDR	0.335772	0.468082
AUCell	pcaReduce_1	0.335895	0.462297
AUCell	pcaReduce_2	0.319013	0.505051
AUCell	pcaReduce_3	0.338501	0.43065
AUCell	pcaReduce_4	0.41037	0.528495
AUCell	pcaReduce_5	0.319013	0.505051
AUCell	SOUP	0.128048	0.190082
AUCell	SNN-Cliq	0.331127	0.455889
AUCell	Seurat_0.5	0.893538	0.848834
AUCell	Seurat_1	0.753692	0.802184
AUCell	Seurat_1.5	0.753692	0.802184
Pagoda2	keams_1	0.710862	0.745613
Pagoda2	keams_2	0.617126	0.634554
Pagoda2	keams_3	0.829078	0.784591
Pagoda2	keams_4	0.829078	0.784591
Pagoda2	keams_5	0.829078	0.784591
Pagoda2	hierarchical	0.80204	0.797325
Pagoda2	spectral	0.70845	0.788113
Pagoda2	DBSCAN_1	0.597546	0.661937
Pagoda2	DBSCAN_2	0.67498	0.725254
Pagoda2	DBSCAN_3	0.639872	0.656655
Pagoda2	DBSCAN_4	0.61979	0.643919
Pagoda2	DBSCAN_5	0.672346	0.670381
Pagoda2	SC3	0.967359	0.949195
Pagoda2	CIDR	0.629333	0.651911
Pagoda2	pcaReduce_1	0.636664	0.660625
Pagoda2	pcaReduce_2	0.70704	0.691131
Pagoda2	pcaReduce_3	0.556726	0.639113
Pagoda2	pcaReduce_4	0.612701	0.649711
Pagoda2	pcaReduce_5	0.556726	0.639113
Pagoda2	SOUP	0.251914	0.222206
Pagoda2	SNN-Cliq	0.383889	0.517913
Pagoda2	Seurat_0.5	0.866384	0.84159
Pagoda2	Seurat_1	0.866384	0.84159
Pagoda2	Seurat_1.5	0.617988	0.673976
scapGNN	keams_1	0.650802	0.72588
scapGNN	keams_2	0.768929	0.792262
scapGNN	keams_3	0.780149	0.798928
scapGNN	keams_4	0.768929	0.792262
scapGNN	keams_5	0.844982	0.825849
scapGNN	hierarchical	0.969203	0.949252
scapGNN	spectral	0.767792	0.816963
scapGNN	DBSCAN_1	0.505971	0.651206
scapGNN	DBSCAN_2	0.636814	0.711168
scapGNN	DBSCAN_3	0.817577	0.735643
scapGNN	DBSCAN_4	0.879763	0.821952
scapGNN	DBSCAN_5	0.488799	0.571533
scapGNN	SC3	0.938302	0.915973
scapGNN	CIDR	0.886214	0.86191
scapGNN	pcaReduce_1	0.768805	0.796674
scapGNN	pcaReduce_2	0.927734	0.898778
scapGNN	pcaReduce_3	0.768805	0.796674
scapGNN	pcaReduce_4	0.927734	0.898778
scapGNN	pcaReduce_5	0.764703	0.794632
scapGNN	SOUP	0.285115	0.303864
scapGNN	SNN-Cliq	0.276801	0.465335
scapGNN	Seurat_0.5	0.857056	0.830201
scapGNN	Seurat_1	0.66651	0.702429
scapGNN	Seurat_1.5	0.607142	0.66382
UniPath	keams_1	0.521485	0.539554
UniPath	keams_2	0.58185	0.589524
UniPath	keams_3	0.616581	0.628459
UniPath	keams_4	0.616581	0.628459
UniPath	keams_5	0.616581	0.628459
UniPath	hierarchical	0.718629	0.778711
UniPath	spectral	0.586568	0.626164
UniPath	DBSCAN_1	0.36488	0.422191
UniPath	DBSCAN_2	0.0592026	0.0766025
UniPath	DBSCAN_3	0.0380722	0.0463704
UniPath	DBSCAN_4	0.0292928	0.0438864
UniPath	DBSCAN_5	0.00614858	0.00769322
UniPath	SC3	0.866248	0.814818
UniPath	CIDR	0.680963	0.680779
UniPath	pcaReduce_1	0.678448	0.652855
UniPath	pcaReduce_2	0.678448	0.652855
UniPath	pcaReduce_3	0.692192	0.723273
UniPath	pcaReduce_4	0.663946	0.647501
UniPath	pcaReduce_5	0.692192	0.723273
UniPath	SOUP	0.239612	0.18392
UniPath	SNN-Cliq	0.587391	0.527008
UniPath	Seurat_0.5	0.851564	0.796451
UniPath	Seurat_1	0.858251	0.80863
UniPath	Seurat_1.5	0.657225	0.713541
Gene	keams_1	0.573742	0.555195
Gene	keams_2	0.518266	0.553365
Gene	keams_3	0.597032	0.563893
Gene	keams_4	0.51755	0.553087
Gene	keams_5	0.596152	0.563088
Gene	hierarchical	0.717535	0.731741
Gene	spectral	0.48479	0.535725
Gene	DBSCAN_1	0.161373	0.146819
Gene	DBSCAN_2	0.136543	0.113551
Gene	DBSCAN_3	0.0934024	0.072933
Gene	DBSCAN_4	0.064179	0.0473413
Gene	DBSCAN_5	0.0390787	0.0275255
Gene	Seurat_0.5	0.626626	0.682476
Gene	Seurat_1	0.346772	0.504226
Gene	Seurat_1.5	0.284962	0.456749
Gene	CIDR	0.736051	0.730968
Gene	pcaReduce_1	0.671646	0.638104
Gene	pcaReduce_2	0.671646	0.638104
Gene	pcaReduce_3	0.671646	0.638104
Gene	pcaReduce_4	0.555913	0.625312
Gene	pcaReduce_5	0.671646	0.638104
Gene	SOUP	0.328975	0.417295
AUCell	keams_1	0.0935681	0.0897204
AUCell	keams_2	0.0590196	0.0749612
AUCell	keams_3	0.101798	0.109822
AUCell	keams_4	0.0626857	0.0744199
AUCell	keams_5	0.0626857	0.0744199
AUCell	hierarchical	0.0704784	0.115183
AUCell	spectral	0.12345	0.159939
AUCell	DBSCAN_1	0.00711201	0.00655322
AUCell	DBSCAN_2	0.00707854	0.00504313
AUCell	DBSCAN_3	0.00552529	0.00319287
AUCell	DBSCAN_4	0.0100742	0.00301532
AUCell	DBSCAN_5	0.00711756	0.00102514
AUCell	SC3	0.262311	0.244073
AUCell	CIDR	0.140844	0.159395
AUCell	pcaReduce_1	0.15186	0.186677
AUCell	pcaReduce_2	0.117238	0.164193
AUCell	pcaReduce_3	0.15186	0.186677
AUCell	pcaReduce_4	0.120794	0.167382
AUCell	pcaReduce_5	0.117238	0.164193
AUCell	SOUP	0.119017	0.0843722
AUCell	SNN-Cliq	0.011535	0.137109
AUCell	Seurat_0.5	0.176211	0.211179
AUCell	Seurat_1	0.200982	0.206404
AUCell	Seurat_1.5	0.140872	0.201713
Pagoda2	keams_1	0.497003	0.469701
Pagoda2	keams_2	0.580752	0.482895
Pagoda2	keams_3	0.493887	0.487746
Pagoda2	keams_4	0.578618	0.484503
Pagoda2	keams_5	0.493887	0.487746
Pagoda2	hierarchical	0.540606	0.484221
Pagoda2	spectral	0.425228	0.418204
Pagoda2	DBSCAN_1	0.127901	0.113765
Pagoda2	DBSCAN_2	0.166987	0.132119
Pagoda2	DBSCAN_3	0.187428	0.156726
Pagoda2	DBSCAN_4	0.120465	0.0744095
Pagoda2	DBSCAN_5	0.0499889	0.0269181
Pagoda2	SC3	0.582739	0.625813
Pagoda2	CIDR	0.474018	0.428994
Pagoda2	pcaReduce_1	0.540461	0.474548
Pagoda2	pcaReduce_2	0.384361	0.412126
Pagoda2	pcaReduce_3	0.384361	0.412126
Pagoda2	pcaReduce_4	0.384361	0.412126
Pagoda2	pcaReduce_5	0.419757	0.401966
Pagoda2	SOUP	0.141539	0.124987
Pagoda2	SNN-Cliq	0.0719125	0.233917
Pagoda2	Seurat_0.5	0.404953	0.487277
Pagoda2	Seurat_1	0.370325	0.464214
Pagoda2	Seurat_1.5	0.281777	0.413695
scapGNN	keams_1	0.5643	0.580843
scapGNN	keams_2	0.584282	0.611974
scapGNN	keams_3	0.563196	0.581239
scapGNN	keams_4	0.728468	0.719484
scapGNN	keams_5	0.584282	0.611974
scapGNN	hierarchical	0.730602	0.73479
scapGNN	spectral	0.525272	0.572338
scapGNN	DBSCAN_1	0.45236	0.501355
scapGNN	DBSCAN_2	0.682996	0.638722
scapGNN	DBSCAN_3	0.788871	0.688153
scapGNN	DBSCAN_4	0.853264	0.741799
scapGNN	DBSCAN_5	0.736612	0.669337
scapGNN	SC3	0.686699	0.705937
scapGNN	CIDR	0.742733	0.748955
scapGNN	pcaReduce_1	0.715407	0.690481
scapGNN	pcaReduce_2	0.679596	0.628996
scapGNN	pcaReduce_3	0.542097	0.586818
scapGNN	pcaReduce_4	0.560223	0.570031
scapGNN	pcaReduce_5	0.679596	0.628996
scapGNN	SOUP	0.497262	0.36389
scapGNN	SNN-Cliq	0.0196708	0.226947
scapGNN	Seurat_0.5	0.472316	0.591499
scapGNN	Seurat_1	0.381045	0.509048
scapGNN	Seurat_1.5	0.300022	0.454894
UniPath	keams_1	0.0677191	0.0671485
UniPath	keams_2	0.0750082	0.0682547
UniPath	keams_3	0.0750082	0.0682547
UniPath	keams_4	0.0750082	0.0682547
UniPath	keams_5	0.0750082	0.0682547
UniPath	hierarchical	0.0815732	0.0881038
UniPath	spectral	0.157076	0.144528
UniPath	DBSCAN_1	0.0903873	0.0505697
UniPath	DBSCAN_2	0.0926132	0.0491357
UniPath	DBSCAN_3	0.0916042	0.0504436
UniPath	DBSCAN_4	0.0643496	0.0363468
UniPath	DBSCAN_5	0.0315466	0.0194218
UniPath	SC3	0.0367477	0.0312815
UniPath	CIDR	0.0704915	0.0852406
UniPath	pcaReduce_1	0.0774025	0.0818523
UniPath	pcaReduce_2	0.0771611	0.0817234
UniPath	pcaReduce_3	0.0774025	0.0818523
UniPath	pcaReduce_4	0.0775538	0.0817133
UniPath	pcaReduce_5	0.0780289	0.078009
UniPath	SOUP	0.0438191	0.0238263
UniPath	SNN-Cliq	0.00629526	0.122621
UniPath	Seurat_0.5	0.237399	0.229186
UniPath	Seurat_1	0.121883	0.180586
UniPath	Seurat_1.5	0.126708	0.18097
Gene	keams_1	0.159153	0.289416
Gene	keams_2	0.131561	0.279609
Gene	keams_3	0.171167	0.295743
Gene	keams_4	0.133214	0.282283
Gene	keams_5	0.172994	0.298496
Gene	hierarchical	0.271178	0.406004
Gene	spectral	0.176755	0.339331
Gene	DBSCAN_1	0.0658037	0.127725
Gene	DBSCAN_2	0.0227228	0.0417566
Gene	DBSCAN_3	0.0241893	0.0316073
Gene	DBSCAN_4	0.0289593	0.0280731
Gene	DBSCAN_5	0.0176582	0.0121898
Gene	Seurat_0.5	0.465537	0.50253
Gene	Seurat_1	0.296173	0.439276
Gene	Seurat_1.5	0.252531	0.425114
Gene	CIDR	0.279222	0.412269
Gene	pcaReduce_1	0.235602	0.394317
Gene	pcaReduce_2	0.25446	0.413552
Gene	pcaReduce_3	0.243154	0.411531
Gene	pcaReduce_4	0.229923	0.379115
Gene	pcaReduce_5	0.217799	0.380264
Gene	SOUP	0.104108	0.205459
AUCell	keams_1	0.0242534	0.0950284
AUCell	keams_2	0.0155916	0.0921351
AUCell	keams_3	0.0292741	0.105306
AUCell	keams_4	0.0298761	0.100148
AUCell	keams_5	0.0336336	0.104272
AUCell	hierarchical	0.0483903	0.143235
AUCell	spectral	0.0679748	0.1685
AUCell	DBSCAN_1	0.0688234	0.12123
AUCell	DBSCAN_2	0.0346327	0.0218912
AUCell	DBSCAN_3	0.0359906	0.0182094
AUCell	DBSCAN_4	0.0342194	0.015665
AUCell	DBSCAN_5	0.0199325	0.0114905
AUCell	SC3	0.289452	0.308077
AUCell	CIDR	0.0389442	0.121917
AUCell	pcaReduce_1	0.0485936	0.146978
AUCell	pcaReduce_2	0.0522051	0.154341
AUCell	pcaReduce_3	0.0442925	0.142548
AUCell	pcaReduce_4	0.0466671	0.142124
AUCell	pcaReduce_5	0.0450106	0.146141
AUCell	SOUP	0.0459608	0.0314793
AUCell	SNN-Cliq	0.128972	0.148943
AUCell	Seurat_0.5	0.261196	0.285828
AUCell	Seurat_1	0.14563	0.224245
AUCell	Seurat_1.5	0.14224	0.223094
Pagoda2	keams_1	0.0316749	0.135401
Pagoda2	keams_2	0.036545	0.140308
Pagoda2	keams_3	0.037128	0.139172
Pagoda2	keams_4	0.0346892	0.136074
Pagoda2	keams_5	0.0365821	0.142082
Pagoda2	hierarchical	0.058444	0.174415
Pagoda2	spectral	0.0643537	0.183304
Pagoda2	DBSCAN_1	0.0323841	0.0612241
Pagoda2	DBSCAN_2	0.0730273	0.103687
Pagoda2	DBSCAN_3	0.100044	0.141439
Pagoda2	DBSCAN_4	0.035616	0.0192139
Pagoda2	DBSCAN_5	0.0365036	0.025804
Pagoda2	SC3	0.10808	0.250293
Pagoda2	CIDR	0.0354709	0.143909
Pagoda2	pcaReduce_1	0.0442487	0.152544
Pagoda2	pcaReduce_2	0.0471282	0.160345
Pagoda2	pcaReduce_3	0.0460036	0.161453
Pagoda2	pcaReduce_4	0.0510641	0.161038
Pagoda2	pcaReduce_5	0.0541454	0.162712
Pagoda2	SOUP	0.018184	0.0468076
Pagoda2	SNN-Cliq	0.127327	0.177202
Pagoda2	Seurat_0.5	0.223679	0.295526
Pagoda2	Seurat_1	0.154765	0.272086
Pagoda2	Seurat_1.5	0.154222	0.265793
scapGNN	keams_1	0.228339	0.353698
scapGNN	keams_2	0.232842	0.356997
scapGNN	keams_3	0.244088	0.361194
scapGNN	keams_4	0.299244	0.371809
scapGNN	keams_5	0.233384	0.35585
scapGNN	hierarchical	0.24651	0.403613
scapGNN	spectral	0.19305	0.373954
scapGNN	DBSCAN_1	0.324762	0.379841
scapGNN	DBSCAN_2	0.127619	0.166134
scapGNN	DBSCAN_3	0.14873	0.201256
scapGNN	DBSCAN_4	0.162855	0.215617
scapGNN	DBSCAN_5	0.158589	0.222245
scapGNN	SC3	0.239129	0.403797
scapGNN	CIDR	0.365466	0.414265
scapGNN	pcaReduce_1	0.315545	0.436993
scapGNN	pcaReduce_2	0.290833	0.421937
scapGNN	pcaReduce_3	0.304531	0.437784
scapGNN	pcaReduce_4	0.262826	0.396809
scapGNN	pcaReduce_5	0.295879	0.415924
scapGNN	SOUP	0.402178	0.263933
scapGNN	SNN-Cliq	0.199458	0.399695
scapGNN	Seurat_0.5	0.299392	0.442564
scapGNN	Seurat_1	0.219645	0.407949
scapGNN	Seurat_1.5	0.219565	0.401438
UniPath	keams_1	0.0152061	0.0764142
UniPath	keams_2	0.0249647	0.0803268
UniPath	keams_3	0.0204414	0.0756925
UniPath	keams_4	0.02262	0.078262
UniPath	keams_5	0.0221854	0.0763772
UniPath	hierarchical	0.0465044	0.127122
UniPath	spectral	0.059654	0.155388
UniPath	DBSCAN_1	0.0947744	0.0858338
UniPath	DBSCAN_2	0.0649723	0.0317507
UniPath	DBSCAN_3	0.0541795	0.0247853
UniPath	DBSCAN_4	0.0415768	0.0210391
UniPath	DBSCAN_5	0.0227741	0.0166245
UniPath	SC3	0.0345911	0.12822
UniPath	CIDR	0.00804651	0.0474875
UniPath	pcaReduce_1	0.0490201	0.129242
UniPath	pcaReduce_2	0.0468512	0.130033
UniPath	pcaReduce_3	0.0441784	0.126551
UniPath	pcaReduce_4	0.0375725	0.123743
UniPath	pcaReduce_5	0.0484457	0.125075
UniPath	SOUP	0.000968977	0.00161369
UniPath	SNN-Cliq	0.0665137	0.0812633
UniPath	Seurat_0.5	0.0719159	0.176807
UniPath	Seurat_1	0.0502998	0.139859
UniPath	Seurat_1.5	0.0808504	0.171424
Gene	keams_1	0.53463	0.557836
Gene	keams_2	0.501157	0.540145
Gene	keams_3	0.501157	0.540145
Gene	keams_4	0.638209	0.635534
Gene	keams_5	0.53463	0.557836
Gene	hierarchical	0.702835	0.761725
Gene	spectral	0.621917	0.660727
Gene	DBSCAN_1	0.140845	0.175785
Gene	DBSCAN_2	0.153728	0.182384
Gene	DBSCAN_3	0.183911	0.203748
Gene	DBSCAN_4	0.171629	0.212466
Gene	DBSCAN_5	0.0945761	0.125797
Gene	Seurat_0.5	0.636521	0.644263
Gene	Seurat_1	0.543336	0.68992
Gene	Seurat_1.5	0.510818	0.591865
Gene	CIDR	0.523402	0.672374
Gene	pcaReduce_1	0.551019	0.680461
Gene	pcaReduce_2	0.551019	0.680461
Gene	pcaReduce_3	0.551019	0.680461
Gene	pcaReduce_4	0.551019	0.680461
Gene	pcaReduce_5	0.551019	0.680461
Gene	SOUP	0.00436909	0.0589322
AUCell	keams_1	0.281214	0.385758
AUCell	keams_2	0.236571	0.310833
AUCell	keams_3	0.276368	0.35838
AUCell	keams_4	0.333498	0.370613
AUCell	keams_5	0.276368	0.35838
AUCell	hierarchical	0.391951	0.471815
AUCell	spectral	0.419444	0.51073
AUCell	DBSCAN_1	0.174522	0.230763
AUCell	DBSCAN_2	0.232255	0.304596
AUCell	DBSCAN_3	0.0329845	0.0604052
AUCell	DBSCAN_4	-0.00700069	0.025739
AUCell	DBSCAN_5	-0.00113199	0.0112567
AUCell	SC3	0.729937	0.689923
AUCell	Seurat_0.5	0.783609	0.713827
AUCell	Seurat_1	0.783609	0.713827
AUCell	Seurat_1.5	0.614916	0.654739
AUCell	CIDR	0.299785	0.401718
AUCell	pcaReduce_1	0.395162	0.484996
AUCell	pcaReduce_2	0.228628	0.392975
AUCell	pcaReduce_3	0.402709	0.487766
AUCell	pcaReduce_4	0.228628	0.392975
AUCell	pcaReduce_5	0.402709	0.487766
AUCell	SOUP	0.300168	0.324911
AUCell	SNN-Cliq	0.302711	0.394903
Pagoda2	keams_1	0.474964	0.498355
Pagoda2	keams_2	0.501905	0.528073
Pagoda2	keams_3	0.465906	0.502715
Pagoda2	keams_4	0.501905	0.528073
Pagoda2	keams_5	0.474964	0.498355
Pagoda2	hierarchical	0.69337	0.653415
Pagoda2	spectral	0.570523	0.595513
Pagoda2	DBSCAN_1	0.317272	0.282389
Pagoda2	DBSCAN_2	0.328334	0.30124
Pagoda2	DBSCAN_3	0.18681	0.152091
Pagoda2	DBSCAN_4	0.103679	0.0855127
Pagoda2	DBSCAN_5	0.0403307	0.0346636
Pagoda2	SC3	0.48584	0.554641
Pagoda2	Seurat_0.5	0.507664	0.605329
Pagoda2	Seurat_1	0.504141	0.600768
Pagoda2	Seurat_1.5	0.48376	0.5285
Pagoda2	CIDR	0.692539	0.647415
Pagoda2	pcaReduce_1	0.493682	0.530326
Pagoda2	pcaReduce_2	0.493682	0.530326
Pagoda2	pcaReduce_3	0.493682	0.530326
Pagoda2	pcaReduce_4	0.493682	0.530326
Pagoda2	pcaReduce_5	0.493682	0.530326
Pagoda2	SOUP	0.387263	0.34605
Pagoda2	SNN-Cliq	0.157861	0.339474
scapGNN	keams_1	0.600673	0.675483
scapGNN	keams_2	0.473034	0.596963
scapGNN	keams_3	0.574899	0.67647
scapGNN	keams_4	0.574899	0.67647
scapGNN	keams_5	0.473034	0.596963
scapGNN	hierarchical	0.487771	0.575006
scapGNN	spectral	0.602208	0.647499
scapGNN	DBSCAN_1	0.336101	0.482362
scapGNN	DBSCAN_2	0.322039	0.462207
scapGNN	DBSCAN_3	0.395806	0.491456
scapGNN	DBSCAN_4	0.516809	0.523763
scapGNN	DBSCAN_5	0.0324482	0.0487492
scapGNN	SC3	0.4709	0.579081
scapGNN	Seurat_0.5	0.496172	0.633102
scapGNN	Seurat_1	0.542698	0.641103
scapGNN	Seurat_1.5	0.557011	0.593443
scapGNN	CIDR	0.490505	0.60438
scapGNN	pcaReduce_1	0.456185	0.573363
scapGNN	pcaReduce_2	0.456185	0.573363
scapGNN	pcaReduce_3	0.456185	0.573363
scapGNN	pcaReduce_4	0.456185	0.573363
scapGNN	pcaReduce_5	0.456185	0.573363
scapGNN	SOUP	0.308217	0.27421
scapGNN	SNN-Cliq	0.167328	0.345651
UniPath	keams_1	0.445213	0.536641
UniPath	keams_2	0.458962	0.563899
UniPath	keams_3	0.458962	0.563899
UniPath	keams_4	0.458962	0.563899
UniPath	keams_5	0.445213	0.536641
UniPath	hierarchical	0.504207	0.606619
UniPath	spectral	0.448493	0.517877
UniPath	DBSCAN_1	-0.0110038	0.00525379
UniPath	DBSCAN_2	-0.0200779	0.00741264
UniPath	DBSCAN_3	-0.0161873	0.0178256
UniPath	DBSCAN_4	-0.0116245	0.0104995
UniPath	DBSCAN_5	-0.0103028	0.00923034
UniPath	SC3	0.579162	0.675774
UniPath	Seurat_0.5	0.696446	0.682079
UniPath	Seurat_1	0.692221	0.71716
UniPath	Seurat_1.5	0.563039	0.597258
UniPath	CIDR	0.524034	0.610677
UniPath	pcaReduce_1	0.563767	0.651962
UniPath	pcaReduce_2	0.563767	0.651962
UniPath	pcaReduce_3	0.563767	0.651962
UniPath	pcaReduce_4	0.563767	0.651962
UniPath	pcaReduce_5	0.563767	0.651962
UniPath	SOUP	0.135353	0.14431
UniPath	SNN-Cliq	0.217759	0.347412
Gene	keams_1	0.367806	0.492391
Gene	keams_2	0.397267	0.474018
Gene	keams_3	0.422184	0.523085
Gene	keams_4	0.43239	0.528856
Gene	keams_5	0.360645	0.491943
Gene	hierarchical	0.661034	0.720398
Gene	spectral	0.566409	0.640466
Gene	DBSCAN_1	0.121704	0.115881
Gene	DBSCAN_2	0.118871	0.102217
Gene	DBSCAN_3	0.109228	0.0974344
Gene	DBSCAN_4	0.0720915	0.0639236
Gene	DBSCAN_5	0.0416393	0.0421771
Gene	Seurat_0.5	0.647299	0.679518
Gene	Seurat_1	0.57636	0.661427
Gene	Seurat_1.5	0.425755	0.589566
Gene	CIDR	0.606883	0.689984
Gene	pcaReduce_1	0.648598	0.727253
Gene	pcaReduce_2	0.58117	0.694356
Gene	pcaReduce_3	0.759521	0.748531
Gene	pcaReduce_4	0.653235	0.711308
Gene	pcaReduce_5	0.668365	0.721649
Gene	SOUP	0.208938	0.333566
AUCell	keams_1	0.223822	0.279294
AUCell	keams_2	0.202041	0.285011
AUCell	keams_3	0.248642	0.301185
AUCell	keams_4	0.211262	0.261773
AUCell	keams_5	0.195693	0.262907
AUCell	hierarchical	0.201981	0.326977
AUCell	spectral	0.293921	0.342872
AUCell	DBSCAN_1	0.0623749	0.0395033
AUCell	DBSCAN_2	0.05814	0.0358819
AUCell	DBSCAN_3	0.0483722	0.0301912
AUCell	DBSCAN_4	0.0389192	0.0225301
AUCell	DBSCAN_5	0.0137042	0.0116373
AUCell	SC3	0.343651	0.41767
AUCell	CIDR	0.120124	0.217727
AUCell	pcaReduce_1	0.347064	0.372592
AUCell	pcaReduce_2	0.326243	0.355563
AUCell	pcaReduce_3	0.318067	0.361728
AUCell	pcaReduce_4	0.237698	0.303055
AUCell	pcaReduce_5	0.318067	0.361728
AUCell	SOUP	0.0632129	0.0788565
AUCell	SNN-Cliq	0.123226	0.203569
AUCell	Seurat_0.5	0.629769	0.576421
AUCell	Seurat_1	0.556438	0.618833
AUCell	Seurat_1.5	0.454816	0.59065
Pagoda2	keams_1	0.152132	0.290168
Pagoda2	keams_2	0.176359	0.329707
Pagoda2	keams_3	0.150609	0.306391
Pagoda2	keams_4	0.196819	0.340789
Pagoda2	keams_5	0.188634	0.353165
Pagoda2	hierarchical	0.496657	0.66769
Pagoda2	spectral	0.405352	0.551028
Pagoda2	DBSCAN_1	0.0534739	0.0645102
Pagoda2	DBSCAN_2	0.0750218	0.0731488
Pagoda2	DBSCAN_3	0.0727646	0.0743496
Pagoda2	DBSCAN_4	0.0683176	0.0762866
Pagoda2	DBSCAN_5	0.0547251	0.0789513
Pagoda2	SC3	0.632931	0.6888
Pagoda2	CIDR	0.415461	0.580045
Pagoda2	pcaReduce_1	0.343338	0.564207
Pagoda2	pcaReduce_2	0.288171	0.483112
Pagoda2	pcaReduce_3	0.346533	0.552104
Pagoda2	pcaReduce_4	0.244554	0.475359
Pagoda2	pcaReduce_5	0.266937	0.497045
Pagoda2	SOUP	0.0551207	0.0797577
Pagoda2	SNN-Cliq	0.588389	0.645663
Pagoda2	Seurat_0.5	0.511633	0.579018
Pagoda2	Seurat_1	0.485586	0.607914
Pagoda2	Seurat_1.5	0.488221	0.603886
scapGNN	keams_1	0.592183	0.658539
scapGNN	keams_2	0.568391	0.626143
scapGNN	keams_3	0.595956	0.629411
scapGNN	keams_4	0.515379	0.610523
scapGNN	keams_5	0.533643	0.609523
scapGNN	hierarchical	0.608472	0.659994
scapGNN	spectral	0.595738	0.655562
scapGNN	DBSCAN_1	0.342565	0.444393
scapGNN	DBSCAN_2	0.099111	0.155016
scapGNN	DBSCAN_3	0.106665	0.153119
scapGNN	DBSCAN_4	0.0755389	0.126611
scapGNN	DBSCAN_5	0.0211918	0.0279881
scapGNN	SC3	0.677309	0.731881
scapGNN	CIDR	0.597615	0.64726
scapGNN	pcaReduce_1	0.57974	0.645354
scapGNN	pcaReduce_2	0.535032	0.645559
scapGNN	pcaReduce_3	0.537448	0.649647
scapGNN	pcaReduce_4	0.502012	0.626929
scapGNN	pcaReduce_5	0.501968	0.634417
scapGNN	SOUP	0.251168	0.212392
scapGNN	SNN-Cliq	0.572875	0.622181
scapGNN	Seurat_0.5	0.718322	0.669435
scapGNN	Seurat_1	0.653287	0.698125
scapGNN	Seurat_1.5	0.61286	0.663941
UniPath	keams_1	0.228764	0.337195
UniPath	keams_2	0.235867	0.360554
UniPath	keams_3	0.270694	0.376592
UniPath	keams_4	0.276743	0.387723
UniPath	keams_5	0.224116	0.335509
UniPath	hierarchical	0.339394	0.466831
UniPath	spectral	0.337476	0.476872
UniPath	DBSCAN_1	0.11391	0.132748
UniPath	DBSCAN_2	0.111745	0.136649
UniPath	DBSCAN_3	0.0425432	0.0335606
UniPath	DBSCAN_4	0.0289806	0.0242034
UniPath	DBSCAN_5	0.00722777	0.00856291
UniPath	SC3	0.398189	0.524718
UniPath	CIDR	0.303882	0.397605
UniPath	pcaReduce_1	0.320003	0.447039
UniPath	pcaReduce_2	0.316245	0.45246
UniPath	pcaReduce_3	0.365224	0.458253
UniPath	pcaReduce_4	0.365001	0.486024
UniPath	pcaReduce_5	0.332486	0.439279
UniPath	SOUP	-0.0056738	0.0389303
UniPath	SNN-Cliq	0.439856	0.480089
UniPath	Seurat_0.5	0.525736	0.477654
UniPath	Seurat_1	0.463728	0.492723
UniPath	Seurat_1.5	0.441557	0.549783
Gene	keams_1	0.610754	0.546912
Gene	keams_2	0.460993	0.448071
Gene	keams_3	0.612194	0.548051
Gene	keams_4	0.542432	0.490104
Gene	keams_5	0.542432	0.490104
Gene	hierarchical	0.556574	0.559864
Gene	spectral	0.528687	0.566414
Gene	DBSCAN_1	0.204143	0.169952
Gene	DBSCAN_2	0.239468	0.169616
Gene	DBSCAN_3	0.234762	0.167443
Gene	DBSCAN_4	0.162129	0.125096
Gene	DBSCAN_5	0.0631254	0.0664633
Gene	Seurat_0.5	0.431586	0.522272
Gene	Seurat_1	0.306188	0.470213
Gene	Seurat_1.5	0.277632	0.451669
Gene	CIDR	0.625061	0.596317
Gene	pcaReduce_1	0.55708	0.526563
Gene	pcaReduce_2	0.612222	0.593705
Gene	pcaReduce_3	0.433348	0.474097
Gene	pcaReduce_4	0.494951	0.520636
Gene	pcaReduce_5	0.432638	0.481213
Gene	SOUP	0.228936	0.272427
AUCell	keams_1	0.219147	0.268587
AUCell	keams_2	0.223642	0.263314
AUCell	keams_3	0.217334	0.262092
AUCell	keams_4	0.22706	0.256488
AUCell	keams_5	0.176225	0.225534
AUCell	hierarchical	0.25381	0.288264
AUCell	spectral	0.275189	0.31957
AUCell	DBSCAN_1	0.0890396	0.0695086
AUCell	DBSCAN_2	0.0882281	0.0600264
AUCell	DBSCAN_3	0.0770621	0.0477502
AUCell	DBSCAN_4	0.0540885	0.0345794
AUCell	DBSCAN_5	0.0233842	0.0153496
AUCell	SC3	0.43725	0.413219
AUCell	Seurat_0.5	0.571737	0.555316
AUCell	Seurat_1	0.345684	0.422812
AUCell	Seurat_1.5	0.308738	0.396586
AUCell	CIDR	0.219339	0.28063
AUCell	pcaReduce_1	0.253477	0.309369
AUCell	pcaReduce_2	0.309388	0.327421
AUCell	pcaReduce_3	0.305451	0.323922
AUCell	pcaReduce_4	0.246844	0.311748
AUCell	pcaReduce_5	0.230947	0.311187
AUCell	SOUP	0.0351054	0.0364908
AUCell	SNN-Cliq	0.412874	0.367681
Pagoda2	keams_1	0.468495	0.443112
Pagoda2	keams_2	0.489862	0.46823
Pagoda2	keams_3	0.492921	0.473131
Pagoda2	keams_4	0.492763	0.473043
Pagoda2	keams_5	0.492763	0.473043
Pagoda2	hierarchical	0.558615	0.552084
Pagoda2	spectral	0.504302	0.512573
Pagoda2	DBSCAN_1	0.195487	0.15246
Pagoda2	DBSCAN_2	0.21768	0.153276
Pagoda2	DBSCAN_3	0.213601	0.155117
Pagoda2	DBSCAN_4	0.164695	0.138794
Pagoda2	DBSCAN_5	0.0861406	0.094212
Pagoda2	SC3	0.594211	0.507683
Pagoda2	Seurat_0.5	0.415717	0.467548
Pagoda2	Seurat_1	0.336812	0.440761
Pagoda2	Seurat_1.5	0.24679	0.395272
Pagoda2	CIDR	0.570961	0.521766
Pagoda2	pcaReduce_1	0.481105	0.459149
Pagoda2	pcaReduce_2	0.555423	0.512466
Pagoda2	pcaReduce_3	0.537169	0.502108
Pagoda2	pcaReduce_4	0.481105	0.459149
Pagoda2	pcaReduce_5	0.493427	0.463896
Pagoda2	SOUP	0.0420358	0.0608278
Pagoda2	SNN-Cliq	0.375618	0.395796
scapGNN	keams_1	0.597837	0.561185
scapGNN	keams_2	0.517308	0.524766
scapGNN	keams_3	0.544903	0.528648
scapGNN	keams_4	0.520586	0.525821
scapGNN	keams_5	0.560528	0.542086
scapGNN	hierarchical	0.47924	0.53216
scapGNN	spectral	0.489609	0.552622
scapGNN	DBSCAN_1	0.353775	0.512506
scapGNN	DBSCAN_2	0.476181	0.534836
scapGNN	DBSCAN_3	0.35675	0.424255
scapGNN	DBSCAN_4	0.249153	0.323672
scapGNN	DBSCAN_5	0.126915	0.182294
scapGNN	SC3	0.474645	0.510599
scapGNN	Seurat_0.5	0.434313	0.522733
scapGNN	Seurat_1	0.333359	0.475289
scapGNN	Seurat_1.5	0.276738	0.449731
scapGNN	CIDR	0.518542	0.538374
scapGNN	pcaReduce_1	0.575264	0.587116
scapGNN	pcaReduce_2	0.651561	0.619306
scapGNN	pcaReduce_3	0.573493	0.606828
scapGNN	pcaReduce_4	0.573493	0.606828
scapGNN	pcaReduce_5	0.655552	0.646554
scapGNN	SNN-Cliq	0.0720399	0.306869
UniPath	keams_1	0.27242	0.242922
UniPath	keams_2	0.246475	0.24549
UniPath	keams_3	0.256647	0.239509
UniPath	keams_4	0.27172	0.236922
UniPath	keams_5	0.248173	0.237042
UniPath	hierarchical	0.339502	0.356825
UniPath	spectral	0.326735	0.360625
UniPath	DBSCAN_1	0.132846	0.0819428
UniPath	DBSCAN_2	0.132335	0.0855603
UniPath	DBSCAN_3	0.102515	0.0654726
UniPath	DBSCAN_4	0.0679628	0.0497736
UniPath	DBSCAN_5	0.0247747	0.0159072
UniPath	SC3	0.494602	0.424525
UniPath	Seurat_0.5	0.336495	0.381974
UniPath	Seurat_1	0.236301	0.322324
UniPath	Seurat_1.5	0.188496	0.303994
UniPath	CIDR	0.174691	0.214595
UniPath	pcaReduce_1	0.352192	0.355276
UniPath	pcaReduce_2	0.292511	0.30822
UniPath	pcaReduce_3	0.350478	0.354762
UniPath	pcaReduce_4	0.302019	0.337832
UniPath	pcaReduce_5	0.352605	0.355989
UniPath	SOUP	0.0689306	0.0541669
UniPath	SNN-Cliq	0.0557819	0.209402
AUCell	keams_1	0.234946	0.345094
AUCell	keams_2	0.249844	0.361024
AUCell	keams_3	0.294801	0.359137
AUCell	keams_4	0.244715	0.352977
AUCell	keams_5	0.302996	0.356691
AUCell	hierarchical	0.231208	0.372971
AUCell	spectral	0.19301	0.341701
AUCell	DBSCAN_1	0.0213028	0.0274322
AUCell	DBSCAN_2	0.0136408	0.0264031
AUCell	DBSCAN_3	0.00700821	0.0124515
AUCell	DBSCAN_4	0.00249986	0.0105351
AUCell	DBSCAN_5	0.00142004	0.0123913
AUCell	SC3	0.331852	0.408335
AUCell	CIDR	0.280703	0.374134
AUCell	pcaReduce_1	0.24438	0.360913
AUCell	pcaReduce_2	0.251007	0.367677
AUCell	pcaReduce_3	0.291583	0.358477
AUCell	pcaReduce_4	0.339257	0.415248
AUCell	pcaReduce_5	0.211871	0.339522
AUCell	SOUP	0.0674779	0.0902975
AUCell	SNN-Cliq	0.0953958	0.12506
AUCell	Seurat_0.5	0.201339	0.302386
AUCell	Seurat_1	0.340771	0.431239
AUCell	Seurat_1.5	0.382739	0.469449
Gene	keams_1	0.282608	0.420194
Gene	keams_2	0.24603	0.389663
Gene	keams_3	0.313209	0.391061
Gene	keams_4	0.305668	0.40253
Gene	keams_5	0.253502	0.388928
Gene	hierarchical	0.495619	0.633242
Gene	spectral	0.499504	0.626869
Gene	DBSCAN_1	0.0484031	0.0671436
Gene	DBSCAN_2	0.0283622	0.0527578
Gene	DBSCAN_3	0.0134323	0.0393682
Gene	DBSCAN_4	0.00148185	0.0138165
Gene	DBSCAN_5	0.00019139	0.00440028
Gene	SC3	0.607623	0.700893
Gene	Seurat_0.3	0.437024	0.523008
Gene	Seurat_0.6	0.498635	0.56761
Gene	Seurat_0.9	0.520695	0.6
Gene	CIDR	0.384266	0.497767
Gene	pcaReduce_1	0.551107	0.637746
Gene	pcaReduce_2	0.491395	0.617157
Gene	pcaReduce_3	0.339718	0.563118
Gene	pcaReduce_4	0.33827	0.542056
Gene	pcaReduce_5	0.528452	0.62022
Gene	SOUP	0.371775	0.506344
Gene	SNN-Cliq	0	0
Pagoda2	keams_1	0.233995	0.340442
Pagoda2	keams_2	0.204479	0.331214
Pagoda2	keams_3	0.239009	0.3442
Pagoda2	keams_4	0.220256	0.345597
Pagoda2	keams_5	0.260036	0.347196
Pagoda2	hierarchical	0.346266	0.467402
Pagoda2	spectral	0.352902	0.479177
Pagoda2	DBSCAN_1	0.0964065	0.142121
Pagoda2	DBSCAN_2	0.0656872	0.107745
Pagoda2	DBSCAN_3	0.0267234	0.0600331
Pagoda2	DBSCAN_4	0.0124705	0.032306
Pagoda2	DBSCAN_5	0.00704832	0.0303147
Pagoda2	SC3	0.525988	0.628272
Pagoda2	CIDR	0.161194	0.290846
Pagoda2	pcaReduce_1	0.297091	0.439873
Pagoda2	pcaReduce_2	0.298373	0.437973
Pagoda2	pcaReduce_3	0.244142	0.407811
Pagoda2	pcaReduce_4	0.349833	0.458472
Pagoda2	pcaReduce_5	0.346327	0.467146
Pagoda2	SOUP	0.0737427	0.107818
Pagoda2	SNN-Cliq	0.301034	0.437094
Pagoda2	Seurat_0.5	0.287103	0.3656
Pagoda2	Seurat_1	0.380232	0.481679
Pagoda2	Seurat_1.5	0.424657	0.532377
scapGNN	keams_1	0.29836	0.485294
scapGNN	keams_2	0.296456	0.49225
scapGNN	keams_3	0.334589	0.536167
scapGNN	keams_4	0.408297	0.497257
scapGNN	keams_5	0.300018	0.510724
scapGNN	hierarchical	0.51452	0.604347
scapGNN	spectral	0.35783	0.555718
scapGNN	DBSCAN_1	0.360553	0.584412
scapGNN	DBSCAN_2	0.443351	0.632959
scapGNN	DBSCAN_3	0.509522	0.635755
scapGNN	DBSCAN_4	0.0366411	0.136746
scapGNN	DBSCAN_5	0.033181	0.122263
scapGNN	SC3	0.582537	0.660035
scapGNN	CIDR	0.38464	0.506941
scapGNN	pcaReduce_1	0.489372	0.562033
scapGNN	pcaReduce_2	0.386212	0.576523
scapGNN	pcaReduce_3	0.340348	0.529552
scapGNN	pcaReduce_4	0.411004	0.565225
scapGNN	pcaReduce_5	0.431647	0.565334
scapGNN	SOUP	0.103967	0.129536
scapGNN	SNN-Cliq	0.470256	0.609873
scapGNN	Seurat_0.5	0.53485	0.60856
scapGNN	Seurat_1	0.513464	0.600096
scapGNN	Seurat_1.5	0.551275	0.626147
UniPath	keams_1	0.16273	0.319387
UniPath	keams_2	0.196389	0.330885
UniPath	keams_3	0.190869	0.325098
UniPath	keams_4	0.18226	0.320349
UniPath	keams_5	0.162058	0.303628
UniPath	hierarchical	0.294911	0.414013
UniPath	spectral	0.269389	0.362712
UniPath	DBSCAN_1	0.0199744	0.0276831
UniPath	DBSCAN_2	0.0149125	0.0215783
UniPath	DBSCAN_3	0.0135201	0.0215354
UniPath	DBSCAN_4	0.00893048	0.0171604
UniPath	DBSCAN_5	0.00417916	0.0103128
UniPath	SC3	0.265904	0.403876
UniPath	CIDR	0.131906	0.280212
UniPath	pcaReduce_1	0.222364	0.361977
UniPath	pcaReduce_2	0.220978	0.371331
UniPath	pcaReduce_3	0.242904	0.379687
UniPath	pcaReduce_4	0.295525	0.387191
UniPath	pcaReduce_5	0.259777	0.382499
UniPath	SOUP	0.00257134	0.00780963
UniPath	SNN-Cliq	0	0
UniPath	Seurat_0.5	0.170691	0.217026
UniPath	Seurat_1	0.262465	0.320092
UniPath	Seurat_1.5	0.345448	0.368038
Gene	keams_1	0.745252	0.838414
Gene	keams_2	0.52665	0.666833
Gene	keams_3	0.722062	0.83639
Gene	keams_4	0.722062	0.83639
Gene	keams_5	0.721012	0.838889
Gene	hierarchical	0.735979	0.86158
Gene	spectral	0.733588	0.858871
Gene	DBSCAN_1	0.281975	0.328939
Gene	DBSCAN_2	0.345556	0.481225
Gene	DBSCAN_3	0.26529	0.415067
Gene	DBSCAN_4	0.287275	0.460394
Gene	DBSCAN_5	0.213903	0.378018
Gene	Seurat_0.5	0.724523	0.861061
Gene	Seurat_1	0.680473	0.861061
Gene	Seurat_1.5	0.571036	0.729439
Gene	CIDR	0.765402	0.862591
Gene	pcaReduce_1	0.717648	0.849053
Gene	pcaReduce_2	0.758965	0.857464
Gene	pcaReduce_3	0.73674	0.852969
Gene	pcaReduce_4	0.65556	0.786445
Gene	pcaReduce_5	0.484386	0.680609
Gene	SOUP	0.225169	0.341276
AUCell	keams_1	0.372218	0.480198
AUCell	keams_2	0.394714	0.492483
AUCell	keams_3	0.372378	0.478208
AUCell	keams_4	0.39298	0.504162
AUCell	keams_5	0.36059	0.478333
AUCell	hierarchical	0.497059	0.63792
AUCell	spectral	0.504006	0.6013
AUCell	DBSCAN_1	0.261547	0.342506
AUCell	DBSCAN_2	0.10512	0.133228
AUCell	DBSCAN_3	0.0644428	0.0795306
AUCell	DBSCAN_4	0.0319432	0.047966
AUCell	DBSCAN_5	0.0107717	0.020168
AUCell	SC3	0.765482	0.849659
AUCell	CIDR	0.393209	0.530858
AUCell	pcaReduce_1	0.358875	0.514262
AUCell	pcaReduce_2	0.477543	0.563307
AUCell	pcaReduce_3	0.447727	0.551017
AUCell	pcaReduce_4	0.556406	0.620189
AUCell	pcaReduce_5	0.500615	0.599641
AUCell	SOUP	0.238938	0.272494
AUCell	SNN-Cliq	0.407818	0.52632
AUCell	Seurat_0.5	0.765236	0.840396
AUCell	Seurat_1	0.742847	0.838136
AUCell	Seurat_1.5	0.716486	0.816699
Pagoda2	keams_1	0.551757	0.673856
Pagoda2	keams_2	0.615935	0.716016
Pagoda2	keams_3	0.550501	0.676532
Pagoda2	keams_4	0.550501	0.676532
Pagoda2	keams_5	0.615935	0.716016
Pagoda2	hierarchical	0.742113	0.855731
Pagoda2	spectral	0.720171	0.837758
Pagoda2	DBSCAN_1	0.280726	0.334299
Pagoda2	DBSCAN_2	0.257169	0.338949
Pagoda2	DBSCAN_3	0.250602	0.406017
Pagoda2	DBSCAN_4	0.187313	0.339766
Pagoda2	DBSCAN_5	0.113883	0.219482
Pagoda2	SC3	0.773572	0.857365
Pagoda2	CIDR	0.609622	0.739324
Pagoda2	pcaReduce_1	0.609452	0.740402
Pagoda2	pcaReduce_2	0.682481	0.796013
Pagoda2	pcaReduce_3	0.694649	0.804693
Pagoda2	pcaReduce_4	0.58295	0.733209
Pagoda2	pcaReduce_5	0.609452	0.740402
Pagoda2	SOUP	0.189236	0.223632
Pagoda2	SNN-Cliq	0.665592	0.818205
Pagoda2	Seurat_0.5	0.771909	0.846684
Pagoda2	Seurat_1	0.801236	0.872988
Pagoda2	Seurat_1.5	0.636841	0.740442
scapGNN	keams_1	0.841195	0.889153
scapGNN	keams_2	0.571014	0.74554
scapGNN	keams_3	0.736143	0.837589
scapGNN	keams_4	0.713478	0.830857
scapGNN	keams_5	0.841195	0.889153
scapGNN	hierarchical	0.725367	0.86158
scapGNN	spectral	0.724036	0.858871
scapGNN	DBSCAN_1	0.388794	0.564525
scapGNN	DBSCAN_2	0.536333	0.664083
scapGNN	DBSCAN_3	0.63658	0.745709
scapGNN	DBSCAN_4	0.692784	0.805805
scapGNN	DBSCAN_5	0.750733	0.854187
scapGNN	SC3	0.669188	0.808027
scapGNN	CIDR	0.74954	0.862098
scapGNN	pcaReduce_1	0.690506	0.819381
scapGNN	pcaReduce_2	0.758797	0.856274
scapGNN	pcaReduce_3	0.72471	0.856016
scapGNN	pcaReduce_4	0.724108	0.856016
scapGNN	pcaReduce_5	0.725936	0.818976
scapGNN	SOUP	0.228345	0.253432
scapGNN	SNN-Cliq	0.335074	0.516974
scapGNN	Seurat_0.5	0.785846	0.862406
scapGNN	Seurat_1	0.801659	0.859411
scapGNN	Seurat_1.5	0.574887	0.699466
UniPath	keams_1	0.309421	0.449198
UniPath	keams_2	0.296914	0.434822
UniPath	keams_3	0.344782	0.467192
UniPath	keams_4	0.343937	0.466756
UniPath	keams_5	0.343999	0.46599
UniPath	hierarchical	0.690643	0.7548
UniPath	spectral	0.57735	0.675324
UniPath	DBSCAN_1	0.229055	0.29005
UniPath	DBSCAN_2	0.238991	0.314135
UniPath	DBSCAN_3	0.068649	0.0926392
UniPath	DBSCAN_4	0.0339842	0.0563935
UniPath	DBSCAN_5	0.0113143	0.0273649
UniPath	SC3	0.652272	0.738076
UniPath	CIDR	0.580211	0.675589
UniPath	pcaReduce_1	0.608464	0.70505
UniPath	pcaReduce_2	0.608464	0.70505
UniPath	pcaReduce_3	0.662366	0.721862
UniPath	pcaReduce_4	0.585508	0.675756
UniPath	pcaReduce_5	0.583921	0.678967
UniPath	SOUP	0.000948236	0.0030596
UniPath	SNN-Cliq	0.631838	0.710575
UniPath	Seurat_0.5	0.702004	0.760969
UniPath	Seurat_1	0.707516	0.783737
UniPath	Seurat_1.5	0.668048	0.763835
Gene	keams_1	0.521971	0.631952
Gene	keams_2	0.625951	0.753948
Gene	keams_3	0.623754	0.753758
Gene	keams_4	0.612622	0.745219
Gene	keams_5	0.579369	0.73864
Gene	hierarchical	0.6303	0.760003
Gene	spectral	0.658022	0.763294
Gene	DBSCAN_1	0.273521	0.311367
Gene	DBSCAN_2	0.169678	0.187
Gene	DBSCAN_3	0.0822838	0.133843
Gene	DBSCAN_4	0.0292726	0.0900219
Gene	DBSCAN_5	-0.00235651	0.0350988
Gene	Seurat_0.5	0.721845	0.822407
Gene	Seurat_1	0.696076	0.748733
Gene	Seurat_1.5	0.606422	0.689148
Gene	CIDR	0.645149	0.774235
Gene	pcaReduce_1	0.69068	0.802428
Gene	pcaReduce_2	0.649833	0.775714
Gene	pcaReduce_3	0.649833	0.775714
Gene	pcaReduce_4	0.624636	0.744202
Gene	pcaReduce_5	0.519506	0.667061
Gene	SOUP	0.456256	0.511255
AUCell	keams_1	0.142453	0.190248
AUCell	keams_2	0.145818	0.185097
AUCell	keams_3	0.13673	0.188473
AUCell	keams_4	0.143903	0.199604
AUCell	keams_5	0.149159	0.202058
AUCell	hierarchical	0.243157	0.310266
AUCell	spectral	0.329601	0.399964
AUCell	DBSCAN_1	0.0716392	0.0674792
AUCell	DBSCAN_2	0.0502704	0.058109
AUCell	DBSCAN_3	0.0316607	0.0458048
AUCell	DBSCAN_4	0.0181513	0.0435313
AUCell	DBSCAN_5	0.00653786	0.0237074
AUCell	SC3	0.505133	0.588599
AUCell	CIDR	0.0973862	0.199644
AUCell	pcaReduce_1	0.166499	0.249723
AUCell	pcaReduce_2	0.15653	0.254826
AUCell	pcaReduce_3	0.1632	0.238276
AUCell	pcaReduce_4	0.178173	0.264575
AUCell	pcaReduce_5	0.157641	0.242985
AUCell	SOUP	0.147274	0.154444
AUCell	SNN-Cliq	0.302187	0.383327
AUCell	Seurat_0.5	0.660202	0.701148
AUCell	Seurat_1	0.552468	0.729559
AUCell	Seurat_1.5	0.588004	0.674593
Pagoda2	keams_1	0.424854	0.539952
Pagoda2	keams_2	0.488211	0.591844
Pagoda2	keams_3	0.489083	0.592073
Pagoda2	keams_4	0.489083	0.592073
Pagoda2	keams_5	0.424387	0.538186
Pagoda2	hierarchical	0.60344	0.703394
Pagoda2	spectral	0.598107	0.710074
Pagoda2	DBSCAN_1	0.347938	0.428557
Pagoda2	DBSCAN_2	0.373472	0.470551
Pagoda2	DBSCAN_3	0.323336	0.389609
Pagoda2	DBSCAN_4	0.0183195	0.0667068
Pagoda2	DBSCAN_5	0.000302886	0.0380243
Pagoda2	SC3	0.617103	0.745286
Pagoda2	CIDR	0.577925	0.687232
Pagoda2	pcaReduce_1	0.603714	0.698297
Pagoda2	pcaReduce_2	0.584476	0.698301
Pagoda2	pcaReduce_3	0.584476	0.698301
Pagoda2	pcaReduce_4	0.507308	0.663377
Pagoda2	pcaReduce_5	0.56313	0.690244
Pagoda2	SOUP	0.268577	0.290163
Pagoda2	SNN-Cliq	0.30063	0.471759
Pagoda2	Seurat_0.5	0.713692	0.82424
Pagoda2	Seurat_1	0.59442	0.702404
Pagoda2	Seurat_1.5	0.569856	0.657106
scapGNN	keams_1	0.465113	0.646235
scapGNN	keams_2	0.758229	0.851904
scapGNN	keams_3	0.495901	0.636812
scapGNN	keams_4	0.656562	0.757979
scapGNN	keams_5	0.656292	0.724065
scapGNN	hierarchical	0.758903	0.857271
scapGNN	spectral	0.746126	0.848662
scapGNN	DBSCAN_1	0.626154	0.751792
scapGNN	DBSCAN_2	0.662758	0.743131
scapGNN	DBSCAN_3	0.600349	0.690562
scapGNN	DBSCAN_4	0.624614	0.741728
scapGNN	DBSCAN_5	0.674144	0.7415
scapGNN	SC3	0.752286	0.857059
scapGNN	CIDR	0.65482	0.76546
scapGNN	pcaReduce_1	0.711108	0.829471
scapGNN	pcaReduce_2	0.711108	0.829471
scapGNN	pcaReduce_3	0.457226	0.645535
scapGNN	pcaReduce_4	0.663229	0.782242
scapGNN	pcaReduce_5	0.522705	0.656925
scapGNN	SOUP	0.26274	0.303716
scapGNN	SNN-Cliq	0.190852	0.428612
scapGNN	Seurat_0.5	0.714365	0.803853
scapGNN	Seurat_1	0.694554	0.739381
scapGNN	Seurat_1.5	0.5835	0.688255
UniPath	keams_1	0.2438	0.35825
UniPath	keams_2	0.313029	0.434762
UniPath	keams_3	0.312925	0.395666
UniPath	keams_4	0.227785	0.343993
UniPath	keams_5	0.286394	0.389791
UniPath	hierarchical	0.465226	0.568293
UniPath	spectral	0.46246	0.528564
UniPath	DBSCAN_1	0.0924676	0.0923608
UniPath	DBSCAN_2	0.0631892	0.0805214
UniPath	DBSCAN_3	0.0263879	0.0651403
UniPath	DBSCAN_4	0.00413941	0.0362739
UniPath	DBSCAN_5	-0.000896986	0.0138967
UniPath	SC3	0.620399	0.728824
UniPath	CIDR	0.311155	0.389126
UniPath	pcaReduce_1	0.388053	0.453496
UniPath	pcaReduce_2	0.374658	0.452174
UniPath	pcaReduce_3	0.375298	0.456438
UniPath	pcaReduce_4	0.38051	0.48308
UniPath	pcaReduce_5	0.440293	0.512722
UniPath	SOUP	0.169594	0.159671
UniPath	SNN-Cliq	0.318748	0.36405
UniPath	Seurat_0.5	0.602544	0.67806
UniPath	Seurat_1	0.562056	0.686318
UniPath	Seurat_1.5	0.568483	0.659906
Gene	keams_1	0.507236	0.576412
Gene	keams_2	0.482466	0.576462
Gene	keams_3	0.480719	0.586199
Gene	keams_4	0.413731	0.558172
Gene	keams_5	0.482466	0.576462
Gene	hierarchical	0.657603	0.735589
Gene	spectral	0.637745	0.655559
Gene	DBSCAN_1	0.347121	0.380582
Gene	DBSCAN_2	0.216811	0.23643
Gene	DBSCAN_3	0.108665	0.174478
Gene	DBSCAN_4	0.0146028	0.0763738
Gene	DBSCAN_5	-0.00270045	0.0268157
Gene	Seurat_0.5	0.671042	0.698663
Gene	Seurat_1	0.562443	0.633163
Gene	Seurat_1.5	0.408489	0.544261
Gene	CIDR	0.552611	0.665474
Gene	pcaReduce_1	0.586601	0.663015
Gene	pcaReduce_2	0.441295	0.583761
Gene	pcaReduce_3	0.463205	0.602709
Gene	pcaReduce_4	0.621138	0.667123
Gene	pcaReduce_5	0.463205	0.602709
Gene	SOUP	0.320658	0.400828
AUCell	keams_1	0.153052	0.232708
AUCell	keams_2	0.176676	0.252247
AUCell	keams_3	0.13685	0.214646
AUCell	keams_4	0.172939	0.25368
AUCell	keams_5	0.156604	0.229041
AUCell	hierarchical	0.214392	0.276373
AUCell	spectral	0.244347	0.316453
AUCell	DBSCAN_1	0.109939	0.111013
AUCell	DBSCAN_2	0.0582057	0.0835571
AUCell	DBSCAN_3	0.0145079	0.0447139
AUCell	DBSCAN_4	0.00110129	0.0253315
AUCell	DBSCAN_5	-0.00219379	0.0131915
AUCell	SC3	0.492534	0.561966
AUCell	Seurat_0.5	0.535281	0.566323
AUCell	Seurat_1	0.597619	0.636707
AUCell	Seurat_1.5	0.522106	0.599501
AUCell	CIDR	0.156357	0.227106
AUCell	pcaReduce_1	0.223148	0.326716
AUCell	pcaReduce_2	0.200305	0.29892
AUCell	pcaReduce_3	0.208583	0.315031
AUCell	pcaReduce_4	0.216447	0.314256
AUCell	pcaReduce_5	0.190618	0.252284
AUCell	SOUP	-0.00518937	0.0195307
AUCell	SNN-Cliq	0.23217	0.326706
Pagoda2	keams_1	0.571057	0.622675
Pagoda2	keams_2	0.4307	0.555335
Pagoda2	keams_3	0.432187	0.560343
Pagoda2	keams_4	0.557657	0.614751
Pagoda2	keams_5	0.557657	0.614751
Pagoda2	hierarchical	0.539269	0.638547
Pagoda2	spectral	0.612702	0.655438
Pagoda2	DBSCAN_1	0.343772	0.383259
Pagoda2	DBSCAN_2	0.216109	0.239354
Pagoda2	DBSCAN_3	0.0714415	0.133208
Pagoda2	DBSCAN_4	0.0120307	0.0660399
Pagoda2	DBSCAN_5	-0.00134768	0.0310631
Pagoda2	SC3	0.750093	0.745842
Pagoda2	CIDR	0.463455	0.541559
Pagoda2	pcaReduce_1	0.587628	0.643932
Pagoda2	pcaReduce_2	0.415249	0.561051
Pagoda2	pcaReduce_3	0.587628	0.643932
Pagoda2	pcaReduce_4	0.587628	0.643932
Pagoda2	pcaReduce_5	0.410079	0.562091
Pagoda2	SOUP	0.127057	0.134308
Pagoda2	SNN-Cliq	0.418871	0.487154
Pagoda2	Seurat_0.5	0.672513	0.699495
Pagoda2	Seurat_1	0.54485	0.60365
Pagoda2	Seurat_1.5	0.512088	0.578949
scapGNN	keams_1	0.592	0.674377
scapGNN	keams_2	0.560075	0.655673
scapGNN	keams_3	0.583025	0.674999
scapGNN	keams_4	0.502346	0.647964
scapGNN	keams_5	0.438584	0.594756
scapGNN	hierarchical	0.646382	0.724154
scapGNN	spectral	0.592321	0.695323
scapGNN	DBSCAN_1	0.512828	0.570147
scapGNN	DBSCAN_2	0.555184	0.616991
scapGNN	DBSCAN_3	0.36574	0.532195
scapGNN	DBSCAN_4	0.320037	0.481504
scapGNN	DBSCAN_5	0.152796	0.269159
scapGNN	SC3	0.686177	0.719788
scapGNN	CIDR	0.562674	0.663502
scapGNN	pcaReduce_1	0.583892	0.663612
scapGNN	pcaReduce_2	0.527512	0.640514
scapGNN	pcaReduce_3	0.583892	0.663612
scapGNN	pcaReduce_4	0.583892	0.663612
scapGNN	pcaReduce_5	0.583892	0.663612
scapGNN	SOUP	0.186575	0.180978
scapGNN	SNN-Cliq	0.217779	0.416659
scapGNN	Seurat_0.5	0.628966	0.700165
scapGNN	Seurat_1	0.508457	0.616414
scapGNN	Seurat_1.5	0.459298	0.570018
UniPath	keams_1	0.19309	0.281562
UniPath	keams_2	0.210064	0.282825
UniPath	keams_3	0.187142	0.267591
UniPath	keams_4	0.208048	0.2801
UniPath	keams_5	0.200527	0.27961
UniPath	hierarchical	0.356968	0.389382
UniPath	spectral	0.32579	0.395177
UniPath	DBSCAN_1	0.0887615	0.105496
UniPath	DBSCAN_2	0.0488053	0.0883897
UniPath	DBSCAN_3	0.0262973	0.0767632
UniPath	DBSCAN_4	0.00559519	0.0513155
UniPath	DBSCAN_5	-0.00205561	0.0196053
UniPath	SC3	0.199488	0.254786
UniPath	CIDR	0.212233	0.313092
UniPath	pcaReduce_1	0.33204	0.390687
UniPath	pcaReduce_2	0.332288	0.383312
UniPath	pcaReduce_3	0.254376	0.338117
UniPath	pcaReduce_4	0.315822	0.389494
UniPath	pcaReduce_5	0.307609	0.383613
UniPath	SOUP	0.0522266	0.0652058
UniPath	SNN-Cliq	0.0579016	0.227574
UniPath	Seurat_0.5	0.521118	0.548177
UniPath	Seurat_1	0.549884	0.584187
UniPath	Seurat_1.5	0.412598	0.504738
Gene	keams_1	0.141728	0.314828
Gene	keams_2	0.147035	0.313387
Gene	keams_3	0.1538	0.313294
Gene	keams_4	0.156207	0.309063
Gene	keams_5	0.139863	0.311878
Gene	hierarchical	0.262367	0.510488
Gene	spectral	0.2732	0.518924
Gene	DBSCAN_1	0.044963	0.0945923
Gene	DBSCAN_2	0.0571047	0.102239
Gene	DBSCAN_3	0.0633423	0.0918068
Gene	DBSCAN_4	0.0514594	0.0749323
Gene	DBSCAN_5	0.0263321	0.0407542
Gene	Seurat_0.5	0.311309	0.538212
Gene	Seurat_1	0.267087	0.507395
Gene	Seurat_1.5	0.263879	0.481032
Gene	CIDR	0.261213	0.463548
Gene	pcaReduce_1	0.26045	0.4865
Gene	pcaReduce_2	0.259104	0.494605
Gene	pcaReduce_3	0.274996	0.487031
Gene	pcaReduce_4	0.283701	0.501012
Gene	pcaReduce_5	0.269433	0.503175
Gene	SOUP	0.0199456	0.0816223
AUCell	keams_1	0.0525842	0.142624
AUCell	keams_2	0.058071	0.137245
AUCell	keams_3	0.0575459	0.138612
AUCell	keams_4	0.0579825	0.138786
AUCell	keams_5	0.061221	0.141497
AUCell	hierarchical	0.107943	0.215376
AUCell	spectral	0.102497	0.215349
AUCell	DBSCAN_1	0.0157452	0.0314577
AUCell	DBSCAN_2	0.0166304	0.0231434
AUCell	DBSCAN_3	0.0150622	0.0193463
AUCell	DBSCAN_4	0.0129223	0.0133763
AUCell	DBSCAN_5	0.00660019	0.00908533
AUCell	SC3	0.104898	0.266205
AUCell	CIDR	0.0988247	0.21712
AUCell	pcaReduce_1	0.0981171	0.211795
AUCell	pcaReduce_2	0.0904922	0.221978
AUCell	pcaReduce_3	0.0985468	0.223531
AUCell	pcaReduce_4	0.0918841	0.202651
AUCell	pcaReduce_5	0.0955415	0.230226
AUCell	SOUP	0.0264258	0.0469851
AUCell	SNN-Cliq	0.0403803	0.156703
AUCell	Seurat_0.5	0.223693	0.345367
AUCell	Seurat_1	0.172402	0.347327
AUCell	Seurat_1.5	0.185164	0.349114
Pagoda2	keams_1	0.130407	0.284587
Pagoda2	keams_2	0.154841	0.304668
Pagoda2	keams_3	0.139066	0.305719
Pagoda2	keams_4	0.149988	0.301078
Pagoda2	keams_5	0.150796	0.302874
Pagoda2	hierarchical	0.173306	0.391617
Pagoda2	spectral	0.175417	0.369457
Pagoda2	DBSCAN_1	0.0783282	0.12337
Pagoda2	DBSCAN_2	0.109784	0.135156
Pagoda2	DBSCAN_3	0.108848	0.131146
Pagoda2	DBSCAN_4	0.0771241	0.107722
Pagoda2	DBSCAN_5	0.0383626	0.071965
Pagoda2	SC3	0.224051	0.432671
Pagoda2	CIDR	0.12249	0.321847
Pagoda2	pcaReduce_1	0.182813	0.367335
Pagoda2	pcaReduce_2	0.180928	0.363104
Pagoda2	pcaReduce_3	0.200713	0.383089
Pagoda2	pcaReduce_4	0.187215	0.367026
Pagoda2	pcaReduce_5	0.200713	0.383089
Pagoda2	SOUP	0.141017	0.175742
Pagoda2	SNN-Cliq	0.147077	0.301581
Pagoda2	Seurat_0.5	0.245573	0.442415
Pagoda2	Seurat_1	0.221194	0.42705
Pagoda2	Seurat_1.5	0.215957	0.416862
scapGNN	keams_1	0.183522	0.387829
scapGNN	keams_2	0.183309	0.399615
scapGNN	keams_3	0.216287	0.397149
scapGNN	keams_4	0.195956	0.407178
scapGNN	keams_5	0.21392	0.422475
scapGNN	hierarchical	0.256859	0.485221
scapGNN	spectral	0.265222	0.486563
scapGNN	DBSCAN_1	0.0870883	0.213059
scapGNN	DBSCAN_2	0.119126	0.235144
scapGNN	DBSCAN_3	0.14871	0.273196
scapGNN	DBSCAN_4	0.183018	0.316473
scapGNN	DBSCAN_5	0.0839287	0.197762
scapGNN	SC3	0.278886	0.49029
scapGNN	CIDR	0.197803	0.408322
scapGNN	pcaReduce_1	0.236875	0.448083
scapGNN	pcaReduce_2	0.27049	0.491696
scapGNN	pcaReduce_3	0.235997	0.46575
scapGNN	pcaReduce_4	0.2501	0.507807
scapGNN	pcaReduce_5	0.240457	0.479999
scapGNN	SOUP	0.0773492	0.109278
scapGNN	SNN-Cliq	0.271139	0.506238
scapGNN	Seurat_0.5	0.33882	0.569767
scapGNN	Seurat_1	0.30912	0.526961
scapGNN	Seurat_1.5	0.271498	0.493633
UniPath	keams_1	0.0715735	0.183873
UniPath	keams_2	0.0718103	0.184806
UniPath	keams_3	0.0712616	0.185546
UniPath	keams_4	0.0734295	0.189253
UniPath	keams_5	0.0701082	0.185607
UniPath	hierarchical	0.108513	0.261485
UniPath	spectral	0.0902121	0.213977
UniPath	DBSCAN_1	0.0630561	0.0518884
UniPath	DBSCAN_2	0.0578936	0.0490091
UniPath	DBSCAN_3	0.0498656	0.0522904
UniPath	DBSCAN_4	0.0377065	0.0522988
UniPath	DBSCAN_5	0.0147249	0.0216021
UniPath	SC3	0.0520025	0.135808
UniPath	CIDR	0.0780116	0.196458
UniPath	pcaReduce_1	0.0945247	0.215518
UniPath	pcaReduce_2	0.103842	0.228146
UniPath	pcaReduce_3	0.0994031	0.224938
UniPath	pcaReduce_4	0.0987349	0.239861
UniPath	pcaReduce_5	0.086221	0.202591
UniPath	SOUP	0.0700348	0.0569307
UniPath	SNN-Cliq	0.0223154	0.0600691
UniPath	Seurat_0.5	0.127646	0.273677
UniPath	Seurat_1	0.168031	0.311462
UniPath	Seurat_1.5	0.15178	0.290442
Gene	keams_1	0.624643	0.730288
Gene	keams_2	0.661596	0.719769
Gene	keams_3	0.661596	0.719769
Gene	keams_4	0.668827	0.762065
Gene	keams_5	0.670138	0.762163
Gene	hierarchical	0.963768	0.960279
Gene	spectral	0.771427	0.792989
Gene	DBSCAN_1	0.287065	0.360472
Gene	DBSCAN_2	0.368557	0.418899
Gene	DBSCAN_3	0.415655	0.468836
Gene	DBSCAN_4	0.0586235	0.083683
Gene	DBSCAN_5	0.0263657	0.0526697
Gene	Seurat_0.5	0.797177	0.825132
Gene	Seurat_1	0.797177	0.825132
Gene	Seurat_1.5	0.763647	0.794744
Gene	CIDR	0.862689	0.888009
Gene	pcaReduce_1	0.940643	0.936874
Gene	pcaReduce_2	0.75708	0.843347
Gene	pcaReduce_3	0.940643	0.936874
Gene	pcaReduce_4	0.75708	0.843347
Gene	pcaReduce_5	0.625249	0.735696
Gene	SOUP	0.713044	0.72687
AUCell	keams_1	0.427843	0.473487
AUCell	keams_2	0.389966	0.454847
AUCell	keams_3	0.389966	0.454847
AUCell	keams_4	0.234455	0.333397
AUCell	keams_5	0.389966	0.454847
AUCell	hierarchical	0.406211	0.537404
AUCell	spectral	0.327613	0.452472
AUCell	DBSCAN_1	0.201389	0.299252
AUCell	DBSCAN_2	0.116566	0.187187
AUCell	DBSCAN_3	0.0296602	0.0548799
AUCell	DBSCAN_4	0.0189919	0.0503933
AUCell	DBSCAN_5	0.000307942	0.0299557
AUCell	SC3	0.690167	0.712579
AUCell	CIDR	0.287399	0.354509
AUCell	pcaReduce_1	0.477736	0.524134
AUCell	pcaReduce_2	0.477736	0.524134
AUCell	pcaReduce_3	0.442979	0.513959
AUCell	pcaReduce_4	0.477736	0.524134
AUCell	pcaReduce_5	0.477736	0.524134
AUCell	SOUP	0.0562862	0.0716135
AUCell	SNN-Cliq	0.41841	0.473282
AUCell	Seurat_0.5	0.713863	0.713584
AUCell	Seurat_1	0.778235	0.787541
AUCell	Seurat_1.5	0.719289	0.78797
Pagoda2	keams_1	0.645252	0.687394
Pagoda2	keams_2	0.685888	0.729727
Pagoda2	keams_3	0.616098	0.69413
Pagoda2	keams_4	0.649177	0.722008
Pagoda2	keams_5	0.649177	0.722008
Pagoda2	hierarchical	0.851519	0.864241
Pagoda2	spectral	0.836003	0.853953
Pagoda2	DBSCAN_1	0.478054	0.63241
Pagoda2	DBSCAN_2	0.591982	0.621432
Pagoda2	DBSCAN_3	0.631469	0.651442
Pagoda2	DBSCAN_4	0.326284	0.378256
Pagoda2	DBSCAN_5	0.314259	0.375494
Pagoda2	SC3	0.926904	0.926309
Pagoda2	CIDR	0.746977	0.769728
Pagoda2	pcaReduce_1	0.501004	0.622116
Pagoda2	pcaReduce_2	0.636872	0.735138
Pagoda2	pcaReduce_3	0.705916	0.766622
Pagoda2	pcaReduce_4	0.792703	0.820344
Pagoda2	pcaReduce_5	0.7809	0.812686
Pagoda2	SOUP	0.27744	0.281396
Pagoda2	SNN-Cliq	0.556678	0.640978
Pagoda2	Seurat_0.5	0.918549	0.918184
Pagoda2	Seurat_1	0.780547	0.799499
Pagoda2	Seurat_1.5	0.739982	0.765844
scapGNN	keams_1	0.860435	0.866309
scapGNN	keams_2	0.688428	0.77212
scapGNN	keams_3	0.857122	0.871224
scapGNN	keams_4	0.82869	0.866878
scapGNN	keams_5	0.808985	0.82383
scapGNN	hierarchical	0.738239	0.855396
scapGNN	spectral	0.738801	0.846174
scapGNN	DBSCAN_1	0.497289	0.70366
scapGNN	DBSCAN_2	0.71329	0.79696
scapGNN	DBSCAN_3	0.824266	0.859518
scapGNN	DBSCAN_4	0.904481	0.888926
scapGNN	DBSCAN_5	0.857992	0.882209
scapGNN	SC3	0.963797	0.962624
scapGNN	CIDR	0.774908	0.846639
scapGNN	pcaReduce_1	0.758801	0.836475
scapGNN	pcaReduce_2	0.758801	0.836475
scapGNN	pcaReduce_3	0.876028	0.888465
scapGNN	pcaReduce_4	0.676856	0.765322
scapGNN	pcaReduce_5	0.622512	0.754526
scapGNN	SOUP	0.277794	0.301776
scapGNN	SNN-Cliq	0.36563	0.54047
scapGNN	Seurat_0.5	0.708496	0.821049
scapGNN	Seurat_1	0.666839	0.72956
scapGNN	Seurat_1.5	0.606826	0.693475
UniPath	keams_1	0.297746	0.408034
UniPath	keams_2	0.343102	0.431957
UniPath	keams_3	0.362403	0.407592
UniPath	keams_4	0.418328	0.476216
UniPath	keams_5	0.322967	0.428814
UniPath	hierarchical	0.46358	0.52643
UniPath	spectral	0.435204	0.547362
UniPath	DBSCAN_1	0.0940909	0.103528
UniPath	DBSCAN_2	0.0651209	0.0671447
UniPath	DBSCAN_3	0.0392949	0.0476841
UniPath	DBSCAN_4	0.0222944	0.0307013
UniPath	DBSCAN_5	0.0110603	0.0254577
UniPath	SC3	0.322696	0.337886
UniPath	CIDR	0.453873	0.51827
UniPath	pcaReduce_1	0.363476	0.465832
UniPath	pcaReduce_2	0.436585	0.498844
UniPath	pcaReduce_3	0.436585	0.498844
UniPath	pcaReduce_4	0.432819	0.472531
UniPath	pcaReduce_5	0.363476	0.465832
UniPath	SOUP	0.0666236	0.0705898
UniPath	SNN-Cliq	0.291242	0.37382
UniPath	Seurat_0.5	0.651312	0.623148
UniPath	Seurat_1	0.63529	0.659615
UniPath	Seurat_1.5	0.63668	0.66956
Gene	keams_1	0.274702	0.439703
Gene	keams_2	0.288359	0.447165
Gene	keams_3	0.335317	0.499652
Gene	keams_4	0.329781	0.475882
Gene	keams_5	0.329781	0.475882
Gene	hierarchical	0.439965	0.550705
Gene	spectral	0.373771	0.540604
Gene	DBSCAN_1	0.311295	0.310929
Gene	DBSCAN_2	0.377474	0.377655
Gene	DBSCAN_3	0.4317	0.435351
Gene	DBSCAN_4	0.474948	0.485176
Gene	DBSCAN_5	0.417825	0.424482
Gene	Seurat_0.5	0.43498	0.541799
Gene	Seurat_1	0.299108	0.45868
Gene	Seurat_1.5	0.197839	0.359613
Gene	CIDR	0.354208	0.532106
Gene	pcaReduce_1	0.486428	0.58775
Gene	pcaReduce_2	0.435713	0.576201
Gene	pcaReduce_3	0.395953	0.552888
Gene	pcaReduce_4	0.397025	0.553289
Gene	pcaReduce_5	0.468108	0.581778
Gene	SOUP	0.0010587	0.0138876
AUCell	keams_1	0.000327578	0.00323924
AUCell	keams_2	0.0087864	0.004047
AUCell	keams_3	0.00937074	0.00469936
AUCell	keams_4	0.00502214	0.00465774
AUCell	keams_5	0.00502214	0.00465774
AUCell	hierarchical	-0.00329713	0.00279893
AUCell	spectral	0.00539903	0.0132448
AUCell	DBSCAN_1	0.00721521	0.0173416
AUCell	DBSCAN_2	0.0243343	0.00950659
AUCell	DBSCAN_3	0.0297379	0.00585897
AUCell	DBSCAN_4	0.0165244	0.00207674
AUCell	DBSCAN_5	0.00644579	0.00145117
AUCell	SC3	0.00399115	0.00211865
AUCell	CIDR	-0.00684193	0.00319361
AUCell	pcaReduce_1	-0.00150189	0.0138108
AUCell	pcaReduce_2	-0.00150189	0.0138108
AUCell	pcaReduce_3	-0.00150189	0.0138108
AUCell	pcaReduce_4	-0.00150189	0.0138108
AUCell	pcaReduce_5	-0.00150189	0.0138108
AUCell	SOUP	-0.0197962	0.0862428
AUCell	SNN-Cliq	-0.0197962	0.0862428
AUCell	Seurat_0.5	0.506457	0.440516
AUCell	Seurat_1	0.296056	0.318148
AUCell	Seurat_1.5	0.227212	0.273139
Pagoda2	keams_1	0.509736	0.440289
Pagoda2	keams_2	0.689606	0.562289
Pagoda2	keams_3	0.69219	0.568576
Pagoda2	keams_4	0.69219	0.568576
Pagoda2	keams_5	0.69219	0.568576
Pagoda2	hierarchical	0.68874	0.584918
Pagoda2	spectral	0.450688	0.438083
Pagoda2	DBSCAN_1	0.3639	0.418424
Pagoda2	DBSCAN_2	0.480164	0.466727
Pagoda2	DBSCAN_3	0.541467	0.495935
Pagoda2	DBSCAN_4	0.0336689	0.0106415
Pagoda2	DBSCAN_5	0.0271532	0.00634676
Pagoda2	SC3	0.856602	0.719714
Pagoda2	CIDR	0.690034	0.598173
Pagoda2	pcaReduce_1	0.719209	0.600996
Pagoda2	pcaReduce_2	0.719209	0.600996
Pagoda2	pcaReduce_3	0.719209	0.600996
Pagoda2	pcaReduce_4	0.719209	0.600996
Pagoda2	pcaReduce_5	0.719209	0.600996
Pagoda2	SOUP	0.774796	0.555948
Pagoda2	SNN-Cliq	0.774796	0.555948
Pagoda2	Seurat_0.5	0.788977	0.644918
Pagoda2	Seurat_1	0.381401	0.407558
Pagoda2	Seurat_1.5	0.249716	0.35012
scapGNN	keams_1	0.714815	0.57501
scapGNN	keams_2	0.736138	0.575451
scapGNN	keams_3	0.74176	0.582702
scapGNN	keams_4	0.74176	0.582702
scapGNN	keams_5	0.74176	0.582702
scapGNN	hierarchical	0.772363	0.625976
scapGNN	spectral	0.445722	0.482067
scapGNN	DBSCAN_1	0.482268	0.459851
scapGNN	DBSCAN_2	0.596585	0.53506
scapGNN	DBSCAN_3	0.693054	0.581803
scapGNN	DBSCAN_4	0.159956	0.134075
scapGNN	DBSCAN_5	0.0480166	0.026454
scapGNN	SC3	0.859809	0.720764
scapGNN	CIDR	0.812214	0.649613
scapGNN	pcaReduce_1	0.820403	0.682086
scapGNN	pcaReduce_2	0.820403	0.682086
scapGNN	pcaReduce_3	0.820403	0.682086
scapGNN	pcaReduce_4	0.820403	0.682086
scapGNN	pcaReduce_5	0.820403	0.682086
scapGNN	SOUP	0.424529	0.240874
scapGNN	SNN-Cliq	0.012635	0.163252
scapGNN	Seurat_0.5	0.573851	0.468979
scapGNN	Seurat_1	0.238154	0.332684
scapGNN	Seurat_1.5	0.189871	0.317529
UniPath	keams_1	0.034611	0.0276172
UniPath	keams_2	0.0493846	0.0325885
UniPath	keams_3	0.0496927	0.0330279
UniPath	keams_4	0.0491258	0.0326601
UniPath	keams_5	0.0491258	0.0326601
UniPath	hierarchical	0.149225	0.124701
UniPath	spectral	0.214778	0.178334
UniPath	DBSCAN_1	0.0405973	0.0122036
UniPath	DBSCAN_2	0.0408469	0.00901139
UniPath	DBSCAN_3	0.0300885	0.00669931
UniPath	DBSCAN_4	0.0326614	0.00895326
UniPath	DBSCAN_5	0.0204096	0.00707966
UniPath	SC3	0.0196061	0.014663
UniPath	CIDR	0.235635	0.211346
UniPath	pcaReduce_1	0.1883	0.168565
UniPath	pcaReduce_2	0.190015	0.170588
UniPath	pcaReduce_3	0.0451747	0.0483777
UniPath	pcaReduce_4	0.1883	0.168565
UniPath	pcaReduce_5	0.0458124	0.0469041
UniPath	SOUP	-0.0176328	0.0600797
UniPath	SNN-Cliq	0.00310902	0.0840119
UniPath	Seurat_0.5	0.307708	0.292614
UniPath	Seurat_1	0.158819	0.190221
UniPath	Seurat_1.5	0.13885	0.178805
AUCell	keams_1	0.109911	0.210681
AUCell	keams_2	0.112847	0.213354
AUCell	keams_3	0.0999284	0.202731
AUCell	keams_4	0.109642	0.222748
AUCell	keams_5	0.0952115	0.199339
AUCell	hierarchical	0.11698	0.23232
AUCell	spectral	0.130889	0.235745
AUCell	DBSCAN_1	0.00378615	0.039836
AUCell	DBSCAN_2	0.0208509	0.0380797
AUCell	DBSCAN_3	0.0241749	0.0389074
AUCell	DBSCAN_4	0.0322383	0.0412473
AUCell	DBSCAN_5	-0.00139482	0.00777078
AUCell	SC3	0.196948	0.342578
AUCell	CIDR	0.115128	0.239425
AUCell	pcaReduce_1	0.14325	0.269509
AUCell	pcaReduce_2	0.142092	0.260474
AUCell	pcaReduce_3	0.16601	0.269433
AUCell	pcaReduce_4	0.136521	0.271129
AUCell	pcaReduce_5	0.162055	0.298926
AUCell	SOUP	0.0657749	0.0469955
AUCell	SNN-Cliq	0.243043	0.324329
AUCell	Seurat_0.5	0.406967	0.585024
AUCell	Seurat_1	0.379009	0.573043
AUCell	Seurat_1.5	0.274986	0.463809
Gene	keams_1	0.195617	0.355286
Gene	keams_2	0.149696	0.325703
Gene	keams_3	0.161864	0.328799
Gene	keams_4	0.163179	0.330853
Gene	keams_5	0.144718	0.316871
Gene	hierarchical	0.358669	0.561338
Gene	spectral	0.388358	0.582034
Gene	DBSCAN_1	0.135918	0.11933
Gene	DBSCAN_2	0.195033	0.132855
Gene	DBSCAN_3	0.189539	0.0943416
Gene	DBSCAN_4	0.150822	0.0767161
Gene	DBSCAN_5	0.0636473	0.0472322
Gene	SC3	0.644283	0.743559
Gene	Seurat_0.3	0.563202	0.724288
Gene	Seurat_0.6	0.556293	0.696916
Gene	Seurat_0.9	0.407611	0.618286
Gene	CIDR	0.382317	0.554458
Gene	pcaReduce_1	0.35073	0.547603
Gene	pcaReduce_2	0.314462	0.532219
Gene	pcaReduce_3	0.341466	0.553429
Gene	pcaReduce_4	0.451101	0.624399
Gene	pcaReduce_5	0.331403	0.548372
Gene	SOUP	0.551502	0.605975
Gene	SNN-Cliq	0	0
Pagoda2	keams_1	0.241672	0.430502
Pagoda2	keams_2	0.294748	0.448687
Pagoda2	keams_3	0.370152	0.462627
Pagoda2	keams_4	0.443674	0.484867
Pagoda2	keams_5	0.329043	0.457815
Pagoda2	hierarchical	0.51605	0.637599
Pagoda2	spectral	0.351349	0.541213
Pagoda2	DBSCAN_1	0.224613	0.18518
Pagoda2	DBSCAN_2	0.347435	0.244136
Pagoda2	DBSCAN_3	0.401719	0.325965
Pagoda2	DBSCAN_4	0.234004	0.202602
Pagoda2	DBSCAN_5	0.0900772	0.086768
Pagoda2	SC3	0.660738	0.733902
Pagoda2	CIDR	0.41954	0.47833
Pagoda2	pcaReduce_1	0.342114	0.517889
Pagoda2	pcaReduce_2	0.343883	0.516167
Pagoda2	pcaReduce_3	0.427769	0.551511
Pagoda2	pcaReduce_4	0.3409	0.518148
Pagoda2	pcaReduce_5	0.437725	0.5801
Pagoda2	SOUP	0.408624	0.318682
Pagoda2	SNN-Cliq	0.687081	0.676161
Pagoda2	Seurat_0.5	0.594147	0.716229
Pagoda2	Seurat_1	0.472544	0.644977
Pagoda2	Seurat_1.5	0.356316	0.566984
scapGNN	keams_1	0.423552	0.574391
scapGNN	keams_2	0.412361	0.576634
scapGNN	keams_3	0.356617	0.559217
scapGNN	keams_4	0.523461	0.611272
scapGNN	keams_5	0.403341	0.571277
scapGNN	hierarchical	0.591202	0.68834
scapGNN	spectral	0.453561	0.624329
scapGNN	DBSCAN_1	0.565605	0.603562
scapGNN	DBSCAN_2	0.707234	0.692198
scapGNN	DBSCAN_3	0.815669	0.736541
scapGNN	DBSCAN_4	0.445959	0.505683
scapGNN	DBSCAN_5	0.473748	0.555195
scapGNN	SC3	0.813467	0.774344
scapGNN	CIDR	0.540369	0.624859
scapGNN	pcaReduce_1	0.635029	0.654001
scapGNN	pcaReduce_2	0.460638	0.645132
scapGNN	pcaReduce_3	0.365285	0.57583
scapGNN	pcaReduce_4	0.491665	0.649109
scapGNN	pcaReduce_5	0.419332	0.615513
scapGNN	SOUP	0.09616	0.10778
scapGNN	SNN-Cliq	0.280986	0.520791
scapGNN	Seurat_0.5	0.588209	0.713304
scapGNN	Seurat_1	0.378981	0.604164
scapGNN	Seurat_1.5	0.30684	0.554969
UniPath	keams_1	0.224284	0.311656
UniPath	keams_2	0.171788	0.306475
UniPath	keams_3	0.158675	0.296808
UniPath	keams_4	0.175942	0.307141
UniPath	keams_5	0.16971	0.306933
UniPath	hierarchical	0.276042	0.416863
UniPath	spectral	0.234539	0.362501
UniPath	DBSCAN_1	0.0663486	0.0799903
UniPath	DBSCAN_2	0.0322086	0.0131546
UniPath	DBSCAN_3	0.0319982	0.0134122
UniPath	DBSCAN_4	0.0261848	0.0148058
UniPath	DBSCAN_5	0.0148951	0.00659988
UniPath	SC3	0.28103	0.397916
UniPath	CIDR	0.203178	0.334654
UniPath	pcaReduce_1	0.205136	0.360086
UniPath	pcaReduce_2	0.256884	0.370397
UniPath	pcaReduce_3	0.345329	0.415062
UniPath	pcaReduce_4	0.209053	0.363679
UniPath	pcaReduce_5	0.343304	0.412632
UniPath	SOUP	0.330609	0.142736
UniPath	SNN-Cliq	0.50509	0.473248
UniPath	Seurat_0.5	0.364737	0.507288
UniPath	Seurat_1	0.328924	0.435226
UniPath	Seurat_1.5	0.27823	0.415272
Gene	keams_1	0.328004	0.548011
Gene	keams_2	0.353513	0.565421
Gene	keams_3	0.334121	0.546166
Gene	keams_4	0.350606	0.554488
Gene	keams_5	0.325705	0.543733
Gene	hierarchical	0.424562	0.616445
Gene	spectral	0.356388	0.573493
Gene	DBSCAN_1	0.134384	0.229638
Gene	DBSCAN_2	0.152344	0.263333
Gene	DBSCAN_3	0.165595	0.284169
Gene	DBSCAN_4	0.160709	0.282539
Gene	DBSCAN_5	0.14798	0.263623
Gene	Seurat_0.5	0.396512	0.50414
Gene	Seurat_1	0.409954	0.549809
Gene	Seurat_1.5	0.448124	0.579116
Gene	CIDR	0.405121	0.585436
Gene	pcaReduce_1	0.437618	0.621831
Gene	pcaReduce_2	0.400568	0.60862
Gene	pcaReduce_3	0.424872	0.614999
Gene	pcaReduce_4	0.425973	0.626736
Gene	pcaReduce_5	0.434886	0.627989
Gene	SOUP	0.238175	0.420748
AUCell	keams_1	0.126684	0.296161
AUCell	keams_2	0.120746	0.297717
AUCell	keams_3	0.121596	0.3044
AUCell	keams_4	0.124329	0.30777
AUCell	keams_5	0.142283	0.302755
AUCell	hierarchical	0.149087	0.336007
AUCell	spectral	0.15384	0.343826
AUCell	DBSCAN_1	0.026714	0.035846
AUCell	DBSCAN_2	0.0216003	0.0343229
AUCell	DBSCAN_3	0.0153189	0.0291557
AUCell	DBSCAN_4	0.00558595	0.0107159
AUCell	DBSCAN_5	0.00337362	0.0085934
AUCell	SC3	0.125423	0.312521
AUCell	CIDR	0.117244	0.299555
AUCell	pcaReduce_1	0.190196	0.358783
AUCell	pcaReduce_2	0.153368	0.341266
AUCell	pcaReduce_3	0.165797	0.339973
AUCell	pcaReduce_4	0.194904	0.364738
AUCell	pcaReduce_5	0.143606	0.346213
AUCell	SOUP	0.102182	0.148548
AUCell	SNN-Cliq	0.130201	0.252711
AUCell	Seurat_0.5	0.275995	0.414611
AUCell	Seurat_1	0.336159	0.451095
AUCell	Seurat_1.5	0.339308	0.46721
Pagoda2	keams_1	0.14697	0.359896
Pagoda2	keams_2	0.234828	0.461574
Pagoda2	keams_3	0.241926	0.465532
Pagoda2	keams_4	0.216054	0.43905
Pagoda2	keams_5	0.255172	0.472335
Pagoda2	hierarchical	0.340425	0.528785
Pagoda2	spectral	0.284329	0.515782
Pagoda2	DBSCAN_1	0.14263	0.234703
Pagoda2	DBSCAN_2	0.160535	0.261442
Pagoda2	DBSCAN_3	0.0597188	0.11492
Pagoda2	DBSCAN_4	0.0489727	0.127733
Pagoda2	DBSCAN_5	0.0111912	0.039018
Pagoda2	SC3	0.328734	0.534127
Pagoda2	CIDR	0.330014	0.501503
Pagoda2	pcaReduce_1	0.274142	0.506911
Pagoda2	pcaReduce_2	0.279176	0.506656
Pagoda2	pcaReduce_3	0.277555	0.51732
Pagoda2	pcaReduce_4	0.273839	0.505522
Pagoda2	pcaReduce_5	0.29376	0.512558
Pagoda2	SOUP	0.0860726	0.131466
Pagoda2	SNN-Cliq	0.221941	0.382522
Pagoda2	Seurat_0.5	0.366716	0.487925
Pagoda2	Seurat_1	0.34073	0.506763
Pagoda2	Seurat_1.5	0.32775	0.521168
scapGNN	keams_1	0.314851	0.543198
scapGNN	keams_2	0.324472	0.547642
scapGNN	keams_3	0.343271	0.557674
scapGNN	keams_4	0.333833	0.550557
scapGNN	keams_5	0.370067	0.550754
scapGNN	hierarchical	0.370384	0.569504
scapGNN	spectral	0.343629	0.559043
scapGNN	DBSCAN_1	0.222597	0.354926
scapGNN	DBSCAN_2	0.168707	0.29723
scapGNN	DBSCAN_3	0.174108	0.320402
scapGNN	DBSCAN_4	0.149626	0.264868
scapGNN	DBSCAN_5	0.148093	0.269731
scapGNN	SC3	0.410746	0.597361
scapGNN	CIDR	0.389256	0.553845
scapGNN	pcaReduce_1	0.381813	0.576699
scapGNN	pcaReduce_2	0.399919	0.587445
scapGNN	pcaReduce_3	0.376274	0.580498
scapGNN	pcaReduce_4	0.357193	0.573427
scapGNN	pcaReduce_5	0.35058	0.568837
scapGNN	SOUP	0.0726766	0.112278
scapGNN	SNN-Cliq	0.385471	0.522892
scapGNN	Seurat_0.5	0.381234	0.534288
scapGNN	Seurat_1	0.377931	0.529465
scapGNN	Seurat_1.5	0.438046	0.58215
UniPath	keams_1	0.130691	0.338337
UniPath	keams_2	0.122626	0.332476
UniPath	keams_3	0.135011	0.346544
UniPath	keams_4	0.130846	0.340878
UniPath	keams_5	0.130729	0.331656
UniPath	hierarchical	0.152278	0.34614
UniPath	spectral	0.130928	0.296934
UniPath	DBSCAN_1	0.00297181	0.0108167
UniPath	DBSCAN_2	0.00333003	0.00944888
UniPath	DBSCAN_3	0.00364652	0.00901665
UniPath	DBSCAN_4	0.00407476	0.0103436
UniPath	DBSCAN_5	0.00199382	0.00806771
UniPath	SC3	0.160138	0.308102
UniPath	CIDR	0.135231	0.348292
UniPath	pcaReduce_1	0.138018	0.342785
UniPath	pcaReduce_2	0.149133	0.351358
UniPath	pcaReduce_3	0.145228	0.362369
UniPath	pcaReduce_4	0.134289	0.341105
UniPath	pcaReduce_5	0.139671	0.341586
UniPath	SOUP	0.0795903	0.141379
UniPath	SNN-Cliq	0.134247	0.217853
UniPath	Seurat_0.5	0.173043	0.280221
UniPath	Seurat_1	0.204873	0.327968
UniPath	Seurat_1.5	0.195804	0.357976

## Sheet: S10 Fig
UMAP location												Bar plots of three cell clustering accuracy indicators.
Gene				Gene (integration)				scapGNN (integration)				Method	Cell clustering indicator	Value
	UMAP_1	UMAP_2			UMAP_1	UMAP_2			UMAP_1	UMAP_2		scapGNN	Average ARI	0.94
H838_1_Celseq2	-11.4884	4.63664		H838_1_Celseq2	8.09988	-9.19874		H838_1_Celseq2	-5.19652	8.86901		scapGNN	Average NMI	0.917
H1975_2_Celseq2	-11.151	2.10413		H1975_2_Celseq2	2.71864	-8.16471		H1975_2_Celseq2	-9.39484	5.0676		scapGNN	Average SW	0.55
A549_3_Celseq2	-13.2597	4.12451		A549_3_Celseq2	-11.0307	-0.0878618		A549_3_Celseq2	-3.47225	-8.20087		AUCell	Average ARI	0.918
H2228_4_Celseq2	-15.3589	-6.05661		H2228_4_Celseq2	7.76119	12.1794		H2228_4_Celseq2	8.22033	-7.02452		AUCell	Average NMI	0.88
HCC827_5_Celseq2	-12.4767	1.06977		HCC827_5_Celseq2	-6.12512	6.8234		HCC827_5_Celseq2	10.0625	3.83664		AUCell	Average SW	0.189
A549_6_Celseq2	-13.0413	4.05233		A549_6_Celseq2	-11.3804	0.0700558		A549_6_Celseq2	-3.40478	-8.10818		Pagoda2	Average ARI	0.895
H1975_7_Celseq2	-10.9087	1.75459		H1975_7_Celseq2	1.77559	-3.79812		H1975_7_Celseq2	-12.0032	7.29659		Pagoda2	Average NMI	0.876
H838_8_Celseq2	-11.4848	5.03619		H838_8_Celseq2	11.8186	-8.63176		H838_8_Celseq2	-2.8157	5.65994		Pagoda2	Average SW	0.372
HCC827_9_Celseq2	-12.4346	1.14165		HCC827_9_Celseq2	-4.15901	6.11089		HCC827_9_Celseq2	10.7215	5.29308		UniPath	Average ARI	0.803
A549_10_Celseq2	-13.157	3.61839		A549_10_Celseq2	-12.3091	-3.57332		A549_10_Celseq2	-10.4146	-7.65703		UniPath	Average NMI	0.745
H2228_11_Celseq2	-15.2273	-5.93169		H2228_11_Celseq2	9.78024	11.904		H2228_11_Celseq2	8.69546	-7.13658		UniPath	Average SW	0.139
H2228_12_Celseq2	-15.0256	-5.74264		H2228_12_Celseq2	10.1073	8.69026		H2228_12_Celseq2	12.9731	-7.88384
H838_13_Celseq2	-11.4581	4.89688		H838_13_Celseq2	11.2894	-8.86696		H838_13_Celseq2	-3.03803	6.33774
A549_14_Celseq2	-12.973	4.02501		A549_14_Celseq2	-10.6342	1.05286		A549_14_Celseq2	-2.72305	-8.5833		Identification of cell type marker geneset.
HCC827_15_Celseq2	-12.5563	0.991246		HCC827_15_Celseq2	-6.50604	6.60153		HCC827_15_Celseq2	11.2581	4.61746		Method	Rank	Proportion of correct detection
HCC827_16_Celseq2	-12.6012	0.944051		HCC827_16_Celseq2	-5.89575	7.16525		HCC827_16_Celseq2	9.71497	3.69861		scapGNN	Count 1	0.995
H2228_17_Celseq2	-15.3434	-6.05117		H2228_17_Celseq2	8.44334	11.2669		H2228_17_Celseq2	10.6782	-6.99201		scapGNN	Count 2	0.995
H838_18_Celseq2	-11.0572	4.30765		H838_18_Celseq2	9.85275	-9.9081		H838_18_Celseq2	-3.70289	6.17945		scapGNN	Count 3	0.995
H1975_19_Celseq2	-10.8592	1.73174		H1975_19_Celseq2	2.30066	-3.20917		H1975_19_Celseq2	-11.8268	6.71641		scapGNN	Count 4	0.995
A549_20_Celseq2	-12.8683	4.04678		A549_20_Celseq2	-12.333	-1.34808		A549_20_Celseq2	-5.88269	-7.17204		scapGNN	Count 5	0.995
H2228_21_Celseq2	-15.1946	-5.90111		H2228_21_Celseq2	11.1497	11.5939		H2228_21_Celseq2	10.7946	-7.60666		AUCell	Count 1	0
A549_22_Celseq2	-13.19	4.36693		A549_22_Celseq2	-10.483	-0.100226		A549_22_Celseq2	-3.07451	-8.42139		AUCell	Count 2	0
H838_23_Celseq2	-11.4931	5.04999		H838_23_Celseq2	11.9111	-8.93297		H838_23_Celseq2	-3.00288	5.80329		AUCell	Count 3	0
A549_24_Celseq2	-13.223	4.40261		A549_24_Celseq2	-10.2438	-2.90452		A549_24_Celseq2	-6.10766	-9.20449		AUCell	Count 4	0
H2228_25_Celseq2	-15.0981	-5.80675		H2228_25_Celseq2	9.60213	10.7329		H2228_25_Celseq2	11.0645	-8.16389		AUCell	Count 5	0
HCC827_26_Celseq2	-12.3122	1.22706		HCC827_26_Celseq2	-5.31159	5.96063		HCC827_26_Celseq2	10.2014	2.43463		Pagoda2	Count 1	0.539
A549_27_Celseq2	-13.2236	4.43814		A549_27_Celseq2	-10.1769	1.17552		A549_27_Celseq2	-2.08343	-8.99384		Pagoda2	Count 2	0.679
H1975_28_Celseq2	-11.3211	2.29036		H1975_28_Celseq2	2.26197	-7.81465		H1975_28_Celseq2	-9.09551	5.02205		Pagoda2	Count 3	0.762
H1975_29_Celseq2	-11.2106	2.20159		H1975_29_Celseq2	4.26517	-8.10663		H1975_29_Celseq2	-7.91444	9.8898		Pagoda2	Count 4	0.804
H1975_30_Celseq2	-10.8644	1.73045		H1975_30_Celseq2	1.32929	-3.21555		H1975_30_Celseq2	-12.0863	7.86118		Pagoda2	Count 5	0.835
H838_31_Celseq2	-11.1683	4.46325		H838_31_Celseq2	7.23671	-8.56842		H838_31_Celseq2	-5.76887	10.6021		UniPath	Count 1	0.269
H838_32_Celseq2	-11.3311	4.56226		H838_32_Celseq2	10.3538	-8.90158		H838_32_Celseq2	-5.0941	7.85249		UniPath	Count 2	0.532
A549_33_Celseq2	-12.7867	3.85132		A549_33_Celseq2	-12.2759	-2.40717		A549_33_Celseq2	-9.59927	-7.5307		UniPath	Count 3	0.722
H2228_34_Celseq2	-15.2894	-5.97861		H2228_34_Celseq2	7.35291	11.2825		H2228_34_Celseq2	11.2174	-6.72208		UniPath	Count 4	0.826
HCC827_35_Celseq2	-12.5515	1.02302		HCC827_35_Celseq2	-5.13424	4.55536		HCC827_35_Celseq2	11.2321	8.78869		UniPath	Count 5	0.885
A549_36_Celseq2	-13.1802	4.35467		A549_36_Celseq2	-10.0456	-1.83999		A549_36_Celseq2	-5.28881	-7.62764
H2228_37_Celseq2	-15.3741	-6.05247		H2228_37_Celseq2	11.2821	11.3765		H2228_37_Celseq2	10.9026	-6.22923
A549_38_Celseq2	-13.1533	4.21369		A549_38_Celseq2	-9.97136	-1.01492		A549_38_Celseq2	-5.9234	-7.20833
H2228_39_Celseq2	-14.9238	-5.74515		H2228_39_Celseq2	11.1133	10.3186		H2228_39_Celseq2	12.5311	-8.54217
A549_40_Celseq2	-13.3151	4.09503		A549_40_Celseq2	-10.5598	-0.0567326		A549_40_Celseq2	-5.31651	-6.58267
A549_41_Celseq2	-12.8815	3.82441		A549_41_Celseq2	-12.2708	-3.96933		A549_41_Celseq2	-10.5234	-7.19314
H1975_42_Celseq2	-11.2207	2.17493		H1975_42_Celseq2	2.24377	-8.00473		H1975_42_Celseq2	-9.17444	4.95723
HCC827_43_Celseq2	-12.2374	1.34482		HCC827_43_Celseq2	-5.05118	4.98192		HCC827_43_Celseq2	10.0363	5.6823
A549_44_Celseq2	-13.2369	4.02089		A549_44_Celseq2	-6.09182	5.3916		A549_44_Celseq2	11.3614	5.66134
H838_45_Celseq2	-11.8438	4.31034		H838_45_Celseq2	7.67127	-9.65795		H838_45_Celseq2	-4.45171	8.77737
H1975_46_Celseq2	-11.2158	2.17799		H1975_46_Celseq2	2.26716	-5.87556		H1975_46_Celseq2	-9.89176	4.40834
H838_47_Celseq2	-11.2518	4.42815		H838_47_Celseq2	6.86008	-8.09978		H838_47_Celseq2	-6.776	10.913
H838_48_Celseq2	-11.5587	5.02656		H838_48_Celseq2	11.907	-8.85668		H838_48_Celseq2	-3.11449	5.85826
H838_49_Celseq2	-11.4762	4.82227		H838_49_Celseq2	9.77157	-7.95972		H838_49_Celseq2	-3.06997	8.05705
H1975_50_Celseq2	-10.8233	1.76111		H1975_50_Celseq2	1.55059	-4.48118		H1975_50_Celseq2	-11.495	6.06937
HCC827_51_Celseq2	-12.5906	1.00709		HCC827_51_Celseq2	-5.85773	4.49345		HCC827_51_Celseq2	11.0522	7.36491
H838_52_Celseq2	-11.2029	4.4524		H838_52_Celseq2	8.71048	-9.80076		H838_52_Celseq2	-4.82406	8.87693
HCC827_53_Celseq2	-12.2472	1.2824		HCC827_53_Celseq2	-5.47571	5.83601		HCC827_53_Celseq2	10.1792	2.40287
H838_54_Celseq2	-11.3579	4.77018		H838_54_Celseq2	10.6111	-9.66752		H838_54_Celseq2	-3.4454	6.20427
H838_55_Celseq2	-11.2924	4.46576		H838_55_Celseq2	7.60793	-8.30782		H838_55_Celseq2	-5.21359	10.6411
H2228_56_Celseq2	-15.1224	-5.81442		H2228_56_Celseq2	7.17829	10.4714		H2228_56_Celseq2	12.7451	-5.85918
H838_57_Celseq2	-11.3607	4.59301		H838_57_Celseq2	7.84132	-9.37891		H838_57_Celseq2	-5.31227	10.3148
A549_58_Celseq2	-12.8334	3.86906		A549_58_Celseq2	-10.5107	1.29343		A549_58_Celseq2	-1.87301	-9.001
H838_59_Celseq2	-11.3177	4.58802		H838_59_Celseq2	8.17379	-8.35939		H838_59_Celseq2	-4.46012	10.1402
H1975_60_Celseq2	-10.8054	1.81942		H1975_60_Celseq2	1.26099	-3.7216		H1975_60_Celseq2	-12.0461	6.77705
H2228_61_Celseq2	-15.2289	-5.9345		H2228_61_Celseq2	9.01207	11.6459		H2228_61_Celseq2	9.48151	-7.71412
HCC827_62_Celseq2	-12.3825	1.23024		HCC827_62_Celseq2	-6.6852	5.85831		HCC827_62_Celseq2	10.822	3.76332
H838_63_Celseq2	-11.5002	5.01528		H838_63_Celseq2	11.8944	-8.77105		H838_63_Celseq2	-2.98097	5.72417
H2228_64_Celseq2	-15.362	-6.08665		H2228_64_Celseq2	8.47776	11.4396		H2228_64_Celseq2	10.6643	-7.16057
H838_65_Celseq2	-11.4238	4.9213		H838_65_Celseq2	10.9406	-9.17614		H838_65_Celseq2	-3.20247	6.26328
H2228_66_Celseq2	-15.0111	-5.72797		H2228_66_Celseq2	10.0422	8.82105		H2228_66_Celseq2	13.0864	-7.35265
HCC827_67_Celseq2	-12.3997	1.16836		HCC827_67_Celseq2	-5.10342	5.10658		HCC827_67_Celseq2	11.6768	5.98447
A549_68_Celseq2	-13.3476	4.04201		A549_68_Celseq2	-10.4267	0.146126		A549_68_Celseq2	-4.01228	-8.64226
A549_69_Celseq2	-13.1123	3.98695		A549_69_Celseq2	-11.2819	-4.19371		A549_69_Celseq2	-10.5735	-7.11224
H1975_70_Celseq2	-10.8402	1.76926		H1975_70_Celseq2	1.69275	-4.11438		H1975_70_Celseq2	-12.3161	6.52936
A549_71_Celseq2	-13.2924	3.84288		A549_71_Celseq2	-11.3066	0.145947		A549_71_Celseq2	-2.02973	-9.2684
A549_72_Celseq2	-12.8355	3.70995		A549_72_Celseq2	-12.7196	-1.39648		A549_72_Celseq2	-9.85581	-7.29239
HCC827_73_Celseq2	-12.4362	1.14942		HCC827_73_Celseq2	-5.64837	4.6496		HCC827_73_Celseq2	11.9542	6.98967
HCC827_74_Celseq2	-12.5513	1.083		HCC827_74_Celseq2	-4.35691	4.10452		HCC827_74_Celseq2	10.3239	8.49939
H2228_75_Celseq2	-15.2724	-5.96656		H2228_75_Celseq2	8.28717	10.983		H2228_75_Celseq2	11.2812	-6.83356
H838_76_Celseq2	-11.0802	4.35493		H838_76_Celseq2	9.30311	-10.0614		H838_76_Celseq2	-6.84902	10.1223
HCC827_77_Celseq2	-12.4599	1.10627		HCC827_77_Celseq2	-5.66325	5.40079		HCC827_77_Celseq2	10.9006	6.07494
H838_78_Celseq2	-11.4533	4.74473		H838_78_Celseq2	10.41	-9.42421		H838_78_Celseq2	-3.5238	6.61307
A549_79_Celseq2	-11.7755	4.31422		A549_79_Celseq2	6.94219	-8.12479		A549_79_Celseq2	-6.85215	10.9812
H1975_80_Celseq2	-11.1137	1.97242		H1975_80_Celseq2	4.18467	-8.01595		H1975_80_Celseq2	-11.875	7.85011
HCC827_81_Celseq2	-11.8635	1.53435		HCC827_81_Celseq2	4.11733	-8.27833		HCC827_81_Celseq2	11.0817	8.78227
H1975_82_Celseq2	-10.7935	1.92463		H1975_82_Celseq2	0.902861	-3.82173		H1975_82_Celseq2	-12.0458	6.99531
H2228_83_Celseq2	-15.0399	-5.74324		H2228_83_Celseq2	10.1691	11.1977		H2228_83_Celseq2	10.1632	-8.07805
H838_84_Celseq2	-11.4595	4.99565		H838_84_Celseq2	11.868	-8.76818		H838_84_Celseq2	-2.96203	5.70602
H2228_85_Celseq2	-14.988	-5.70026		H2228_85_Celseq2	10.0671	9.98009		H2228_85_Celseq2	11.2565	-8.58443
H838_86_Celseq2	-11.283	4.51083		H838_86_Celseq2	6.96878	-8.16626		H838_86_Celseq2	-6.56586	10.9961
H1975_87_Celseq2	-10.7959	1.77431		H1975_87_Celseq2	1.58022	-3.2515		H1975_87_Celseq2	-12.4827	7.33913
H1975_88_Celseq2	-10.9231	1.76605		H1975_88_Celseq2	2.00264	-3.06133		H1975_88_Celseq2	-12.636	7.34201
A549_89_Celseq2	-13.3916	4.19877		A549_89_Celseq2	-9.00423	-3.41949		A549_89_Celseq2	-7.83553	-5.61802
H2228_90_Celseq2	-14.9632	-5.68898		H2228_90_Celseq2	11.2958	10.091		H2228_90_Celseq2	12.1212	-7.74183
A549_91_Celseq2	-12.8204	3.70888		A549_91_Celseq2	-12.0758	-3.27816		A549_91_Celseq2	-10.085	-7.6606
H838_92_Celseq2	-11.1403	4.38827		H838_92_Celseq2	8.84718	-10.1614		H838_92_Celseq2	-6.29442	8.72968
H1975_93_Celseq2	-11.0234	2.01563		H1975_93_Celseq2	1.94608	-5.96837		H1975_93_Celseq2	-9.31756	4.61354
A549_94_Celseq2	-13.3782	3.8852		A549_94_Celseq2	-10.7199	-1.52785		A549_94_Celseq2	-6.18089	-6.95059
A549_95_Celseq2	-13.0524	3.65006		A549_95_Celseq2	-12.1474	-2.87523		A549_95_Celseq2	-8.88928	-6.46469
A549_96_Celseq2	-13.2515	4.11967		A549_96_Celseq2	-10.302	-2.02395		A549_96_Celseq2	-5.12316	-7.92674
HCC827_97_Celseq2	-12.5776	0.984325		HCC827_97_Celseq2	-6.0831	5.88675		HCC827_97_Celseq2	11.694	5.69187
A549_98_Celseq2	-13.3039	4.00771		A549_98_Celseq2	-9.89799	1.10919		A549_98_Celseq2	-2.16698	-9.14183
H1975_99_Celseq2	-10.8021	1.81026		H1975_99_Celseq2	0.833904	-3.62853		H1975_99_Celseq2	-12.433	7.08185
A549_100_Celseq2	-13.0775	4.11844		A549_100_Celseq2	-10.3255	1.05903		A549_100_Celseq2	-3.37365	-7.96091
H838_101_Celseq2	-11.2987	4.47227		H838_101_Celseq2	2.74846	-8.18595		H838_101_Celseq2	-8.00203	9.3708
HCC827_102_Celseq2	-12.4615	1.17454		HCC827_102_Celseq2	-6.67242	5.03267		HCC827_102_Celseq2	11.4417	5.90953
H2228_103_Celseq2	-15.1798	-5.87567		H2228_103_Celseq2	8.43978	11.1678		H2228_103_Celseq2	11.3364	-7.09963
A549_104_Celseq2	-12.8456	3.71564		A549_104_Celseq2	-12.4061	-3.50612		A549_104_Celseq2	-10.67	-7.5662
A549_105_Celseq2	-13.3294	3.94029		A549_105_Celseq2	-10.1035	-0.616723		A549_105_Celseq2	-3.4415	-8.52979
H1975_106_Celseq2	-10.9989	2.03538		H1975_106_Celseq2	0.963692	-5.0254		H1975_106_Celseq2	-12.5002	6.21083
H838_107_Celseq2	-11.2682	4.58095		H838_107_Celseq2	8.84393	-10.0105		H838_107_Celseq2	-5.73968	10.0122
H2228_108_Celseq2	-15.0592	-5.77631		H2228_108_Celseq2	10.3788	9.58477		H2228_108_Celseq2	12.1872	-7.40668
HCC827_109_Celseq2	-12.5841	1.12931		HCC827_109_Celseq2	-6.02791	3.973		HCC827_109_Celseq2	10.8805	7.16304
H838_110_Celseq2	-11.2682	4.49373		H838_110_Celseq2	6.75501	-8.13344		H838_110_Celseq2	-6.77547	10.9862
H838_111_Celseq2	-11.1102	4.50777		H838_111_Celseq2	9.71392	-9.48127		H838_111_Celseq2	-4.02227	8.09423
H838_112_Celseq2	-11.39	4.56841		H838_112_Celseq2	7.79841	-8.2751		H838_112_Celseq2	-4.81656	10.3599
A549_113_Celseq2	-12.9905	4.02843		A549_113_Celseq2	-11.5974	0.687947		A549_113_Celseq2	-3.24741	-8.54868
H2228_114_Celseq2	-15.0986	-5.80837		H2228_114_Celseq2	9.27767	10.599		H2228_114_Celseq2	12.1973	-7.43119
H838_115_Celseq2	-11.1943	4.41748		H838_115_Celseq2	6.85138	-8.15622		H838_115_Celseq2	-6.66024	11.0031
HCC827_116_Celseq2	-12.4873	1.09586		HCC827_116_Celseq2	-6.51359	5.91586		HCC827_116_Celseq2	11.0612	4.50921
HCC827_117_Celseq2	-12.3916	1.18441		HCC827_117_Celseq2	-5.67367	4.563		HCC827_117_Celseq2	10.8546	7.41146
HCC827_118_Celseq2	-12.5773	1.03878		HCC827_118_Celseq2	-6.6465	5.93254		HCC827_118_Celseq2	10.7871	4.65201
A549_119_Celseq2	-13.348	3.8578		A549_119_Celseq2	-10.9359	-0.343599		A549_119_Celseq2	-4.52119	-7.265
A549_120_Celseq2	-13.327	3.85253		A549_120_Celseq2	-9.57984	-1.06438		A549_120_Celseq2	-4.16779	-9.06149
H838_121_Celseq2	-11.43	4.45061		H838_121_Celseq2	10.5199	8.94467		H838_121_Celseq2	11.2207	-6.43107
A549_122_Celseq2	-12.9317	3.65112		A549_122_Celseq2	-12.3381	-3.26789		A549_122_Celseq2	-10.3508	-7.61997
H1975_123_Celseq2	-10.897	1.83419		H1975_123_Celseq2	1.25895	-4.32185		H1975_123_Celseq2	-11.9247	5.60129
HCC827_124_Celseq2	-12.5612	1.01474		HCC827_124_Celseq2	-6.45793	4.12323		HCC827_124_Celseq2	11.7323	6.44311
HCC827_125_Celseq2	-12.4072	1.08309		HCC827_125_Celseq2	-5.64621	4.87995		HCC827_125_Celseq2	10.8566	6.65708
A549_126_Celseq2	-13.3367	3.9312		A549_126_Celseq2	-10.8502	-2.72433		A549_126_Celseq2	-7.51222	-6.7689
A549_127_Celseq2	-13.2462	3.65023		A549_127_Celseq2	-12.1983	-1.49977		A549_127_Celseq2	-10.6451	-7.67873
H1975_128_Celseq2	-10.8802	1.75419		H1975_128_Celseq2	1.36476	-3.20974		H1975_128_Celseq2	-12.6474	7.38509
HCC827_129_Celseq2	-12.4887	1.05432		HCC827_129_Celseq2	-5.09868	4.71359		HCC827_129_Celseq2	10.5646	7.00337
A549_130_Celseq2	-13.3413	4.10085		A549_130_Celseq2	-10.7194	-0.928693		A549_130_Celseq2	-4.92554	-6.87385
HCC827_131_Celseq2	-12.6727	0.893902		HCC827_131_Celseq2	-6.65448	6.22234		HCC827_131_Celseq2	11.259	5.35421
H838_132_Celseq2	-11.3289	4.54618		H838_132_Celseq2	7.75078	-8.64166		H838_132_Celseq2	-5.02371	10.5274
A549_133_Celseq2	-13.321	3.95097		A549_133_Celseq2	-10.0313	-2.72463		A549_133_Celseq2	-10.1903	-7.72491
A549_134_Celseq2	-13.2539	3.79214		A549_134_Celseq2	-10.8921	-0.070075		A549_134_Celseq2	-2.06289	-9.14115
HCC827_135_Celseq2	-12.6124	0.943448		HCC827_135_Celseq2	-6.48583	5.90683		HCC827_135_Celseq2	10.4977	4.51253
H2228_136_Celseq2	-15.1523	-5.85747		H2228_136_Celseq2	8.98923	12.8285		H2228_136_Celseq2	7.28576	-8.14372
A549_137_Celseq2	-12.801	3.80695		A549_137_Celseq2	-12.2104	-0.223934		A549_137_Celseq2	-2.2214	-9.11068
H2228_138_Celseq2	-15.3147	-6.00625		H2228_138_Celseq2	7.05052	11.7841		H2228_138_Celseq2	9.09218	-5.93356
H1975_139_Celseq2	-11.0752	2.06782		H1975_139_Celseq2	1.64793	-5.76057		H1975_139_Celseq2	-10.1065	4.57325
H1975_140_Celseq2	-10.753	1.69305		H1975_140_Celseq2	1.32723	-4.17627		H1975_140_Celseq2	-11.9446	6.80548
A549_141_Celseq2	-12.8647	3.70802		A549_141_Celseq2	1.59171	-4.91268		A549_141_Celseq2	-3.60909	-8.58034
H1975_142_Celseq2	-10.9248	1.83593		H1975_142_Celseq2	0.99972	-3.96407		H1975_142_Celseq2	-11.4511	6.03334
H1975_143_Celseq2	-10.9111	1.85283		H1975_143_Celseq2	1.19493	-4.69696		H1975_143_Celseq2	-11.4524	5.68822
H2228_144_Celseq2	-15.4005	-6.09654		H2228_144_Celseq2	8.40084	12.844		H2228_144_Celseq2	7.43597	-7.33428
A549_145_Celseq2	-13.0933	3.82141		A549_145_Celseq2	-11.1509	-3.70419		A549_145_Celseq2	-10.7162	-7.65587
A549_146_Celseq2	-13.1742	3.45438		A549_146_Celseq2	-11.6572	-3.04742		A549_146_Celseq2	-9.55703	-7.38562
A549_147_Celseq2	-13.1273	4.42599		A549_147_Celseq2	-9.50268	0.167245		A549_147_Celseq2	-3.12846	-8.50567
HCC827_148_Celseq2	-12.4917	1.07236		HCC827_148_Celseq2	-5.90758	5.53016		HCC827_148_Celseq2	11.1408	6.21927
H1975_149_Celseq2	-10.8183	1.78226		H1975_149_Celseq2	0.85965	-4.14399		H1975_149_Celseq2	-11.8584	5.91841
A549_150_Celseq2	-13.2583	3.73491		A549_150_Celseq2	-12.2476	-3.34534		A549_150_Celseq2	-10.2824	-7.54235
HCC827_151_Celseq2	-12.7054	0.857366		HCC827_151_Celseq2	-6.79384	5.98992		HCC827_151_Celseq2	11.4695	5.45587
H1975_152_Celseq2	-11.0556	1.99756		H1975_152_Celseq2	2.48386	-4.66878		H1975_152_Celseq2	-9.76824	4.50362
HCC827_153_Celseq2	-12.4822	1.09553		HCC827_153_Celseq2	-6.01806	5.36553		HCC827_153_Celseq2	11.2359	6.19244
HCC827_154_Celseq2	-12.6229	0.924695		HCC827_154_Celseq2	-6.06736	7.2054		HCC827_154_Celseq2	10.3638	3.44938
A549_155_Celseq2	-12.795	3.55707		A549_155_Celseq2	11.3586	9.72766		A549_155_Celseq2	11.6272	-7.69196
A549_156_Celseq2	-12.7996	3.92601		A549_156_Celseq2	-12.65	-1.05332		A549_156_Celseq2	-10.1438	-7.77254
A549_157_Celseq2	-13.0709	3.83795		A549_157_Celseq2	-6.27011	3.79978		A549_157_Celseq2	-3.33086	-8.1134
H1975_158_Celseq2	-11.0837	2.06867		H1975_158_Celseq2	1.91682	-5.84856		H1975_158_Celseq2	-9.95115	4.39259
H2228_159_Celseq2	-14.9734	-5.74611		H2228_159_Celseq2	9.89874	8.87834		H2228_159_Celseq2	11.0489	-7.83786
H2228_160_Celseq2	-11.6844	4.14209		H2228_160_Celseq2	9.36936	11.5709		H2228_160_Celseq2	9.69082	-6.98812
H2228_161_Celseq2	-12.2817	1.26269		H2228_161_Celseq2	11.0079	11.8546		H2228_161_Celseq2	8.04891	-6.73376
H838_162_Celseq2	-11.5686	4.42187		H838_162_Celseq2	10.211	10.5897		H838_162_Celseq2	10.9088	-6.52132
H1975_163_Celseq2	-10.916	1.86355		H1975_163_Celseq2	2.211	-4.2862		H1975_163_Celseq2	-11.3404	5.44291
A549_164_Celseq2	-12.7386	3.92165		A549_164_Celseq2	-12.357	-3.4304		A549_164_Celseq2	-10.2513	-7.24218
H838_165_Celseq2	-11.4636	4.79508		H838_165_Celseq2	11.5237	-9.17966		H838_165_Celseq2	-3.40689	6.00307
A549_166_Celseq2	-13.2582	3.92402		A549_166_Celseq2	-9.55775	0.25719		A549_166_Celseq2	-3.27796	-8.41708
A549_167_Celseq2	-13.0649	3.77686		A549_167_Celseq2	-12.3905	-3.85586		A549_167_Celseq2	-10.5228	-7.68619
H1975_168_Celseq2	-11.2808	2.0385		H1975_168_Celseq2	3.63949	-8.66469		H1975_168_Celseq2	-10.4038	7.11652
H2228_169_Celseq2	-15.1027	-5.80204		H2228_169_Celseq2	9.97825	11.0102		H2228_169_Celseq2	10.7983	-8.10715
H1975_170_Celseq2	-10.8014	1.66781		H1975_170_Celseq2	2.23473	-3.5244		H1975_170_Celseq2	-11.8089	6.40355
H1975_171_Celseq2	-11.1019	2.08958		H1975_171_Celseq2	2.23994	-5.6775		H1975_171_Celseq2	-10.3524	4.43337
A549_172_Celseq2	-13.2077	3.96418		A549_172_Celseq2	-10.2239	1.11373		A549_172_Celseq2	-1.90853	-9.03577
HCC827_173_Celseq2	-12.5014	1.05708		HCC827_173_Celseq2	-4.89816	4.76768		HCC827_173_Celseq2	11.0224	7.03859
H2228_174_Celseq2	-15.1326	-5.84385		H2228_174_Celseq2	10.8766	9.48499		H2228_174_Celseq2	12.2649	-7.69883
H838_175_Celseq2	-11.371	4.79989		H838_175_Celseq2	10.7315	-8.95557		H838_175_Celseq2	-3.22629	7.49922
HCC827_176_Celseq2	-12.4978	1.09267		HCC827_176_Celseq2	-6.16185	3.94932		HCC827_176_Celseq2	11.4971	8.31342
H2228_177_Celseq2	-14.9681	-5.64598		H2228_177_Celseq2	10.0498	9.84752		H2228_177_Celseq2	12.6474	-8.06331
A549_178_Celseq2	-12.8655	3.72207		A549_178_Celseq2	-12.1229	-3.48576		A549_178_Celseq2	-10.0606	-7.3043
A549_179_Celseq2	-13.0954	3.5265		A549_179_Celseq2	-12.1583	-3.52393		A549_179_Celseq2	-10.3821	-7.48456
A549_180_Celseq2	-13.1777	3.75856		A549_180_Celseq2	-11.3236	-3.97578		A549_180_Celseq2	-10.647	-7.59554
H1975_181_Celseq2	-10.9385	1.76497		H1975_181_Celseq2	1.88341	-3.79118		H1975_181_Celseq2	-12.247	7.5445
A549_182_Celseq2	-12.7715	4.29756		A549_182_Celseq2	11.9776	-9.04214		A549_182_Celseq2	-3.84371	6.0923
H1975_183_Celseq2	-11.1541	1.92643		H1975_183_Celseq2	0.766826	-4.03389		H1975_183_Celseq2	-12.2701	7.02654
A549_184_Celseq2	-13.1841	3.95739		A549_184_Celseq2	-11.1295	-0.698161		A549_184_Celseq2	-7.21851	-6.34669
H1975_185_Celseq2	-11.1782	2.12106		H1975_185_Celseq2	3.22765	-7.60508		H1975_185_Celseq2	-10.2979	6.68916
A549_186_Celseq2	-12.5723	3.912		A549_186_Celseq2	-10.6073	0.713808		A549_186_Celseq2	-3.191	-5.70777
H838_187_Celseq2	-11.4534	4.9665		H838_187_Celseq2	11.9899	-8.69097		H838_187_Celseq2	-3.01657	5.89033
A549_188_Celseq2	-13.0705	3.69413		A549_188_Celseq2	-11.6584	0.0346563		A549_188_Celseq2	-3.43464	-8.51955
A549_189_Celseq2	-13.3658	4.10522		A549_189_Celseq2	-10.1703	0.678447		A549_189_Celseq2	-2.14306	-9.03971
H838_190_Celseq2	-11.2538	4.46976		H838_190_Celseq2	7.58164	-7.97553		H838_190_Celseq2	-4.96354	10.5398
HCC827_191_Celseq2	-12.5012	1.09068		HCC827_191_Celseq2	-5.94874	4.2294		HCC827_191_Celseq2	11.4145	7.53126
H838_192_Celseq2	-11.2096	4.51385		H838_192_Celseq2	9.01137	-9.93397		H838_192_Celseq2	-3.9129	7.44254
A549_193_Celseq2	-12.8797	3.89029		A549_193_Celseq2	-10.7652	1.19785		A549_193_Celseq2	-2.19109	-8.90731
A549_194_Celseq2	-12.9855	4.03975		A549_194_Celseq2	-10.9253	1.05822		A549_194_Celseq2	-3.08905	-8.14167
A549_195_Celseq2	-12.9019	3.95899		A549_195_Celseq2	-12.0546	-4.02801		A549_195_Celseq2	-10.2471	-7.25579
H838_196_Celseq2	-11.4675	4.63571		H838_196_Celseq2	7.99234	-7.76592		H838_196_Celseq2	-4.66757	10.9391
A549_197_Celseq2	-13.1521	4.09473		A549_197_Celseq2	-10.6052	0.453728		A549_197_Celseq2	-2.43301	-8.65702
HCC827_198_Celseq2	-12.3587	1.21695		HCC827_198_Celseq2	-6.72711	5.6888		HCC827_198_Celseq2	11.7889	4.9606
A549_199_Celseq2	-12.2803	4.17048		A549_199_Celseq2	6.71453	-8.59103		A549_199_Celseq2	-7.11595	11.0113
H1975_200_Celseq2	-10.9663	1.90699		H1975_200_Celseq2	1.17106	-4.79151		H1975_200_Celseq2	-11.7395	5.83705
H838_201_Celseq2	-11.4653	4.83346		H838_201_Celseq2	10.6732	-8.79444		H838_201_Celseq2	-3.19745	8.00447
H2228_202_Celseq2	-15.0598	-5.75417		H2228_202_Celseq2	10.1318	9.40291		H2228_202_Celseq2	12.8367	-6.97558
A549_203_Celseq2	-13.4591	3.82364		A549_203_Celseq2	-11.218	-1.25911		A549_203_Celseq2	-5.46409	-8.90923
HCC827_204_Celseq2	-12.5217	1.07311		HCC827_204_Celseq2	-5.64419	3.83193		HCC827_204_Celseq2	10.8339	8.30211
A549_205_Celseq2	-12.8407	3.85895		A549_205_Celseq2	-12.4216	-2.15359		A549_205_Celseq2	-6.60424	-7.04156
A549_206_Celseq2	-13.2046	3.54254		A549_206_Celseq2	-11.6161	-1.64835		A549_206_Celseq2	-10.6623	-7.68072
H838_207_Celseq2	-11.2029	4.4947		H838_207_Celseq2	7.77949	-9.90161		H838_207_Celseq2	-6.12241	9.97504
A549_208_Celseq2	-13.2928	4.0044		A549_208_Celseq2	-11.9352	-0.923028		A549_208_Celseq2	-4.32278	-8.74394
A549_209_Celseq2	-13.2708	4.03332		A549_209_Celseq2	-10.6012	-0.699825		A549_209_Celseq2	-5.34721	-9.13268
H1975_210_Celseq2	-10.9153	1.86266		H1975_210_Celseq2	1.71608	-4.54172		H1975_210_Celseq2	-11.0988	6.05689
A549_211_Celseq2	-13.2941	3.90352		A549_211_Celseq2	-9.66574	-3.02178		A549_211_Celseq2	-10.1032	-7.52376
A549_212_Celseq2	-13.2511	3.62834		A549_212_Celseq2	-11.1316	-1.67274		A549_212_Celseq2	-8.14225	-6.55351
A549_213_Celseq2	-12.9261	3.75335		A549_213_Celseq2	-12.1825	-3.95291		A549_213_Celseq2	-10.6803	-7.52681
HCC827_214_Celseq2	-12.4491	1.13043		HCC827_214_Celseq2	-4.34976	4.08351		HCC827_214_Celseq2	10.2699	8.57791
A549_215_Celseq2	-13.1164	3.66502		A549_215_Celseq2	-11.1811	0.499075		A549_215_Celseq2	-2.35104	-8.61542
A549_216_Celseq2	-13.0192	4.33041		A549_216_Celseq2	-10.7748	1.1726		A549_216_Celseq2	-1.81536	-9.08224
HCC827_217_Celseq2	-12.3434	1.18751		HCC827_217_Celseq2	-6.46705	6.59237		HCC827_217_Celseq2	10.2613	2.39217
A549_218_Celseq2	-12.7792	3.76267		A549_218_Celseq2	7.45868	11.9739		A549_218_Celseq2	7.86591	-7.45276
H2228_219_Celseq2	-11.4749	4.46162		H2228_219_Celseq2	7.14161	11.4273		H2228_219_Celseq2	11.2399	-6.27048
H838_220_Celseq2	-11.2225	4.39795		H838_220_Celseq2	6.79173	-8.71883		H838_220_Celseq2	-6.49959	10.9248
H2228_221_Celseq2	-15.0423	-5.74341		H2228_221_Celseq2	9.23453	12.5569		H2228_221_Celseq2	7.71211	-8.06825
A549_222_Celseq2	-12.8189	3.68483		A549_222_Celseq2	-11.5751	0.686591		A549_222_Celseq2	-3.32319	-7.99299
A549_223_Celseq2	-13.2429	3.66092		A549_223_Celseq2	-10.7274	0.602741		A549_223_Celseq2	-2.81317	-7.47502
H838_224_Celseq2	-11.2676	4.62201		H838_224_Celseq2	10.3004	-8.91661		H838_224_Celseq2	-3.73553	8.59164
A549_225_Celseq2	-13.1748	3.62191		A549_225_Celseq2	-11.3126	-1.85849		A549_225_Celseq2	-10.6743	-7.73818
H2228_226_Celseq2	-15.373	-6.06514		H2228_226_Celseq2	8.04623	12.7419		H2228_226_Celseq2	7.46384	-7.37369
A549_227_Celseq2	-13.4421	3.99079		A549_227_Celseq2	-10.3678	0.523342		A549_227_Celseq2	-2.84138	-8.00757
H2228_228_Celseq2	-15.0068	-5.68493		H2228_228_Celseq2	10.1662	10.4617		H2228_228_Celseq2	10.8042	-7.68189
A549_229_Celseq2	-12.7952	3.64253		A549_229_Celseq2	-12.208	-3.46914		A549_229_Celseq2	-10.2123	-7.03457
A549_230_Celseq2	-13.1517	3.87866		A549_230_Celseq2	-11.3448	-0.392919		A549_230_Celseq2	-4.91351	-8.75456
H2228_231_Celseq2	-15.3597	-6.06313		H2228_231_Celseq2	7.2449	11.514		H2228_231_Celseq2	9.63858	-6.10732
H2228_232_Celseq2	-15.3612	-6.05592		H2228_232_Celseq2	6.91375	11.0468		H2228_232_Celseq2	11.9077	-5.20267
A549_233_Celseq2	-13.0687	3.49835		A549_233_Celseq2	-10.7694	-4.19001		A549_233_Celseq2	-10.6122	-7.50102
A549_234_Celseq2	-12.2916	4.0479		A549_234_Celseq2	-4.49931	5.86189		A549_234_Celseq2	9.89962	4.64743
HCC827_235_Celseq2	-12.485	1.09672		HCC827_235_Celseq2	-4.47221	4.12746		HCC827_235_Celseq2	11.4412	8.87145
H1975_236_Celseq2	-10.9724	1.87137		H1975_236_Celseq2	1.37389	-3.88597		H1975_236_Celseq2	-12.2669	6.47508
A549_237_Celseq2	-13.4208	3.81644		A549_237_Celseq2	-11.1922	-1.91477		A549_237_Celseq2	-8.45923	-6.96546
H2228_238_Celseq2	-15.017	-5.72356		H2228_238_Celseq2	9.61568	10.8577		H2228_238_Celseq2	10.4154	-7.90486
H838_239_Celseq2	-11.4742	4.98726		H838_239_Celseq2	11.6294	-8.78999		H838_239_Celseq2	-3.07419	6.06683
A549_240_Celseq2	-12.9988	3.67147		A549_240_Celseq2	-11.5768	-0.00363738		A549_240_Celseq2	-3.51341	-8.06309
A549_241_Celseq2	-13.0718	3.79539		A549_241_Celseq2	-12.268	-1.21158		A549_241_Celseq2	-6.10514	-7.142
H2228_242_Celseq2	-14.971	-5.643		H2228_242_Celseq2	9.72464	9.67582		H2228_242_Celseq2	12.4627	-7.31769
A549_243_Celseq2	-13.0262	4.2574		A549_243_Celseq2	-12.0944	-4.01951		A549_243_Celseq2	-10.686	-7.47758
H2228_244_Celseq2	-15.0692	-5.77185		H2228_244_Celseq2	9.64486	10.9342		H2228_244_Celseq2	11.2929	-7.0509
H838_245_Celseq2	-11.4867	5.01787		H838_245_Celseq2	11.7236	-8.79962		H838_245_Celseq2	-2.93761	5.78721
A549_246_Celseq2	-13.1738	4.19829		A549_246_Celseq2	-10.6794	-3.65736		A549_246_Celseq2	-8.97881	-8.07384
H2228_247_Celseq2	-15.2633	-5.96821		H2228_247_Celseq2	7.15369	10.2815		H2228_247_Celseq2	12.8925	-6.0438
H2228_248_Celseq2	-15.2674	-5.95645		H2228_248_Celseq2	7.74641	12.1431		H2228_248_Celseq2	8.38463	-6.8549
H838_249_Celseq2	-11.3705	4.53847		H838_249_Celseq2	8.76231	-9.48992		H838_249_Celseq2	-4.34931	8.84168
H838_250_Celseq2	-11.1048	4.38287		H838_250_Celseq2	7.41673	-8.35821		H838_250_Celseq2	-5.81831	10.3
H1975_251_Celseq2	-10.7697	1.70633		H1975_251_Celseq2	1.92122	-4.28007		H1975_251_Celseq2	-11.8016	5.74437
H2228_252_Celseq2	-15.3453	-6.04644		H2228_252_Celseq2	8.2769	11.6696		H2228_252_Celseq2	10.1772	-7.45601
H838_253_Celseq2	-11.2551	4.46416		H838_253_Celseq2	6.75485	-8.34761		H838_253_Celseq2	-6.82356	11.0304
H1975_254_Celseq2	-11.1526	2.14413		H1975_254_Celseq2	2.63245	-7.95068		H1975_254_Celseq2	-8.87434	5.03298
H1975_255_Celseq2	-10.8461	1.79482		H1975_255_Celseq2	0.947887	-4.22821		H1975_255_Celseq2	-12.557	7.37374
A549_256_Celseq2	-13.1406	4.11067		A549_256_Celseq2	7.10358	11.0707		A549_256_Celseq2	11.882	-6.86803
H1975_257_Celseq2	-11.021	1.98914		H1975_257_Celseq2	2.18676	-5.15652		H1975_257_Celseq2	-10.4423	4.67372
A549_258_Celseq2	-12.1129	4.23123		A549_258_Celseq2	-12.704	-2.72808		A549_258_Celseq2	-3.72319	6.03691
A549_259_Celseq2	-13.3373	3.7236		A549_259_Celseq2	-11.1678	-0.150603		A549_259_Celseq2	-3.52858	-9.01623
H838_260_Celseq2	-11.4872	5.00908		H838_260_Celseq2	11.4914	-8.79869		H838_260_Celseq2	-3.05383	6.26012
HCC827_261_Celseq2	-12.468	1.10147		HCC827_261_Celseq2	-4.36504	5.1575		HCC827_261_Celseq2	10.978	6.95932
A549_262_Celseq2	-13.2634	3.75836		A549_262_Celseq2	-11.2408	-0.754747		A549_262_Celseq2	-5.44543	-9.17162
A549_263_Celseq2	-12.8438	4.01674		A549_263_Celseq2	-11.9772	-1.17755		A549_263_Celseq2	-10.2604	-7.84508
HCC827_264_Celseq2	-12.5639	0.992126		HCC827_264_Celseq2	-6.51283	6.56433		HCC827_264_Celseq2	10.8005	4.47869
HCC827_265_Celseq2	-12.4758	1.02609		HCC827_265_Celseq2	-5.8777	4.05205		HCC827_265_Celseq2	11.1019	7.41863
H1975_266_Celseq2	-10.9399	1.90069		H1975_266_Celseq2	1.12856	-4.93732		H1975_266_Celseq2	-12.2035	6.19658
H2228_267_Celseq2	-14.9763	-5.69133		H2228_267_Celseq2	10.3348	9.2502		H2228_267_Celseq2	12.3969	-7.82552
H1975_268_Celseq2	-10.8272	1.73868		H1975_268_Celseq2	2.00894	-3.74785		H1975_268_Celseq2	-11.5941	6.23629
A549_269_Celseq2	-13.1912	4.32953		A549_269_Celseq2	-10.9305	-2.27285		A549_269_Celseq2	-9.9951	-7.60693
H838_270_Celseq2	-11.429	4.55495		H838_270_Celseq2	8.48517	-9.50127		H838_270_Celseq2	-4.68672	8.89754
H2228_271_Celseq2	-15.1932	-5.88383		H2228_271_Celseq2	7.06827	10.6738		H2228_271_Celseq2	12.5336	-6.46002
H1975_272_Celseq2	-10.964	1.79142		H1975_272_Celseq2	2.28802	-3.67458		H1975_272_Celseq2	-11.6832	5.9015
H2228_273_Celseq2	-15.4065	-6.10249		H2228_273_Celseq2	8.38182	11.9503		H2228_273_Celseq2	8.67709	-7.22577
HCC827_274_Celseq2	-12.4199	1.12284		HCC827_274_Celseq2	-5.68072	6.68936		HCC827_274_Celseq2	10.0873	3.71942
H2228_275_Celseq2	-15.0403	-5.75977		H2228_275_Celseq2	10.2684	8.89416		H2228_275_Celseq2	12.3127	-8.70469
A549_276_Celseq2	-12.9685	3.92216		A549_276_Celseq2	-6.67912	3.88472		A549_276_Celseq2	-3.86874	-8.47285
A549_277_Celseq2	-12.8258	3.83459		A549_277_Celseq2	-12.4936	-0.822593		A549_277_Celseq2	-5.28577	-9.22232
A549_278_Celseq2	-12.968	3.74849		A549_278_Celseq2	-12.5856	-1.13696		A549_278_Celseq2	-6.64244	-5.93239
H1975_279_Celseq2	-11.1159	2.11528		H1975_279_Celseq2	2.0503	-5.86459		H1975_279_Celseq2	-10.0141	4.45811
A549_280_Celseq2	-13.1401	3.52082		A549_280_Celseq2	-10.958	-3.95725		A549_280_Celseq2	-9.60179	-6.25369
H838_281_Celseq2	-11.4445	4.62526		H838_281_Celseq2	8.48798	-9.0674		H838_281_Celseq2	-4.06221	8.80084
H2228_282_Celseq2	-14.9434	-5.69822		H2228_282_Celseq2	11.2616	10.3726		H2228_282_Celseq2	13.2044	-7.70826
H2228_283_Celseq2	-15.4106	-6.11132		H2228_283_Celseq2	7.24809	11.729		H2228_283_Celseq2	8.93349	-5.98882
H2228_284_Celseq2	-15.2425	-5.80043		H2228_284_Celseq2	8.3134	12.2518		H2228_284_Celseq2	7.71039	-7.97851
A549_285_Celseq2	-13.3213	4.14336		A549_285_Celseq2	-10.4845	-0.743149		A549_285_Celseq2	-6.12285	-6.80849
H2228_286_Celseq2	-15.0005	-5.70501		H2228_286_Celseq2	10.2857	9.30517		H2228_286_Celseq2	11.7196	-8.24651
H1975_287_Celseq2	-10.8632	1.79922		H1975_287_Celseq2	1.61388	-3.54759		H1975_287_Celseq2	-12.4294	7.55789
A549_288_Celseq2	-13.3609	4.11012		A549_288_Celseq2	-9.43755	0.946288		A549_288_Celseq2	-2.53312	-8.80831
H1975_289_Celseq2	-10.8429	1.7422		H1975_289_Celseq2	2.02276	-4.98198		H1975_289_Celseq2	-10.0831	5.3294
HCC827_290_Celseq2	-12.4662	1.12011		HCC827_290_Celseq2	-4.86445	4.24478		HCC827_290_Celseq2	10.9301	9.11712
H1975_291_Celseq2	-10.8253	1.80845		H1975_291_Celseq2	1.62072	-3.52491		H1975_291_Celseq2	-12.4043	6.5943
A549_292_Celseq2	-13.1713	3.77833		A549_292_Celseq2	-10.5297	-3.99738		A549_292_Celseq2	-10.4614	-7.71234
H1975_293_Celseq2	-11.1207	2.10399		H1975_293_Celseq2	2.3206	-5.695		H1975_293_Celseq2	-10.1703	4.55719
A549_294_Celseq2	-13.2513	4.04487		A549_294_Celseq2	-9.51148	-3.24256		A549_294_Celseq2	-10.3402	-7.56697
A549_295_Celseq2	-13.3608	3.89542		A549_295_Celseq2	-11.4736	-1.85287		A549_295_Celseq2	-10.6221	-7.69708
H838_296_Celseq2	-11.094	4.39496		H838_296_Celseq2	7.2611	-8.2958		H838_296_Celseq2	-6.61587	10.8003
H1975_297_Celseq2	-10.9382	1.91815		H1975_297_Celseq2	0.834807	-4.06886		H1975_297_Celseq2	-12.5571	7.09402
HCC827_1_10x	-10.2827	-3.47002		HCC827_1_10x	-4.7223	4.34424		HCC827_1_10x	11.0451	8.33447
HCC827_2_10x	-10.1091	-2.90638		HCC827_2_10x	-4.5318	3.9879		HCC827_2_10x	10.7723	9.59695
H838_3_10x	-0.738458	14.8454		H838_3_10x	6.71586	-9.05403		H838_3_10x	-6.9416	10.9355
HCC827_4_10x	-7.98728	-3.84087		HCC827_4_10x	-5.29273	4.8065		HCC827_4_10x	10.5269	7.54159
HCC827_5_10x	-10.1348	-3.47955		HCC827_5_10x	-5.35674	4.30501		HCC827_5_10x	11.477	8.53666
HCC827_6_10x	-10.2176	-3.6984		HCC827_6_10x	-4.50662	4.83252		HCC827_6_10x	10.9698	8.19072
H1975_7_10x	-5.78499	2.50614		H1975_7_10x	1.83139	-3.55529		H1975_7_10x	-10.917	6.06407
H1975_8_10x	-5.86806	2.73		H1975_8_10x	2.12929	-3.34287		H1975_8_10x	-10.9824	6.18107
HCC827_9_10x	-10.0223	-3.49205		HCC827_9_10x	-5.54232	4.75055		HCC827_9_10x	11.6835	7.43443
H1975_10_10x	-7.02203	-4.73471		H1975_10_10x	-4.88556	5.61997		H1975_10_10x	9.35654	5.87484
H838_11_10x	-0.30853	15.4562		H838_11_10x	7.25146	-10.2871		H838_11_10x	-5.82556	9.11803
H838_12_10x	0.147862	11.2762		H838_12_10x	8.32347	-7.3894		H838_12_10x	-3.42446	11.0926
HCC827_13_10x	-9.13422	-3.85044		HCC827_13_10x	-6.22434	5.1908		HCC827_13_10x	11.5282	6.43905
HCC827_14_10x	-9.18296	-2.85299		HCC827_14_10x	-5.89986	3.59701		HCC827_14_10x	11.236	9.14122
HCC827_15_10x	-7.10666	-4.31392		HCC827_15_10x	-4.50833	4.84295		HCC827_15_10x	9.92007	7.74376
HCC827_16_10x	-10.0934	-3.63179		HCC827_16_10x	-4.72359	5.11337		HCC827_16_10x	10.8134	6.36535
HCC827_17_10x	-8.35667	-3.85073		HCC827_17_10x	-5.6478	4.95604		HCC827_17_10x	10.1074	6.87563
H1975_18_10x	-6.25371	2.81938		H1975_18_10x	2.37264	-3.32876		H1975_18_10x	-10.9658	6.01744
HCC827_19_10x	-8.25951	-4.18106		HCC827_19_10x	-5.85756	6.00059		HCC827_19_10x	10.1033	4.78615
HCC827_20_10x	-9.47873	-3.34976		HCC827_20_10x	-4.53748	4.15228		HCC827_20_10x	11.2159	8.83141
H838_21_10x	1.40082	11.4047		H838_21_10x	9.64732	-8.22726		H838_21_10x	-3.02611	8.90119
HCC827_22_10x	-8.66631	-4.132		HCC827_22_10x	-5.90344	5.7929		HCC827_22_10x	11.1012	5.43199
HCC827_23_10x	-10.1298	-3.36202		HCC827_23_10x	-5.34648	4.12354		HCC827_23_10x	11.4306	8.60752
H1975_24_10x	2.94549	11.6041		H1975_24_10x	-4.29578	5.68437		H1975_24_10x	9.79829	4.75884
H1975_25_10x	-0.394798	15.2594		H1975_25_10x	7.13762	-9.89519		H1975_25_10x	-6.98858	10.4235
HCC827_26_10x	-8.42633	-4.54097		HCC827_26_10x	-5.72305	6.23645		HCC827_26_10x	10.9524	4.92419
H1975_27_10x	-5.71862	2.22997		H1975_27_10x	1.11056	-3.32936		H1975_27_10x	-12.3352	7.80849
H1975_28_10x	-4.32732	2.92039		H1975_28_10x	0.87464	-4.10544		H1975_28_10x	-12.7481	6.75278
HCC827_29_10x	-8.3591	-4.43053		HCC827_29_10x	-5.80058	5.84963		HCC827_29_10x	10.4589	4.36554
HCC827_30_10x	-7.92332	-3.89735		HCC827_30_10x	-5.68726	5.82278		HCC827_30_10x	9.92146	5.7906
H1975_31_10x	-5.87647	2.95452		H1975_31_10x	1.23765	-4.07408		H1975_31_10x	-11.131	7.15649
HCC827_32_10x	-8.93916	-3.88492		HCC827_32_10x	-5.75638	5.42153		HCC827_32_10x	10.9792	7.18134
HCC827_33_10x	-8.96517	-4.18119		HCC827_33_10x	-5.86929	5.61344		HCC827_33_10x	10.8741	4.99994
HCC827_34_10x	-9.06103	-3.40822		HCC827_34_10x	-5.57242	4.29545		HCC827_34_10x	11.2541	8.55655
HCC827_35_10x	-9.40923	-2.96378		HCC827_35_10x	-5.30437	3.99778		HCC827_35_10x	11.5469	8.72677
H1975_36_10x	0.910464	12.4059		H1975_36_10x	10.6574	8.79002		H1975_36_10x	10.6887	-5.2944
HCC827_37_10x	-7.19874	-4.15932		HCC827_37_10x	-5.07747	5.37595		HCC827_37_10x	9.56564	6.70128
H838_38_10x	3.33682	12.6233		H838_38_10x	11.553	-9.65852		H838_38_10x	-3.88912	5.7414
HCC827_39_10x	-10.4482	-3.72942		HCC827_39_10x	-4.6034	4.92943		HCC827_39_10x	11.6318	8.10023
HCC827_40_10x	-7.05074	-4.42793		HCC827_40_10x	-4.93279	5.69064		HCC827_40_10x	9.3215	6.23897
HCC827_41_10x	-8.83523	-4.822		HCC827_41_10x	-6.34642	6.35831		HCC827_41_10x	10.6906	4.45808
H1975_42_10x	-9.18102	-3.87914		H1975_42_10x	-6.10857	5.53056		H1975_42_10x	10.0238	5.40724
HCC827_43_10x	-9.8424	-4.31603		HCC827_43_10x	-4.53385	5.65875		HCC827_43_10x	11.5094	5.24685
HCC827_44_10x	-8.22039	-3.70723		HCC827_44_10x	-5.36594	4.72741		HCC827_44_10x	10.5705	7.79983
HCC827_45_10x	-10.249	-3.87247		HCC827_45_10x	-5.53417	5.20411		HCC827_45_10x	11.8709	6.89163
HCC827_46_10x	-9.64866	-4.14389		HCC827_46_10x	-6.31416	5.30734		HCC827_46_10x	12.1068	6.12604
H838_47_10x	1.87435	10.7165		H838_47_10x	10.6095	-7.58353		H838_47_10x	-0.971728	8.53824
HCC827_48_10x	-10.3223	-3.63963		HCC827_48_10x	-5.14856	4.88352		HCC827_48_10x	11.6805	7.04351
HCC827_49_10x	-7.34701	-4.21797		HCC827_49_10x	-5.54075	6.13748		HCC827_49_10x	9.63869	5.21413
HCC827_50_10x	-9.49227	-4.47444		HCC827_50_10x	-5.2397	5.62146		HCC827_50_10x	11.3323	5.98827
HCC827_51_10x	-9.18687	-3.51705		HCC827_51_10x	-5.0549	4.37238		HCC827_51_10x	10.4235	8.48321
HCC827_52_10x	-9.34653	-3.79188		HCC827_52_10x	-6.14715	5.16459		HCC827_52_10x	11.6061	6.97101
H1975_53_10x	-3.76611	3.92969		H1975_53_10x	1.44778	-5.31069		H1975_53_10x	-10.8541	4.1787
H1975_54_10x	-5.80699	2.32411		H1975_54_10x	1.55164	-3.45224		H1975_54_10x	-11.7879	7.54595
HCC827_55_10x	-7.48881	-3.89107		HCC827_55_10x	-5.22442	5.37982		HCC827_55_10x	9.48679	6.35456
H1975_56_10x	-6.08821	2.48047		H1975_56_10x	2.19887	-3.05356		H1975_56_10x	-11.9919	7.50693
H838_57_10x	-0.395804	14.9516		H838_57_10x	7.55503	-10.0122		H838_57_10x	-6.29952	9.42645
H838_58_10x	-0.205711	14.0478		H838_58_10x	6.97376	-8.61895		H838_58_10x	-6.90318	10.8507
HCC827_59_10x	-8.98497	-3.33566		HCC827_59_10x	-6.28843	4.19608		HCC827_59_10x	10.9279	7.83644
HCC827_60_10x	-9.69077	-2.6637		HCC827_60_10x	-5.72189	3.54407		HCC827_60_10x	11.0234	9.39891
HCC827_61_10x	-7.92684	-4.42607		HCC827_61_10x	-5.80311	6.32946		HCC827_61_10x	9.56385	4.14368
HCC827_62_10x	-9.73643	-3.38609		HCC827_62_10x	-5.61434	4.38441		HCC827_62_10x	11.6712	8.43866
H1975_63_10x	3.44732	10.9357		H1975_63_10x	12.0823	-8.20521		H1975_63_10x	-2.12148	5.68673
HCC827_64_10x	-9.10866	-5.17608		HCC827_64_10x	-4.51364	6.31591		HCC827_64_10x	11.1172	4.13047
HCC827_65_10x	-10.0052	-3.80451		HCC827_65_10x	-6.01838	5.10968		HCC827_65_10x	11.8901	6.57626
HCC827_66_10x	-9.72644	-2.68635		HCC827_66_10x	-5.8501	3.60435		HCC827_66_10x	11.1358	9.41742
HCC827_67_10x	-9.58413	-4.19637		HCC827_67_10x	-6.25255	5.59993		HCC827_67_10x	11.4024	5.02619
H838_68_10x	0.313415	14.1752		H838_68_10x	10.0324	-9.74302		H838_68_10x	-4.28922	7.18338
HCC827_69_10x	-7.33143	-4.42132		HCC827_69_10x	-4.61216	5.79925		HCC827_69_10x	9.37811	6.29689
HCC827_70_10x	-9.89892	-4.65793		HCC827_70_10x	-6.28308	5.57696		HCC827_70_10x	11.725	5.93354
H838_71_10x	0.393491	14.1025		H838_71_10x	7.36013	-8.66817		H838_71_10x	-6.46681	10.6573
HCC827_72_10x	-8.95874	-4.40536		HCC827_72_10x	-5.68019	4.97944		HCC827_72_10x	11.1887	5.60105
HCC827_73_10x	-9.15232	-3.63271		HCC827_73_10x	-5.35758	4.48133		HCC827_73_10x	11.8469	7.1982
H1975_74_10x	-3.79069	3.6466		H1975_74_10x	1.91992	-4.77103		H1975_74_10x	-12.0568	4.32275
H1975_75_10x	-4.90592	2.62944		H1975_75_10x	0.784672	-3.94742		H1975_75_10x	-12.4335	7.53642
HCC827_76_10x	-7.21666	-4.50579		HCC827_76_10x	-4.88594	5.66929		HCC827_76_10x	9.58607	6.4657
HCC827_77_10x	-9.80977	-2.88124		HCC827_77_10x	-5.77192	3.89201		HCC827_77_10x	11.4918	8.72663
HCC827_78_10x	-10.2668	-3.04933		HCC827_78_10x	-4.52613	3.95347		HCC827_78_10x	10.6597	9.69019
H1975_79_10x	0.822514	13.8722		H1975_79_10x	8.38208	-10.1335		H1975_79_10x	-6.53778	9.99507
H2228_80_10x	3.54616	-10.228		H2228_80_10x	10.1837	9.75907		H2228_80_10x	12.6891	-7.94565
H1975_81_10x	-6.285	2.70672		H1975_81_10x	2.43067	-3.30461		H1975_81_10x	-11.4937	6.73109
HCC827_82_10x	-7.6527	-4.23035		HCC827_82_10x	-4.64559	5.27279		HCC827_82_10x	9.59338	6.76606
H1975_83_10x	-5.88316	2.63948		H1975_83_10x	1.63213	-3.40907		H1975_83_10x	-11.5427	7.11781
HCC827_84_10x	-7.24158	-4.56657		HCC827_84_10x	-4.80133	5.45067		HCC827_84_10x	9.67983	7.3241
HCC827_85_10x	-10.3609	-3.87308		HCC827_85_10x	-5.43428	5.23724		HCC827_85_10x	11.8051	6.79684
HCC827_86_10x	-9.93962	-2.90955		HCC827_86_10x	-5.39266	3.74138		HCC827_86_10x	10.8937	9.36664
HCC827_87_10x	-10.118	-3.18967		HCC827_87_10x	-5.2274	3.94462		HCC827_87_10x	10.8925	9.27211
HCC827_88_10x	-9.86269	-3.13539		HCC827_88_10x	-5.43948	4.01889		HCC827_88_10x	11.5429	8.80006
H838_89_10x	0.756324	11.0725		H838_89_10x	8.94258	-7.40944		H838_89_10x	-2.08238	11.0231
HCC827_90_10x	-9.08849	-4.12062		HCC827_90_10x	-6.01091	5.55348		HCC827_90_10x	11.2646	5.53759
H1975_91_10x	-6.09292	2.96338		H1975_91_10x	2.49954	-3.74775		H1975_91_10x	-10.6796	4.9532
HCC827_92_10x	-8.75125	-3.84349		HCC827_92_10x	-5.72378	5.45313		HCC827_92_10x	10.7667	6.09815
H838_93_10x	3.52913	12.6214		H838_93_10x	11.6908	-9.74224		H838_93_10x	-3.9174	5.91303
HCC827_94_10x	-9.17792	-5.66672		HCC827_94_10x	-6.31262	7.05653		HCC827_94_10x	10.6134	2.99353
H838_95_10x	3.0721	10.8304		H838_95_10x	11.6652	-7.85901		H838_95_10x	-0.772099	6.9441
H1975_96_10x	-5.89032	2.96289		H1975_96_10x	1.23713	-3.81454		H1975_96_10x	-11.014	6.23066
H1975_97_10x	-6.21829	2.8224		H1975_97_10x	2.35683	-3.20783		H1975_97_10x	-10.9978	6.2037
H1975_98_10x	-6.14056	3.01013		H1975_98_10x	1.84889	-3.84854		H1975_98_10x	-8.6576	5.21481
HCC827_99_10x	-9.75091	-3.09703		HCC827_99_10x	-6.17866	4.06354		HCC827_99_10x	11.9387	8.28764
H838_100_10x	-0.59734	13.3978		H838_100_10x	7.1787	-8.328		H838_100_10x	-5.9253	10.9901
H1975_101_10x	-4.84796	5.90969		H1975_101_10x	3.3165	-7.61394		H1975_101_10x	-11.7075	4.44529
H1975_102_10x	-5.65315	5.82622		H1975_102_10x	3.93504	-7.98723		H1975_102_10x	-12.6045	5.32288
HCC827_103_10x	-9.39863	-5.23421		HCC827_103_10x	-6.31959	6.76311		HCC827_103_10x	10.6527	2.89963
HCC827_104_10x	-8.35216	-3.59886		HCC827_104_10x	-5.92317	4.40853		HCC827_104_10x	11.0903	7.3148
H2228_105_10x	3.34162	-9.58462		H2228_105_10x	9.69011	9.35018		H2228_105_10x	12.7541	-7.54162
H838_106_10x	-0.542364	11.8839		H838_106_10x	7.60965	-7.34784		H838_106_10x	-5.17913	11.3835
H838_107_10x	1.15681	13.511		H838_107_10x	9.79008	-9.6903		H838_107_10x	-3.56984	8.27017
H1975_108_10x	-6.18647	2.49055		H1975_108_10x	2.24534	-3.17364		H1975_108_10x	-11.8537	7.21159
H1975_109_10x	-4.31303	3.46217		H1975_109_10x	2.56265	-4.23365		H1975_109_10x	-12.046	5.07996
HCC827_110_10x	-9.26475	-2.68727		HCC827_110_10x	-5.91551	3.7086		HCC827_110_10x	11.5293	8.88452
HCC827_111_10x	-8.84404	-4.24402		HCC827_111_10x	-6.12936	5.76294		HCC827_111_10x	10.6741	4.95763
H1975_112_10x	1.73902	-12.1266		H1975_112_10x	8.899	11.9684		H1975_112_10x	8.43437	-8.09866
H838_113_10x	-0.0432725	11.236		H838_113_10x	8.06151	-7.19226		H838_113_10x	-3.42386	11.5804
HCC827_114_10x	-7.5596	-3.98065		HCC827_114_10x	-5.29395	5.10565		HCC827_114_10x	10.3804	5.85524
H838_115_10x	-0.700625	14.6211		H838_115_10x	6.95158	-8.78857		H838_115_10x	-6.67847	10.662
HCC827_116_10x	-10.1016	-3.13771		HCC827_116_10x	-5.28419	3.85674		HCC827_116_10x	10.6463	9.70302
H1975_117_10x	3.41389	12.5294		H1975_117_10x	11.7724	-9.65015		H1975_117_10x	-3.1608	6.0985
H838_118_10x	0.398258	11.6081		H838_118_10x	8.3592	-7.76293		H838_118_10x	-3.37645	10.767
H2228_119_10x	0.174316	-11.029		H2228_119_10x	7.60053	11.7676		H2228_119_10x	10.4897	-7.17724
HCC827_120_10x	-10.3355	-3.68075		HCC827_120_10x	-4.65496	5.08227		HCC827_120_10x	11.7272	7.33647
H838_121_10x	3.49755	12.7216		H838_121_10x	11.6376	-9.88391		H838_121_10x	-3.8308	5.84297
HCC827_122_10x	-9.98899	-3.60475		HCC827_122_10x	-5.45412	4.89251		HCC827_122_10x	12.0596	6.65305
H838_123_10x	3.47714	12.7205		H838_123_10x	11.7789	-9.7422		H838_123_10x	-3.77774	5.78601
H838_124_10x	-0.652715	12.4679		H838_124_10x	7.58829	-7.91099		H838_124_10x	-4.96981	11.1461
H1975_125_10x	-4.21396	3.07461		H1975_125_10x	1.78694	-4.13973		H1975_125_10x	-12.5443	6.13504
H1975_126_10x	-9.11769	-4.24758		H1975_126_10x	-6.6171	5.70299		H1975_126_10x	10.1896	2.23075
H838_127_10x	1.50379	10.9015		H838_127_10x	10.1445	-7.55422		H838_127_10x	-1.32754	9.04713
H1975_128_10x	-5.57653	2.4211		H1975_128_10x	0.897503	-3.63024		H1975_128_10x	-11.9269	7.9433
HCC827_129_10x	-10.0765	-3.33832		HCC827_129_10x	-4.70119	4.193		HCC827_129_10x	11.4707	8.50862
HCC827_130_10x	-7.02734	-4.29978		HCC827_130_10x	-5.12244	5.16058		HCC827_130_10x	9.63704	7.07492
H2228_131_10x	3.7546	-11.5622		H2228_131_10x	10.3096	10.0875		H2228_131_10x	11.3408	-8.75477
H1975_132_10x	0.769144	12.7923		H1975_132_10x	9.0933	-9.22923		H1975_132_10x	-5.3841	8.96767
H1975_133_10x	-4.60611	2.81499		H1975_133_10x	0.884625	-4.09916		H1975_133_10x	-12.6418	7.32133
HCC827_134_10x	-7.61296	-5.00148		HCC827_134_10x	-5.0319	6.76903		HCC827_134_10x	9.47736	3.78563
H1975_135_10x	1.44796	11.3614		H1975_135_10x	10.4095	-7.91829		H1975_135_10x	10.4986	-5.00276
HCC827_136_10x	-9.62759	-3.64494		HCC827_136_10x	-5.51358	4.97133		HCC827_136_10x	11.127	7.40918
H1975_137_10x	-5.72193	2.37794		H1975_137_10x	1.06869	-3.61667		H1975_137_10x	-11.7856	7.40233
H838_138_10x	-0.498021	15.0515		H838_138_10x	7.44473	-10.1006		H838_138_10x	-6.31602	9.7299
H838_139_10x	-0.233404	15.539		H838_139_10x	7.1829	-10.4379		H838_139_10x	-5.58758	8.45865
H838_140_10x	-0.748804	14.5294		H838_140_10x	6.67063	-8.77543		H838_140_10x	-6.75711	10.845
HCC827_141_10x	-9.44602	-3.85068		HCC827_141_10x	-6.70403	4.90606		HCC827_141_10x	12.0362	6.51158
H838_142_10x	-0.761562	13.3828		H838_142_10x	6.91584	-8.20107		H838_142_10x	-5.90326	11.1427
H2228_143_10x	1.76332	-11.4483		H2228_143_10x	9.34033	11.2664		H2228_143_10x	10.4582	-6.87739
HCC827_144_10x	-8.82185	-3.86274		HCC827_144_10x	-6.00837	5.17073		HCC827_144_10x	10.8386	7.28543
H1975_145_10x	2.04759	10.4394		H1975_145_10x	10.63	-7.13905		H1975_145_10x	0.393393	8.46935
HCC827_146_10x	-9.52819	-3.62797		HCC827_146_10x	-6.43584	4.62874		HCC827_146_10x	11.8777	7.39564
H838_147_10x	-0.295151	15.5177		H838_147_10x	7.16153	-10.1698		H838_147_10x	-5.97517	10.1232
HCC827_148_10x	-9.40195	-3.12262		HCC827_148_10x	-5.92975	3.91143		HCC827_148_10x	11.7578	8.24476
H1975_149_10x	-6.04772	6.17475		H1975_149_10x	4.17338	-8.03679		H1975_149_10x	-11.8342	7.988
HCC827_150_10x	-7.86472	-4.22201		HCC827_150_10x	-4.3761	4.53116		HCC827_150_10x	10.1486	7.90315
H838_151_10x	2.04101	11.3281		H838_151_10x	10.7751	-8.18252		H838_151_10x	-1.32213	6.52984
H838_152_10x	-0.562345	15.0494		H838_152_10x	7.18118	-9.62563		H838_152_10x	-6.5656	10.3355
H1975_153_10x	-6.00374	2.96315		H1975_153_10x	2.3541	-3.53679		H1975_153_10x	-11.1861	5.76094
HCC827_154_10x	-9.09115	-3.59924		HCC827_154_10x	-6.35542	4.58797		HCC827_154_10x	11.8349	7.33969
H838_155_10x	-0.296921	15.4999		H838_155_10x	7.30343	-10.3865		H838_155_10x	-5.61272	8.34136
H838_156_10x	-0.620937	14.354		H838_156_10x	6.97884	-8.92277		H838_156_10x	-7.00047	11.011
H838_157_10x	1.87731	10.6939		H838_157_10x	10.9099	-7.66108		H838_157_10x	0.0250294	7.6411
H1975_158_10x	12.3016	0.364168		H1975_158_10x	-10.3521	0.901833		H1975_158_10x	7.56611	-8.14727
H838_159_10x	3.47983	12.6415		H838_159_10x	11.698	-9.80177		H838_159_10x	-3.92739	5.87706
H838_160_10x	-0.479703	11.9356		H838_160_10x	7.82402	-7.3889		H838_160_10x	-3.90908	11.2337
A549_161_10x	10.534	1.47832		A549_161_10x	-9.70947	0.967955		A549_161_10x	-2.00923	-9.50089
H2228_162_10x	1.79668	-12.4285		H2228_162_10x	9.15136	12.108		H2228_162_10x	8.13727	-8.19203
HCC827_163_10x	-9.56154	-2.90538		HCC827_163_10x	-4.82714	4.13178		HCC827_163_10x	11.1465	8.93439
HCC827_164_10x	-8.34772	-4.02427		HCC827_164_10x	-5.63086	5.07842		HCC827_164_10x	10.8862	6.93063
HCC827_165_10x	-8.20802	-4.30215		HCC827_165_10x	-5.83231	6.23232		HCC827_165_10x	10.2289	5.03444
H2228_166_10x	1.90705	-10.6147		H2228_166_10x	9.26318	10.5851		H2228_166_10x	10.5808	-5.66524
HCC827_167_10x	-10.161	-3.15163		HCC827_167_10x	-5.3567	3.89556		HCC827_167_10x	10.6988	9.54331
H838_168_10x	-0.309163	11.6912		H838_168_10x	7.88688	-7.29738		H838_168_10x	-4.12577	11.5192
HCC827_169_10x	-9.98758	-3.82154		HCC827_169_10x	-6.27117	5.11399		HCC827_169_10x	12.0382	6.79724
H838_170_10x	0.279484	11.2753		H838_170_10x	8.39866	-7.39472		H838_170_10x	-3.49755	11.2352
H838_171_10x	3.3133	10.7576		H838_171_10x	12.1116	-8.13066		H838_171_10x	-1.76993	5.77611
H1975_172_10x	-6.09056	2.39875		H1975_172_10x	2.2399	-3.15489		H1975_172_10x	-11.3833	7.06076
H838_173_10x	-0.263316	15.5691		H838_173_10x	7.23495	-10.3754		H838_173_10x	-5.68648	8.78371
H1975_174_10x	-3.78406	3.36308		H1975_174_10x	0.860044	-4.20291		H1975_174_10x	-12.4971	4.85547
H1975_175_10x	-6.95842	-4.457		H1975_175_10x	-4.93392	5.73191		H1975_175_10x	9.22837	6.19885
H1975_176_10x	-6.26113	6.85873		H1975_176_10x	4.00778	-8.22933		H1975_176_10x	-11.0543	7.97544
H1975_177_10x	1.02209	12.2065		H1975_177_10x	9.56357	-8.52143		H1975_177_10x	10.5266	-5.12454
H838_178_10x	-0.277463	11.5986		H838_178_10x	7.94443	-7.11736		H838_178_10x	-3.05401	11.3621
H1975_179_10x	-6.03151	2.64548		H1975_179_10x	2.11098	-3.17894		H1975_179_10x	-11.0577	7.05809
H1975_180_10x	-5.78907	2.90616		H1975_180_10x	1.80417	-3.69191		H1975_180_10x	-11.4649	6.59314
H838_181_10x	0.214779	11.8455		H838_181_10x	8.23137	-8.08642		H838_181_10x	-4.08734	10.7369
H838_182_10x	-0.776145	13.388		H838_182_10x	6.94931	-8.39731		H838_182_10x	-6.00389	11.0732
H1975_183_10x	0.582724	10.9979		H1975_183_10x	8.28053	-7.12655		H1975_183_10x	10.2186	-4.55106
H838_184_10x	-0.494375	14.9475		H838_184_10x	7.61701	-10.1447		H838_184_10x	-6.32658	9.03053
HCC827_185_10x	-9.39568	-3.4737		HCC827_185_10x	-6.52681	4.50894		HCC827_185_10x	11.9725	7.39576
H1975_186_10x	3.99484	-10.8631		H1975_186_10x	10.3156	9.07928		H1975_186_10x	12.439	-8.78205
H1975_187_10x	-6.00463	2.40156		H1975_187_10x	1.78364	-3.30676		H1975_187_10x	-12.0101	7.52341
H838_188_10x	0.391747	12.2935		H838_188_10x	8.08673	-7.99478		H838_188_10x	-4.30606	11.0416
H838_189_10x	-0.195357	15.576		H838_189_10x	7.18922	-10.4997		H838_189_10x	-4.98684	7.88539
A549_190_10x	12.2699	0.217564		A549_190_10x	-10.3411	0.458421		A549_190_10x	-2.70954	-6.85279
H838_191_10x	-0.779097	14.8323		H838_191_10x	6.84389	-9.14839		H838_191_10x	-6.72181	10.8484
HCC827_192_10x	-9.67977	-4.33095		HCC827_192_10x	-4.52475	5.281		HCC827_192_10x	11.6082	5.39148
HCC827_193_10x	-9.0693	-2.85749		HCC827_193_10x	-6.01844	3.76822		HCC827_193_10x	11.499	8.7982
H2228_194_10x	1.37677	-11.8295		H2228_194_10x	9.18257	12.294		H2228_194_10x	7.89544	-7.53037
HCC827_195_10x	-9.48876	-2.59328		HCC827_195_10x	-5.67552	3.46068		HCC827_195_10x	10.8476	9.58806
H838_196_10x	1.60591	10.5302		H838_196_10x	10.1911	-7.35565		H838_196_10x	-0.423873	9.95914
H2228_197_10x	2.74032	-10.4497		H2228_197_10x	9.66271	9.58162		H2228_197_10x	11.267	-6.16518
HCC827_198_10x	-10.1852	-3.2065		HCC827_198_10x	-4.53425	4.1396		HCC827_198_10x	10.7887	9.51384
H2228_199_10x	0.482762	-12.035		H2228_199_10x	8.31609	12.8261		H2228_199_10x	7.24866	-7.88553
H1975_200_10x	-9.25719	-5.14861		H1975_200_10x	-6.43956	6.92725		H1975_200_10x	10.7365	3.44397
H2228_201_10x	0.690558	-11.9433		H2228_201_10x	7.67077	12.1196		H2228_201_10x	7.89447	-7.58941
H1975_202_10x	-9.05621	-4.9751		H1975_202_10x	-6.6333	6.60536		H1975_202_10x	10.7273	3.65218
H1975_203_10x	-3.76199	3.58216		H1975_203_10x	1.79986	-4.58719		H1975_203_10x	-12.927	5.80654
H838_204_10x	-0.232326	12.2748		H838_204_10x	7.54964	-7.68624		H838_204_10x	-4.58534	11.3159
HCC827_205_10x	-8.35049	-4.43197		HCC827_205_10x	-6.04004	6.23959		HCC827_205_10x	10.5906	5.43858
H1975_206_10x	1.50307	10.8848		H1975_206_10x	9.9447	-7.43054		H1975_206_10x	-0.640616	9.77559
H838_207_10x	3.25592	11.3424		H838_207_10x	11.9695	-8.45371		H838_207_10x	-2.75084	5.66988
H838_208_10x	0.411598	11.3005		H838_208_10x	8.35562	-7.46919		H838_208_10x	-3.25257	10.8119
HCC827_209_10x	-7.46621	-3.83471		HCC827_209_10x	-5.08462	5.04872		HCC827_209_10x	9.60594	6.89427
HCC827_210_10x	-9.46775	-2.6715		HCC827_210_10x	-5.83598	3.66672		HCC827_210_10x	11.0836	9.39105
HCC827_211_10x	-8.61736	-3.91686		HCC827_211_10x	-5.76975	5.19611		HCC827_211_10x	10.7208	7.20622
H1975_212_10x	-6.32641	6.86243		H1975_212_10x	4.24598	-8.45329		H1975_212_10x	-11.2056	8.02315
HCC827_213_10x	-7.78184	-4.43675		HCC827_213_10x	-4.36907	4.3931		HCC827_213_10x	10.0403	8.30491
H838_214_10x	2.91169	11.1426		H838_214_10x	11.6582	-8.36089		H838_214_10x	-1.14982	6.34153
H1975_215_10x	-5.66249	2.49832		H1975_215_10x	1.38792	-3.5553		H1975_215_10x	-11.285	6.68206
HCC827_216_10x	-9.30777	-3.48978		HCC827_216_10x	-6.14536	4.62371		HCC827_216_10x	11.406	8.3649
H2228_217_10x	0.782659	-11.9539		H2228_217_10x	8.84997	12.7991		H2228_217_10x	7.43931	-7.56294
H1975_218_10x	-5.91422	2.28835		H1975_218_10x	2.02584	-3.18433		H1975_218_10x	-11.6551	6.8669
H838_219_10x	1.60053	10.5508		H838_219_10x	10.0717	-7.33511		H838_219_10x	-0.986636	10.2069
H1975_220_10x	-5.90057	6.06174		H1975_220_10x	4.08114	-7.95389		H1975_220_10x	-11.9377	7.75273
HCC827_221_10x	-9.29648	-5.09469		HCC827_221_10x	-6.05887	6.68364		HCC827_221_10x	10.8719	3.3923
H1975_222_10x	-7.41078	-3.68937		H1975_222_10x	-5.18533	4.588		H1975_222_10x	9.84978	7.87717
H1975_223_10x	1.15401	11.9302		H1975_223_10x	9.84184	-8.14243		H1975_223_10x	10.4979	-5.01496
H1975_224_10x	1.05037	13.0616		H1975_224_10x	9.24299	-9.5252		H1975_224_10x	-4.81477	8.75974
HCC827_225_10x	-9.30822	-2.6395		HCC827_225_10x	-5.71437	3.70321		HCC827_225_10x	10.7784	9.39915
H2228_226_10x	-9.26052	-4.30498		H2228_226_10x	-6.05364	6.01045		H2228_226_10x	10.1922	2.20742
HCC827_227_10x	-9.67973	-3.64215		HCC827_227_10x	-6.19327	4.75279		HCC827_227_10x	11.6167	7.70254
HCC827_228_10x	-8.53318	-4.30757		HCC827_228_10x	-5.81481	5.44021		HCC827_228_10x	11.2503	5.91738
H838_229_10x	3.24702	12.5016		H838_229_10x	11.6796	-9.6653		H838_229_10x	-3.87939	5.93819
H1975_230_10x	-4.3048	3.37258		H1975_230_10x	2.32345	-4.28392		H1975_230_10x	-11.9569	5.09052
H1975_231_10x	-0.984656	14.2737		H1975_231_10x	-4.54208	4.15055		H1975_231_10x	10.0041	5.74839
H1975_232_10x	-4.56957	2.93282		H1975_232_10x	2.11428	-3.77959		H1975_232_10x	-12.3791	6.09843
HCC827_233_10x	-7.68946	-5.23293		HCC827_233_10x	-4.7319	6.75287		HCC827_233_10x	9.68718	3.47298
HCC827_234_10x	-10.2442	-3.78488		HCC827_234_10x	-5.82294	5.0322		HCC827_234_10x	11.6744	6.56561
H1975_235_10x	0.277435	9.49307		H1975_235_10x	9.34524	-6.508		H1975_235_10x	10.3641	-4.79991
H838_236_10x	-0.798126	13.774		H838_236_10x	6.86286	-8.42488		H838_236_10x	-6.38358	11.0031
H1975_237_10x	-4.35046	3.24615		H1975_237_10x	1.65083	-4.4353		H1975_237_10x	-12.0837	4.45238
H1975_238_10x	-6.00049	2.96537		H1975_238_10x	1.45625	-3.81352		H1975_238_10x	-11.7075	7.01005
H838_239_10x	3.50528	12.7847		H838_239_10x	11.6223	-9.80085		H838_239_10x	-3.8442	6.06776
H838_240_10x	-0.329827	12.165		H838_240_10x	7.99284	-8.05639		H838_240_10x	-4.06629	10.4917
HCC827_241_10x	-8.76044	-3.68076		HCC827_241_10x	-5.80193	4.60913		HCC827_241_10x	11.2723	7.16265
H2228_242_10x	2.67645	-9.9927		H2228_242_10x	9.77392	9.60869		H2228_242_10x	11.9306	-6.30214
H1975_243_10x	-5.08216	5.98113		H1975_243_10x	3.07983	-7.49412		H1975_243_10x	-10.8126	4.11178
H838_244_10x	3.29603	10.5381		H838_244_10x	12.0909	-7.84667		H838_244_10x	-0.87113	6.75456
H1975_245_10x	-4.44811	6.38032		H1975_245_10x	2.4127	-7.44673		H1975_245_10x	-8.69479	-5.7717
H1975_246_10x	-6.33102	7.1308		H1975_246_10x	3.93096	-8.59894		H1975_246_10x	-10.5934	7.44635
HCC827_247_10x	-7.40345	-4.17257		HCC827_247_10x	-5.39561	5.96851		HCC827_247_10x	9.50843	6.04765
H1975_248_10x	-6.00129	2.37462		H1975_248_10x	1.96467	-3.0795		H1975_248_10x	-11.6869	7.23285
H838_249_10x	1.37906	8.71217		H838_249_10x	10.1296	-5.96259		H838_249_10x	-0.195017	9.75913
HCC827_250_10x	-10.0404	-3.22161		HCC827_250_10x	-4.97001	4.19175		HCC827_250_10x	10.9015	9.10788
H838_251_10x	-0.400796	15.0605		H838_251_10x	7.48801	-10.173		H838_251_10x	-6.23086	9.25641
H1975_252_10x	-5.86953	2.69228		H1975_252_10x	1.20838	-3.87876		H1975_252_10x	-11.4313	6.88026
H838_253_10x	1.32195	11.035		H838_253_10x	10.007	-7.57841		H838_253_10x	-1.35724	9.1731
H838_254_10x	2.88035	10.6737		H838_254_10x	11.5151	-7.94348		H838_254_10x	-1.46452	6.00899
H1975_255_10x	-6.16848	7.00379		H1975_255_10x	4.1217	-8.49917		H1975_255_10x	-10.9713	7.86447
H1975_256_10x	-5.1658	7.21017		H1975_256_10x	2.5178	-8.28533		H1975_256_10x	-8.82656	5.22398
HCC827_257_10x	-10.0524	-3.08688		HCC827_257_10x	-5.3704	3.73918		HCC827_257_10x	10.7557	9.18256
H838_258_10x	1.12368	11.0747		H838_258_10x	9.84964	-7.63132		H838_258_10x	-1.43264	9.24937
H1975_259_10x	-8.63783	-3.93687		H1975_259_10x	-6.14456	4.13003		H1975_259_10x	12.1642	7.43738
H838_260_10x	-0.459012	11.8973		H838_260_10x	7.97748	-7.00775		H838_260_10x	-3.61199	11.6106
HCC827_261_10x	-10.216	-3.9671		HCC827_261_10x	-5.80854	5.32608		HCC827_261_10x	11.6617	6.95708
H838_262_10x	0.288728	14.1718		H838_262_10x	7.9355	-9.84202		H838_262_10x	-6.23656	9.75047
HCC827_263_10x	-7.1204	-4.23404		HCC827_263_10x	-5.01426	4.97969		HCC827_263_10x	10.064	7.979
HCC827_264_10x	-9.87298	-4.6535		HCC827_264_10x	-4.76664	5.71481		HCC827_264_10x	11.2619	4.04009
H838_265_10x	0.732147	11.5887		H838_265_10x	9.65508	-8.04903		H838_265_10x	-2.56383	8.95788
HCC827_266_10x	-9.28021	-2.79329		HCC827_266_10x	-5.90089	3.71494		HCC827_266_10x	11.3808	9.05594
H838_267_10x	0.343281	12.38		H838_267_10x	7.96862	-8.24157		H838_267_10x	-4.60577	10.5968
H838_268_10x	-0.246396	14.3415		H838_268_10x	7.82195	-9.53954		H838_268_10x	-5.72876	9.56562
H838_269_10x	0.140084	12.7237		H838_269_10x	8.7402	-8.44156		H838_269_10x	-3.36452	10.312
HCC827_270_10x	-9.16932	-4.85953		HCC827_270_10x	-6.3997	6.14587		HCC827_270_10x	10.5279	2.82251
H2228_271_10x	2.49642	-10.2272		H2228_271_10x	9.32279	10.2154		H2228_271_10x	11.5593	-5.97006
H1975_272_10x	-5.97057	2.87468		H1975_272_10x	1.69711	-3.60676		H1975_272_10x	-11.2691	6.94139
HCC827_273_10x	-7.76126	-3.96443		HCC827_273_10x	-5.26223	4.74655		HCC827_273_10x	10.1053	7.22988
HCC827_274_10x	-10.1211	-3.10388		HCC827_274_10x	-4.64783	4.18663		HCC827_274_10x	11.2975	9.05968
H1975_275_10x	3.59866	10.6596		H1975_275_10x	12.0787	-7.75559		H1975_275_10x	-0.248759	9.3513
H838_276_10x	0.445558	11.0999		H838_276_10x	8.34654	-7.36093		H838_276_10x	-2.05183	10.9701
HCC827_277_10x	-9.98	-4.53916		HCC827_277_10x	-6.30399	5.86863		HCC827_277_10x	11.1975	4.86248
H838_278_10x	3.4943	12.7436		H838_278_10x	11.6389	-9.77782		H838_278_10x	-3.9358	6.01361
H1975_279_10x	-5.75804	2.6725		H1975_279_10x	1.54913	-3.55303		H1975_279_10x	-11.4097	7.01375
H838_280_10x	-0.529528	12.6983		H838_280_10x	7.21479	-8.04662		H838_280_10x	-5.68905	10.8247
H1975_281_10x	1.86639	10.3125		H1975_281_10x	10.6744	-7.36498		H1975_281_10x	-0.225445	7.77008
H2228_282_10x	3.47973	-10.0616		H2228_282_10x	10.9059	9.52201		H2228_282_10x	12.4074	-7.38748
H2228_283_10x	1.37399	-12.0318		H2228_283_10x	9.22822	12.327		H2228_283_10x	7.66705	-7.70472
H838_284_10x	-0.475989	14.7968		H838_284_10x	7.80401	-10.2428		H838_284_10x	-6.14491	8.564
H838_285_10x	0.0825015	11.3981		H838_285_10x	8.10442	-7.49822		H838_285_10x	-2.57012	11.3512
HCC827_286_10x	-7.27293	-4.22244		HCC827_286_10x	-5.23819	6.16209		HCC827_286_10x	9.13453	5.07123
HCC827_287_10x	-9.45537	-3.60719		HCC827_287_10x	-6.53237	4.70116		HCC827_287_10x	12.1189	7.06129
H838_288_10x	0.194428	12.2406		H838_288_10x	8.16125	-8.02966		H838_288_10x	-3.45394	10.42
H2228_289_10x	1.95085	-12.2468		H2228_289_10x	8.69245	11.4448		H2228_289_10x	11.1183	-8.66366
H1975_290_10x	-7.84148	-4.68278		H1975_290_10x	-4.31527	4.89678		H1975_290_10x	9.38747	6.38077
H1975_291_10x	-4.51495	3.39315		H1975_291_10x	1.07023	-4.14054		H1975_291_10x	-11.8901	5.46682
H838_292_10x	1.73769	10.6435		H838_292_10x	10.4432	-7.65881		H838_292_10x	-0.056699	7.9893
HCC827_293_10x	-9.60377	-2.6485		HCC827_293_10x	-5.83749	3.72339		HCC827_293_10x	11.569	8.78051
H2228_294_10x	3.73324	-11.7007		H2228_294_10x	10.5135	9.99118		H2228_294_10x	11.5176	-8.91711
H838_295_10x	1.79076	10.5888		H838_295_10x	10.3567	-7.38166		H838_295_10x	-0.47894	10.0717
H2228_296_10x	0.613744	-12.4977		H2228_296_10x	9.05019	12.939		H2228_296_10x	7.36537	-8.15261
H2228_297_10x	0.172941	-10.9657		H2228_297_10x	7.31066	11.5361		H2228_297_10x	10.2985	-6.0007
H1975_298_10x	-5.76859	2.84		H1975_298_10x	1.19917	-3.90565		H1975_298_10x	-10.9867	6.18765
HCC827_299_10x	-7.42068	-3.79045		HCC827_299_10x	-4.8886	4.71954		HCC827_299_10x	10.0399	8.2463
H1975_300_10x	-9.88398	-3.63554		H1975_300_10x	-5.74904	4.2847		H1975_300_10x	11.5445	7.946
H1975_301_10x	-5.87845	2.0381		H1975_301_10x	1.34641	-3.11629		H1975_301_10x	-11.9901	8.05815
H838_302_10x	2.57299	11.398		H838_302_10x	11.266	-8.66307		H838_302_10x	-1.68673	6.43275
HCC827_303_10x	-10.4332	-3.89373		HCC827_303_10x	-5.10624	5.2324		HCC827_303_10x	11.5978	5.12234
H838_304_10x	-0.460438	12.0386		H838_304_10x	7.6984	-7.46448		H838_304_10x	-4.21501	11.5717
H838_305_10x	0.602111	12.5854		H838_305_10x	8.90038	-8.67349		H838_305_10x	-3.52663	9.38797
H838_306_10x	3.5112	12.7242		H838_306_10x	11.6231	-9.82109		H838_306_10x	-3.92031	5.89691
H838_307_10x	3.47994	12.7435		H838_307_10x	11.6797	-9.82303		H838_307_10x	-3.87065	5.95314
H838_308_10x	0.601814	11.4265		H838_308_10x	9.23168	-7.90789		H838_308_10x	-3.18768	10.2176
H2228_309_10x	3.58496	-10.887		H2228_309_10x	11.1527	9.60327		H2228_309_10x	12.6274	-6.02791
H838_310_10x	0.18658	13.7178		H838_310_10x	8.70398	-9.64991		H838_310_10x	-5.04428	8.8255
H2228_311_10x	1.82964	-12.0672		H2228_311_10x	9.39062	11.8823		H2228_311_10x	8.84201	-7.69037
A549_312_10x	9.11793	-0.224089		A549_312_10x	-10.8628	-2.39598		A549_312_10x	-7.5744	-8.68708
A549_313_10x	12.4935	-0.131586		A549_313_10x	-9.94759	0.368838		A549_313_10x	-2.66468	-7.16835
HCC827_314_10x	-9.3505	-2.92577		HCC827_314_10x	-5.61867	4.04672		HCC827_314_10x	11.1752	8.76382
HCC827_315_10x	-9.83353	-4.25193		HCC827_315_10x	-4.4164	5.30705		HCC827_315_10x	11.7893	6.05739
H838_316_10x	-0.274576	15.6152		H838_316_10x	7.19735	-10.477		H838_316_10x	-5.43473	8.20875
HCC827_317_10x	-9.21411	-3.26025		HCC827_317_10x	-6.40091	4.25969		HCC827_317_10x	11.5838	7.9634
HCC827_318_10x	-9.16805	-5.29712		HCC827_318_10x	-6.59807	6.71071		HCC827_318_10x	11.6031	4.40409
H838_319_10x	2.79168	11.5368		H838_319_10x	11.4742	-8.61905		H838_319_10x	-2.33004	5.57542
H838_320_10x	3.60831	10.8914		H838_320_10x	12.2273	-8.10125		H838_320_10x	-2.09921	5.68812
HCC827_321_10x	-10.1585	-3.02561		HCC827_321_10x	-4.80256	3.93861		HCC827_321_10x	10.8541	9.61648
H1975_322_10x	3.63554	-10.3361		H1975_322_10x	10.0662	9.05292		H1975_322_10x	13.1037	-7.84032
H838_323_10x	2.73307	11.3024		H838_323_10x	11.4398	-8.32528		H838_323_10x	-1.25343	6.22818
H838_324_10x	0.905402	11.6985		H838_324_10x	9.34717	-8.14657		H838_324_10x	-2.527	9.53379
HCC827_325_10x	-8.24643	-3.86409		HCC827_325_10x	-5.79004	4.81879		HCC827_325_10x	10.7352	7.03473
H838_326_10x	-0.534291	12.2554		H838_326_10x	7.65266	-7.64544		H838_326_10x	-4.43402	11.3401
H2228_327_10x	3.53718	-10.7713		H2228_327_10x	10.3272	9.13724		H2228_327_10x	12.8579	-8.09213
H838_328_10x	2.73411	10.7757		H838_328_10x	11.3732	-7.92389		H838_328_10x	-1.40488	6.04546
H2228_329_10x	4.07043	-11.0459		H2228_329_10x	11.0594	9.49752		H2228_329_10x	11.9178	-6.55403
HCC827_330_10x	-9.4634	-3.81953		HCC827_330_10x	-6.16331	5.10384		HCC827_330_10x	11.7742	6.89363
H838_331_10x	-0.845406	14.7121		H838_331_10x	6.74129	-8.85906		H838_331_10x	-7.09656	10.9395
H838_332_10x	-0.113065	11.3922		H838_332_10x	7.89965	-7.53951		H838_332_10x	-3.69188	11.5552
H838_333_10x	0.191097	12.8875		H838_333_10x	8.61954	-9.02065		H838_333_10x	-4.76134	9.03899
H1975_334_10x	-6.19888	6.96476		H1975_334_10x	4.00172	-8.56172		H1975_334_10x	-10.927	7.85754
HCC827_335_10x	-7.25499	-4.1466		HCC827_335_10x	-4.86437	4.89268		HCC827_335_10x	9.94824	7.90469
H2228_336_10x	0.470847	-10.6067		H2228_336_10x	7.26721	10.3648		H2228_336_10x	12.6073	-5.72647
H838_337_10x	0.161084	12.4477		H838_337_10x	8.67916	-8.81959		H838_337_10x	-4.01144	9.78469
H838_338_10x	-0.663933	13.1012		H838_338_10x	7.02162	-7.9987		H838_338_10x	-5.89528	11.1838
H1975_339_10x	-7.80487	-3.70741		H1975_339_10x	-5.37127	4.92668		H1975_339_10x	10.0421	7.13174
H2228_340_10x	4.02308	-10.7816		H2228_340_10x	11.0652	9.50448		H2228_340_10x	11.7767	-8.26486
H1975_341_10x	-6.23838	6.73067		H1975_341_10x	4.256	-8.32189		H1975_341_10x	-11.3027	8.09405
HCC827_342_10x	-7.91364	-4.00038		HCC827_342_10x	-5.52703	5.47174		HCC827_342_10x	9.74932	5.39919
H1975_343_10x	-6.27291	6.85203		H1975_343_10x	4.21074	-8.3914		H1975_343_10x	-11.2641	8.08812
H838_344_10x	3.33926	12.8732		H838_344_10x	11.4574	-9.8967		H838_344_10x	-4.00349	6.63747
H838_345_10x	1.06865	11.2025		H838_345_10x	9.72606	-7.89328		H838_345_10x	-1.83744	9.1233
H838_346_10x	-0.93859	14.5988		H838_346_10x	6.69185	-8.87187		H838_346_10x	-7.05945	10.8972
H1975_347_10x	-5.61926	6.56296		H1975_347_10x	3.33903	-8.31778		H1975_347_10x	-9.78884	5.60972
HCC827_348_10x	-8.56967	-4.28021		HCC827_348_10x	-5.6563	5.43464		HCC827_348_10x	10.9682	5.72921
A549_349_10x	12.7231	-0.74573		A549_349_10x	-10.2083	-0.0652037		A549_349_10x	-3.12498	-7.54386
H838_350_10x	1.59112	10.7216		H838_350_10x	10.2071	-7.56412		H838_350_10x	-1.21713	9.01756
H838_351_10x	0.336997	11.7888		H838_351_10x	9.15893	-8.17488		H838_351_10x	-3.78915	9.38253
H838_352_10x	0.576338	11.3334		H838_352_10x	9.2647	-7.60472		H838_352_10x	-1.95692	9.4541
H838_353_10x	0.13454	11.4184		H838_353_10x	8.18805	-7.33806		H838_353_10x	-3.54406	11.5425
H2228_354_10x	0.229015	-11.7933		H2228_354_10x	7.70513	12.4696		H2228_354_10x	7.53749	-7.32971
A549_355_10x	11.2703	-2.78716		A549_355_10x	-9.89592	-2.78185		A549_355_10x	-7.43458	-5.96102
H838_356_10x	-0.0774935	12.6697		H838_356_10x	7.38486	-7.95494		H838_356_10x	-5.27508	11.1881
H838_357_10x	-0.53867	14.7705		H838_357_10x	7.56446	-9.90826		H838_357_10x	-6.47173	9.95702
H1975_358_10x	-5.82259	2.57459		H1975_358_10x	1.59615	-3.30299		H1975_358_10x	-11.3459	7.31665
H1975_359_10x	-4.25065	3.09698		H1975_359_10x	1.32948	-4.49203		H1975_359_10x	-12.9619	6.05373
H2228_360_10x	2.00372	-12.0947		H2228_360_10x	9.76915	11.6688		H2228_360_10x	9.06483	-7.79141
H838_361_10x	0.821794	13.2771		H838_361_10x	9.58961	-9.66947		H838_361_10x	-3.95659	7.15854
H838_362_10x	0.489365	13.662		H838_362_10x	8.1044	-9.31274		H838_362_10x	-5.01558	10.3159
H1975_363_10x	0.22824	12.2738		H1975_363_10x	7.82123	-9.17773		H1975_363_10x	-4.92215	10.2803
HCC827_364_10x	-7.87663	-5.31211		HCC827_364_10x	-4.58353	6.18327		HCC827_364_10x	9.44347	4.43448
H1975_365_10x	-4.08883	4.30181		H1975_365_10x	1.59445	-5.12561		H1975_365_10x	-10.6354	4.56511
H1975_366_10x	-5.9216	2.36399		H1975_366_10x	1.59156	-3.41415		H1975_366_10x	-11.0891	6.40079
H1975_367_10x	-5.07954	2.91392		H1975_367_10x	1.53192	-3.89438		H1975_367_10x	-11.3975	6.38268
H838_368_10x	0.567352	12.9501		H838_368_10x	8.27243	-8.59587		H838_368_10x	-4.33195	10.0043
HCC827_369_10x	-9.50199	-3.18174		HCC827_369_10x	-6.18813	4.30206		HCC827_369_10x	11.736	8.56553
H838_370_10x	0.0942069	12.2006		H838_370_10x	7.66942	-8.00701		H838_370_10x	-4.74748	11.2236
HCC827_371_10x	-8.03718	-4.12519		HCC827_371_10x	-4.68917	4.50182		HCC827_371_10x	10.111	8.27403
HCC827_372_10x	-9.60475	-2.74323		HCC827_372_10x	-5.6922	3.57844		HCC827_372_10x	11.0574	9.44825
HCC827_373_10x	-9.3174	-3.34422		HCC827_373_10x	-5.98336	4.09394		HCC827_373_10x	11.8531	8.29864
H838_374_10x	1.83945	10.9255		H838_374_10x	10.5213	-7.7891		H838_374_10x	-1.13685	7.84456
H838_375_10x	3.48492	10.6888		H838_375_10x	12.2406	-7.94059		H838_375_10x	-1.29122	6.30887
H838_376_10x	0.0922583	12.7991		H838_376_10x	8.70081	-8.65957		H838_376_10x	-4.07093	9.63844
H2228_377_10x	0.801148	-11.8504		H2228_377_10x	7.52325	11.8233		H2228_377_10x	9.95073	-8.32878
HCC827_378_10x	-7.5229	-3.67834		HCC827_378_10x	-5.05605	4.84621		HCC827_378_10x	9.66057	7.4442
H838_379_10x	2.89837	10.8606		H838_379_10x	11.6204	-8.13957		H838_379_10x	-1.22256	6.30047
H1975_380_10x	-3.72078	3.24203		H1975_380_10x	1.11321	-5.02037		H1975_380_10x	-12.4344	5.134
H838_381_10x	0.122137	12.2399		H838_381_10x	9.0915	-8.38097		H838_381_10x	-3.01974	9.19348
H838_382_10x	0.851828	12.7954		H838_382_10x	8.72701	-8.4965		H838_382_10x	-3.81041	9.41741
H1975_383_10x	-6.24511	2.3905		H1975_383_10x	2.3125	-3.17995		H1975_383_10x	-11.3999	6.69791
HCC827_384_10x	-7.5378	-3.73007		HCC827_384_10x	-4.98498	5.07734		HCC827_384_10x	9.45908	6.94903
H838_385_10x	-0.38246	14.8431		H838_385_10x	7.78164	-10.0428		H838_385_10x	-6.33866	9.00885
H1975_386_10x	-5.21064	7.23538		H1975_386_10x	2.51771	-8.34038		H1975_386_10x	-9.36714	5.53818
H838_387_10x	-0.33007	15.0777		H838_387_10x	7.59115	-10.1724		H838_387_10x	-6.09559	9.28384
H838_388_10x	0.264265	12.7122		H838_388_10x	8.40858	-8.68122		H838_388_10x	-4.45682	10.0157
A549_389_10x	10.7075	1.39881		A549_389_10x	-9.89097	1.09011		A549_389_10x	-1.88392	-9.23658
HCC827_390_10x	-9.44559	-2.62537		HCC827_390_10x	-5.97011	3.70994		HCC827_390_10x	11.5569	8.86688
H838_391_10x	0.486032	12.5642		H838_391_10x	8.53546	-8.68245		H838_391_10x	-4.14676	9.99172
H1975_392_10x	-6.09329	3.00007		H1975_392_10x	2.35463	-3.98064		H1975_392_10x	-10.715	5.54358
H1975_393_10x	-5.90967	2.17893		H1975_393_10x	1.82511	-3.05212		H1975_393_10x	-11.8878	7.77065
H1975_394_10x	-4.22534	3.59869		H1975_394_10x	1.9318	-4.57308		H1975_394_10x	-11.6652	4.85871
H1975_395_10x	-5.90716	3.01339		H1975_395_10x	1.31584	-4.00809		H1975_395_10x	-10.9786	6.23691
H838_396_10x	-0.0765013	11.841		H838_396_10x	8.23362	-8.04768		H838_396_10x	-3.513	10.4255
H838_397_10x	3.17717	10.679		H838_397_10x	11.9929	-8.06569		H838_397_10x	-1.32201	6.15966
H838_398_10x	0.0547947	11.4909		H838_398_10x	7.97515	-7.35668		H838_398_10x	-3.56989	11.4839
H838_399_10x	0.840485	11.1302		H838_399_10x	9.73432	-7.97306		H838_399_10x	-1.70736	9.38483
H838_400_10x	-0.450494	11.7212		H838_400_10x	7.74645	-7.31232		H838_400_10x	-3.51548	11.571
H2228_401_10x	2.45502	-11.1152		H2228_401_10x	9.60589	10.8972		H2228_401_10x	10.6787	-6.6853
H838_402_10x	-0.367152	12.4953		H838_402_10x	7.92033	-8.18564		H838_402_10x	-4.62995	10.5006
H838_403_10x	1.12314	11.0172		H838_403_10x	10.095	-7.66586		H838_403_10x	-1.23272	8.90047
HCC827_404_10x	-10.1786	-3.97522		HCC827_404_10x	-5.7216	5.35025		HCC827_404_10x	11.7868	5.87554
H2228_405_10x	2.84423	-9.79963		H2228_405_10x	11.2997	10.6619		H2228_405_10x	12.2597	-6.49605
HCC827_406_10x	-7.67827	-4.75004		HCC827_406_10x	-5.3082	6.89505		HCC827_406_10x	9.51566	4.17917
H2228_407_10x	1.35736	-11.5026		H2228_407_10x	8.58693	11.7201		H2228_407_10x	9.8092	-6.98035
H838_408_10x	-0.67029	13.4927		H838_408_10x	7.06281	-8.20064		H838_408_10x	-5.72506	11.1967
H838_409_10x	1.49006	10.8513		H838_409_10x	10.2689	-7.59284		H838_409_10x	-1.2651	8.7947
H838_410_10x	-0.488003	15.053		H838_410_10x	7.53623	-10.2137		H838_410_10x	-6.36215	9.06515
H1975_411_10x	-4.11696	3.02733		H1975_411_10x	1.08906	-4.18468		H1975_411_10x	-12.9297	6.38402
H838_412_10x	0.459589	13.4106		H838_412_10x	7.9137	-8.51864		H838_412_10x	-5.51046	10.6632
H838_413_10x	0.587072	11.9946		H838_413_10x	9.13057	-8.38315		H838_413_10x	-2.55349	9.21769
HCC827_414_10x	-9.51567	-4.52387		HCC827_414_10x	-6.55928	5.77065		HCC827_414_10x	11.7046	4.71011
H838_415_10x	0.376614	11.5779		H838_415_10x	9.13787	-7.82593		H838_415_10x	-3.00373	10.0103
H838_416_10x	0.448842	13.7123		H838_416_10x	8.67723	-9.55899		H838_416_10x	-5.09696	8.94606
H838_417_10x	0.15091	11.6034		H838_417_10x	8.0986	-7.71351		H838_417_10x	-3.95296	11.0958
H2228_418_10x	3.65906	-9.83754		H2228_418_10x	10.1313	9.92205		H2228_418_10x	11.8655	-8.10053
H1975_419_10x	-4.51175	2.96353		H1975_419_10x	1.01097	-4.02729		H1975_419_10x	-12.5401	7.36047
H838_420_10x	2.85535	11.1039		H838_420_10x	11.4106	-8.11243		H838_420_10x	-1.35155	6.12558
HCC827_421_10x	-10.0327	-3.58627		HCC827_421_10x	-4.44078	4.3877		HCC827_421_10x	11.5488	8.4091
H1975_422_10x	-4.23904	3.91801		H1975_422_10x	2.12311	-5.07961		H1975_422_10x	-10.3568	4.13952
H838_423_10x	0.301949	12.0886		H838_423_10x	8.11781	-8.0711		H838_423_10x	-3.54647	10.6053
H1975_424_10x	-3.92098	3.00436		H1975_424_10x	1.22851	-4.70841		H1975_424_10x	-12.9635	5.53299
H838_425_10x	0.884953	11.3115		H838_425_10x	9.41021	-7.75191		H838_425_10x	-1.82325	9.4864
H838_426_10x	0.484404	12.9604		H838_426_10x	7.45779	-8.24739		H838_426_10x	-5.709	10.7854
H838_427_10x	0.297559	12.5969		H838_427_10x	8.41001	-8.39259		H838_427_10x	-3.71468	9.88158
H1975_428_10x	-5.47708	7.1404		H1975_428_10x	2.82042	-8.53594		H1975_428_10x	-9.69089	6.02972
H838_429_10x	-0.451719	14.0236		H838_429_10x	8.14123	-9.61638		H838_429_10x	-5.4006	9.48842
H838_430_10x	1.7646	10.7054		H838_430_10x	10.276	-7.43821		H838_430_10x	-0.608867	10.0651
H838_431_10x	3.07335	10.9928		H838_431_10x	11.926	-8.17203		H838_431_10x	-1.89091	5.70609
H1975_432_10x	-5.81667	6.18682		H1975_432_10x	3.91097	-7.92328		H1975_432_10x	-11.5908	7.59675
H838_433_10x	1.07304	10.9321		H838_433_10x	9.99035	-7.56411		H838_433_10x	-1.26264	9.38087
H2228_434_10x	0.519606	-12.2246		H2228_434_10x	8.67993	12.6664		H2228_434_10x	7.77488	-7.59524
H1975_435_10x	-5.764	6.01021		H1975_435_10x	4.01073	-7.96569		H1975_435_10x	-11.6028	7.64264
H2228_436_10x	3.88977	-10.9832		H2228_436_10x	10.5889	9.72413		H2228_436_10x	11.811	-8.5294
H838_437_10x	2.88499	10.8531		H838_437_10x	11.5133	-7.93387		H838_437_10x	-0.967263	6.55859
H838_438_10x	-0.663074	12.2721		H838_438_10x	7.35866	-7.89451		H838_438_10x	-5.67112	11.2556
H2228_439_10x	3.42864	-9.60601		H2228_439_10x	9.70076	9.7197		H2228_439_10x	12.1026	-8.26863
H1975_440_10x	-5.78839	2.57864		H1975_440_10x	1.78772	-3.27992		H1975_440_10x	-10.8565	7.1368
H838_441_10x	2.91477	10.8318		H838_441_10x	11.5647	-7.98659		H838_441_10x	-0.828622	6.82204
H2228_442_10x	2.45529	-12.3158		H2228_442_10x	9.94304	11.3108		H2228_442_10x	9.761	-8.40804
HCC827_443_10x	-8.39513	-4.18937		HCC827_443_10x	-5.57865	5.82318		HCC827_443_10x	10.6828	5.19673
HCC827_444_10x	-9.16239	-4.14162		HCC827_444_10x	-6.22189	5.50709		HCC827_444_10x	10.8967	5.90856
H1975_445_10x	-6.05508	6.79526		H1975_445_10x	3.46978	-8.63598		H1975_445_10x	-10.1053	6.82245
HCC827_446_10x	-9.32526	-3.78382		HCC827_446_10x	-6.30809	5.01483		HCC827_446_10x	11.6301	6.485
H838_447_10x	1.19874	10.9589		H838_447_10x	10.2235	-7.7443		H838_447_10x	-0.825786	8.24011
HCC827_448_10x	-9.40901	-4.08108		HCC827_448_10x	-6.73511	5.28821		HCC827_448_10x	12.0475	6.24889
HCC827_449_10x	-7.79704	-5.29333		HCC827_449_10x	-4.78491	6.59846		HCC827_449_10x	9.38218	4.61265
H838_450_10x	0.117798	11.443		H838_450_10x	8.15668	-7.51515		H838_450_10x	-3.38315	10.8394
H838_451_10x	2.88568	11.0019		H838_451_10x	11.7373	-7.99453		H838_451_10x	-0.928936	6.71283
H838_452_10x	1.03466	11.103		H838_452_10x	9.72313	-7.82826		H838_452_10x	-1.5029	9.07327
H2228_453_10x	1.32093	-12.125		H2228_453_10x	9.19363	12.4605		H2228_453_10x	7.68162	-7.88657
H838_454_10x	2.60904	11.3989		H838_454_10x	11.5568	-8.33007		H838_454_10x	-0.967446	6.65601
H838_455_10x	0.213589	12.7229		H838_455_10x	8.78219	-8.98017		H838_455_10x	-4.5034	8.492
H838_456_10x	0.158094	13.8284		H838_456_10x	8.64988	-9.6689		H838_456_10x	-5.12958	8.81713
H2228_457_10x	3.19763	-11.6164		H2228_457_10x	11.1049	11.0165		H2228_457_10x	12.2372	-7.20348
H838_458_10x	0.983674	11.6353		H838_458_10x	9.25203	-8.09466		H838_458_10x	-2.60626	9.28327
H1975_459_10x	-6.30677	6.84578		H1975_459_10x	4.19326	-8.35509		H1975_459_10x	-11.4393	8.05774
H1975_460_10x	0.946282	12.7696		H1975_460_10x	-5.01079	5.25157		H1975_460_10x	9.8288	5.62099
H838_461_10x	0.508575	11.5784		H838_461_10x	9.40619	-8.16708		H838_461_10x	-2.7956	8.8619
HCC827_462_10x	-8.09706	-3.82933		HCC827_462_10x	-5.02301	4.91017		HCC827_462_10x	9.99231	7.20933
H1975_463_10x	-5.96696	2.71514		H1975_463_10x	2.11085	-3.16324		H1975_463_10x	-11.1081	7.07177
H838_464_10x	1.64409	12.8164		H838_464_10x	10.1993	-9.19282		H838_464_10x	-3.13223	7.76386
H838_465_10x	1.6891	11.4242		H838_465_10x	10.4807	-8.18927		H838_465_10x	-1.45048	7.75907
A549_466_10x	10.0554	-3.27576		A549_466_10x	-9.83914	-3.35426		A549_466_10x	-8.44009	-5.16297
H838_467_10x	-0.388517	12.4104		H838_467_10x	7.82545	-7.85852		H838_467_10x	-4.81164	11.1244
HCC827_468_10x	-9.34376	-3.92951		HCC827_468_10x	-6.61105	5.10061		HCC827_468_10x	12.1181	6.58589
H1975_469_10x	-6.20917	6.86362		H1975_469_10x	4.03844	-8.50316		H1975_469_10x	-10.8744	7.74183
H838_470_10x	0.938857	10.9636		H838_470_10x	9.80176	-7.63747		H838_470_10x	-1.37494	9.39677
H838_471_10x	-0.433652	14.8454		H838_471_10x	7.93541	-10.1081		H838_471_10x	-6.39345	9.0249
H1975_472_10x	-3.86005	3.09557		H1975_472_10x	1.17504	-5.04145		H1975_472_10x	-12.0458	5.18583
H1975_473_10x	-6.1193	2.35495		H1975_473_10x	2.29582	-3.14992		H1975_473_10x	-11.2128	6.70763
H838_474_10x	1.13071	11.5795		H838_474_10x	9.50194	-8.05888		H838_474_10x	-2.71389	9.16294
H838_475_10x	2.8724	10.9446		H838_475_10x	11.6563	-7.99353		H838_475_10x	-1.14995	6.3167
H1975_476_10x	-4.61345	3.06737		H1975_476_10x	1.23558	-4.80847		H1975_476_10x	-11.8809	5.94089
H1975_477_10x	-6.02067	6.63187		H1975_477_10x	4.0218	-8.44599		H1975_477_10x	-11.066	7.93374
H838_478_10x	1.82932	10.2849		H838_478_10x	10.2756	-7.13497		H838_478_10x	-0.542051	10.1633
HCC827_479_10x	-10.1685	-3.11498		HCC827_479_10x	-4.64977	4.01196		HCC827_479_10x	10.6723	9.6223
H838_480_10x	-0.390867	14.6043		H838_480_10x	7.70605	-9.84592		H838_480_10x	-6.05755	9.43953
H1975_481_10x	-0.673103	14.6837		H1975_481_10x	6.88994	-9.16907		H1975_481_10x	-6.59338	10.3734
H838_482_10x	1.14068	12.4325		H838_482_10x	9.73162	-9.00575		H838_482_10x	-3.21629	7.80012
H838_483_10x	-0.807845	13.1553		H838_483_10x	6.97322	-7.93977		H838_483_10x	-5.73948	11.2427
H1975_484_10x	-6.15645	6.74451		H1975_484_10x	4.07322	-8.36918		H1975_484_10x	-11.1738	7.91964
H1975_485_10x	-5.98828	2.97703		H1975_485_10x	1.52484	-3.86017		H1975_485_10x	-11.1425	6.90039
H838_486_10x	1.00103	12.7316		H838_486_10x	9.2337	-9.02312		H838_486_10x	-3.65687	8.68413
H1975_487_10x	-6.15857	2.98656		H1975_487_10x	2.38153	-3.48033		H1975_487_10x	-10.9115	6.00926
H838_488_10x	-0.606957	12.6916		H838_488_10x	7.25751	-7.89824		H838_488_10x	-5.62088	11.2447
H838_489_10x	0.987764	11.0395		H838_489_10x	9.88412	-7.91881		H838_489_10x	-1.39495	9.17294
H838_490_10x	-0.0139034	11.5879		H838_490_10x	7.8441	-7.70361		H838_490_10x	-3.55435	11.1792
H838_491_10x	3.37814	11.1587		H838_491_10x	11.8865	-8.6844		H838_491_10x	-2.74444	5.724
H1975_492_10x	-3.8854	4.05596		H1975_492_10x	2.14571	-4.7746		H1975_492_10x	-11.9258	4.21156
H838_493_10x	0.963871	11.6769		H838_493_10x	9.34136	-8.0987		H838_493_10x	-2.80859	9.57997
H838_494_10x	0.755039	13.7462		H838_494_10x	8.79375	-9.90071		H838_494_10x	-4.74946	8.70461
HCC827_495_10x	-10.1966	-3.48356		HCC827_495_10x	-5.10311	4.62157		HCC827_495_10x	11.8	7.97089
H1975_496_10x	-7.42082	-4.34976		H1975_496_10x	-5.19709	5.6677		H1975_496_10x	9.69271	5.63449
H838_497_10x	-0.393931	11.9731		H838_497_10x	7.56056	-7.70557		H838_497_10x	-4.23457	11.5569
H838_498_10x	-0.298509	14.3062		H838_498_10x	8.14097	-9.92095		H838_498_10x	-4.98343	8.78567
HCC827_499_10x	-8.91072	-3.87959		HCC827_499_10x	-6.49778	5.05433		HCC827_499_10x	11.8523	6.7943
H838_500_10x	1.48301	12.441		H838_500_10x	10.2169	-8.99248		H838_500_10x	-1.96133	7.63172
H838_501_10x	0.318857	12.3842		H838_501_10x	8.16741	-8.22143		H838_501_10x	-4.20013	10.4018
H838_502_10x	0.188999	12.9356		H838_502_10x	8.56859	-8.47615		H838_502_10x	-3.84956	10.2212
H838_503_10x	0.46224	12.5848		H838_503_10x	8.30411	-8.29273		H838_503_10x	-4.07502	9.99622
H838_504_10x	0.589575	13.717		H838_504_10x	8.78673	-9.79247		H838_504_10x	-4.83271	8.80246
H1975_505_10x	-6.06096	6.95705		H1975_505_10x	3.44309	-8.68222		H1975_505_10x	-9.98657	6.65774
H838_506_10x	-0.398274	12.5099		H838_506_10x	7.40436	-7.90011		H838_506_10x	-5.06337	11.3092
H838_507_10x	0.194625	12.3994		H838_507_10x	7.96442	-8.04297		H838_507_10x	-4.28159	10.8232
HCC827_508_10x	-10.2874	-3.82127		HCC827_508_10x	-4.33686	4.9098		HCC827_508_10x	11.4515	7.19587
A549_509_10x	10.5088	0.910174		A549_509_10x	-10.4761	1.17774		A549_509_10x	-1.65667	-9.08699
H838_510_10x	-0.500534	14.8545		H838_510_10x	7.86777	-10.2392		H838_510_10x	-6.17954	8.60831
H838_511_10x	3.54203	12.6584		H838_511_10x	11.6994	-9.71879		H838_511_10x	-3.91648	5.9956
H838_512_10x	-0.435986	12.0328		H838_512_10x	7.74525	-7.68303		H838_512_10x	-4.22848	11.0054
HCC827_513_10x	-9.08769	-3.96106		HCC827_513_10x	-6.1843	4.73152		HCC827_513_10x	12.0613	6.71223
A549_514_10x	9.56902	0.991731		A549_514_10x	-11.5233	-0.480833		A549_514_10x	-4.33901	-9.00366
H838_515_10x	1.08365	11.2078		H838_515_10x	9.83211	-8.08134		H838_515_10x	-1.53182	8.4943
HCC827_516_10x	-9.61438	-2.86378		HCC827_516_10x	-5.23225	3.76811		HCC827_516_10x	11.033	9.18056
H2228_517_10x	1.38389	-12.162		H2228_517_10x	9.14056	12.5157		H2228_517_10x	7.51694	-8.07446
H2228_518_10x	2.11179	-12.3203		H2228_518_10x	9.745	11.5895		H2228_518_10x	10.2161	-8.5385
HCC827_519_10x	-9.8485	-3.44423		HCC827_519_10x	-5.24725	4.59142		HCC827_519_10x	10.8498	7.9722
H838_520_10x	-0.588284	14.842		H838_520_10x	7.39482	-9.96686		H838_520_10x	-6.39992	10.1197
HCC827_521_10x	-10.1126	-3.28415		HCC827_521_10x	-4.72724	4.61789		HCC827_521_10x	11.8394	8.51259
H838_522_10x	1.99334	11.9505		H838_522_10x	10.7344	-8.8668		H838_522_10x	-3.05204	6.68467
H1975_523_10x	-6.14261	2.9935		H1975_523_10x	2.39765	-4.12327		H1975_523_10x	-10.838	5.61955
H1975_524_10x	-4.20489	2.82943		H1975_524_10x	0.77266	-3.96444		H1975_524_10x	-12.806	6.92855
H2228_525_10x	3.63486	-10.8045		H2228_525_10x	11.1049	9.57235		H2228_525_10x	12.6571	-6.50498
H838_526_10x	1.7598	10.8324		H838_526_10x	10.5202	-7.84397		H838_526_10x	-0.48983	7.72452
H838_527_10x	-0.0976853	11.8925		H838_527_10x	7.83568	-7.6115		H838_527_10x	-3.62197	11.2513
H838_528_10x	-0.649561	12.4292		H838_528_10x	7.27422	-7.86743		H838_528_10x	-5.42426	11.3043
HCC827_529_10x	-9.27352	-3.00723		HCC827_529_10x	-5.87624	4.0468		HCC827_529_10x	11.5394	8.92526
H1975_530_10x	-5.26205	6.35637		H1975_530_10x	3.14745	-8.14385		H1975_530_10x	-11.0968	6.08503
H838_531_10x	1.37525	11.1819		H838_531_10x	10.193	-7.94159		H838_531_10x	-1.46325	8.1362
H838_532_10x	-0.795174	14.5805		H838_532_10x	7.0013	-9.23432		H838_532_10x	-6.38705	10.1562
H838_533_10x	1.60367	11.7977		H838_533_10x	10.1608	-8.63497		H838_533_10x	-3.12704	6.92297
H838_534_10x	0.417216	12.325		H838_534_10x	8.24129	-8.14261		H838_534_10x	-3.80755	10.3643
HCC827_535_10x	-9.83573	-4.42812		HCC827_535_10x	-6.28398	5.70438		HCC827_535_10x	11.8386	5.89846
HCC827_536_10x	-9.64768	-3.23162		HCC827_536_10x	-6.3735	4.27293		HCC827_536_10x	11.7979	8.54153
A549_537_10x	9.3099	1.24905		A549_537_10x	-11.0112	-0.483513		A549_537_10x	-4.57033	-9.01165
H1975_538_10x	-3.95094	4.44332		H1975_538_10x	1.76154	-5.60157		H1975_538_10x	-10.8389	4.19311
H838_539_10x	1.47331	12.9624		H838_539_10x	9.98894	-9.41236		H838_539_10x	-3.21786	7.51798
H1975_540_10x	-5.55341	5.90614		H1975_540_10x	3.86595	-7.8962		H1975_540_10x	-12.7826	6.37731
A549_541_10x	11.5482	0.65455		A549_541_10x	-10.1773	1.134		A549_541_10x	-1.82679	-9.0031
H1975_542_10x	-4.09325	3.16509		H1975_542_10x	1.82275	-4.38224		H1975_542_10x	-12.7751	5.91396
HCC827_543_10x	-9.27083	-3.94022		HCC827_543_10x	-5.96845	5.02349		HCC827_543_10x	11.2062	6.09745
HCC827_544_10x	-9.62803	-3.735		HCC827_544_10x	-6.20929	4.86983		HCC827_544_10x	11.5668	7.04033
H838_545_10x	3.66336	10.8287		H838_545_10x	12.2032	-8.02946		H838_545_10x	-1.45522	6.04662
HCC827_546_10x	-7.29636	-4.619		HCC827_546_10x	-4.98039	6.19873		HCC827_546_10x	9.13241	5.43423
H838_547_10x	0.490852	12.6189		H838_547_10x	9.10429	-8.9094		H838_547_10x	-3.04948	9.18294
H838_548_10x	3.46731	10.8236		H838_548_10x	12.0559	-8.22488		H838_548_10x	-2.0948	5.64082
H1975_549_10x	-5.9143	2.83358		H1975_549_10x	1.21659	-3.69852		H1975_549_10x	-11.4898	6.86575
H1975_550_10x	-6.09495	6.95089		H1975_550_10x	3.63683	-8.75099		H1975_550_10x	-10.0852	6.74571
H1975_551_10x	-4.05241	3.06811		H1975_551_10x	1.49292	-4.38024		H1975_551_10x	-12.9905	6.24161
H838_552_10x	0.648936	10.9657		H838_552_10x	8.7732	-7.21188		H838_552_10x	-2.00898	10.9424
HCC827_553_10x	-9.73733	-3.34149		HCC827_553_10x	-6.52088	4.45949		HCC827_553_10x	11.8972	7.60377
H2228_554_10x	0.406111	-11.789		H2228_554_10x	7.90972	12.4708		H2228_554_10x	7.67492	-7.3101
HCC827_555_10x	-9.19766	-4.96636		HCC827_555_10x	-4.29794	6.02516		HCC827_555_10x	11.1691	3.81993
H2228_556_10x	2.76559	-12.2008		H2228_556_10x	10.1296	10.6832		H2228_556_10x	10.9141	-8.70558
H1975_557_10x	-5.91207	2.91266		H1975_557_10x	1.56228	-3.69232		H1975_557_10x	-10.8889	6.17612
H838_558_10x	2.83102	11.3722		H838_558_10x	11.641	-8.47843		H838_558_10x	-1.11112	6.54108
H2228_559_10x	3.09617	-11.8248		H2228_559_10x	10.1146	10.7935		H2228_559_10x	10.8248	-8.55779
HCC827_560_10x	-7.79167	-3.9825		HCC827_560_10x	-5.12855	5.10602		HCC827_560_10x	9.65108	6.55731
H1975_561_10x	-4.02006	3.78259		H1975_561_10x	2.64739	-4.41758		H1975_561_10x	-11.5526	4.59334
HCC827_562_10x	-7.52394	-3.76727		HCC827_562_10x	-5.06299	4.90848		HCC827_562_10x	9.73773	7.59736
H1975_563_10x	1.15379	11.9455		H1975_563_10x	10.5955	9.09053		H1975_563_10x	10.96	-5.82737
HCC827_564_10x	-9.45402	-5.29985		HCC827_564_10x	-6.53462	6.48135		HCC827_564_10x	10.7412	3.85342
H838_565_10x	1.62221	11.1518		H838_565_10x	10.2696	-7.84705		H838_565_10x	-1.36961	8.71376
H2228_566_10x	2.24974	-11.1212		H2228_566_10x	11.0103	11.6523		H2228_566_10x	10.4008	-5.84765
HCC827_567_10x	-9.75261	-3.62346		HCC827_567_10x	-5.78075	4.91383		HCC827_567_10x	11.5969	7.29818
H838_568_10x	1.2826	10.9364		H838_568_10x	9.77232	-7.47415		H838_568_10x	-1.26129	9.59601
H2228_569_10x	4.10612	-10.8597		H2228_569_10x	10.3707	8.73223		H2228_569_10x	12.3902	-8.25124
H838_570_10x	0.886858	11.0099		H838_570_10x	9.3571	-7.52088		H838_570_10x	-1.74212	9.75596
HCC827_571_10x	-9.49929	-3.85374		HCC827_571_10x	-5.91342	5.17777		HCC827_571_10x	11.7916	6.83174
A549_572_10x	11.0913	-1.2539		A549_572_10x	-10.9678	-1.97111		A549_572_10x	-6.41942	-6.64103
H838_573_10x	0.843839	11.1936		H838_573_10x	9.37146	-7.69332		H838_573_10x	-1.72921	9.38677
H1975_574_10x	-5.8678	6.13289		H1975_574_10x	4.14261	-8.10615		H1975_574_10x	-11.6123	7.78278
H838_575_10x	3.31894	10.8192		H838_575_10x	11.8107	-8.01056		H838_575_10x	-0.838155	6.73524
A549_576_10x	12.5019	-0.237537		A549_576_10x	-9.96272	0.408022		A549_576_10x	-2.28855	-8.25683
H2228_577_10x	0.106397	-11.6155		H2228_577_10x	7.718	12.3066		H2228_577_10x	8.28431	-6.40253
HCC827_578_10x	-10.084	-3.88755		HCC827_578_10x	-5.91826	5.37011		HCC827_578_10x	11.8442	6.44339
H2228_579_10x	3.46904	-11.1248		H2228_579_10x	11.4586	10.7377		H2228_579_10x	11.6915	-7.4827
H838_580_10x	2.85821	12.2644		H838_580_10x	11.4703	-9.21671		H838_580_10x	-3.73828	5.74456
H838_581_10x	3.37546	12.6299		H838_581_10x	11.5947	-9.79545		H838_581_10x	-3.90826	6.10492
H2228_582_10x	0.937174	-12.1304		H2228_582_10x	9.01677	12.7026		H2228_582_10x	7.49176	-7.83643
H838_583_10x	1.78648	10.6047		H838_583_10x	10.3945	-7.31099		H838_583_10x	-0.715375	9.95252
H838_584_10x	0.0406875	12.5091		H838_584_10x	8.89362	-8.72969		H838_584_10x	-3.75977	9.10357
HCC827_585_10x	-9.70282	-2.96027		HCC827_585_10x	-6.14615	3.91106		HCC827_585_10x	11.9189	8.30669
H838_586_10x	0.608074	11.7171		H838_586_10x	9.15286	-8.70619		H838_586_10x	-3.33981	8.14967
H2228_587_10x	0.925314	-11.5309		H2228_587_10x	8.53847	11.856		H2228_587_10x	8.73135	-6.88043
H838_588_10x	-0.427338	14.7925		H838_588_10x	7.62221	-10.1236		H838_588_10x	-6.39698	9.2733
H838_589_10x	0.295393	12.4806		H838_589_10x	8.42187	-8.4944		H838_589_10x	-5.63816	8.96836
H2228_590_10x	3.33102	-11.919		H2228_590_10x	10.0215	10.6346		H2228_590_10x	11.1408	-8.73856
H2228_591_10x	0.812408	-12.0203		H2228_591_10x	8.84147	12.8721		H2228_591_10x	7.27013	-7.60832
H2228_592_10x	0.722727	-12.0795		H2228_592_10x	8.77076	12.8214		H2228_592_10x	7.33191	-7.7565
H838_593_10x	-0.0243791	13.2317		H838_593_10x	8.85029	-8.78174		H838_593_10x	-4.33737	8.99238
H838_594_10x	0.644161	11.6624		H838_594_10x	9.04544	-8.31812		H838_594_10x	-2.43329	9.4186
H1975_595_10x	-6.17249	6.91113		H1975_595_10x	3.76925	-8.72464		H1975_595_10x	-10.251	7.20353
H2228_596_10x	0.766831	-12.4374		H2228_596_10x	8.99699	12.8974		H2228_596_10x	7.28405	-8.23126
H838_597_10x	0.0147991	12.2294		H838_597_10x	8.02495	-7.96236		H838_597_10x	-3.86085	11.1065
HCC827_598_10x	-9.92508	-3.0577		HCC827_598_10x	-4.78045	4.29774		HCC827_598_10x	11.6087	8.84613
HCC827_599_10x	-8.68963	-3.70071		HCC827_599_10x	-6.32943	4.56931		HCC827_599_10x	10.9074	6.8675
HCC827_600_10x	-7.54904	-3.77832		HCC827_600_10x	-5.10932	4.78007		HCC827_600_10x	10.1112	7.96747
H2228_601_10x	1.45289	-11.1488		H2228_601_10x	8.77398	10.9261		H2228_601_10x	10.9441	-6.47023
H838_602_10x	0.827605	11.4542		H838_602_10x	9.55403	-7.96013		H838_602_10x	-2.00017	9.18476
H1975_603_10x	-5.73435	2.22321		H1975_603_10x	1.26115	-3.215		H1975_603_10x	-11.6083	7.90373
H838_604_10x	3.62635	11.114		H838_604_10x	12.1511	-8.26745		H838_604_10x	-1.75733	5.98127
H1975_605_10x	-5.53867	2.21229		H1975_605_10x	1.24619	-3.34322		H1975_605_10x	-11.9392	7.90199
H838_606_10x	3.57742	10.6782		H838_606_10x	12.2136	-7.94475		H838_606_10x	-1.3669	6.09692
H838_607_10x	0.0728352	14.0246		H838_607_10x	9.16291	-10.054		H838_607_10x	-4.78997	7.96621
H1975_608_10x	-6.11149	7.13248		H1975_608_10x	3.90758	-8.6857		H1975_608_10x	-10.5314	7.40537
H2228_609_10x	1.11784	-11.846		H2228_609_10x	9.08082	12.7355		H2228_609_10x	7.39883	-7.59558
H2228_610_10x	4.35465	-11.2544		H2228_610_10x	10.5008	8.62813		H2228_610_10x	12.2202	-8.78765
H838_611_10x	1.53802	10.7268		H838_611_10x	10.1854	-7.53898		H838_611_10x	-1.01212	7.89214
HCC827_612_10x	-7.64152	-4.6615		HCC827_612_10x	-4.31323	4.57548		HCC827_612_10x	10.0324	8.1212
H1975_613_10x	-4.05161	2.85152		H1975_613_10x	0.816268	-4.34719		H1975_613_10x	-12.8078	6.11372
H2228_614_10x	3.89919	-10.7902		H2228_614_10x	11.1665	9.55035		H2228_614_10x	12.3343	-7.5057
A549_615_10x	12.183	-1.02572		A549_615_10x	-10.9033	-0.552517		A549_615_10x	-4.80821	-7.58579
HCC827_616_10x	-10.2603	-3.84528		HCC827_616_10x	-4.89221	5.19012		HCC827_616_10x	11.7602	7.62007
H838_617_10x	1.84512	10.6877		H838_617_10x	10.6767	-7.62067		H838_617_10x	-0.780334	7.41896
H1975_618_10x	3.81551	-10.3263		H1975_618_10x	10.5104	9.18194		H1975_618_10x	13.1429	-7.73474
H838_619_10x	3.38248	10.5785		H838_619_10x	12.0774	-7.87095		H838_619_10x	-1.41857	5.99781
A549_620_10x	11.1987	-1.10378		A549_620_10x	-11.4782	-1.99742		A549_620_10x	-7.52318	-7.47234
H1975_621_10x	-6.19133	6.97843		H1975_621_10x	3.89687	-8.59145		H1975_621_10x	-10.4882	7.38825
A549_622_10x	9.5495	1.24276		A549_622_10x	-10.9407	-0.18906		A549_622_10x	-3.70445	-8.98845
H838_623_10x	-0.268004	11.6915		H838_623_10x	7.87623	-7.46065		H838_623_10x	-4.3069	11.4049
H2228_624_10x	2.85461	-12.1394		H2228_624_10x	10.8961	11.7931		H2228_624_10x	9.78127	-7.24775
H838_625_10x	0.0977258	12.29		H838_625_10x	9.08266	-8.40263		H838_625_10x	-2.18106	9.55987
H2228_626_10x	1.64803	-11.3081		H2228_626_10x	9.63316	11.9947		H2228_626_10x	8.30783	-7.25313
H838_627_10x	-0.6836	13.1957		H838_627_10x	7.15448	-8.2429		H838_627_10x	-5.70656	10.6384
H2228_628_10x	1.96316	-10.1571		H2228_628_10x	9.10544	10.4452		H2228_628_10x	10.398	-6.84169
H838_629_10x	0.188202	12.8264		H838_629_10x	9.00496	-8.75622		H838_629_10x	-2.85118	8.88565
H1975_630_10x	-6.08864	2.88822		H1975_630_10x	1.56735	-3.75897		H1975_630_10x	-10.9333	6.14981
H1975_631_10x	-5.87384	2.56645		H1975_631_10x	1.64786	-3.51507		H1975_631_10x	-11.1166	7.11237
HCC827_632_10x	-10.2603	-4.00864		HCC827_632_10x	-5.7067	5.59796		HCC827_632_10x	11.3689	5.83263
HCC827_633_10x	-10.1291	-3.83288		HCC827_633_10x	-5.21282	5.14414		HCC827_633_10x	11.5377	7.20755
H838_634_10x	1.35137	10.8528		H838_634_10x	10.0537	-7.46199		H838_634_10x	-1.063	9.97921
H1975_635_10x	-6.26461	2.5289		H1975_635_10x	2.2458	-3.64512		H1975_635_10x	-11.393	6.29857
H838_636_10x	0.114505	11.6046		H838_636_10x	7.99195	-7.94489		H838_636_10x	-3.17058	10.7818
H838_637_10x	1.44702	11.4344		H838_637_10x	9.98805	-8.26353		H838_637_10x	-2.76336	8.61461
H838_638_10x	1.14967	11.1831		H838_638_10x	9.75629	-7.88198		H838_638_10x	-1.50719	8.85989
H2228_639_10x	1.46719	-11.6085		H2228_639_10x	8.59756	11.2886		H2228_639_10x	10.547	-7.67472
H1975_640_10x	-4.26452	4.18121		H1975_640_10x	1.60985	-4.44293		H1975_640_10x	-10.7098	4.84987
H1975_641_10x	-4.25126	3.6284		H1975_641_10x	1.82844	-4.61431		H1975_641_10x	-12.5475	5.901
H838_642_10x	2.25723	12.5256		H838_642_10x	10.745	-9.19157		H838_642_10x	-3.33884	6.63184
A549_643_10x	12.2923	-0.0135099		A549_643_10x	-9.60993	-0.139064		A549_643_10x	-3.17273	-8.0288
H2228_644_10x	2.01597	-11.7598		H2228_644_10x	10.1888	11.8963		H2228_644_10x	9.3128	-7.00798
HCC827_645_10x	-9.37158	-4.3874		HCC827_645_10x	-6.69753	5.55664		HCC827_645_10x	11.1069	4.48358
H838_646_10x	0.746327	13.7917		H838_646_10x	8.5661	-9.96857		H838_646_10x	-5.37619	9.5361
H1975_647_10x	-3.83367	3.18344		H1975_647_10x	1.37633	-4.51997		H1975_647_10x	-13.0101	5.8817
H838_648_10x	3.50421	10.8211		H838_648_10x	12.1884	-8.09082		H838_648_10x	-1.56254	5.92042
H2228_649_10x	2.32367	-12.2311		H2228_649_10x	9.75572	11.4565		H2228_649_10x	10.7748	-8.54402
HCC827_650_10x	-8.43075	-4.10731		HCC827_650_10x	-5.58944	5.82865		HCC827_650_10x	10.4619	4.99021
H838_651_10x	0.399279	13.2344		H838_651_10x	8.62744	-9.25645		H838_651_10x	-4.39541	8.83644
H838_652_10x	0.491642	11.5513		H838_652_10x	9.0655	-7.9159		H838_652_10x	-3.20868	10.3401
H2228_653_10x	3.99814	-11.4804		H2228_653_10x	10.3051	10.418		H2228_653_10x	11.4137	-8.92026
H838_654_10x	0.587114	11.5696		H838_654_10x	9.58509	-8.06242		H838_654_10x	-2.82225	8.79877
A549_655_10x	10.47	-3.37778		A549_655_10x	-9.66925	-3.2072		A549_655_10x	-7.75553	-4.73443
H1975_656_10x	-6.14776	6.78005		H1975_656_10x	4.04398	-8.47377		H1975_656_10x	-10.7773	7.72431
HCC827_657_10x	-9.25389	-4.22821		HCC827_657_10x	-6.68596	5.63688		HCC827_657_10x	11.6394	4.6698
H838_658_10x	1.04039	10.9885		H838_658_10x	9.86732	-7.85977		H838_658_10x	-1.43393	9.12009
H838_659_10x	0.50951	13.8092		H838_659_10x	8.85046	-9.76588		H838_659_10x	-5.15271	8.92252
H838_660_10x	0.65916	12.3708		H838_660_10x	9.02015	-8.67293		H838_660_10x	-3.62158	9.09812
H838_661_10x	0.812593	13.3977		H838_661_10x	8.93797	-9.39684		H838_661_10x	-4.37068	8.83569
H1975_662_10x	-5.89876	2.43293		H1975_662_10x	1.79889	-3.35827		H1975_662_10x	-11.3596	7.17676
HCC827_663_10x	-9.9013	-4.25557		HCC827_663_10x	-5.56045	5.72986		HCC827_663_10x	11.4976	5.27524
H838_664_10x	3.51162	10.6181		H838_664_10x	12.1703	-7.79589		H838_664_10x	-0.497405	7.24259
H2228_665_10x	1.19647	-11.9088		H2228_665_10x	9.04213	12.609		H2228_665_10x	7.45684	-7.60771
H838_666_10x	1.05704	12.8027		H838_666_10x	9.27811	-9.47686		H838_666_10x	-3.86903	8.71833
HCC827_667_10x	-8.83816	-4.13897		HCC827_667_10x	-6.20841	5.46542		HCC827_667_10x	10.9937	5.47935
H838_668_10x	0.302746	12.5527		H838_668_10x	8.54386	-8.43401		H838_668_10x	-3.76163	9.76319
H2228_669_10x	0.418818	-10.1418		H2228_669_10x	6.95248	10.5376		H2228_669_10x	11.8702	-5.17576
H2228_670_10x	2.67957	-11.2548		H2228_670_10x	11.2597	11.0787		H2228_670_10x	11.1156	-5.85092
H2228_671_10x	1.88052	-12.3983		H2228_671_10x	9.34139	12.0795		H2228_671_10x	8.35387	-8.03367
H1975_672_10x	-4.41522	3.638		H1975_672_10x	1.92348	-4.58552		H1975_672_10x	-11.7959	4.44408
H838_673_10x	1.30597	12.1871		H838_673_10x	9.90877	-8.94647		H838_673_10x	-3.41588	7.45953
H838_674_10x	0.488687	11.5626		H838_674_10x	8.87816	-7.98854		H838_674_10x	-3.27103	10.2724
H838_675_10x	0.546157	11.0301		H838_675_10x	8.80766	-7.46503		H838_675_10x	-1.92681	10.9364
A549_676_10x	12.2415	0.11666		A549_676_10x	-10.3605	0.637747		A549_676_10x	-1.98054	-8.24444
HCC827_677_10x	-9.78241	-4.012		HCC827_677_10x	-5.97666	5.51289		HCC827_677_10x	11.352	5.73323
H1975_678_10x	-5.9406	2.9892		H1975_678_10x	1.17231	-3.99949		H1975_678_10x	-11.0632	6.34358
H838_679_10x	2.6115	12.3055		H838_679_10x	11.2079	-8.94947		H838_679_10x	-3.09847	6.7624
HCC827_680_10x	-9.4149	-3.82561		HCC827_680_10x	-6.57916	5.14623		HCC827_680_10x	11.8058	6.371
H838_681_10x	2.85407	10.6352		H838_681_10x	11.6234	-7.86243		H838_681_10x	-1.07423	6.40055
H838_682_10x	0.970749	11.3645		H838_682_10x	9.70357	-8.02721		H838_682_10x	-1.9919	9.03148
H838_683_10x	3.09341	11.0385		H838_683_10x	11.9862	-8.10371		H838_683_10x	-1.24263	6.21804
H838_684_10x	-0.257187	12.3738		H838_684_10x	7.72775	-8.00147		H838_684_10x	-4.71506	10.7352
H838_685_10x	0.256799	12.5388		H838_685_10x	9.06788	-8.68328		H838_685_10x	-2.61315	8.61644
H2228_686_10x	0.917558	-11.8146		H2228_686_10x	7.68941	11.7892		H2228_686_10x	9.77959	-8.24684
A549_687_10x	9.89144	1.32825		A549_687_10x	-11.0334	0.514038		A549_687_10x	-2.25532	-9.49883
H838_688_10x	0.524309	12.9114		H838_688_10x	9.02106	-9.48424		H838_688_10x	-4.08121	8.70938
H838_689_10x	0.393182	12.3063		H838_689_10x	9.18462	-8.72647		H838_689_10x	-3.17553	8.93021
H838_690_10x	0.69264	12.9242		H838_690_10x	8.11147	-8.54403		H838_690_10x	-4.6187	10.2434
H838_691_10x	0.194923	13.0442		H838_691_10x	8.6568	-9.41944		H838_691_10x	-4.74894	8.76404
HCC827_692_10x	-9.64837	-3.98573		HCC827_692_10x	-5.88273	5.33652		HCC827_692_10x	11.6099	6.24707
H838_693_10x	1.58054	10.8521		H838_693_10x	10.2908	-7.82803		H838_693_10x	-1.05136	8.32218
H2228_694_10x	0.433652	-11.3792		H2228_694_10x	7.16245	11.6793		H2228_694_10x	11.5718	-5.50221
H2228_695_10x	3.26597	-9.67535		H2228_695_10x	9.63872	9.43645		H2228_695_10x	12.1204	-8.0685
H838_696_10x	-0.399204	14.8592		H838_696_10x	7.85989	-10.1419		H838_696_10x	-6.34102	9.14413
H838_697_10x	-0.345052	14.5523		H838_697_10x	7.74617	-10.0051		H838_697_10x	-6.18771	9.93869
H2228_698_10x	2.57698	-11.6553		H2228_698_10x	11.0873	11.8307		H2228_698_10x	8.57931	-7.28872
H1975_699_10x	0.865451	11.9896		H1975_699_10x	9.42028	-8.38521		H1975_699_10x	-4.76313	8.04011
H838_700_10x	0.334916	12.538		H838_700_10x	8.77438	-8.79867		H838_700_10x	-3.81162	9.61092
HCC827_701_10x	-8.79783	-4.47784		HCC827_701_10x	-4.51864	5.59368		HCC827_701_10x	10.1534	5.2247
HCC827_702_10x	-9.42052	-3.71386		HCC827_702_10x	-5.9426	4.95207		HCC827_702_10x	11.7374	7.53007
H838_703_10x	0.702819	12.9751		H838_703_10x	8.86249	-9.40494		H838_703_10x	-3.03178	9.36056
H838_704_10x	1.04181	12.9761		H838_704_10x	9.37598	-9.11524		H838_704_10x	-3.55081	7.97321
H838_705_10x	0.67667	13.9612		H838_705_10x	9.13158	-9.92023		H838_705_10x	-4.15479	7.53953
H2228_706_10x	1.61858	-11.026		H2228_706_10x	9.25404	11.2398		H2228_706_10x	9.94935	-6.62123
H1975_707_10x	-4.17191	2.9756		H1975_707_10x	1.54715	-3.91471		H1975_707_10x	-12.8567	6.82253
H2228_708_10x	2.31754	-11.851		H2228_708_10x	10.3949	11.9054		H2228_708_10x	8.9162	-7.02051
HCC827_709_10x	-9.13209	-5.62431		HCC827_709_10x	-6.34263	7.02088		HCC827_709_10x	10.5226	2.90926
H838_710_10x	0.182535	11.596		H838_710_10x	8.26798	-7.67515		H838_710_10x	-3.26665	10.8223
HCC827_711_10x	-9.52417	-5.1712		HCC827_711_10x	-6.58903	6.69183		HCC827_711_10x	10.8454	3.19457
H838_712_10x	1.09944	11.1602		H838_712_10x	9.81386	-7.74197		H838_712_10x	-1.65138	9.40418
H838_713_10x	0.567694	13.5984		H838_713_10x	9.08155	-9.40536		H838_713_10x	-3.57679	8.55196
H838_714_10x	0.652307	14.1015		H838_714_10x	8.71547	-10.1516		H838_714_10x	-5.27565	8.05018
H838_715_10x	0.21269	12.4467		H838_715_10x	9.02994	-8.92061		H838_715_10x	-3.38363	8.72904
H1975_716_10x	3.46517	11.1435		H1975_716_10x	12.0144	-8.66971		H1975_716_10x	-3.05389	5.6703
H2228_717_10x	2.14898	-11.8119		H2228_717_10x	9.69364	11.3411		H2228_717_10x	9.45875	-7.75924
H2228_718_10x	2.11098	-12.3962		H2228_718_10x	9.67689	11.7126		H2228_718_10x	9.04356	-8.23863
H1975_719_10x	-4.00791	3.30537		H1975_719_10x	1.00073	-4.12133		H1975_719_10x	-12.8293	5.83291
H838_720_10x	0.316029	11.5948		H838_720_10x	8.67088	-7.71695		H838_720_10x	-3.66254	11.0976
HCC827_721_10x	-9.51222	-4.10516		HCC827_721_10x	-6.42395	5.38208		HCC827_721_10x	11.6359	6.27775
H2228_722_10x	2.39037	-12.3462		H2228_722_10x	9.72495	11.7145		H2228_722_10x	9.53779	-8.32507
A549_723_10x	9.8529	0.560496		A549_723_10x	-11.7617	0.0885569		A549_723_10x	-3.1176	-9.21877
H838_724_10x	1.65496	11.596		H838_724_10x	10.4491	-8.44838		H838_724_10x	-2.96831	7.80407
H838_725_10x	0.389078	12.7916		H838_725_10x	9.50142	-9.35004		H838_725_10x	-3.25752	7.74264
H838_726_10x	3.36051	12.5531		H838_726_10x	11.4191	-9.76206		H838_726_10x	-4.0844	6.71384
HCC827_727_10x	-8.05298	-3.6315		HCC827_727_10x	-5.67661	4.31528		HCC827_727_10x	10.4765	7.2012
HCC827_728_10x	-7.08015	-4.35909		HCC827_728_10x	-5.04085	5.27998		HCC827_728_10x	9.63902	7.13629
HCC827_729_10x	-8.3944	-4.21082		HCC827_729_10x	-5.73184	5.16409		HCC827_729_10x	10.4977	6.01927
H838_730_10x	-0.523917	12.5538		H838_730_10x	7.6558	-7.91146		H838_730_10x	-4.9553	11.0612
H838_731_10x	3.45352	12.5983		H838_731_10x	11.6213	-9.83456		H838_731_10x	-4.01157	6.28458
H838_732_10x	0.62587	13.1481		H838_732_10x	9.16057	-9.22185		H838_732_10x	-3.72707	8.9992
A549_733_10x	9.73267	-3.22902		A549_733_10x	-11.0356	-4.01332		A549_733_10x	-9.44419	-6.05459
HCC827_734_10x	-9.48537	-4.00532		HCC827_734_10x	-6.35516	5.27126		HCC827_734_10x	11.3658	5.66584
H838_735_10x	1.36661	11.6751		H838_735_10x	10.2543	-8.15185		H838_735_10x	-1.33544	8.24805
H2228_736_10x	1.13339	-11.2045		H2228_736_10x	8.25845	11.3997		H2228_736_10x	11.1023	-6.66673
H2228_737_10x	3.36291	-11.0868		H2228_737_10x	10.3196	10.0266		H2228_737_10x	11.8691	-7.95277
H2228_738_10x	2.79493	-11.021		H2228_738_10x	10.1538	10.3793		H2228_738_10x	10.9843	-7.99161
H838_739_10x	1.45907	11.9133		H838_739_10x	10.1481	-8.81698		H838_739_10x	-3.47765	7.29248
H2228_740_10x	2.6341	-12.2304		H2228_740_10x	10.5556	12.0086		H2228_740_10x	7.90928	-8.20458
A549_741_10x	11.1025	1.08377		A549_741_10x	-9.95636	0.976995		A549_741_10x	-1.8893	-8.53256
H1975_742_10x	-5.74691	2.34315		H1975_742_10x	0.898414	-3.57418		H1975_742_10x	-11.8752	7.77681
H838_743_10x	0.524764	11.9229		H838_743_10x	8.93759	-8.57842		H838_743_10x	-3.80831	9.39282
H2228_744_10x	0.503941	-11.4957		H2228_744_10x	8.26924	12.0409		H2228_744_10x	8.20577	-6.73705
H838_745_10x	1.51256	10.507		H838_745_10x	10.3531	-7.35493		H838_745_10x	-0.0486426	8.85041
H2228_746_10x	2.986	-10.8512		H2228_746_10x	9.98455	10.0831		H2228_746_10x	11.923	-8.4236
H838_747_10x	-0.204971	12.3476		H838_747_10x	7.49585	-7.81168		H838_747_10x	-5.46595	11.2459
HCC827_748_10x	-10.057	-4.19251		HCC827_748_10x	-6.07821	5.69461		HCC827_748_10x	11.4619	5.67135
H2228_749_10x	1.3842	-11.8205		H2228_749_10x	8.90941	11.9756		H2228_749_10x	8.43174	-7.05219
H2228_750_10x	2.27923	-12.3806		H2228_750_10x	9.73149	11.6311		H2228_750_10x	9.13827	-8.23119
H838_751_10x	2.77014	11.7922		H838_751_10x	11.6593	-8.59657		H838_751_10x	-2.46762	6.07084
H2228_752_10x	1.49633	-11.2451		H2228_752_10x	9.3853	12.1464		H2228_752_10x	8.21245	-7.21947
HCC827_753_10x	-9.05712	-5.59469		HCC827_753_10x	-6.08515	6.89288		HCC827_753_10x	10.4516	3.18008
H2228_754_10x	1.88032	-10.3012		H2228_754_10x	9.18444	10.6376		H2228_754_10x	9.72159	-6.34945
H838_755_10x	-0.0233836	12.9088		H838_755_10x	7.94175	-8.53152		H838_755_10x	-5.5293	9.91837
H2228_756_10x	1.54066	-12.0622		H2228_756_10x	9.21917	12.1998		H2228_756_10x	7.99467	-7.65428
H838_757_10x	2.01867	12.2595		H838_757_10x	10.3904	-9.04462		H838_757_10x	-4.3446	7.3666
A549_758_10x	12.1988	-1.4322		A549_758_10x	-10.6741	-1.38872		A549_758_10x	-6.53824	-7.20487
H1975_759_10x	-5.68859	2.37504		H1975_759_10x	1.72999	-3.58743		H1975_759_10x	-11.2057	7.09374
H838_760_10x	3.66114	11.1183		H838_760_10x	12.1374	-8.32103		H838_760_10x	-1.86074	5.83891
H1975_761_10x	-3.95112	2.90875		H1975_761_10x	0.897398	-4.70255		H1975_761_10x	-12.7107	6.47377
H2228_762_10x	0.25153	-9.91261		H2228_762_10x	7.00177	10.4054		H2228_762_10x	12.6748	-6.08184
H838_763_10x	0.0233477	13.9462		H838_763_10x	8.50407	-9.80001		H838_763_10x	-5.2718	8.99636
H838_764_10x	2.9404	11.9756		H838_764_10x	11.4615	-8.99068		H838_764_10x	-3.29262	5.908
H2228_765_10x	2.85193	-9.92222		H2228_765_10x	9.48358	9.3422		H2228_765_10x	12.0764	-7.10383
H838_766_10x	0.450332	12.9919		H838_766_10x	9.06273	-9.14041		H838_766_10x	-3.00166	8.12503
HCC827_767_10x	-7.49804	-3.65529		HCC827_767_10x	-4.98975	4.85082		HCC827_767_10x	9.50267	7.48723
H838_768_10x	2.43426	11.3355		H838_768_10x	11.2349	-8.43793		H838_768_10x	-1.31679	6.24819
H1975_769_10x	-4.2578	3.88453		H1975_769_10x	1.69068	-4.81786		H1975_769_10x	-11.9485	4.66033
H2228_770_10x	1.34769	-11.5104		H2228_770_10x	8.86361	11.6127		H2228_770_10x	9.08855	-7.13383
HCC827_771_10x	-9.17027	-4.85907		HCC827_771_10x	-5.30522	5.98111		HCC827_771_10x	11.0605	4.28475
H838_772_10x	0.211336	12.4129		H838_772_10x	8.0376	-8.10848		H838_772_10x	-3.76095	10.6731
H2228_773_10x	2.22371	-12.0058		H2228_773_10x	10.3123	11.8939		H2228_773_10x	7.75962	-7.96979
H838_774_10x	0.759792	13.4487		H838_774_10x	8.92489	-9.61558		H838_774_10x	-4.84331	8.63446
HCC827_775_10x	-7.77153	-3.65985		HCC827_775_10x	-5.20627	4.82717		HCC827_775_10x	10.1325	7.21443
A549_776_10x	9.87347	0.502982		A549_776_10x	-11.5434	0.152493		A549_776_10x	-3.16497	-9.19454
A549_777_10x	9.55101	1.41986		A549_777_10x	-10.8534	-0.0508571		A549_777_10x	-3.8924	-8.7742
H1975_778_10x	-6.26901	7.0805		H1975_778_10x	3.97249	-8.66053		H1975_778_10x	-10.2892	7.20985
H1975_779_10x	-3.64012	3.34122		H1975_779_10x	1.30527	-5.02217		H1975_779_10x	-12.4298	4.90729
HCC827_780_10x	-10.1381	-4.09589		HCC827_780_10x	-5.76417	5.54992		HCC827_780_10x	11.5157	4.75982
A549_781_10x	9.27801	0.949985		A549_781_10x	-10.8811	-0.782013		A549_781_10x	-5.49409	-9.09617
HCC827_782_10x	-9.1796	-3.39165		HCC827_782_10x	-6.1247	4.56432		HCC827_782_10x	11.8849	7.41021
A549_783_10x	9.43287	1.16927		A549_783_10x	-10.9032	-0.491872		A549_783_10x	-4.66385	-8.71524
H838_784_10x	0.747694	12.6182		H838_784_10x	8.91696	-8.97496		H838_784_10x	-3.06432	9.23281
HCC827_785_10x	-7.39343	-4.3834		HCC827_785_10x	-5.17922	4.19839		HCC827_785_10x	10.0805	8.43601
A549_786_10x	9.32423	0.832172		A549_786_10x	-11.5638	-0.852736		A549_786_10x	-5.14592	-8.64969
H1975_787_10x	-5.85267	6.4188		H1975_787_10x	3.49239	-8.27185		H1975_787_10x	-10.8568	6.32674
H838_788_10x	0.0903027	13.0306		H838_788_10x	8.56202	-9.12508		H838_788_10x	-3.92497	9.83993
H838_789_10x	0.551683	12.6972		H838_789_10x	8.45186	-8.61852		H838_789_10x	-4.46216	10.159
HCC827_790_10x	-9.00743	-3.32909		HCC827_790_10x	-6.10072	4.27626		HCC827_790_10x	11.6591	7.66325
H838_791_10x	1.22733	10.9969		H838_791_10x	9.95412	-7.68423		H838_791_10x	-1.39751	8.64012
H2228_792_10x	1.82018	-11.3782		H2228_792_10x	9.16933	10.7869		H2228_792_10x	11.3335	-6.84248
HCC827_793_10x	-9.73757	-3.08286		HCC827_793_10x	-5.66627	3.8215		HCC827_793_10x	11.3518	8.95513
H2228_794_10x	2.4403	-10.835		H2228_794_10x	9.71204	10.8052		H2228_794_10x	10.8843	-6.42439
H2228_795_10x	2.13197	-11.8922		H2228_795_10x	10.4466	12.0092		H2228_795_10x	8.24192	-7.04953
H2228_796_10x	1.41931	-10.8966		H2228_796_10x	8.5324	11.2173		H2228_796_10x	10.0899	-6.10614
A549_797_10x	12.197	-0.884693		A549_797_10x	-10.9838	-0.283048		A549_797_10x	-3.97161	-7.81016
H2228_798_10x	2.00727	-11.2956		H2228_798_10x	9.71572	11.2014		H2228_798_10x	10.1259	-6.46693
HCC827_799_10x	-9.27809	-5.53483		HCC827_799_10x	-6.59071	6.87914		HCC827_799_10x	10.6575	2.89047
H838_800_10x	0.827685	12.4665		H838_800_10x	9.33963	-8.56378		H838_800_10x	-2.94453	9.05524
H838_801_10x	3.4168	12.7329		H838_801_10x	11.5665	-9.8175		H838_801_10x	-4.03145	6.36145
H2228_802_10x	1.43419	-11.7463		H2228_802_10x	8.0592	11.515		H2228_802_10x	11.14	-7.28193
H838_803_10x	2.05278	12.5277		H838_803_10x	10.6751	-8.98137		H838_803_10x	-3.08476	7.07064
HCC827_804_10x	-8.42286	-4.20334		HCC827_804_10x	-5.54255	5.52463		HCC827_804_10x	10.8897	6.2444
H838_805_10x	0.432305	12.556		H838_805_10x	8.17569	-8.2656		H838_805_10x	-4.35255	10.4507
H2228_806_10x	4.16778	-11.4167		H2228_806_10x	10.7739	9.16248		H2228_806_10x	12.0527	-9.09849
H2228_807_10x	3.22002	-10.7065		H2228_807_10x	10.0157	9.06128		H2228_807_10x	12.5953	-7.03208
H838_808_10x	0.160418	12.4544		H838_808_10x	8.70369	-8.83505		H838_808_10x	-4.17789	8.8409
H838_809_10x	-0.351016	14.8932		H838_809_10x	7.67991	-10.0464		H838_809_10x	-6.18652	8.59598
H838_810_10x	-0.332126	14.8761		H838_810_10x	7.98547	-10.2831		H838_810_10x	-6.04913	8.48959
H838_811_10x	1.80222	10.6514		H838_811_10x	10.5415	-7.43762		H838_811_10x	-0.169762	7.95457
HCC827_812_10x	-7.40027	-4.30456		HCC827_812_10x	-4.75217	5.06424		HCC827_812_10x	9.52414	6.8066
H2228_813_10x	0.462012	-12.3262		H2228_813_10x	8.4634	12.828		H2228_813_10x	7.1845	-8.11951
HCC827_814_10x	-10.0069	-3.34455		HCC827_814_10x	-5.08416	4.3113		HCC827_814_10x	10.812	8.92434
HCC827_815_10x	-10.0364	-2.95612		HCC827_815_10x	-4.66651	3.89205		HCC827_815_10x	10.6949	9.57823
H1975_816_10x	-6.1006	6.84948		H1975_816_10x	3.71852	-8.6661		H1975_816_10x	-10.4511	7.30198
H838_817_10x	0.190616	13.4388		H838_817_10x	8.64734	-9.56044		H838_817_10x	-4.63505	8.44956
H838_818_10x	-0.129086	13.7009		H838_818_10x	8.11773	-9.34248		H838_818_10x	-4.85633	10.1875
H838_819_10x	1.06467	12.5583		H838_819_10x	9.55639	-8.82319		H838_819_10x	-2.91056	8.3613
H2228_820_10x	1.31524	-11.2003		H2228_820_10x	8.41691	11.3508		H2228_820_10x	10.5065	-6.4538
H838_821_10x	0.222162	13.8441		H838_821_10x	8.76627	-9.62475		H838_821_10x	-4.7851	8.57531
H838_822_10x	-0.941118	14.3978		H838_822_10x	6.70608	-8.87504		H838_822_10x	-7.06229	10.9961
H2228_823_10x	3.26274	-11.2682		H2228_823_10x	11.4871	10.964		H2228_823_10x	11.5893	-6.55178
A549_824_10x	9.80545	-1.64913		A549_824_10x	-11.6667	-3.06406		A549_824_10x	-8.85172	-6.82131
H838_825_10x	1.63338	11.0288		H838_825_10x	10.5626	-7.7205		H838_825_10x	-0.51966	7.55866
H2228_826_10x	0.675958	-11.3969		H2228_826_10x	8.26317	11.7747		H2228_826_10x	8.44984	-6.84543
H2228_827_10x	0.0192553	-11.5844		H2228_827_10x	7.46314	12.2108		H2228_827_10x	8.32683	-6.35518
H838_828_10x	0.885359	11.4661		H838_828_10x	9.13769	-7.79949		H838_828_10x	-3.17211	10.3797
HCC827_829_10x	-9.18934	-2.8082		HCC827_829_10x	-5.6192	4.03042		HCC827_829_10x	10.8473	9.23161
H1975_830_10x	-4.18186	3.56209		H1975_830_10x	2.53067	-4.40053		H1975_830_10x	-12.3874	5.01972
H838_831_10x	0.883883	11.3104		H838_831_10x	10.379	-8.30618		H838_831_10x	-2.67412	7.07291
HCC827_832_10x	-9.08136	-3.92309		HCC827_832_10x	-6.52534	4.96009		HCC827_832_10x	11.972	6.52148
A549_833_10x	9.88986	1.28934		A549_833_10x	-10.8582	0.296433		A549_833_10x	-2.5002	-9.37379
H1975_834_10x	2.58426	-11.6532		H1975_834_10x	10.5398	8.89147		H1975_834_10x	11.1694	-6.25014
HCC827_835_10x	-9.25963	-3.37334		HCC827_835_10x	-6.34058	4.30795		HCC827_835_10x	11.8833	7.54045
H838_836_10x	-0.498395	12.4649		H838_836_10x	7.35941	-7.89103		H838_836_10x	-5.72376	10.9859
HCC827_837_10x	-9.46542	-3.76487		HCC827_837_10x	-6.5389	5.02892		HCC827_837_10x	12.0535	6.52339
H838_838_10x	-0.610398	13.5653		H838_838_10x	7.09349	-8.65832		H838_838_10x	-6.01381	10.3
H2228_839_10x	2.09708	-11.0675		H2228_839_10x	9.42423	10.5337		H2228_839_10x	11.1374	-6.6684
H838_840_10x	0.774522	10.9187		H838_840_10x	9.42784	-7.40222		H838_840_10x	-1.73653	10.6736
H838_841_10x	0.417637	13.6547		H838_841_10x	7.96892	-9.16101		H838_841_10x	-5.59414	8.97582
HCC827_842_10x	-10.2944	-3.93482		HCC827_842_10x	-4.48588	5.19026		HCC827_842_10x	11.6835	7.06528
H838_843_10x	-0.506963	12.2048		H838_843_10x	7.5961	-7.54623		H838_843_10x	-4.47116	11.4761
H838_844_10x	0.202542	13.0263		H838_844_10x	9.15379	-9.20931		H838_844_10x	-3.42684	8.08883
H838_845_10x	0.313172	13.6979		H838_845_10x	8.99324	-9.72207		H838_845_10x	-4.78349	8.48479
H2228_846_10x	1.17721	-12.0234		H2228_846_10x	9.08804	12.5831		H2228_846_10x	7.40789	-7.91992
H838_847_10x	-0.526006	12.7049		H838_847_10x	7.65571	-8.01132		H838_847_10x	-5.27988	10.8827
HCC827_848_10x	-8.53988	-5.38022		HCC827_848_10x	-4.22989	6.35824		HCC827_848_10x	10.1281	3.84569
HCC827_849_10x	-8.26687	-3.96705		HCC827_849_10x	-5.51237	5.86937		HCC827_849_10x	9.82619	5.56454
A549_850_10x	9.2859	-0.939022		A549_850_10x	-12.2724	-2.7391		A549_850_10x	-8.78592	-7.78014
H1975_851_10x	-4.15909	3.04062		H1975_851_10x	1.36933	-4.5502		H1975_851_10x	-12.1853	5.9236
H838_852_10x	0.488932	13.099		H838_852_10x	9.0792	-9.16451		H838_852_10x	-3.89236	8.58777
H838_853_10x	3.51687	12.6732		H838_853_10x	11.6814	-9.74958		H838_853_10x	-3.84043	5.94161
H838_854_10x	0.556679	12.5813		H838_854_10x	8.5274	-8.35072		H838_854_10x	-3.84584	9.763
HCC827_855_10x	-9.34308	-3.26416		HCC827_855_10x	-6.32928	4.44789		HCC827_855_10x	12.1292	7.45729
HCC827_856_10x	-7.49265	-4.54968		HCC827_856_10x	-4.87666	6.15179		HCC827_856_10x	9.2842	5.20373
H2228_857_10x	1.33974	-11.4081		H2228_857_10x	9.35983	12.1678		H2228_857_10x	7.8613	-7.66987
H1975_858_10x	-6.06614	6.82362		H1975_858_10x	3.64062	-8.59578		H1975_858_10x	-10.3403	7.07947
H838_859_10x	0.567447	12.7195		H838_859_10x	8.87775	-8.95221		H838_859_10x	-3.70213	8.75014
HCC827_860_10x	-9.36824	-5.35633		HCC827_860_10x	-6.28345	6.68047		HCC827_860_10x	10.8194	3.16842
HCC827_861_10x	-9.49016	-4.03238		HCC827_861_10x	-6.18608	5.55134		HCC827_861_10x	11.164	5.13375
H2228_862_10x	1.41467	-11.2838		H2228_862_10x	8.60614	11.3864		H2228_862_10x	10.4751	-6.7485
HCC827_863_10x	-9.34729	-5.18698		HCC827_863_10x	-6.66963	6.42174		HCC827_863_10x	11.7919	4.61172
H838_864_10x	0.0132774	13.2505		H838_864_10x	8.60293	-9.3135		H838_864_10x	-4.24814	9.1795
H1975_865_10x	-4.54632	7.01986		H1975_865_10x	2.44864	-7.91689		H1975_865_10x	-8.90513	4.95612
H1975_866_10x	-9.4237	-4.47675		H1975_866_10x	-4.2999	5.53358		H1975_866_10x	9.95876	5.58911
H838_867_10x	0.258681	13.2397		H838_867_10x	9.22343	-9.30123		H838_867_10x	-3.33536	8.55047
H1975_868_10x	-6.09272	2.85787		H1975_868_10x	1.99954	-3.63321		H1975_868_10x	-10.9042	5.80884
H2228_869_10x	2.51312	-10.9058		H2228_869_10x	9.43719	10.77		H2228_869_10x	10.5735	-7.12193
H2228_870_10x	1.43381	-11.6686		H2228_870_10x	8.75276	11.5532		H2228_870_10x	9.59787	-7.47388
H838_871_10x	0.530044	12.4997		H838_871_10x	8.58811	-8.37448		H838_871_10x	-3.54923	10.1949
H838_872_10x	1.45744	12.9873		H838_872_10x	9.92912	-9.52196		H838_872_10x	-3.49668	7.45588
H838_873_10x	3.24668	11.3563		H838_873_10x	11.6951	-8.87505		H838_873_10x	-2.85119	5.68444
H1975_874_10x	-4.49576	6.49895		H1975_874_10x	2.55129	-7.34397		H1975_874_10x	-9.49148	4.52595
H838_875_10x	-0.245979	12.2841		H838_875_10x	7.69114	-7.76315		H838_875_10x	-4.52486	11.1726
A549_876_10x	11.4357	0.332592		A549_876_10x	-11.2331	0.661303		A549_876_10x	-2.65797	-7.52304
H1975_877_10x	-5.66293	5.92865		H1975_877_10x	3.91524	-7.94557		H1975_877_10x	-12.6909	6.75876
H1975_878_10x	-4.50434	3.32687		H1975_878_10x	2.27256	-4.43961		H1975_878_10x	-12.0053	5.35547
H838_879_10x	0.154695	12.6464		H838_879_10x	7.96339	-8.42154		H838_879_10x	-4.8458	10.3571
H1975_880_10x	-5.20683	5.90495		H1975_880_10x	3.41944	-7.67679		H1975_880_10x	-12.4087	5.51896
H2228_881_10x	0.303169	-12.0152		H2228_881_10x	7.93233	12.4953		H2228_881_10x	10.085	-8.10402
H2228_882_10x	1.54902	-11.2136		H2228_882_10x	8.78443	10.9942		H2228_882_10x	10.3766	-6.08737
H2228_883_10x	1.05936	-11.8755		H2228_883_10x	9.03381	12.5596		H2228_883_10x	7.82192	-7.62168
H838_884_10x	0.90125	13.2478		H838_884_10x	9.52461	-9.65479		H838_884_10x	-3.94287	8.25883
H2228_885_10x	3.50414	-10.835		H2228_885_10x	10.1252	9.99239		H2228_885_10x	11.4761	-8.63481
HCC827_886_10x	-9.41508	-3.97897		HCC827_886_10x	-6.60429	5.11326		HCC827_886_10x	11.2428	5.87629
H1975_887_10x	-7.7819	-5.12765		H1975_887_10x	-5.51675	6.90629		H1975_887_10x	9.83444	3.64307
HCC827_888_10x	-10.3554	-3.80617		HCC827_888_10x	-5.82511	5.23478		HCC827_888_10x	11.6414	6.97204
H2228_889_10x	2.93358	-11.7231		H2228_889_10x	11.0364	11.5364		H2228_889_10x	10.7478	-7.62312
H2228_890_10x	3.59783	-10.3367		H2228_890_10x	10.8944	9.7315		H2228_890_10x	12.1979	-7.09775
H838_891_10x	0.47508	13.6665		H838_891_10x	8.86281	-9.47617		H838_891_10x	-4.47606	8.97724
H838_892_10x	3.10012	11.2724		H838_892_10x	11.9278	-8.37047		H838_892_10x	-1.89253	5.76624
H838_893_10x	1.62846	10.5429		H838_893_10x	10.3842	-7.35214		H838_893_10x	-0.140851	9.05906
H1975_894_10x	-3.95823	3.04366		H1975_894_10x	1.14808	-4.17525		H1975_894_10x	-13.0257	5.86035
H2228_895_10x	-0.0250332	-11.088		H2228_895_10x	7.19214	11.7519		H2228_895_10x	9.1599	-5.87329
H2228_896_10x	1.79791	-10.8395		H2228_896_10x	9.27621	11.2539		H2228_896_10x	9.3262	-6.41481
H2228_897_10x	1.49924	-11.3095		H2228_897_10x	8.44368	11.2323		H2228_897_10x	11.1357	-6.59126
H2228_898_10x	0.903671	-11.1066		H2228_898_10x	8.31115	11.3024		H2228_898_10x	10.6178	-6.68815
H2228_899_10x	3.37722	-11.8284		H2228_899_10x	10.3357	10.1839		H2228_899_10x	11.2331	-8.84893
H838_900_10x	3.11132	11.3706		H838_900_10x	11.9594	-8.47172		H838_900_10x	-1.95929	5.93237
H2228_901_10x	0.0433212	-11.6338		H2228_901_10x	7.71425	12.4816		H2228_901_10x	7.34274	-7.37417
H1975_902_10x	-5.34103	2.85998		H1975_902_10x	1.67398	-3.83649		H1975_902_10x	-11.9054	7.05753
HCC827_903_10x	-9.59888	-2.96824		HCC827_903_10x	-5.84118	3.95338		HCC827_903_10x	11.3881	8.77098
H838_904_10x	0.588292	12.3551		H838_904_10x	8.83459	-8.8255		H838_904_10x	-3.82672	9.22988
H1975_905_10x	-5.69791	6.05421		H1975_905_10x	3.80105	-8.00882		H1975_905_10x	-12.445	6.61018
HCC827_906_10x	-9.47622	-5.03429		HCC827_906_10x	-6.6327	6.22177		HCC827_906_10x	10.9388	4.05928
H838_907_10x	-0.0516202	13.0656		H838_907_10x	8.9976	-8.80196		H838_907_10x	-4.41497	9.10816
H838_908_10x	1.19115	12.2904		H838_908_10x	9.92569	-8.94788		H838_908_10x	-2.99764	7.43373
HCC827_909_10x	-7.37134	-4.05413		HCC827_909_10x	-5.29738	6.02483		HCC827_909_10x	9.31416	5.84343
H838_910_10x	3.44371	12.505		H838_910_10x	11.6453	-9.76179		H838_910_10x	-3.94855	6.00442
A549_911_10x	9.51453	1.06079		A549_911_10x	-11.075	0.00904876		A549_911_10x	-3.46585	-9.24545
H2228_912_10x	2.87797	-10.5699		H2228_912_10x	9.64613	10.0546		H2228_912_10x	11.9453	-6.50183
H2228_913_10x	-0.137605	-10.7972		H2228_913_10x	6.82232	11.6681		H2228_913_10x	10.7687	-5.12541
H838_914_10x	3.01517	11.4521		H838_914_10x	11.4794	-8.59159		H838_914_10x	-2.60371	6.10575
HCC827_915_10x	-7.58962	-3.69895		HCC827_915_10x	-5.10098	4.85466		HCC827_915_10x	9.86749	7.66792
H1975_916_10x	-4.05049	4.36127		H1975_916_10x	1.82044	-5.34489		H1975_916_10x	-10.9471	4.49349
H838_917_10x	-0.169211	13.6205		H838_917_10x	8.03201	-9.31204		H838_917_10x	-5.65618	10.0456
H2228_918_10x	1.27632	-11.6701		H2228_918_10x	8.7187	12.1806		H2228_918_10x	8.12469	-7.54194
A549_919_10x	12.3996	0.282084		A549_919_10x	-10.1618	0.709149		A549_919_10x	-2.20306	-8.09208
H1975_920_10x	-6.12743	2.29855		H1975_920_10x	2.33728	-3.0913		H1975_920_10x	-11.7941	7.21405
H1975_921_10x	-4.13812	4.01348		H1975_921_10x	2.34998	-4.81377		H1975_921_10x	-10.9194	4.48816
H2228_922_10x	2.84795	-12.1085		H2228_922_10x	11.0871	11.6954		H2228_922_10x	9.28545	-8.17033
H838_923_10x	3.15383	11.3673		H838_923_10x	11.7018	-8.67465		H838_923_10x	-2.46831	5.80035
HCC827_924_10x	-9.571	-4.47813		HCC827_924_10x	-5.18178	5.66979		HCC827_924_10x	11.5799	5.27107
H838_925_10x	-0.0571452	12.3149		H838_925_10x	8.53882	-8.64692		H838_925_10x	-3.68579	9.73756
H838_926_10x	2.8325	11.8595		H838_926_10x	11.4204	-8.77782		H838_926_10x	-3.16897	5.93976
H1975_927_10x	-5.3548	2.68158		H1975_927_10x	1.4706	-3.83645		H1975_927_10x	-11.2524	5.77223
H2228_928_10x	3.144	-11.9833		H2228_928_10x	11.4314	11.3222		H2228_928_10x	11.0143	-7.96131
H1975_929_10x	-0.497851	12.3979		H1975_929_10x	7.2936	-7.91125		H1975_929_10x	-5.65496	11.224
H1975_930_10x	-5.14597	7.09313		H1975_930_10x	2.68161	-8.42512		H1975_930_10x	-9.52562	5.61284
H2228_931_10x	0.109531	-10.8678		H2228_931_10x	7.03083	11.202		H2228_931_10x	11.2657	-5.9841
HCC827_932_10x	-9.48422	-2.81436		HCC827_932_10x	-5.46394	3.82912		HCC827_932_10x	11.1417	9.27636
A549_933_10x	12.7466	-1.34552		A549_933_10x	-10.2861	-0.726103		A549_933_10x	-4.61267	-7.25253
H2228_934_10x	2.50856	-11.2432		H2228_934_10x	10.983	11.6426		H2228_934_10x	10.4122	-6.62322
H838_935_10x	-0.237363	12.5006		H838_935_10x	8.08179	-8.01366		H838_935_10x	-4.82155	11.0106
H838_936_10x	0.0907562	12.435		H838_936_10x	7.96676	-8.15673		H838_936_10x	-5.01771	10.5979
H838_937_10x	-0.438796	14.8265		H838_937_10x	7.93325	-10.2095		H838_937_10x	-6.26722	8.6483
H1975_938_10x	-4.02058	4.15231		H1975_938_10x	2.51385	-4.72508		H1975_938_10x	-10.7199	4.39292
H2228_939_10x	2.13903	-10.9285		H2228_939_10x	9.15475	11.1527		H2228_939_10x	11.5404	-7.06558
H2228_940_10x	2.31964	-12.1663		H2228_940_10x	9.84402	11.2648		H2228_940_10x	9.99563	-8.40184
H838_941_10x	2.96869	11.4501		H838_941_10x	11.6904	-8.52741		H838_941_10x	-2.00715	6.00914
H838_942_10x	3.50237	10.9284		H838_942_10x	12.0166	-8.43539		H838_942_10x	-2.56872	5.64212
H838_943_10x	1.05384	12.5482		H838_943_10x	9.63518	-8.81075		H838_943_10x	-2.97039	7.69154
H2228_944_10x	2.81738	-11.9761		H2228_944_10x	11.0231	11.6275		H2228_944_10x	9.94455	-7.21729
H1975_945_10x	-5.12076	6.03001		H1975_945_10x	3.15549	-7.75412		H1975_945_10x	-10.5782	4.72134
H1975_946_10x	-6.15471	6.73951		H1975_946_10x	4.13038	-8.30001		H1975_946_10x	-11.0207	7.89653
HCC827_947_10x	-7.35947	-4.03723		HCC827_947_10x	-5.22108	5.0643		HCC827_947_10x	9.56824	6.84214
H838_948_10x	3.45959	11.1788		H838_948_10x	11.9452	-8.50334		H838_948_10x	-2.68795	5.69861
H838_949_10x	0.181257	13.1445		H838_949_10x	8.53906	-9.41357		H838_949_10x	-4.91121	8.86419
H838_950_10x	3.4008	10.8485		H838_950_10x	12.1835	-8.11661		H838_950_10x	-1.77333	5.80408
H838_951_10x	0.924757	13.4143		H838_951_10x	9.14339	-9.61121		H838_951_10x	-4.57856	8.63043
H2228_952_10x	0.325591	-11.9553		H2228_952_10x	7.81238	12.5687		H2228_952_10x	7.91849	-7.44272
H838_953_10x	2.96753	11.6717		H838_953_10x	11.4414	-8.84833		H838_953_10x	-3.06943	6.24498
HCC827_954_10x	-9.4046	-4.21014		HCC827_954_10x	-6.08868	5.48419		HCC827_954_10x	11.7278	4.84601
H838_955_10x	0.827358	13.0628		H838_955_10x	9.16156	-9.49446		H838_955_10x	-3.2485	8.91103
A549_956_10x	9.68931	1.34345		A549_956_10x	-11.0108	0.0119725		A549_956_10x	-3.96886	-8.70308
H2228_957_10x	0.332604	-11.3496		H2228_957_10x	7.26631	11.7899		H2228_957_10x	8.7032	-6.12219
H2228_958_10x	3.51515	-9.59465		H2228_958_10x	9.73498	9.23185		H2228_958_10x	13.2172	-7.51181
A549_959_10x	12.5514	-0.139607		A549_959_10x	-10.0839	0.431235		A549_959_10x	-2.24939	-8.05435
HCC827_960_10x	-9.1877	-3.85563		HCC827_960_10x	-5.90746	5.53755		HCC827_960_10x	11.1408	6.01231
H838_961_10x	-0.354478	15.3924		H838_961_10x	7.44821	-10.3018		H838_961_10x	-6.1819	9.25415
H838_962_10x	3.35523	10.7204		H838_962_10x	11.9383	-7.95189		H838_962_10x	-1.60302	5.91837
H2228_963_10x	2.10347	-11.4364		H2228_963_10x	9.62476	11.0227		H2228_963_10x	10.2491	-7.11705
HCC827_964_10x	-9.23603	-5.67896		HCC827_964_10x	-6.39707	7.11711		HCC827_964_10x	10.3667	2.75806
H838_965_10x	0.852863	13.4968		H838_965_10x	9.51908	-9.95923		H838_965_10x	-4.70894	7.6102
HCC827_966_10x	-9.49763	-4.21966		HCC827_966_10x	-6.64016	5.55876		HCC827_966_10x	11.7025	4.84057
H2228_967_10x	0.423932	-10.3531		H2228_967_10x	7.21897	10.3827		H2228_967_10x	12.9508	-6.28453
H1975_968_10x	-4.24316	3.70608		H1975_968_10x	2.49298	-4.34937		H1975_968_10x	-11.2301	4.26637
H838_969_10x	-0.26256	15.6033		H838_969_10x	7.19153	-10.5224		H838_969_10x	-5.47522	8.1956
H1975_970_10x	-5.26579	7.20484		H1975_970_10x	2.7817	-8.52382		H1975_970_10x	-9.70235	6.00648
H1975_971_10x	-5.91857	2.34845		H1975_971_10x	1.85425	-3.26072		H1975_971_10x	-11.3559	7.25128
H1975_972_10x	-4.49608	6.38496		H1975_972_10x	2.70366	-7.64951		H1975_972_10x	-9.36883	4.66769
H838_973_10x	0.383545	13.8722		H838_973_10x	8.74205	-9.88212		H838_973_10x	-4.92101	8.51463
H838_974_10x	0.835915	11.303		H838_974_10x	9.71468	-7.9402		H838_974_10x	-2.01473	9.15914
H1975_975_10x	2.87032	-11.4852		H1975_975_10x	10.8907	11.5809		H1975_975_10x	10.1562	-7.78508
H1975_976_10x	-5.17492	7.22606		H1975_976_10x	2.65685	-8.47367		H1975_976_10x	-9.67313	6.01351
H1975_977_10x	-4.55624	3.1045		H1975_977_10x	1.85216	-4.33548		H1975_977_10x	-11.909	5.72444
H2228_978_10x	1.65078	-11.936		H2228_978_10x	8.77678	11.7242		H2228_978_10x	9.4375	-7.74741
H838_979_10x	0.638789	11.1517		H838_979_10x	9.08381	-7.89719		H838_979_10x	-1.9618	9.41416
H1975_980_10x	-3.96681	3.36633		H1975_980_10x	1.80812	-4.60021		H1975_980_10x	-12.115	4.72339
H1975_981_10x	-4.99394	7.22425		H1975_981_10x	2.5021	-8.32565		H1975_981_10x	-9.14966	5.35237
H1975_982_10x	-5.74225	2.15374		H1975_982_10x	0.887334	-3.90792		H1975_982_10x	-12.0224	7.41396
H2228_983_10x	0.0238032	-11.6371		H2228_983_10x	7.65444	12.3717		H2228_983_10x	7.32885	-7.5206
H2228_984_10x	3.13079	-10.6849		H2228_984_10x	9.46508	9.9992		H2228_984_10x	11.842	-6.29523
H838_985_10x	1.02573	12.9887		H838_985_10x	9.30406	-9.30423		H838_985_10x	-3.89542	8.5566
H2228_986_10x	1.13469	-11.3345		H2228_986_10x	8.68609	11.5925		H2228_986_10x	9.38428	-7.13553
H1975_987_10x	-5.84416	2.51399		H1975_987_10x	1.53456	-3.45103		H1975_987_10x	-11.6175	7.2361
HCC827_988_10x	-7.56535	-4.52024		HCC827_988_10x	-5.19338	5.32392		HCC827_988_10x	10.2161	7.03123
H2228_989_10x	3.66164	-9.73696		H2228_989_10x	10.3444	9.84068		H2228_989_10x	12.3743	-8.47168
H838_990_10x	0.33841	12.9073		H838_990_10x	9.18131	-9.21807		H838_990_10x	-4.15804	8.34794
H1975_991_10x	-5.30268	6.34987		H1975_991_10x	2.99041	-7.83868		H1975_991_10x	-9.92487	5.11041
HCC827_992_10x	-7.56993	-4.62297		HCC827_992_10x	-4.86971	6.30196		HCC827_992_10x	9.24244	4.83331
HCC827_993_10x	-7.90883	-3.6101		HCC827_993_10x	-5.54522	4.36429		HCC827_993_10x	10.0944	7.17461
H1975_994_10x	-5.87511	6.07988		H1975_994_10x	3.05961	-8.34408		H1975_994_10x	-7.52373	-8.6872
H1975_995_10x	-6.08392	6.91249		H1975_995_10x	3.59807	-8.65982		H1975_995_10x	-10.0653	6.67753
H2228_996_10x	3.85309	-11.2496		H2228_996_10x	10.526	9.78986		H2228_996_10x	11.6551	-8.72993
A549_997_10x	11.2984	0.0968525		A549_997_10x	-11.6075	0.274848		A549_997_10x	-3.58357	-7.4955
H1975_998_10x	-4.11947	2.80529		H1975_998_10x	0.860098	-4.38468		H1975_998_10x	-12.7708	6.50453
H2228_999_10x	4.26327	-11.3559		H2228_999_10x	10.6776	8.78614		H2228_999_10x	12.519	-8.75312
H838_1000_10x	0.46674	11.9501		H838_1000_10x	8.89945	-8.5425		H838_1000_10x	-3.33746	10.3471
HCC827_1001_10x	-9.18233	-3.14288		HCC827_1001_10x	-6.13733	4.26861		HCC827_1001_10x	11.9217	7.41394
A549_1002_10x	11.5287	0.608074		A549_1002_10x	-10.7654	1.05077		A549_1002_10x	-2.19252	-7.82491
H2228_1003_10x	0.335132	-10.4538		H2228_1003_10x	6.96747	10.6589		H2228_1003_10x	12.2743	-5.33491
H838_1004_10x	0.305067	13.0898		H838_1004_10x	9.05693	-9.25401		H838_1004_10x	-4.16642	8.68923
H2228_1005_10x	3.38028	-10.6656		H2228_1005_10x	10.0536	9.38875		H2228_1005_10x	11.5905	-8.92273
A549_1006_10x	9.89521	1.02484		A549_1006_10x	-11.4463	0.246571		A549_1006_10x	-3.0813	-9.1031
HCC827_1007_10x	-9.80019	-4.91882		HCC827_1007_10x	-6.6968	6.13097		HCC827_1007_10x	11.0662	3.98965
H2228_1008_10x	0.160706	-10.5702		H2228_1008_10x	6.97695	10.9254		H2228_1008_10x	12.2251	-5.33669
H2228_1009_10x	0.00245323	-11.2562		H2228_1009_10x	7.35585	11.839		H2228_1009_10x	9.16654	-5.99612
HCC827_1010_10x	-7.80494	-4.82554		HCC827_1010_10x	-5.23901	6.38875		HCC827_1010_10x	9.61273	4.70211
HCC827_1011_10x	-9.99134	-3.9783		HCC827_1011_10x	-4.39023	5.22078		HCC827_1011_10x	10.8651	7.09615
H2228_1012_10x	2.4539	-10.9339		H2228_1012_10x	9.63495	10.5797		H2228_1012_10x	11.2888	-7.85572
HCC827_1013_10x	-7.75452	-4.12159		HCC827_1013_10x	-4.28762	4.37834		HCC827_1013_10x	10.5074	7.84416
HCC827_1014_10x	-9.26318	-5.49803		HCC827_1014_10x	-6.26233	6.88579		HCC827_1014_10x	10.6044	3.64479
H838_1015_10x	1.22851	12.9616		H838_1015_10x	9.69613	-9.44913		H838_1015_10x	-3.78501	7.27351
HCC827_1016_10x	-7.39292	-4.3419		HCC827_1016_10x	-4.9736	4.72896		HCC827_1016_10x	10.0759	8.39439
H2228_1017_10x	2.83617	-10.4388		H2228_1017_10x	9.8233	9.23096		H2228_1017_10x	12.1918	-7.07209
H838_1018_10x	3.16813	11.4136		H838_1018_10x	11.7635	-8.66281		H838_1018_10x	-2.82472	5.77628
H2228_1019_10x	2.04266	-11.5847		H2228_1019_10x	9.54798	11.0942		H2228_1019_10x	10.8958	-6.71752
H2228_1020_10x	4.01237	-11.1255		H2228_1020_10x	10.6412	9.38995		H2228_1020_10x	12.5755	-8.7245
A549_1021_10x	10.2735	-1.36298		A549_1021_10x	-12.0391	-2.08005		A549_1021_10x	-7.72457	-7.70417
HCC827_1022_10x	-9.10586	-4.07081		HCC827_1022_10x	-6.61077	5.26663		HCC827_1022_10x	11.4049	5.52579
H2228_1023_10x	1.54876	-11.3694		H2228_1023_10x	8.91807	11.996		H2228_1023_10x	8.33738	-6.90899
H2228_1024_10x	-0.0632512	-11.1065		H2228_1024_10x	7.30515	11.738		H2228_1024_10x	9.2955	-5.96527
H838_1025_10x	3.38105	11.4343		H838_1025_10x	11.8119	-8.90868		H838_1025_10x	-3.55633	5.71491
H1975_1026_10x	-4.39717	3.3199		H1975_1026_10x	2.46612	-4.238		H1975_1026_10x	-12.0561	5.28341
H2228_1027_10x	3.28629	-9.9662		H2228_1027_10x	9.9444	9.94849		H2228_1027_10x	11.8013	-8.10697
H2228_1028_10x	1.92185	-12.4543		H2228_1028_10x	9.48943	12.0405		H2228_1028_10x	8.20811	-8.14856
H2228_1029_10x	3.81485	-10.7445		H2228_1029_10x	11.309	10.0296		H2228_1029_10x	11.574	-7.91721
H1975_1030_10x	-5.69409	6.00945		H1975_1030_10x	3.94909	-7.93306		H1975_1030_10x	-12.1534	7.29436
H2228_1031_10x	1.93964	-10.5113		H2228_1031_10x	9.24671	11.0731		H2228_1031_10x	9.36391	-6.80507
H838_1032_10x	0.880803	11.6049		H838_1032_10x	9.57073	-8.15996		H838_1032_10x	-2.55894	9.03918
H2228_1033_10x	0.0155568	-11.438		H2228_1033_10x	7.62246	11.9852		H2228_1033_10x	8.28331	-6.84076
H838_1034_10x	1.04171	11.8585		H838_1034_10x	9.54172	-8.25271		H838_1034_10x	-3.14998	8.78001
H838_1035_10x	2.4496	12.3782		H838_1035_10x	10.9109	-9.19622		H838_1035_10x	-3.49131	6.42831
A549_1036_10x	11.9157	-0.063413		A549_1036_10x	-10.3475	0.558578		A549_1036_10x	-2.47503	-7.27919
HCC827_1037_10x	-8.4651	-5.40272		HCC827_1037_10x	-5.21011	6.76857		HCC827_1037_10x	10.2453	2.78358
H1975_1038_10x	-5.43221	5.95284		H1975_1038_10x	3.79433	-7.80896		H1975_1038_10x	-12.8406	6.18011
HCC827_1039_10x	-9.35229	-3.60299		HCC827_1039_10x	-6.36887	4.98623		HCC827_1039_10x	11.9824	6.50777
H838_1040_10x	-0.123862	14.0657		H838_1040_10x	8.23065	-9.83358		H838_1040_10x	-5.6022	9.32244
H1975_1041_10x	3.10736	9.89084		H1975_1041_10x	11.9449	-7.50526		H1975_1041_10x	-0.137129	7.56649
H1975_1042_10x	-3.99209	3.21384		H1975_1042_10x	1.13648	-4.91056		H1975_1042_10x	-12.5217	5.07413
HCC827_1043_10x	-8.60102	-4.62376		HCC827_1043_10x	-6.13423	6.14885		HCC827_1043_10x	10.7686	4.2636
H2228_1044_10x	0.820436	-12.3028		H2228_1044_10x	9.04663	12.7029		H2228_1044_10x	7.385	-8.09941
H1975_1045_10x	-6.18843	2.44861		H1975_1045_10x	2.13204	-3.41033		H1975_1045_10x	-11.4637	6.56265
H838_1046_10x	-0.355855	14.9455		H838_1046_10x	7.82113	-10.1822		H838_1046_10x	-6.26631	8.65044
HCC827_1047_10x	-8.96443	-3.03809		HCC827_1047_10x	-5.73197	3.78477		HCC827_1047_10x	11.3401	8.89137
H2228_1048_10x	2.60964	-12.0683		H2228_1048_10x	10.6626	11.8381		H2228_1048_10x	9.47708	-6.91207
H2228_1049_10x	2.74074	-12.1701		H2228_1049_10x	10.7911	11.9308		H2228_1049_10x	7.97981	-7.7474
A549_1050_10x	11.448	0.824032		A549_1050_10x	-10.2991	1.2405		A549_1050_10x	-1.7567	-8.97443
HCC827_1051_10x	-7.44805	-4.68333		HCC827_1051_10x	-5.07709	6.29879		HCC827_1051_10x	9.36043	4.92039
H1975_1052_10x	-5.59197	6.10218		H1975_1052_10x	3.49956	-7.82349		H1975_1052_10x	-11.3073	4.22071
HCC827_1053_10x	-9.01381	-4.11631		HCC827_1053_10x	-6.1061	5.5577		HCC827_1053_10x	11.0866	5.62558
H2228_1054_10x	2.33183	-11.1927		H2228_1054_10x	9.43169	10.8937		H2228_1054_10x	10.6952	-7.97952
H2228_1055_10x	2.77096	-10.7376		H2228_1055_10x	9.82779	9.97561		H2228_1055_10x	12.2184	-7.78632
H838_1056_10x	0.495653	12.2148		H838_1056_10x	8.36085	-8.16017		H838_1056_10x	-2.81142	10.8569
HCC827_1057_10x	-8.66411	-5.6162		HCC827_1057_10x	-5.79381	7.2315		HCC827_1057_10x	10.4672	2.94785
H1975_1058_10x	3.39799	-9.52992		H1975_1058_10x	10.0421	9.10991		H1975_1058_10x	13.007	-8.07139
H1975_1059_10x	-3.6752	3.45655		H1975_1059_10x	2.42182	-4.4435		H1975_1059_10x	-12.2093	4.28138
H2228_1060_10x	3.88744	-10.5384		H2228_1060_10x	10.3199	9.7339		H2228_1060_10x	12.8666	-8.0451
H2228_1061_10x	3.90055	-11.0964		H2228_1061_10x	11.3273	9.96383		H2228_1061_10x	11.5163	-8.54969
H2228_1062_10x	-0.131339	-10.9983		H2228_1062_10x	7.4142	11.7865		H2228_1062_10x	9.72079	-5.65316
H2228_1063_10x	3.05574	-10.6353		H2228_1063_10x	10.1015	10.2461		H2228_1063_10x	9.15149	-8.1702
HCC827_1064_10x	-8.44255	-4.28665		HCC827_1064_10x	-5.49041	5.69961		HCC827_1064_10x	10.3995	4.83402
H2228_1065_10x	1.94583	-10.3216		H2228_1065_10x	9.08896	10.7773		H2228_1065_10x	9.92694	-6.67905
H838_1066_10x	2.37669	12.4338		H838_1066_10x	10.6936	-9.11227		H838_1066_10x	-3.61084	6.83493
H838_1067_10x	1.34338	13.2879		H838_1067_10x	9.4096	-9.87139		H838_1067_10x	-4.96224	8.55704
A549_1068_10x	11.5482	-0.117619		A549_1068_10x	-11.8862	-0.492595		A549_1068_10x	-4.00556	-6.49689
A549_1069_10x	12.3343	-0.174419		A549_1069_10x	-10.4408	0.458752		A549_1069_10x	-2.4996	-7.47162
H838_1070_10x	1.74815	10.3117		H838_1070_10x	10.4054	-7.22973		H838_1070_10x	0.185794	8.62921
H2228_1071_10x	0.0334335	-11.1977		H2228_1071_10x	7.46527	11.8583		H2228_1071_10x	8.59913	-6.30785
H2228_1072_10x	2.05956	-12.33		H2228_1072_10x	9.5891	11.8505		H2228_1072_10x	8.88103	-8.20972
H2228_1073_10x	0.155025	-11.4852		H2228_1073_10x	7.55691	12.0047		H2228_1073_10x	8.27834	-6.57397
H838_1074_10x	0.124376	12.3386		H838_1074_10x	8.10046	-7.81944		H838_1074_10x	-3.25237	10.7126
HCC827_1075_10x	-8.82096	-5.41766		HCC827_1075_10x	-4.52017	6.5194		HCC827_1075_10x	10.5651	3.33797
H838_1076_10x	1.17661	11.0464		H838_1076_10x	9.93662	-7.7083		H838_1076_10x	-1.33446	8.80233
H1975_1077_10x	-5.93413	6.6875		H1975_1077_10x	3.7949	-8.43244		H1975_1077_10x	-12.0903	6.89895
H838_1078_10x	-0.601504	13.5069		H838_1078_10x	7.15177	-8.57169		H838_1078_10x	-6.15625	10.699
H2228_1079_10x	1.78053	-11.7539		H2228_1079_10x	9.64343	11.2637		H2228_1079_10x	9.61345	-7.49448
H2228_1080_10x	0.587096	-10.5593		H2228_1080_10x	7.43866	10.3128		H2228_1080_10x	12.806	-6.76857
A549_1081_10x	9.34247	1.20786		A549_1081_10x	-11.1514	-1.18535		A549_1081_10x	-5.92446	-9.01085
HCC827_1082_10x	-9.1069	-5.24971		HCC827_1082_10x	-4.94968	6.45307		HCC827_1082_10x	11.1443	3.84308
A549_1083_10x	10.4154	0.843034		A549_1083_10x	-11.2736	0.974145		A549_1083_10x	-1.7224	-9.11321
H838_1084_10x	-0.800835	13.6009		H838_1084_10x	6.80791	-8.35757		H838_1084_10x	-6.57028	10.9417
A549_1085_10x	9.55909	0.956877		A549_1085_10x	-11.5268	-0.161874		A549_1085_10x	-3.82143	-9.01832
H838_1086_10x	2.58406	12.3792		H838_1086_10x	11.0451	-9.16644		H838_1086_10x	-3.42969	6.42033
H2228_1087_10x	-0.069299	-10.7682		H2228_1087_10x	7.15661	11.6572		H2228_1087_10x	9.21732	-5.9179
H1975_1088_10x	-5.32494	6.04277		H1975_1088_10x	3.17152	-7.70668		H1975_1088_10x	-10.1667	4.42305
H1975_1089_10x	-4.12114	2.89087		H1975_1089_10x	1.19162	-4.41102		H1975_1089_10x	-12.9843	5.90494
H1975_1090_10x	1.99817	9.45885		H1975_1090_10x	10.0719	-6.70702		H1975_1090_10x	0.466921	8.76793
H838_1091_10x	-0.709186	13.0506		H838_1091_10x	7.05715	-8.01028		H838_1091_10x	-5.62686	11.2818
H838_1092_10x	0.167264	12.7799		H838_1092_10x	8.88942	-8.96262		H838_1092_10x	-3.96975	8.88355
H838_1093_10x	2.93609	11.56		H838_1093_10x	11.4951	-8.80136		H838_1093_10x	-2.57165	6.10842
HCC827_1094_10x	-9.29722	-5.36271		HCC827_1094_10x	-5.82263	6.77135		HCC827_1094_10x	10.799	3.23118
H2228_1095_10x	1.98661	-10.981		H2228_1095_10x	8.67982	11.1101		H2228_1095_10x	10.5743	-7.57524
H838_1096_10x	1.58782	11.171		H838_1096_10x	10.4526	-7.85977		H838_1096_10x	-0.993084	7.4707
A549_1097_10x	8.91242	-0.928083		A549_1097_10x	-11.9865	-3.4252		A549_1097_10x	-9.89981	-7.761
A549_1098_10x	11.6922	0.28292		A549_1098_10x	-10.178	0.365507		A549_1098_10x	-3.37376	-5.35791
A549_1099_10x	9.35611	1.13762		A549_1099_10x	-11.0429	-0.564448		A549_1099_10x	-5.03995	-8.89723
H2228_1100_10x	-0.00120782	-11.2016		H2228_1100_10x	7.41915	12.0115		H2228_1100_10x	8.46519	-6.40147
A549_1101_10x	10.0851	0.57698		A549_1101_10x	-11.8273	0.601094		A549_1101_10x	-3.19948	-9.15626
A549_1102_10x	11.6051	-0.810899		A549_1102_10x	-11.364	-1.21027		A549_1102_10x	-6.36706	-7.53167
HCC827_1103_10x	-9.13635	-5.65363		HCC827_1103_10x	-6.37358	6.99914		HCC827_1103_10x	10.7935	3.15135
A549_1104_10x	12.2418	0.349355		A549_1104_10x	-10.089	0.56054		A549_1104_10x	-2.43507	-7.45014
H2228_1105_10x	1.85115	-11.1191		H2228_1105_10x	8.7061	11.2416		H2228_1105_10x	10.5705	-7.10739
H838_1106_10x	0.303221	11.6935		H838_1106_10x	8.64706	-8.24806		H838_1106_10x	-3.34834	10.607
HCC827_1107_10x	-9.86259	-2.77361		HCC827_1107_10x	-5.87966	3.7776		HCC827_1107_10x	11.4765	8.75884
A549_1108_10x	10.6379	1.01442		A549_1108_10x	-10.7899	1.10241		A549_1108_10x	-1.78797	-9.10059
H838_1109_10x	0.100472	12.6958		H838_1109_10x	8.75207	-9.06404		H838_1109_10x	-3.74862	9.19755
H2228_1110_10x	3.96731	-10.6939		H2228_1110_10x	10.1427	9.29926		H2228_1110_10x	13.1856	-7.61167
A549_1111_10x	11.8392	0.215404		A549_1111_10x	-10.9692	0.456301		A549_1111_10x	-2.8677	-8.45785
H2228_1112_10x	3.7606	-9.65482		H2228_1112_10x	9.92303	9.23538		H2228_1112_10x	12.7428	-8.45415
H838_1113_10x	1.04961	13.0684		H838_1113_10x	8.86066	-9.25814		H838_1113_10x	-4.44088	8.5048
H838_1114_10x	0.177863	13.0583		H838_1114_10x	8.98863	-9.10734		H838_1114_10x	-3.52286	8.44652
H838_1115_10x	0.867381	12.9805		H838_1115_10x	9.26464	-9.24288		H838_1115_10x	-3.02804	8.47208
H2228_1116_10x	2.03262	-12.431		H2228_1116_10x	9.5144	12.0631		H2228_1116_10x	8.27019	-8.16971
A549_1117_10x	12.0839	0.473668		A549_1117_10x	-10.0316	0.647993		A549_1117_10x	-2.08251	-8.31567
H2228_1118_10x	3.93957	-10.503		H2228_1118_10x	10.9074	9.94774		H2228_1118_10x	12.7479	-8.42753
H838_1119_10x	0.917615	11.8272		H838_1119_10x	9.76202	-8.44019		H838_1119_10x	-2.83551	8.67029
HCC827_1120_10x	-9.40822	-3.69167		HCC827_1120_10x	-6.68713	5.25059		HCC827_1120_10x	11.9241	6.57461
HCC827_1121_10x	-9.25593	-3.41911		HCC827_1121_10x	-6.5288	4.56028		HCC827_1121_10x	11.9084	6.86264
H1975_1122_10x	-6.21307	2.88871		H1975_1122_10x	2.45334	-3.53339		H1975_1122_10x	-10.8741	5.80718
H2228_1123_10x	0.333717	-11.3993		H2228_1123_10x	7.50277	11.9532		H2228_1123_10x	8.40165	-6.93659
H838_1124_10x	-0.15099	13.1784		H838_1124_10x	8.69636	-8.96175		H838_1124_10x	-4.33778	9.90946
H838_1125_10x	0.422896	13.3349		H838_1125_10x	9.57401	-9.58881		H838_1125_10x	-4.30702	8.22798
H2228_1126_10x	0.0453811	-11.5124		H2228_1126_10x	7.49175	11.991		H2228_1126_10x	8.41516	-6.69951
H838_1127_10x	2.95298	12.0384		H838_1127_10x	11.4916	-8.90471		H838_1127_10x	-3.45364	5.83087
H1975_1128_10x	-5.71157	2.65674		H1975_1128_10x	1.35616	-3.6187		H1975_1128_10x	-11.431	7.34838
H838_1129_10x	0.0243029	13.9508		H838_1129_10x	9.23867	-9.91607		H838_1129_10x	-4.90257	7.93595
H2228_1130_10x	4.11299	-11.3838		H2228_1130_10x	10.4855	9.58297		H2228_1130_10x	12.1903	-9.01892
H2228_1131_10x	0.710342	-10.5536		H2228_1131_10x	7.56907	10.2642		H2228_1131_10x	12.8158	-6.71538
H1975_1132_10x	-4.08941	4.0692		H1975_1132_10x	2.62294	-4.50794		H1975_1132_10x	-11.1535	4.38458
H2228_1133_10x	0.0316197	-11.221		H2228_1133_10x	7.24604	11.8313		H2228_1133_10x	8.94927	-6.01276
H838_1134_10x	0.781995	13.0495		H838_1134_10x	9.68329	-9.40973		H838_1134_10x	-2.98867	8.39238
HCC827_1135_10x	-8.98447	-3.89393		HCC827_1135_10x	-6.26546	5.17409		HCC827_1135_10x	10.924	6.17374
HCC827_1136_10x	-9.64899	-2.83258		HCC827_1136_10x	-6.07319	3.84552		HCC827_1136_10x	12.0649	8.28792
H2228_1137_10x	3.93266	-10.8096		H2228_1137_10x	11.1349	9.55539		H2228_1137_10x	12.6963	-7.12023
H2228_1138_10x	2.12596	-11.2186		H2228_1138_10x	9.58684	11.4316		H2228_1138_10x	9.5275	-7.31539
H1975_1139_10x	-4.54839	6.5066		H1975_1139_10x	2.53995	-7.53741		H1975_1139_10x	-9.22692	4.92547
H838_1140_10x	0.0466623	13.7498		H838_1140_10x	8.80649	-9.67804		H838_1140_10x	-4.97366	8.25969
H838_1141_10x	0.262115	12.9663		H838_1141_10x	8.81977	-9.21468		H838_1141_10x	-4.60548	8.72983
H2228_1142_10x	2.08879	-11.0896		H2228_1142_10x	9.31842	11.2007		H2228_1142_10x	10.4992	-6.88531
HCC827_1143_10x	-10.2356	-3.55338		HCC827_1143_10x	-4.77322	4.44197		HCC827_1143_10x	11.562	8.03222
H1975_1144_10x	-4.33043	6.39285		H1975_1144_10x	2.37767	-7.59592		H1975_1144_10x	-8.65658	4.95722
H2228_1145_10x	1.99028	-11.3718		H2228_1145_10x	9.65717	10.78		H2228_1145_10x	10.971	-7.46877
HCC827_1146_10x	-7.85904	-4.94964		HCC827_1146_10x	-5.49216	6.96745		HCC827_1146_10x	9.73005	4.13347
H1975_1147_10x	-4.72743	3.03089		H1975_1147_10x	1.54996	-4.3082		H1975_1147_10x	-12.2028	6.89807
HCC827_1148_10x	-7.48947	-4.02074		HCC827_1148_10x	-5.20452	5.07904		HCC827_1148_10x	9.61825	7.05549
A549_1149_10x	9.38385	-0.262973		A549_1149_10x	-10.834	-2.40235		A549_1149_10x	-6.65003	-9.0757
H838_1150_10x	3.56296	12.5951		H838_1150_10x	11.8122	-9.62348		H838_1150_10x	-3.66502	5.84426
H1975_1151_10x	-5.89686	2.49876		H1975_1151_10x	1.70401	-3.23422		H1975_1151_10x	-11.8395	7.55167
H1975_1152_10x	-3.94287	2.85823		H1975_1152_10x	0.78578	-4.38323		H1975_1152_10x	-12.8546	5.74926
H2228_1153_10x	2.31193	-11.1528		H2228_1153_10x	9.50925	11.0858		H2228_1153_10x	9.72635	-7.39418
A549_1154_10x	12.5746	0.0721354		A549_1154_10x	-10.0984	0.406554		A549_1154_10x	-2.40068	-7.80295
H2228_1155_10x	0.99006	-10.4		H2228_1155_10x	9.16929	9.15963		H2228_1155_10x	12.5687	-6.78804
H2228_1156_10x	2.07274	-11.5849		H2228_1156_10x	9.47674	11.1178		H2228_1156_10x	10.7001	-6.59287
H2228_1157_10x	1.63226	-11.4701		H2228_1157_10x	9.27931	12.1083		H2228_1157_10x	8.20156	-7.37496
H1975_1158_10x	-4.49018	3.34415		H1975_1158_10x	2.38567	-4.26408		H1975_1158_10x	-12.0978	5.15791
H838_1159_10x	0.554048	13.0461		H838_1159_10x	9.31255	-9.1828		H838_1159_10x	-4.24418	8.26927
H1975_1160_10x	-3.75346	3.31937		H1975_1160_10x	1.30829	-5.16403		H1975_1160_10x	-11.9575	4.62797
H1975_1161_10x	-6.03402	7.05841		H1975_1161_10x	3.61303	-8.57978		H1975_1161_10x	-10.0158	6.37881
A549_1162_10x	9.87357	1.3714		A549_1162_10x	-10.7873	0.223404		A549_1162_10x	-3.18558	-9.09176
H838_1163_10x	0.95055	11.4953		H838_1163_10x	8.81324	-7.83095		H838_1163_10x	-3.41123	10.6151
H838_1164_10x	0.828749	12.7539		H838_1164_10x	9.36722	-9.00149		H838_1164_10x	-2.71954	8.85793
HCC827_1165_10x	-9.36166	-3.16932		HCC827_1165_10x	-6.5457	4.25214		HCC827_1165_10x	12.0879	7.42589
H838_1166_10x	0.955597	12.6753		H838_1166_10x	9.28751	-9.11707		H838_1166_10x	-3.57096	8.94909
H1975_1167_10x	-5.09849	5.99193		H1975_1167_10x	3.16467	-7.48089		H1975_1167_10x	-11.2518	4.06935
A549_1168_10x	9.72633	1.21849		A549_1168_10x	-11.062	0.297096		A549_1168_10x	-2.52928	-9.37488
HCC827_1169_10x	-9.2602	-5.55396		HCC827_1169_10x	-6.05142	6.88408		HCC827_1169_10x	10.6682	2.98593
H838_1170_10x	-0.010895	13.3899		H838_1170_10x	8.66175	-9.42763		H838_1170_10x	-4.52221	8.72236
HCC827_1171_10x	-9.63772	-5.12874		HCC827_1171_10x	-6.30142	6.37869		HCC827_1171_10x	11.2243	3.92379
HCC827_1172_10x	-9.45352	-4.8759		HCC827_1172_10x	-4.72802	6.07036		HCC827_1172_10x	11.2606	4.19642
H2228_1173_10x	3.14761	-11.4803		H2228_1173_10x	11.0151	10.5282		H2228_1173_10x	12.3746	-7.16908
HCC827_1174_10x	-9.5664	-5.2285		HCC827_1174_10x	-6.44837	6.88845		HCC827_1174_10x	10.7912	3.16483
H838_1175_10x	-0.897433	14.5407		H838_1175_10x	6.66042	-8.82406		H838_1175_10x	-7.10778	10.9451
H1975_1176_10x	-4.82115	6.11134		H1975_1176_10x	2.90062	-7.50833		H1975_1176_10x	-10.4244	4.35089
H838_1177_10x	0.359642	12.8906		H838_1177_10x	8.86135	-8.9669		H838_1177_10x	-3.95038	9.4877
H2228_1178_10x	3.58698	-10.6197		H2228_1178_10x	9.70581	10.4121		H2228_1178_10x	10.636	-8.13792
H2228_1179_10x	2.70497	-12.0938		H2228_1179_10x	10.8217	11.862		H2228_1179_10x	9.38333	-7.13707
H838_1180_10x	2.20836	9.53612		H838_1180_10x	10.9257	-7.01988		H838_1180_10x	-0.276246	7.51602
H2228_1181_10x	2.99726	-10.3198		H2228_1181_10x	9.51676	9.21972		H2228_1181_10x	12.9858	-7.16756
HCC827_1182_10x	-9.61787	-5.11959		HCC827_1182_10x	-6.32051	6.50098		HCC827_1182_10x	11.3181	4.10563
H1975_1183_10x	-4.68737	7.13051		H1975_1183_10x	2.31623	-8.15972		H1975_1183_10x	-9.03252	5.13156
H2228_1184_10x	1.4788	-11.9857		H2228_1184_10x	9.14962	12.1507		H2228_1184_10x	8.13809	-7.65176
HCC827_1185_10x	-9.36239	-4.9098		HCC827_1185_10x	-6.22744	6.57727		HCC827_1185_10x	10.8596	3.75757
H2228_1186_10x	2.40299	-10.9938		H2228_1186_10x	9.68588	10.3718		H2228_1186_10x	11.3967	-6.43527
H1975_1187_10x	-3.97079	2.86353		H1975_1187_10x	0.972142	-4.54251		H1975_1187_10x	-13.0294	5.91573
H2228_1188_10x	2.02233	-12.3612		H2228_1188_10x	9.44142	11.9355		H2228_1188_10x	8.65368	-8.09012
H1975_1189_10x	-7.70536	-5.05997		H1975_1189_10x	-4.96833	6.25289		H1975_1189_10x	9.39709	5.19253
HCC827_1190_10x	-9.05457	-3.38335		HCC827_1190_10x	-5.86022	4.35901		HCC827_1190_10x	11.7836	7.49701
H2228_1191_10x	0.995426	-11.3406		H2228_1191_10x	8.56506	11.8589		H2228_1191_10x	8.70087	-6.61186
H2228_1192_10x	2.3092	-12.3309		H2228_1192_10x	9.75691	11.475		H2228_1192_10x	9.93216	-8.44906
HCC827_1193_10x	-8.77428	-3.03008		HCC827_1193_10x	-5.51138	3.79127		HCC827_1193_10x	10.8908	9.43568
HCC827_1194_10x	-7.96565	-5.3041		HCC827_1194_10x	-4.40756	6.60624		HCC827_1194_10x	9.6924	3.99416
H2228_1195_10x	0.0453572	-11.5044		H2228_1195_10x	7.55341	12.2269		H2228_1195_10x	7.8747	-6.8808
H838_1196_10x	0.429212	13.646		H838_1196_10x	8.90179	-9.39057		H838_1196_10x	-4.03072	8.81958
H1975_1197_10x	-0.730975	14.5115		H1975_1197_10x	7.02495	-9.23777		H1975_1197_10x	-6.51633	10.2063
H2228_1198_10x	-0.0942761	-10.783		H2228_1198_10x	6.94541	11.7866		H2228_1198_10x	8.45136	-6.35799
H2228_1199_10x	1.57494	-11.7981		H2228_1199_10x	8.89838	11.7121		H2228_1199_10x	9.43605	-7.24925
H1975_1200_10x	-4.41835	3.23739		H1975_1200_10x	1.38573	-4.75149		H1975_1200_10x	-11.6764	4.64362
H2228_1201_10x	0.703594	-11.1571		H2228_1201_10x	8.07916	11.5775		H2228_1201_10x	9.09001	-6.49091
H2228_1202_10x	1.93288	-11.4595		H2228_1202_10x	9.28549	11.0365		H2228_1202_10x	11.08	-7.11175
H2228_1203_10x	3.47323	-11.1864		H2228_1203_10x	11.4769	10.9522		H2228_1203_10x	11.7597	-7.97302
H838_1204_10x	0.397935	13.6207		H838_1204_10x	8.19754	-8.81331		H838_1204_10x	-5.33844	10.0121
H2228_1205_10x	2.17421	-11.3745		H2228_1205_10x	9.57022	11.2483		H2228_1205_10x	10.3006	-7.95911
H838_1206_10x	3.58008	11.2513		H838_1206_10x	12.019	-8.58034		H838_1206_10x	-3.00591	5.70863
H838_1207_10x	0.335374	13.0297		H838_1207_10x	8.88342	-9.43071		H838_1207_10x	-4.15091	8.24457
HCC827_1208_10x	-7.64407	-3.9945		HCC827_1208_10x	-5.49308	5.08771		HCC827_1208_10x	10.4858	7.18526
H2228_1209_10x	2.61163	-12.0981		H2228_1209_10x	10.8363	11.8969		H2228_1209_10x	8.66685	-7.33472
H838_1210_10x	0.416606	12.633		H838_1210_10x	8.73267	-9.00236		H838_1210_10x	-3.45652	10.0664
H838_1211_10x	1.43472	13.203		H838_1211_10x	9.52064	-9.75202		H838_1211_10x	-4.1716	8.93029
HCC827_1212_10x	-9.35105	-5.39583		HCC827_1212_10x	-6.12383	6.63141		HCC827_1212_10x	11.049	3.8057
H1975_1213_10x	-4.36888	3.25123		H1975_1213_10x	2.1208	-4.329		H1975_1213_10x	-12.905	5.55206
H838_1214_10x	0.418688	12.6641		H838_1214_10x	8.42211	-8.36471		H838_1214_10x	-3.88823	9.88906
H2228_1215_10x	1.61076	-11.7243		H2228_1215_10x	9.10215	11.4436		H2228_1215_10x	11.1083	-7.24043
HCC827_1216_10x	-7.68485	-5.31803		HCC827_1216_10x	-4.87136	6.35482		HCC827_1216_10x	10.6049	3.55509
H2228_1217_10x	2.3288	-9.42683		H2228_1217_10x	9.14181	10.2355		H2228_1217_10x	11.6605	-6.01185
HCC827_1218_10x	-7.28517	-4.23008		HCC827_1218_10x	-5.279	5.86303		HCC827_1218_10x	9.53224	6.03124
H2228_1219_10x	1.62801	-11.3288		H2228_1219_10x	9.05304	11.9278		H2228_1219_10x	9.04267	-7.09123
H838_1220_10x	0.701461	12.7386		H838_1220_10x	9.2213	-9.24634		H838_1220_10x	-3.33412	8.78655
H2228_1221_10x	-0.123502	-11.4153		H2228_1221_10x	7.59365	12.3892		H2228_1221_10x	8.09239	-6.59977
H1975_1222_10x	-4.91359	7.24819		H1975_1222_10x	2.51682	-8.26957		H1975_1222_10x	-9.29023	5.40186
H838_1223_10x	0.576676	13.5048		H838_1223_10x	9.14455	-9.36208		H838_1223_10x	-3.6314	8.49401
H2228_1224_10x	3.00444	-9.74269		H2228_1224_10x	9.5068	9.81065		H2228_1224_10x	12.6603	-7.14949
A549_1225_10x	12.0353	-0.649858		A549_1225_10x	-10.0047	-0.596229		A549_1225_10x	-4.16033	-5.63128
H2228_1226_10x	2.54684	-10.7897		H2228_1226_10x	9.68473	10.1928		H2228_1226_10x	11.0697	-5.72141
HCC827_1227_10x	-9.32866	-4.8665		HCC827_1227_10x	-6.03943	6.34057		HCC827_1227_10x	11.4081	4.2542
A549_1228_10x	12.151	0.409954		A549_1228_10x	-10.4053	0.845413		A549_1228_10x	-1.92339	-8.1328
H2228_1229_10x	0.433627	-10.2491		H2228_1229_10x	7.0891	10.4601		H2228_1229_10x	12.9769	-6.18628
H838_1230_10x	1.3136	10.8223		H838_1230_10x	9.98086	-7.5507		H838_1230_10x	-1.31773	9.49159
A549_1231_10x	12.434	-1.21833		A549_1231_10x	-10.3661	-0.93291		A549_1231_10x	-5.56296	-7.21535
H838_1232_10x	0.464709	12.5429		H838_1232_10x	8.70968	-8.47482		H838_1232_10x	-3.747	9.98237
A549_1233_10x	12.732	-0.808389		A549_1233_10x	-10.3849	-0.114296		A549_1233_10x	-4.00786	-6.88305
H2228_1234_10x	3.76172	-9.77651		H2228_1234_10x	10.1123	9.14815		H2228_1234_10x	12.7376	-8.12274
H838_1235_10x	0.492138	13.549		H838_1235_10x	9.0755	-9.14015		H838_1235_10x	-3.04335	8.96735
H2228_1236_10x	2.73305	-11.2702		H2228_1236_10x	9.78342	10.2947		H2228_1236_10x	11.1675	-7.42133
H838_1237_10x	2.52004	12.2179		H838_1237_10x	10.8056	-9.14605		H838_1237_10x	-3.39817	6.62265
HCC827_1238_10x	-8.77954	-5.34025		HCC827_1238_10x	-5.4924	6.73267		HCC827_1238_10x	10.363	2.85605
H2228_1239_10x	2.23851	-11.1137		H2228_1239_10x	9.58928	10.9179		H2228_1239_10x	10.6541	-7.37826
H838_1240_10x	-0.0963051	13.0321		H838_1240_10x	8.59946	-9.13041		H838_1240_10x	-4.26891	9.22491
H838_1241_10x	-0.0239503	13.9058		H838_1241_10x	8.52073	-9.74816		H838_1241_10x	-5.17322	8.85773
H2228_1242_10x	2.7504	-11.719		H2228_1242_10x	10.9399	11.7205		H2228_1242_10x	9.61411	-7.16025
H2228_1243_10x	-0.00332151	-11.2127		H2228_1243_10x	7.36244	11.9105		H2228_1243_10x	8.5189	-6.76025
H1975_1244_10x	-4.43896	6.37764		H1975_1244_10x	2.59482	-7.56359		H1975_1244_10x	-9.58658	4.47532
HCC827_1245_10x	-9.47073	-3.21752		HCC827_1245_10x	-4.45787	4.10883		HCC827_1245_10x	10.7394	9.29587
H2228_1246_10x	2.09903	-10.7927		H2228_1246_10x	9.37955	11.7041		H2228_1246_10x	8.2067	-7.48964
H2228_1247_10x	3.62483	-9.94237		H2228_1247_10x	11.1169	10.0017		H2228_1247_10x	12.2045	-6.96943
H1975_1248_10x	-4.0657	4.62185		H1975_1248_10x	1.9069	-5.47377		H1975_1248_10x	-10.823	4.32172
HCC827_1249_10x	-9.44157	-4.04858		HCC827_1249_10x	-6.65071	5.05222		HCC827_1249_10x	12.0881	6.4291
H838_1250_10x	-0.357899	13.6323		H838_1250_10x	7.62686	-9.02797		H838_1250_10x	-6.11539	10.3534
HCC827_1251_10x	-8.04816	-4.86935		HCC827_1251_10x	-5.80934	6.74737		HCC827_1251_10x	9.60697	3.93687
H838_1252_10x	0.752704	14.0913		H838_1252_10x	8.86681	-10.0184		H838_1252_10x	-5.21401	8.96506
H838_1253_10x	2.73855	11.8798		H838_1253_10x	11.3838	-8.84841		H838_1253_10x	-2.61056	6.14107
H1975_1254_10x	-3.91777	3.30675		H1975_1254_10x	0.923905	-4.48688		H1975_1254_10x	-12.898	5.82062
H838_1255_10x	0.393399	13.591		H838_1255_10x	8.61769	-9.43652		H838_1255_10x	-4.40696	9.16091
H1975_1256_10x	-4.43162	3.16839		H1975_1256_10x	1.12184	-4.20669		H1975_1256_10x	-11.8768	5.66529
H1975_1257_10x	-6.03818	6.91367		H1975_1257_10x	3.34712	-8.53126		H1975_1257_10x	-9.95727	6.53354
H838_1258_10x	0.783404	12.4974		H838_1258_10x	9.53366	-9.28233		H838_1258_10x	-3.88133	9.2296
H1975_1259_10x	-4.51165	6.3079		H1975_1259_10x	2.57826	-7.45144		H1975_1259_10x	-9.45914	4.53221
H838_1260_10x	0.761366	13.7336		H838_1260_10x	8.99344	-9.79124		H838_1260_10x	-4.2399	9.2874
H838_1261_10x	0.449089	12.4982		H838_1261_10x	8.8206	-8.5214		H838_1261_10x	-3.8744	9.74884
H2228_1262_10x	1.84823	-12.1121		H2228_1262_10x	9.52943	11.4939		H2228_1262_10x	10.4384	-8.55425
A549_1263_10x	12.2959	-1.36838		A549_1263_10x	-10.939	-1.15351		A549_1263_10x	-4.27122	-7.52042
H2228_1264_10x	3.88108	-11.5184		H2228_1264_10x	11.0974	10.377		H2228_1264_10x	11.3695	-8.82617
H2228_1265_10x	2.25998	-10.8888		H2228_1265_10x	9.57019	10.7517		H2228_1265_10x	10.7234	-6.94434
H1975_1266_10x	-6.10706	6.92443		H1975_1266_10x	3.88918	-8.62012		H1975_1266_10x	-10.488	7.36732
H2228_1267_10x	2.15094	-10.4674		H2228_1267_10x	9.24554	10.4968		H2228_1267_10x	11.0583	-5.80688
H838_1268_10x	2.31822	12.0841		H838_1268_10x	10.6965	-8.93666		H838_1268_10x	-2.95695	6.92264
HCC827_1269_10x	-9.52708	-4.05217		HCC827_1269_10x	-6.68292	5.77181		HCC827_1269_10x	11.6449	6.14479
H2228_1270_10x	0.0889417	-11.5358		H2228_1270_10x	7.66981	12.3708		H2228_1270_10x	7.36651	-7.48838
A549_1271_10x	12.4015	-0.353301		A549_1271_10x	-10.5417	-0.0715229		A549_1271_10x	-2.78236	-7.88686
H838_1272_10x	0.317768	12.7604		H838_1272_10x	9.01123	-8.73796		H838_1272_10x	-3.42815	8.50028
H838_1273_10x	0.397423	12.783		H838_1273_10x	8.30923	-8.67835		H838_1273_10x	-5.46005	9.09343
H838_1274_10x	1.8662	10.7586		H838_1274_10x	10.5223	-7.60022		H838_1274_10x	-0.821024	7.23166
A549_1275_10x	11.0014	-0.880859		A549_1275_10x	-11.6289	-2.35145		A549_1275_10x	-7.29763	-5.11904
H2228_1276_10x	3.21669	-10.3329		H2228_1276_10x	10.0063	9.3318		H2228_1276_10x	12.8137	-7.5617
HCC827_1277_10x	-7.56401	-4.35228		HCC827_1277_10x	-4.35896	4.73738		HCC827_1277_10x	9.60481	7.19005
H838_1278_10x	-0.328825	14.8858		H838_1278_10x	8.1127	-10.2789		H838_1278_10x	-6.30108	8.81604
H1975_1279_10x	-6.203	2.3752		H1975_1279_10x	2.29311	-3.17469		H1975_1279_10x	-11.1988	6.50767
HCC827_1280_10x	-9.52844	-5.24167		HCC827_1280_10x	-6.70829	6.27463		HCC827_1280_10x	10.8725	4.19721
H2228_1281_10x	3.61261	-10.3918		H2228_1281_10x	10.278	9.18452		H2228_1281_10x	12.99	-6.97668
A549_1282_10x	12.6663	-0.954939		A549_1282_10x	-10.2892	-0.434734		A549_1282_10x	-4.49436	-6.88098
H2228_1283_10x	3.01978	-10.7764		H2228_1283_10x	10.3893	10.0343		H2228_1283_10x	11.6122	-6.60747
H1975_1284_10x	-5.70177	6.99115		H1975_1284_10x	2.89709	-8.53983		H1975_1284_10x	-9.77421	6.04364
H838_1285_10x	3.33284	10.7481		H838_1285_10x	11.8853	-7.96353		H838_1285_10x	-0.867847	6.75862
A549_1286_10x	11.8825	0.555287		A549_1286_10x	-10.5827	0.916414		A549_1286_10x	-1.88586	-7.79903
H838_1287_10x	-0.325512	15.3296		H838_1287_10x	7.36824	-10.3761		H838_1287_10x	-4.82225	7.69613
H2228_1288_10x	1.88694	-11.3588		H2228_1288_10x	9.48222	11.0193		H2228_1288_10x	10.6512	-6.73949
A549_1289_10x	12.3132	-0.735636		A549_1289_10x	-10.5709	-0.320258		A549_1289_10x	-4.53974	-7.34517
H2228_1290_10x	3.23269	-10.8701		H2228_1290_10x	9.96914	9.34226		H2228_1290_10x	12.842	-7.18436
H2228_1291_10x	4.04118	-11.4015		H2228_1291_10x	10.2901	8.85594		H2228_1291_10x	12.4193	-8.8429
H838_1292_10x	-0.591987	12.5298		H838_1292_10x	7.29697	-7.8636		H838_1292_10x	-5.73027	11.1882
H838_1293_10x	-0.42189	14.8797		H838_1293_10x	7.59096	-10.1198		H838_1293_10x	-6.38956	10.0257
H1975_1294_10x	-4.02689	4.47775		H1975_1294_10x	2.29261	-5.49084		H1975_1294_10x	-10.7728	4.4238
A549_1295_10x	11.8898	0.217159		A549_1295_10x	-11.061	0.532387		A549_1295_10x	-2.75389	-6.81521
H2228_1296_10x	1.78049	-10.9124		H2228_1296_10x	8.80106	10.3064		H2228_1296_10x	11.5944	-6.67985
A549_1297_10x	10.7588	-2.94851		A549_1297_10x	-10.3441	-1.7973		A549_1297_10x	-7.40097	-6.60424
H2228_1298_10x	1.85121	-11.0423		H2228_1298_10x	8.84653	11.7243		H2228_1298_10x	9.20177	-7.10471
H2228_1299_10x	0.11232	-11.055		H2228_1299_10x	7.44074	11.9742		H2228_1299_10x	8.46344	-6.27118
H838_1300_10x	-0.250931	15.1829		H838_1300_10x	7.62547	-10.208		H838_1300_10x	-5.77868	8.32342
A549_1301_10x	12.2778	0.365156		A549_1301_10x	-10.1777	0.719017		A549_1301_10x	-2.02707	-8.09484
H2228_1302_10x	3.02552	-10.1248		H2228_1302_10x	10.0221	9.89696		H2228_1302_10x	12.0533	-7.31945
HCC827_1303_10x	-9.27577	-2.59932		HCC827_1303_10x	-6.08026	3.70684		HCC827_1303_10x	11.3727	8.91477
HCC827_1304_10x	-9.16358	-4.56454		HCC827_1304_10x	-6.64495	6.0227		HCC827_1304_10x	10.7194	3.31092
H838_1305_10x	-0.0733043	13.7961		H838_1305_10x	8.4113	-9.47887		H838_1305_10x	-4.93877	8.71951
H1975_1306_10x	-5.4112	6.27873		H1975_1306_10x	3.18926	-8.09515		H1975_1306_10x	-10.0261	5.57537
A549_1307_10x	12.3633	0.11262		A549_1307_10x	-10.4408	0.480759		A549_1307_10x	-2.14352	-7.87119
A549_1308_10x	11.0114	-0.127134		A549_1308_10x	-11.95	-0.474008		A549_1308_10x	-3.97296	-8.39695
H838_1309_10x	0.860017	11.5794		H838_1309_10x	9.54051	-8.14912		H838_1309_10x	-2.05573	9.15372
A549_1310_10x	12.0333	-1.777		A549_1310_10x	-9.9832	-1.42849		A549_1310_10x	-4.98774	-6.84782
H2228_1311_10x	0.485444	-11.8844		H2228_1311_10x	7.78489	12.3518		H2228_1311_10x	7.65244	-7.40454
A549_1312_10x	9.35173	0.471088		A549_1312_10x	-11.0656	-1.69042		A549_1312_10x	-6.5554	-8.96514
H2228_1313_10x	0.186653	-11.4817		H2228_1313_10x	7.67961	12.2114		H2228_1313_10x	8.61859	-6.28741
H2228_1314_10x	3.81175	-10.0064		H2228_1314_10x	10.4385	9.23716		H2228_1314_10x	12.006	-8.83858
H838_1315_10x	3.1146	11.501		H838_1315_10x	11.8192	-8.63264		H838_1315_10x	-2.614	5.57359
A549_1316_10x	12.0564	0.329751		A549_1316_10x	-10.346	0.648483		A549_1316_10x	-2.13507	-8.28929
H1975_1317_10x	-5.39535	6.36729		H1975_1317_10x	3.81659	-7.94663		H1975_1317_10x	-10.9613	7.49721
H2228_1318_10x	2.99645	-12.0049		H2228_1318_10x	11.1393	11.6326		H2228_1318_10x	10.3974	-7.62823
A549_1319_10x	12.2987	-0.162232		A549_1319_10x	-10.407	0.340944		A549_1319_10x	-2.8364	-7.10709
H1975_1320_10x	-6.10274	6.82644		H1975_1320_10x	3.74745	-8.63714		H1975_1320_10x	-10.6536	7.42259
H838_1321_10x	0.154447	13.5534		H838_1321_10x	8.55152	-9.41897		H838_1321_10x	-4.59683	10.1491
H2228_1322_10x	3.09739	-11.8293		H2228_1322_10x	11.1147	11.0683		H2228_1322_10x	11.2949	-6.36463
H2228_1323_10x	0.00106877	-10.7091		H2228_1323_10x	7.17645	11.9299		H2228_1323_10x	8.6233	-6.4602
H2228_1324_10x	2.56206	-10.756		H2228_1324_10x	9.87918	10.0255		H2228_1324_10x	11.565	-5.8827
H2228_1325_10x	-0.12209	-10.7683		H2228_1325_10x	7.0956	11.6906		H2228_1325_10x	8.8698	-6.0196
H2228_1326_10x	4.0374	-11.1835		H2228_1326_10x	10.8388	9.26528		H2228_1326_10x	12.0461	-8.70596
H838_1327_10x	3.67148	11.0013		H838_1327_10x	11.9739	-8.16237		H838_1327_10x	-1.90425	5.82803
HCC827_1328_10x	-8.06034	-4.85333		HCC827_1328_10x	-5.92298	6.66666		HCC827_1328_10x	9.75725	3.65776
H1975_1329_10x	-4.08269	2.84458		H1975_1329_10x	1.12718	-4.53968		H1975_1329_10x	-12.6373	6.01012
A549_1330_10x	9.94751	1.26243		A549_1330_10x	-10.5165	0.293284		A549_1330_10x	-3.09674	-8.33505
H838_1331_10x	0.612528	13.3301		H838_1331_10x	8.92749	-9.06241		H838_1331_10x	-4.08433	8.97203
H2228_1332_10x	2.3206	-11.1577		H2228_1332_10x	9.5326	11.059		H2228_1332_10x	10.7379	-7.39695
H838_1333_10x	0.328262	13.0831		H838_1333_10x	9.11498	-9.10616		H838_1333_10x	-3.92324	7.37329
H2228_1334_10x	1.42841	-11.5739		H2228_1334_10x	9.2452	12.131		H2228_1334_10x	8.14182	-7.30563
HCC827_1335_10x	-9.19423	-5.51183		HCC827_1335_10x	-6.19928	7.06749		HCC827_1335_10x	10.7314	3.10968
H838_1336_10x	3.05886	12.4023		H838_1336_10x	11.212	-9.30132		H838_1336_10x	-3.92098	6.04448
HCC827_1337_10x	-7.66834	-4.57143		HCC827_1337_10x	-5.48022	6.36582		HCC827_1337_10x	9.63228	4.86529
H2228_1338_10x	0.637792	-11.3634		H2228_1338_10x	7.95327	11.7174		H2228_1338_10x	9.39712	-6.15502
H1975_1339_10x	-5.54213	6.30063		H1975_1339_10x	3.11298	-8.03888		H1975_1339_10x	-9.74345	5.25204
H838_1340_10x	0.718366	12.6484		H838_1340_10x	9.11166	-8.90621		H838_1340_10x	-3.71792	9.12147
HCC827_1341_10x	-9.79669	-4.81325		HCC827_1341_10x	-6.58068	6.25014		HCC827_1341_10x	11.5608	4.90842
H838_1342_10x	0.891964	13.5388		H838_1342_10x	8.84154	-9.72365		H838_1342_10x	-4.81267	8.75695
HCC827_1343_10x	-10.2928	-3.37233		HCC827_1343_10x	-5.24505	4.32203		HCC827_1343_10x	11.5836	8.15844
H2228_1344_10x	4.2039	-11.5119		H2228_1344_10x	10.4864	8.74951		H2228_1344_10x	12.1364	-8.82085
A549_1345_10x	10.7922	1.33068		A549_1345_10x	-9.87017	1.02653		A549_1345_10x	-2.06074	-9.37514
H2228_1346_10x	3.83108	-9.72232		H2228_1346_10x	10.388	9.58622		H2228_1346_10x	12.5763	-8.53614
H838_1347_10x	0.77294	11.7978		H838_1347_10x	9.4503	-8.16289		H838_1347_10x	-3.58904	8.97747
H1975_1348_10x	-5.90882	2.78657		H1975_1348_10x	1.45088	-3.53362		H1975_1348_10x	-11.0373	6.982
H1975_1349_10x	-4.97937	7.21159		H1975_1349_10x	2.59823	-8.18995		H1975_1349_10x	-9.20216	5.24845
H1975_1350_10x	-5.18967	6.1552		H1975_1350_10x	3.01262	-7.71063		H1975_1350_10x	-9.85489	4.32878
H838_1351_10x	-0.30837	14.2221		H838_1351_10x	7.66532	-9.66081		H838_1351_10x	-6.25079	9.9746
H838_1352_10x	1.44494	10.8718		H838_1352_10x	10.165	-7.51961		H838_1352_10x	-0.660063	8.42926
H2228_1353_10x	2.77285	-12.0501		H2228_1353_10x	10.8897	11.7983		H2228_1353_10x	9.8782	-6.86977
H838_1354_10x	-0.949056	14.2815		H838_1354_10x	6.63486	-8.73104		H838_1354_10x	-7.00711	10.9537
H1975_1355_10x	-4.94047	6.9262		H1975_1355_10x	2.70505	-8.23864		H1975_1355_10x	-9.47911	5.55811
A549_1356_10x	9.5435	-2.27903		A549_1356_10x	-11.365	-3.57095		A549_1356_10x	-9.14267	-7.52418
A549_1357_10x	11.9199	0.26032		A549_1357_10x	-11.0092	0.723075		A549_1357_10x	-2.63943	-7.17656
H838_1358_10x	1.79485	10.6542		H838_1358_10x	10.3855	-7.43434		H838_1358_10x	-0.315917	8.55153
HCC827_1359_10x	-9.12142	-4.35125		HCC827_1359_10x	-6.68157	5.52463		HCC827_1359_10x	11.3744	5.2942
H2228_1360_10x	0.885627	-12.0518		H2228_1360_10x	8.97729	12.4918		H2228_1360_10x	7.40567	-7.78205
H838_1361_10x	-0.736452	14.5925		H838_1361_10x	6.9526	-9.23746		H838_1361_10x	-6.89491	10.753
H2228_1362_10x	3.15881	-9.78795		H2228_1362_10x	9.38091	9.66373		H2228_1362_10x	12.6902	-6.70407
H2228_1363_10x	1.4319	-12.0906		H2228_1363_10x	9.20047	12.475		H2228_1363_10x	7.85165	-7.60955
H2228_1364_10x	3.10785	-11.3632		H2228_1364_10x	11.3966	11.0046		H2228_1364_10x	11.1517	-5.5534
H838_1365_10x	0.172533	13.4864		H838_1365_10x	8.58284	-9.26918		H838_1365_10x	-4.04236	9.8633
H2228_1366_10x	3.47458	-9.52455		H2228_1366_10x	9.63139	9.20675		H2228_1366_10x	13.1827	-7.40691
HCC827_1367_10x	-8.08648	-4.44184		HCC827_1367_10x	-5.39542	6.20224		HCC827_1367_10x	9.97926	5.86775
HCC827_1368_10x	-7.56247	-4.27153		HCC827_1368_10x	-5.29695	5.63738		HCC827_1368_10x	10.0628	6.84928
H1975_1369_10x	-3.97291	4.31949		H1975_1369_10x	2.32802	-5.56416		H1975_1369_10x	-10.6811	4.34693
H838_1370_10x	2.53541	11.6906		H838_1370_10x	11.3302	-8.56004		H838_1370_10x	-2.17385	6.99726
H838_1371_10x	0.0199608	12.1623		H838_1371_10x	8.65644	-8.49523		H838_1371_10x	-3.17994	10.9875
A549_1372_10x	10.5591	-0.960104		A549_1372_10x	-12.386	-2.06345		A549_1372_10x	-7.91003	-6.49873
A549_1373_10x	9.8443	0.474513		A549_1373_10x	-12.0777	0.237638		A549_1373_10x	-3.41821	-9.13644
H2228_1374_10x	3.69457	-10.6573		H2228_1374_10x	10.4067	8.91381		H2228_1374_10x	13.1237	-7.91615
HCC827_1375_10x	-7.98042	-4.6128		HCC827_1375_10x	-5.15234	6.5787		HCC827_1375_10x	9.4208	4.32405
H1975_1376_10x	-4.36792	3.24866		H1975_1376_10x	1.92766	-4.39269		H1975_1376_10x	-12.0187	5.30752
H2228_1377_10x	3.83811	-9.90955		H2228_1377_10x	10.3621	9.32699		H2228_1377_10x	12.3237	-8.16314
HCC827_1378_10x	-9.85504	-4.773		HCC827_1378_10x	-6.12097	5.9322		HCC827_1378_10x	11.5174	4.77734
H838_1379_10x	0.67226	13.6937		H838_1379_10x	9.07334	-9.84725		H838_1379_10x	-5.24019	8.89826
H2228_1380_10x	1.2301	-10.6993		H2228_1380_10x	7.76259	10.2723		H2228_1380_10x	12.1891	-7.23051
A549_1381_10x	12.6319	-1.60174		A549_1381_10x	-10.0011	-0.875863		A549_1381_10x	-5.32569	-6.63895
H2228_1382_10x	3.15216	-10.1584		H2228_1382_10x	10.8475	10.201		H2228_1382_10x	11.8017	-7.83964
H838_1383_10x	1.23116	10.991		H838_1383_10x	9.9851	-7.69999		H838_1383_10x	-0.992231	9.1643
H838_1384_10x	1.41092	11.3465		H838_1384_10x	10.0825	-8.06475		H838_1384_10x	-1.92088	8.15969
A549_1385_10x	11.2523	-0.390476		A549_1385_10x	-11.7858	-0.272578		A549_1385_10x	-3.91589	-8.34132
A549_1386_10x	8.98294	-1.91079		A549_1386_10x	-10.5494	-3.40529		A549_1386_10x	-8.33314	-6.37533
HCC827_1387_10x	-9.7226	-4.18371		HCC827_1387_10x	-6.42223	5.7115		HCC827_1387_10x	11.5478	5.00179
A549_1388_10x	11.555	-0.16552		A549_1388_10x	-11.3864	-0.0173541		A549_1388_10x	-3.75459	-8.87584
H2228_1389_10x	0.148783	-10.5584		H2228_1389_10x	7.05044	11.2732		H2228_1389_10x	11.6856	-5.50672
H838_1390_10x	1.26408	11.4094		H838_1390_10x	9.90112	-8.03143		H838_1390_10x	-2.03271	8.88796
A549_1391_10x	9.56398	-3.1659		A549_1391_10x	-10.8438	-3.75225		A549_1391_10x	-9.25858	-5.56463
HCC827_1392_10x	-9.18698	-4.55969		HCC827_1392_10x	-4.51794	5.45963		HCC827_1392_10x	11.4763	5.7256
HCC827_1393_10x	-9.64791	-2.89584		HCC827_1393_10x	-5.75373	3.64511		HCC827_1393_10x	11.6735	8.61436
H2228_1394_10x	3.18245	-10.774		H2228_1394_10x	10.1617	9.64616		H2228_1394_10x	12.4397	-6.99934
H1975_1395_10x	-5.25492	7.14861		H1975_1395_10x	2.84748	-8.39058		H1975_1395_10x	-9.76388	6.02457
H838_1396_10x	0.661591	13.245		H838_1396_10x	9.12973	-9.1653		H838_1396_10x	-3.12787	8.7962
H838_1397_10x	3.54786	10.897		H838_1397_10x	12.25	-7.84916		H838_1397_10x	-1.30463	6.17716
H838_1398_10x	3.14467	11.1337		H838_1398_10x	11.7813	-8.22473		H838_1398_10x	-1.8178	5.91113
H2228_1399_10x	1.76511	-11.4309		H2228_1399_10x	8.59912	11.131		H2228_1399_10x	11.826	-7.62315
H2228_1400_10x	1.27284	-11.4536		H2228_1400_10x	8.50144	11.3337		H2228_1400_10x	10.8062	-7.66557
H2228_1401_10x	2.40142	-10.8489		H2228_1401_10x	9.06622	10.2371		H2228_1401_10x	11.6597	-6.96105
H2228_1402_10x	0.0484613	-10.6184		H2228_1402_10x	7.20835	11.3488		H2228_1402_10x	10.4316	-6.32435
HCC827_1403_10x	-9.1149	-4.19943		HCC827_1403_10x	-6.36039	5.49634		HCC827_1403_10x	11.5846	4.89737
H2228_1404_10x	4.35765	-11.0099		H2228_1404_10x	10.5488	8.90915		H2228_1404_10x	13.0456	-7.88806
H838_1405_10x	1.17361	11.1771		H838_1405_10x	9.88668	-7.72466		H838_1405_10x	-1.57972	9.46882
A549_1406_10x	10.9001	-1.80742		A549_1406_10x	-10.4097	-1.96654		A549_1406_10x	-4.33467	-8.35717
HCC827_1407_10x	-8.67114	-4.326		HCC827_1407_10x	-6.32105	6.01023		HCC827_1407_10x	11.0222	4.68292
A549_1408_10x	9.28031	0.840565		A549_1408_10x	-11.3464	-1.10521		A549_1408_10x	-5.23581	-8.85153
A549_1409_10x	10.3269	0.593679		A549_1409_10x	-11.4615	-0.190681		A549_1409_10x	-3.78667	-8.15259
HCC827_1410_10x	-8.3003	-4.48907		HCC827_1410_10x	-5.73057	5.87913		HCC827_1410_10x	11.0651	6.46863
A549_1411_10x	12.8266	-1.33571		A549_1411_10x	-10.1491	-0.90113		A549_1411_10x	-5.42083	-6.619
A549_1412_10x	10.2674	0.725838		A549_1412_10x	-11.6562	0.680439		A549_1412_10x	-3.10887	-8.92599
H2228_1413_10x	3.02638	-12.0788		H2228_1413_10x	11.2809	11.5533		H2228_1413_10x	10.6153	-7.46362
HCC827_1414_10x	-9.75912	-4.91837		HCC827_1414_10x	-6.58067	6.14394		HCC827_1414_10x	11.4497	4.21194
HCC827_1415_10x	-7.80862	-5.19055		HCC827_1415_10x	-5.35191	6.998		HCC827_1415_10x	9.62301	3.76554
A549_1416_10x	11.694	0.46769		A549_1416_10x	-10.9169	0.85786		A549_1416_10x	-2.04158	-7.44199
H838_1417_10x	3.10139	11.1084		H838_1417_10x	11.6254	-8.35147		H838_1417_10x	-2.38573	5.58631
H838_1418_10x	0.810245	12.2341		H838_1418_10x	9.54115	-8.52877		H838_1418_10x	-2.73583	8.59827
A549_1419_10x	10.4156	-2.19515		A549_1419_10x	-10.1183	-2.41506		A549_1419_10x	-5.74797	-7.68415
H838_1420_10x	0.996851	11.9545		H838_1420_10x	9.31469	-8.72555		H838_1420_10x	-3.642	8.87303
HCC827_1421_10x	-9.85876	-4.89601		HCC827_1421_10x	-6.58061	6.23378		HCC827_1421_10x	10.9701	4.06402
H2228_1422_10x	1.91614	-10.9785		H2228_1422_10x	9.44547	11.4766		H2228_1422_10x	8.91349	-7.12777
H838_1423_10x	0.0561062	13.2277		H838_1423_10x	8.23695	-9.10052		H838_1423_10x	-4.34575	10.0654
HCC827_1424_10x	-9.37815	-4.45375		HCC827_1424_10x	-6.5427	5.88972		HCC827_1424_10x	10.9765	4.35085
A549_1425_10x	9.48177	1.03233		A549_1425_10x	-10.9175	-1.31249		A549_1425_10x	-6.07457	-9.04411
H2228_1426_10x	3.2312	-10.6312		H2228_1426_10x	9.90755	10.0322		H2228_1426_10x	11.5833	-7.79139
H2228_1427_10x	0.459555	-10.2776		H2228_1427_10x	6.96033	10.6924		H2228_1427_10x	12.4093	-5.42725
H838_1428_10x	2.94247	12.2986		H838_1428_10x	11.2666	-9.0692		H838_1428_10x	-3.56927	6.4104
H2228_1429_10x	1.86599	-10.6549		H2228_1429_10x	9.17959	10.809		H2228_1429_10x	9.77075	-6.56181
H1975_1430_10x	-4.00427	3.47327		H1975_1430_10x	1.07548	-4.93888		H1975_1430_10x	-12.4098	4.7623
H2228_1431_10x	4.15781	-11.34		H2228_1431_10x	10.8196	9.00909		H2228_1431_10x	12.1234	-8.63297
HCC827_1432_10x	-9.38047	-2.96935		HCC827_1432_10x	-5.93231	4.08916		HCC827_1432_10x	11.6145	8.86406
H2228_1433_10x	0.676189	-11.5592		H2228_1433_10x	7.29728	11.6552		H2228_1433_10x	9.85287	-8.12963
HCC827_1434_10x	-10.1286	-3.32863		HCC827_1434_10x	-5.53718	3.99701		HCC827_1434_10x	11.6734	8.52213
H1975_1435_10x	1.8427	9.12023		H1975_1435_10x	9.85923	-6.59564		H1975_1435_10x	-0.0174925	9.59823
HCC827_1436_10x	-9.36748	-4.3182		HCC827_1436_10x	-6.76892	5.01078		HCC827_1436_10x	12.0508	7.18419
H838_1437_10x	-0.546503	12.2907		H838_1437_10x	7.32032	-7.81499		H838_1437_10x	-5.44529	11.2852
HCC827_1438_10x	-9.35377	-4.21266		HCC827_1438_10x	-6.48187	5.26629		HCC827_1438_10x	11.6542	5.57147
H1975_1439_10x	-4.61791	6.97415		H1975_1439_10x	2.28866	-8.04747		H1975_1439_10x	-8.78563	4.9772
A549_1440_10x	11.9021	0.220839		A549_1440_10x	-10.9004	0.503894		A549_1440_10x	-2.58802	-7.31886
H2228_1441_10x	2.50141	-11.913		H2228_1441_10x	10.9133	11.8294		H2228_1441_10x	9.52964	-7.14787
H2228_1442_10x	1.49122	-11.406		H2228_1442_10x	9.17703	12.3141		H2228_1442_10x	7.58467	-7.53707
H2228_1443_10x	3.62976	-10.1298		H2228_1443_10x	9.7684	9.27141		H2228_1443_10x	12.8117	-7.75283
HCC827_1444_10x	-7.73852	-4.72882		HCC827_1444_10x	-5.33276	6.52639		HCC827_1444_10x	9.26833	4.86376
H2228_1445_10x	3.79994	-10.88		H2228_1445_10x	11.3299	9.84408		H2228_1445_10x	11.6112	-7.91622
H1975_1446_10x	-4.14765	3.45776		H1975_1446_10x	2.06912	-4.77814		H1975_1446_10x	-11.0343	4.62542
H2228_1447_10x	-0.126485	-10.6783		H2228_1447_10x	7.03466	11.6884		H2228_1447_10x	9.46265	-5.83081
H1975_1448_10x	-4.24279	3.23837		H1975_1448_10x	1.2328	-4.67479		H1975_1448_10x	-11.8376	5.64104
A549_1449_10x	9.33421	-3.18383		A549_1449_10x	-11.1597	-4.15		A549_1449_10x	-9.14618	-5.30793
H2228_1450_10x	3.79536	-10.9987		H2228_1450_10x	10.5575	10.0906		H2228_1450_10x	12.9994	-7.75742
H2228_1451_10x	0.367819	-10.4184		H2228_1451_10x	6.91231	10.7341		H2228_1451_10x	12.0752	-5.24087
H838_1452_10x	0.157948	11.7459		H838_1452_10x	8.0576	-7.85037		H838_1452_10x	-3.50133	10.7547
H838_1453_10x	-0.290282	14.7757		H838_1453_10x	8.03037	-10.2714		H838_1453_10x	-6.19769	8.66162
H838_1454_10x	0.379287	13.6278		H838_1454_10x	8.3797	-9.01714		H838_1454_10x	-4.31904	9.38056
H838_1455_10x	0.710862	13.3921		H838_1455_10x	9.27088	-9.46502		H838_1455_10x	-3.48574	8.46892
H1975_1456_10x	-4.8967	7.19915		H1975_1456_10x	2.50325	-8.32699		H1975_1456_10x	-9.15676	5.20978
H838_1457_10x	0.643657	11.7255		H838_1457_10x	9.33793	-8.37955		H838_1457_10x	-2.23721	9.06856
H1975_1458_10x	-5.68201	2.28528		H1975_1458_10x	1.12122	-3.37251		H1975_1458_10x	-11.3691	7.92649
H2228_1459_10x	-0.119583	-10.66		H2228_1459_10x	7.01523	11.8794		H2228_1459_10x	8.46978	-6.49226
H1975_1460_10x	-4.27166	3.31203		H1975_1460_10x	2.34346	-4.36671		H1975_1460_10x	-12.3697	5.54936
H838_1461_10x	0.973402	11.7036		H838_1461_10x	9.42277	-8.34378		H838_1461_10x	-2.80095	8.8118
H1975_1462_10x	-4.54933	3.10764		H1975_1462_10x	1.80946	-4.31705		H1975_1462_10x	-12.6266	6.38521
HCC827_1463_10x	-7.67894	-4.22793		HCC827_1463_10x	-5.58319	5.98616		HCC827_1463_10x	9.89728	5.01628
H2228_1464_10x	0.0432732	-10.795		H2228_1464_10x	7.0267	11.0312		H2228_1464_10x	12.0516	-5.39369
HCC827_1465_10x	-9.48439	-5.37909		HCC827_1465_10x	-6.55965	6.82356		HCC827_1465_10x	10.8754	3.48412
HCC827_1466_10x	-9.22502	-3.10864		HCC827_1466_10x	-6.30239	4.08728		HCC827_1466_10x	12.046	8.25357
A549_1467_10x	12.1693	0.223411		A549_1467_10x	-10.4381	0.715501		A549_1467_10x	-1.93748	-8.41192
A549_1468_10x	10.0984	0.864312		A549_1468_10x	-11.1574	-0.06767		A549_1468_10x	-3.28398	-8.91397
H838_1469_10x	3.2881	10.7065		H838_1469_10x	11.8925	-7.84958		H838_1469_10x	-0.954895	6.68676
A549_1470_10x	10.4299	-0.153988		A549_1470_10x	-11.2864	-0.208606		A549_1470_10x	-3.69985	-7.36019
HCC827_1471_10x	-9.49318	-2.56869		HCC827_1471_10x	-5.76965	3.5935		HCC827_1471_10x	10.9352	9.40221
H838_1472_10x	2.27644	12.345		H838_1472_10x	10.6706	-9.1789		H838_1472_10x	-3.3566	6.86764
HCC827_1473_10x	-9.05536	-4.87812		HCC827_1473_10x	-6.49306	6.58018		HCC827_1473_10x	10.7802	3.68001
H2228_1474_10x	4.2673	-11.1639		H2228_1474_10x	10.6554	8.75947		H2228_1474_10x	12.9773	-7.98157
H2228_1475_10x	4.34886	-11.2775		H2228_1475_10x	10.6853	8.66919		H2228_1475_10x	12.2769	-8.94855
H1975_1476_10x	3.14929	9.9965		H1975_1476_10x	12.0046	-7.58144		H1975_1476_10x	-0.246613	7.43891
H2228_1477_10x	2.41948	-11.8273		H2228_1477_10x	10.3611	11.5176		H2228_1477_10x	9.44133	-7.48453
H2228_1478_10x	2.55006	-10.9859		H2228_1478_10x	9.60451	10.5562		H2228_1478_10x	11.7027	-7.19383
HCC827_1479_10x	-10.1155	-4.06649		HCC827_1479_10x	-5.50402	5.468		HCC827_1479_10x	11.864	6.63788
A549_1480_10x	10.5108	1.44278		A549_1480_10x	-9.7327	0.922938		A549_1480_10x	-2.32559	-9.45774
H2228_1481_10x	3.56721	-9.94084		H2228_1481_10x	9.77978	9.77056		H2228_1481_10x	11.9001	-8.23388
H2228_1482_10x	0.187353	-10.7801		H2228_1482_10x	7.0392	10.9795		H2228_1482_10x	12.0221	-5.19493
H2228_1483_10x	3.15298	-10.8084		H2228_1483_10x	10.0035	10.1756		H2228_1483_10x	11.8061	-6.68052
H838_1484_10x	0.768533	13.3235		H838_1484_10x	9.46167	-9.63755		H838_1484_10x	-3.58487	8.08174
A549_1485_10x	9.73848	0.910534		A549_1485_10x	-10.2782	-0.920883		A549_1485_10x	-4.32148	-8.84518
A549_1486_10x	10.3929	-0.766186		A549_1486_10x	-12.6112	-1.92654		A549_1486_10x	-8.04714	-6.66916
A549_1487_10x	11.2858	0.147416		A549_1487_10x	-11.7234	0.0894147		A549_1487_10x	-3.10025	-8.19715
H838_1488_10x	2.50113	10.1271		H838_1488_10x	11.1381	-7.34061		H838_1488_10x	-0.658179	7.25657
A549_1489_10x	9.42099	1.23226		A549_1489_10x	-11.0855	-0.416239		A549_1489_10x	-4.53598	-8.88581
H2228_1490_10x	1.75142	-11.5984		H2228_1490_10x	9.39029	11.0353		H2228_1490_10x	10.6947	-7.52317
HCC827_1491_10x	-9.27204	-3.05051		HCC827_1491_10x	-5.47497	3.67165		HCC827_1491_10x	10.8131	9.56794
H2228_1492_10x	2.06403	-10.5693		H2228_1492_10x	9.10436	10.4862		H2228_1492_10x	10.9021	-6.9155
H1975_1493_10x	-4.42501	6.80849		H1975_1493_10x	2.30459	-7.75323		H1975_1493_10x	-9.08705	4.7695
HCC827_1494_10x	-7.81534	-4.61151		HCC827_1494_10x	-5.65424	6.82639		HCC827_1494_10x	9.65202	3.52528
H838_1495_10x	1.82882	10.6529		H838_1495_10x	10.4192	-7.7657		H838_1495_10x	-0.633284	8.04524
H2228_1496_10x	3.13052	-11.3041		H2228_1496_10x	11.0854	10.8583		H2228_1496_10x	11.3217	-8.13162
H2228_1497_10x	3.15104	-10.0552		H2228_1497_10x	9.81653	9.89522		H2228_1497_10x	11.6789	-7.86568
H1975_1498_10x	-5.32119	7.09633		H1975_1498_10x	3.06159	-8.39669		H1975_1498_10x	-9.91199	6.26979
A549_1499_10x	12.0922	0.518204		A549_1499_10x	-10.2286	0.827793		A549_1499_10x	-1.9528	-7.87056
A549_1500_10x	9.63852	0.352615		A549_1500_10x	-12.2606	-1.46124		A549_1500_10x	-5.9732	-9.14701
H2228_1501_10x	3.50754	-10.3189		H2228_1501_10x	11.0657	9.56608		H2228_1501_10x	11.7003	-7.84792
HCC827_1502_10x	-9.58079	-4.68548		HCC827_1502_10x	-6.25361	6.4699		HCC827_1502_10x	10.9104	3.40357
A549_1503_10x	10.3207	-3.15623		A549_1503_10x	-10.4646	-2.81501		A549_1503_10x	-7.92798	-5.1482
H2228_1504_10x	1.91987	-10.7208		H2228_1504_10x	9.28202	11.2264		H2228_1504_10x	9.15662	-7.13624
H838_1505_10x	1.00293	11.4357		H838_1505_10x	9.66555	-7.863		H838_1505_10x	-1.71441	8.72253
A549_1506_10x	9.39005	-0.57076		A549_1506_10x	-11.1632	-2.46746		A549_1506_10x	-7.94526	-9.00417
A549_1507_10x	12.7326	-1.32812		A549_1507_10x	-10.0919	-0.930152		A549_1507_10x	-6.26177	-6.8201
H2228_1508_10x	2.91304	-12.0685		H2228_1508_10x	11.0614	11.7491		H2228_1508_10x	10.1478	-6.74722
H838_1509_10x	3.54446	10.9286		H838_1509_10x	12.1118	-8.12447		H838_1509_10x	-1.96783	5.69759
HCC827_1510_10x	-9.84132	-4.62909		HCC827_1510_10x	-6.25701	5.82588		HCC827_1510_10x	11.5327	5.48926
H838_1511_10x	0.8203	12.5303		H838_1511_10x	9.15161	-8.8838		H838_1511_10x	-3.0476	8.98104
H2228_1512_10x	4.31854	-11.3776		H2228_1512_10x	10.5405	8.80012		H2228_1512_10x	12.2178	-8.94391
H838_1513_10x	0.41275	11.9577		H838_1513_10x	8.91993	-8.79526		H838_1513_10x	-3.12124	9.04303
H2228_1514_10x	4.14852	-11.5455		H2228_1514_10x	10.0229	10.4267		H2228_1514_10x	10.207	-8.37952
H1975_1515_10x	-4.32541	3.10114		H1975_1515_10x	1.13359	-4.0806		H1975_1515_10x	-12.4614	5.79888
H838_1516_10x	-0.930051	14.6278		H838_1516_10x	6.81499	-8.95683		H838_1516_10x	-6.92006	10.9299
A549_1517_10x	10.3234	0.713731		A549_1517_10x	-11.4382	0.87867		A549_1517_10x	-1.78446	-8.95114
A549_1518_10x	12.1291	-1.1841		A549_1518_10x	-10.6237	-0.830727		A549_1518_10x	-5.24877	-7.99409
A549_1519_10x	12.3144	-0.996566		A549_1519_10x	-10.7595	-0.782628		A549_1519_10x	-5.80287	-5.95723
A549_1520_10x	9.59996	0.621613		A549_1520_10x	-11.9894	-1.15313		A549_1520_10x	-4.72841	-8.95471
H2228_1521_10x	1.6806	-11.3233		H2228_1521_10x	9.17344	11.172		H2228_1521_10x	10.4687	-6.98534
H2228_1522_10x	3.45134	-9.61257		H2228_1522_10x	9.92709	9.79841		H2228_1522_10x	11.8771	-8.40863
A549_1523_10x	10.5837	0.0968557		A549_1523_10x	-11.6988	0.229287		A549_1523_10x	-3.27362	-8.21235
H2228_1524_10x	0.378377	-12.145		H2228_1524_10x	7.89681	12.5999		H2228_1524_10x	7.76773	-7.51575
H838_1525_10x	-0.361217	12.4371		H838_1525_10x	7.75951	-7.98094		H838_1525_10x	-4.0928	10.8732
A549_1526_10x	10.62	-1.3126		A549_1526_10x	-11.7322	-2.11039		A549_1526_10x	-6.34518	-7.66211
HCC827_1527_10x	-8.7925	-3.89968		HCC827_1527_10x	-6.35199	5.15675		HCC827_1527_10x	12.0608	6.81877
H2228_1528_10x	3.81618	-10.3916		H2228_1528_10x	10.0904	8.98061		H2228_1528_10x	12.9633	-7.46539
HCC827_1529_10x	-10.1695	-4.03666		HCC827_1529_10x	-5.87568	5.46237		HCC827_1529_10x	11.7574	6.1987
A549_1530_10x	9.66035	1.18546		A549_1530_10x	-11.2091	-0.0711411		A549_1530_10x	-3.77734	-8.91189
H2228_1531_10x	3.35673	-9.94532		H2228_1531_10x	9.78052	8.88895		H2228_1531_10x	12.7325	-7.97365
HCC827_1532_10x	-9.2466	-2.67581		HCC827_1532_10x	-5.72999	4.17574		HCC827_1532_10x	11.4864	8.54053
H838_1533_10x	-0.928377	14.437		H838_1533_10x	6.75775	-8.88049		H838_1533_10x	-7.06097	10.9369
H838_1534_10x	0.1384	12.781		H838_1534_10x	8.62027	-8.95348		H838_1534_10x	-3.97531	9.45078
H838_1535_10x	-0.876046	14.2119		H838_1535_10x	6.87348	-9.02877		H838_1535_10x	-7.01464	10.9185
H2228_1536_10x	3.23857	-10.6545		H2228_1536_10x	10.1252	9.70163		H2228_1536_10x	12.1933	-6.90824
HCC827_1537_10x	-7.8003	-5.43315		HCC827_1537_10x	-4.44544	6.77071		HCC827_1537_10x	9.74779	3.70102
HCC827_1538_10x	-9.85099	-4.75245		HCC827_1538_10x	-6.43294	5.93549		HCC827_1538_10x	11.5322	4.95494
H838_1539_10x	2.09342	12.5253		H838_1539_10x	10.5772	-9.22554		H838_1539_10x	-3.53056	7.05407
H1975_1540_10x	-4.27458	3.75895		H1975_1540_10x	1.88207	-4.83468		H1975_1540_10x	-11.4823	4.62792
H838_1541_10x	0.485467	11.6413		H838_1541_10x	9.38493	-8.0049		H838_1541_10x	-1.75471	9.31854
HCC827_1542_10x	-8.15499	-4.46313		HCC827_1542_10x	-4.33503	5.44449		HCC827_1542_10x	10.6847	7.0777
A549_1543_10x	12.0874	-0.833656		A549_1543_10x	-11.147	-0.434779		A549_1543_10x	-3.90198	-7.95223
A549_1544_10x	10.0779	-3.02914		A549_1544_10x	-10.9444	-2.90836		A549_1544_10x	-7.56782	-7.49262
H2228_1545_10x	0.489491	-10.6159		H2228_1545_10x	7.24164	10.4248		H2228_1545_10x	12.5409	-5.58074
H2228_1546_10x	0.45266	-10.5613		H2228_1546_10x	7.20729	10.3994		H2228_1546_10x	12.8254	-6.25111
A549_1547_10x	11.4599	-2.60014		A549_1547_10x	-10.0956	-2.16618		A549_1547_10x	-5.3238	-8.02055
H838_1548_10x	-0.514044	12.5119		H838_1548_10x	7.34195	-7.95412		H838_1548_10x	-5.35578	11.182
A549_1549_10x	12.6864	-1.47438		A549_1549_10x	-9.99418	-0.901044		A549_1549_10x	-5.50572	-6.34984
A549_1550_10x	10.4757	-3.20112		A549_1550_10x	-10.1264	-3.13602		A549_1550_10x	-8.09244	-5.70775
H838_1551_10x	-0.401512	12.1891		H838_1551_10x	7.54777	-7.54081		H838_1551_10x	-3.77492	10.9649
H2228_1552_10x	3.79132	-10.0746		H2228_1552_10x	10.3615	9.66224		H2228_1552_10x	12.52	-8.73351
H2228_1553_10x	2.64607	-12.0702		H2228_1553_10x	10.725	11.9551		H2228_1553_10x	8.06046	-7.62545
H1975_1554_10x	-5.96045	7.07354		H1975_1554_10x	3.84587	-8.59762		H1975_1554_10x	-10.952	7.75236
A549_1555_10x	12.15	0.327067		A549_1555_10x	-10.1847	0.934568		A549_1555_10x	-1.97187	-8.21212
H2228_1556_10x	3.92901	-10.1416		H2228_1556_10x	10.0552	8.85278		H2228_1556_10x	13.1132	-7.50492
H1975_1557_10x	-5.48253	6.53254		H1975_1557_10x	3.18941	-8.30607		H1975_1557_10x	-9.82336	5.76448
HCC827_1558_10x	-9.26605	-5.20242		HCC827_1558_10x	-6.7108	6.82118		HCC827_1558_10x	11.6446	4.54827
H1975_1559_10x	-5.83559	6.03432		H1975_1559_10x	3.89665	-7.96182		H1975_1559_10x	-12.2134	6.22716
H2228_1560_10x	0.425728	-10.8176		H2228_1560_10x	7.49376	10.4676		H2228_1560_10x	12.6088	-6.01038
A549_1561_10x	9.37404	-3.04325		A549_1561_10x	-11.3	-4.11241		A549_1561_10x	-9.33461	-5.79365
HCC827_1562_10x	-8.4254	-3.51333		HCC827_1562_10x	-5.97999	4.15649		HCC827_1562_10x	10.6313	7.33024
A549_1563_10x	11.3809	-1.15839		A549_1563_10x	-11.2636	-1.2827		A549_1563_10x	-5.27442	-8.18586
HCC827_1564_10x	-8.60195	-4.16495		HCC827_1564_10x	-5.51332	5.66126		HCC827_1564_10x	10.7654	6.05969
H1975_1565_10x	-5.25426	6.44251		H1975_1565_10x	2.84997	-7.72012		H1975_1565_10x	-9.73148	4.48374
HCC827_1566_10x	-9.90157	-4.52477		HCC827_1566_10x	-6.54561	5.68265		HCC827_1566_10x	11.7127	7.12648
H2228_1567_10x	-0.0737743	-11.2313		H2228_1567_10x	7.42593	11.8967		H2228_1567_10x	8.60626	-6.70881
H838_1568_10x	-0.887875	14.3341		H838_1568_10x	6.77681	-8.99507		H838_1568_10x	-7.01243	10.7585
H2228_1569_10x	2.0038	-11.0438		H2228_1569_10x	9.54088	11.2107		H2228_1569_10x	10.1543	-5.89711
HCC827_1570_10x	-9.30238	-5.14007		HCC827_1570_10x	-6.8237	5.54872		HCC827_1570_10x	12.1399	6.29933
H1975_1571_10x	1.23885	12.8248		H1975_1571_10x	-4.59428	5.79351		H1975_1571_10x	9.82524	5.49507
H2228_1572_10x	3.63602	-10.7688		H2228_1572_10x	10.9503	10.2074		H2228_1572_10x	12.3926	-8.92122
A549_1573_10x	12.2991	-1.18924		A549_1573_10x	-10.2533	-0.923849		A549_1573_10x	-5.59409	-6.39939
H2228_1574_10x	0.837503	-11.5446		H2228_1574_10x	8.47429	11.969		H2228_1574_10x	8.36729	-6.98974
A549_1575_10x	10.29	0.337188		A549_1575_10x	-11.6659	0.167178		A549_1575_10x	-2.66368	-8.19857
H838_1576_10x	2.36917	12.3228		H838_1576_10x	11.0023	-8.98335		H838_1576_10x	-2.90581	6.91279
A549_1577_10x	11.1664	-2.28855		A549_1577_10x	-11.0541	-1.92203		A549_1577_10x	-7.76187	-6.73587
H838_1578_10x	3.67404	10.9955		H838_1578_10x	12.2377	-8.14863		H838_1578_10x	-2.40815	5.62458
H838_1579_10x	-0.214377	12.9145		H838_1579_10x	8.05268	-8.70131		H838_1579_10x	-5.14213	10.5592
A549_1580_10x	10.8239	1.3006		A549_1580_10x	-10.0215	1.19789		A549_1580_10x	-1.85224	-9.20585
H1975_1581_10x	-3.86624	3.24228		H1975_1581_10x	1.20456	-4.836		H1975_1581_10x	-12.2345	4.3027
H2228_1582_10x	1.53656	-11.4681		H2228_1582_10x	9.19734	12.0136		H2228_1582_10x	8.44965	-7.41923
H1975_1583_10x	-4.83538	7.21425		H1975_1583_10x	2.44506	-8.29623		H1975_1583_10x	-8.73658	5.16338
H2228_1584_10x	4.37939	-11.1664		H2228_1584_10x	10.5793	8.64009		H2228_1584_10x	12.8364	-8.15547
H1975_1585_10x	-5.02537	7.22397		H1975_1585_10x	2.59389	-8.29399		H1975_1585_10x	-9.19436	5.31199
H1975_1586_10x	-5.83241	6.63017		H1975_1586_10x	3.25142	-8.39332		H1975_1586_10x	-10.2616	6.74634
H2228_1587_10x	2.78671	-11.7756		H2228_1587_10x	10.5108	11.3914		H2228_1587_10x	10.6041	-8.02591
HCC827_1588_10x	-9.38783	-5.44086		HCC827_1588_10x	-6.49424	7.03235		HCC827_1588_10x	10.7187	3.40088
H2228_1589_10x	0.00955544	-10.4804		H2228_1589_10x	6.83246	11.6267		H2228_1589_10x	10.7221	-5.49356
A549_1590_10x	9.23909	0.854548		A549_1590_10x	-10.9472	-1.46579		A549_1590_10x	-6.32105	-8.96342
H838_1591_10x	3.5523	11.1064		H838_1591_10x	12.1339	-8.43561		H838_1591_10x	-2.57892	5.61272
A549_1592_10x	9.64579	0.307443		A549_1592_10x	-12.4392	-1.12083		A549_1592_10x	-5.0522	-8.7324
H2228_1593_10x	1.86079	-12.3071		H2228_1593_10x	9.11278	11.5111		H2228_1593_10x	10.166	-8.40446
HCC827_1594_10x	-9.40304	-5.17909		HCC827_1594_10x	-6.72904	6.58228		HCC827_1594_10x	11.7978	4.59858
H2228_1595_10x	3.06574	-10.5566		H2228_1595_10x	10.049	10.1292		H2228_1595_10x	11.406	-7.71408
H2228_1596_10x	2.83792	-11.9349		H2228_1596_10x	10.8634	11.3911		H2228_1596_10x	10.8921	-6.69764
A549_1597_10x	9.69348	-1.39753		A549_1597_10x	-11.6389	-3.59941		A549_1597_10x	-8.58085	-5.35908
H2228_1598_10x	0.301256	-10.5375		H2228_1598_10x	7.04207	10.7384		H2228_1598_10x	12.5761	-5.77089
H838_1599_10x	0.819333	9.14569		H838_1599_10x	9.75581	-6.0605		H838_1599_10x	-0.977983	9.80174
H1975_1600_10x	-5.71571	2.41296		H1975_1600_10x	1.37866	-3.31747		H1975_1600_10x	-11.6947	7.83286
H838_1601_10x	2.04994	12.558		H838_1601_10x	10.6596	-9.13542		H838_1601_10x	-3.08665	7.26204
H838_1602_10x	0.47636	14.2334		H838_1602_10x	8.67172	-10.2159		H838_1602_10x	-5.63461	8.29829
HCC827_1603_10x	-9.19111	-4.16798		HCC827_1603_10x	-6.12198	5.49288		HCC827_1603_10x	10.8017	4.1367
H1975_1604_10x	-5.27253	6.42582		H1975_1604_10x	2.95437	-8.09196		H1975_1604_10x	-9.94301	5.27706
H2228_1605_10x	2.99674	-11.3116		H2228_1605_10x	11.3538	10.9225		H2228_1605_10x	12.2615	-7.54028
H838_1606_10x	-1.01438	14.357		H838_1606_10x	6.73969	-8.94691		H838_1606_10x	-7.14032	10.9429
A549_1607_10x	11.4271	-2.56329		A549_1607_10x	-10.1064	-2.40748		A549_1607_10x	-6.79745	-7.27797
H1975_1608_10x	-3.96178	3.49681		H1975_1608_10x	1.89297	-4.64809		H1975_1608_10x	-12.2937	4.75458
A549_1609_10x	9.50734	0.440425		A549_1609_10x	-11.9915	-1.56271		A549_1609_10x	-5.83177	-9.01255
H2228_1610_10x	1.22756	-11.0312		H2228_1610_10x	8.54933	10.3728		H2228_1610_10x	11.3776	-6.66781
H2228_1611_10x	3.33832	-11.0388		H2228_1611_10x	10.1889	10.3706		H2228_1611_10x	11.5121	-8.51499
H1975_1612_10x	-4.40328	6.50035		H1975_1612_10x	2.38973	-7.26751		H1975_1612_10x	-9.28069	4.69533
HCC827_1613_10x	-9.14605	-4.44685		HCC827_1613_10x	-6.47632	5.96216		HCC827_1613_10x	11.0605	4.29521
A549_1614_10x	11.5472	-0.34195		A549_1614_10x	-11.4844	0.147114		A549_1614_10x	-3.51318	-7.75543
H2228_1615_10x	2.24871	-10.6768		H2228_1615_10x	9.53103	10.8747		H2228_1615_10x	10.5908	-6.99137
H2228_1616_10x	2.5231	-11.3231		H2228_1616_10x	10.9508	11.7599		H2228_1616_10x	9.19416	-7.12075
H2228_1617_10x	3.74836	-9.80126		H2228_1617_10x	10.8022	9.53411		H2228_1617_10x	12.3883	-8.61557
H2228_1618_10x	4.14712	-11.6009		H2228_1618_10x	10.6589	8.71534		H2228_1618_10x	11.9539	-8.75264
HCC827_1619_10x	-8.13101	-5.38981		HCC827_1619_10x	-5.59321	7.09328		HCC827_1619_10x	10.1312	2.90255
H2228_1620_10x	3.0194	-11.9619		H2228_1620_10x	11.1666	11.4577		H2228_1620_10x	10.7682	-6.51223
H2228_1621_10x	3.09956	-11.9865		H2228_1621_10x	11.3	11.4198		H2228_1621_10x	10.863	-7.51968
H838_1622_10x	0.407274	12.1463		H838_1622_10x	9.06653	-8.54411		H838_1622_10x	-2.93076	9.22327
H2228_1623_10x	1.20031	-11.2129		H2228_1623_10x	8.75813	11.5397		H2228_1623_10x	9.58026	-6.26084
A549_1624_10x	9.30947	0.498576		A549_1624_10x	-12.0949	-1.59032		A549_1624_10x	-5.35615	-8.93761
A549_1625_10x	11.9013	-1.67363		A549_1625_10x	-10.6436	-1.38235		A549_1625_10x	-5.58796	-7.36616
HCC827_1626_10x	-10.3683	-3.27596		HCC827_1626_10x	-4.37156	4.30371		HCC827_1626_10x	10.953	9.47679
H1975_1627_10x	-8.96601	-4.83319		H1975_1627_10x	-4.31462	5.78712		H1975_1627_10x	10.1492	5.56233
A549_1628_10x	12.6445	-0.521031		A549_1628_10x	-10.3273	0.0755526		A549_1628_10x	-3.12065	-7.09671
H2228_1629_10x	3.88698	-9.99342		H2228_1629_10x	10.7601	9.17381		H2228_1629_10x	12.0331	-8.97504
HCC827_1630_10x	-9.01412	-4.60815		HCC827_1630_10x	-6.40475	6.12662		HCC827_1630_10x	10.6846	4.26053
HCC827_1631_10x	-9.71891	-2.70076		HCC827_1631_10x	-5.55971	3.64924		HCC827_1631_10x	11.1781	9.38166
HCC827_1632_10x	-9.11444	-3.43073		HCC827_1632_10x	-6.00675	4.3554		HCC827_1632_10x	11.4331	8.23462
H838_1633_10x	1.1488	12.9034		H838_1633_10x	9.62753	-9.39079		H838_1633_10x	-3.26941	7.86932
HCC827_1634_10x	-9.3555	-3.489		HCC827_1634_10x	-6.36131	4.24228		HCC827_1634_10x	12.1016	7.5839
A549_1635_10x	9.59631	0.995826		A549_1635_10x	-11.3425	-0.015281		A549_1635_10x	-3.61498	-9.08893
HCC827_1636_10x	-8.1239	-4.66231		HCC827_1636_10x	-5.70865	6.56985		HCC827_1636_10x	9.68282	4.12976
H1975_1637_10x	-5.11978	7.07626		H1975_1637_10x	1.68741	-5.68618		H1975_1637_10x	-9.52181	5.2349
A549_1638_10x	10.6294	-1.15634		A549_1638_10x	-12.1945	-2.1227		A549_1638_10x	-7.28656	-7.39619
H1975_1639_10x	-5.05933	7.24812		H1975_1639_10x	2.66451	-8.40918		H1975_1639_10x	-9.4498	5.54027
A549_1640_10x	8.66322	-0.93013		A549_1640_10x	-11.912	-2.82402		A549_1640_10x	-7.70571	-8.67276
HCC827_1641_10x	-8.23164	-4.33372		HCC827_1641_10x	-5.44051	6.08965		HCC827_1641_10x	9.89699	4.48186
A549_1642_10x	11.8519	-0.964785		A549_1642_10x	-11.1566	-1.09308		A549_1642_10x	-5.88903	-7.72928
HCC827_1643_10x	-8.31142	-4.28715		HCC827_1643_10x	-5.77751	6.01476		HCC827_1643_10x	9.99619	4.56026
H2228_1644_10x	0.679979	-12.4924		H2228_1644_10x	9.12125	12.995		H2228_1644_10x	7.19416	-8.2936
A549_1645_10x	10.5378	-0.59177		A549_1645_10x	-12.6763	-1.63718		A549_1645_10x	-6.00202	-7.58074
HCC827_1646_10x	-8.10963	-4.331		HCC827_1646_10x	-5.65171	5.91261		HCC827_1646_10x	9.91229	5.2627
A549_1647_10x	10.4947	0.790439		A549_1647_10x	-10.7599	1.16023		A549_1647_10x	-1.63643	-8.83567
A549_1648_10x	9.20409	0.808811		A549_1648_10x	-11.1354	-1.55199		A549_1648_10x	-6.92946	-8.50324
H1975_1649_10x	-4.50446	3.39035		H1975_1649_10x	1.81161	-4.36757		H1975_1649_10x	-11.9529	5.55613
H2228_1650_10x	1.72353	-11.8148		H2228_1650_10x	9.39384	11.2919		H2228_1650_10x	9.45865	-7.59314
A549_1651_10x	11.5829	-0.302215		A549_1651_10x	-10.9473	-0.227875		A549_1651_10x	-3.90827	-7.73868
HCC827_1652_10x	-9.28045	-3.30539		HCC827_1652_10x	-6.47929	4.15865		HCC827_1652_10x	12.0493	7.98354
H2228_1653_10x	2.99611	-10.6573		H2228_1653_10x	9.97465	10.12		H2228_1653_10x	11.7187	-7.49033
HCC827_1654_10x	-9.60606	-4.90347		HCC827_1654_10x	-6.7798	6.09498		HCC827_1654_10x	11.8516	4.79487
A549_1655_10x	10.1249	1.2726		A549_1655_10x	-10.2449	-0.756885		A549_1655_10x	-3.922	-8.88762
HCC827_1656_10x	-8.99372	-5.54712		HCC827_1656_10x	-6.32132	6.86294		HCC827_1656_10x	10.617	3.26942
H2228_1657_10x	3.26767	-10.2675		H2228_1657_10x	9.60026	9.57758		H2228_1657_10x	12.6336	-7.10003
A549_1658_10x	12.4796	-0.377361		A549_1658_10x	-10.7236	-0.198554		A549_1658_10x	-3.14236	-6.71855
A549_1659_10x	11.4521	-0.214132		A549_1659_10x	-11.8107	-0.366173		A549_1659_10x	-3.61983	-7.96174
H838_1660_10x	1.08625	13.6481		H838_1660_10x	9.83208	-9.72207		H838_1660_10x	-3.38659	7.58229
H2228_1661_10x	2.3633	-12.2529		H2228_1661_10x	10.4025	11.9192		H2228_1661_10x	8.3663	-8.08139
A549_1662_10x	11.9704	-1.30127		A549_1662_10x	-9.81522	-2.02287		A549_1662_10x	-6.37606	-5.3091
HCC827_1663_10x	-8.51582	-3.4859		HCC827_1663_10x	-5.64694	4.0482		HCC827_1663_10x	11.2901	7.97453
H1975_1664_10x	-4.3976	6.43543		H1975_1664_10x	2.40957	-7.55876		H1975_1664_10x	-8.9577	4.80489
A549_1665_10x	9.44367	0.132583		A549_1665_10x	-11.8937	-1.68496		A549_1665_10x	-5.35385	-8.81381
A549_1666_10x	11.233	-2.02291		A549_1666_10x	-10.9417	-1.85866		A549_1666_10x	-6.06361	-6.79679
HCC827_1667_10x	-8.50776	-3.97832		HCC827_1667_10x	-5.23899	5.33572		HCC827_1667_10x	10.3733	7.11434
H2228_1668_10x	3.26203	-9.42796		H2228_1668_10x	9.60426	9.6966		H2228_1668_10x	12.3563	-7.94124
H2228_1669_10x	2.34759	-11.3214		H2228_1669_10x	9.77124	10.5266		H2228_1669_10x	11.434	-5.7823
A549_1670_10x	9.49001	0.878155		A549_1670_10x	-11.5601	-0.691815		A549_1670_10x	-5.28683	-8.88125
A549_1671_10x	12.5438	-1.38355		A549_1671_10x	-10.1168	-1.08776		A549_1671_10x	-5.69703	-6.85641
A549_1672_10x	11.9392	0.579754		A549_1672_10x	-10.4752	0.932617		A549_1672_10x	-1.86706	-7.81062
H2228_1673_10x	2.58484	-11.7133		H2228_1673_10x	10.2072	11.4908		H2228_1673_10x	9.45181	-7.64408
HCC827_1674_10x	-8.01905	-4.37164		HCC827_1674_10x	-5.90452	6.29739		HCC827_1674_10x	10.2988	4.92259
H2228_1675_10x	2.13012	-10.5368		H2228_1675_10x	9.35444	10.928		H2228_1675_10x	9.54402	-6.98135
HCC827_1676_10x	-8.26856	-5.4384		HCC827_1676_10x	-4.5072	6.81656		HCC827_1676_10x	9.93905	3.03904
H2228_1677_10x	4.23736	-11.5014		H2228_1677_10x	10.838	9.1163		H2228_1677_10x	11.5732	-8.99679
H2228_1678_10x	4.05879	-11.3891		H2228_1678_10x	10.5937	9.11472		H2228_1678_10x	11.965	-8.95138
A549_1679_10x	12.615	-1.06055		A549_1679_10x	-9.50753	-0.484635		A549_1679_10x	-3.23383	-8.55767
H838_1680_10x	1.43173	11.4606		H838_1680_10x	10.4458	-8.7931		H838_1680_10x	-3.24478	6.73879
A549_1681_10x	10.7329	-1.04369		A549_1681_10x	-12.2232	-1.67994		A549_1681_10x	-6.39397	-7.74781
H2228_1682_10x	1.08676	-10.2768		H2228_1682_10x	7.24539	10.6828		H2228_1682_10x	12.1027	-5.31426
H2228_1683_10x	3.08258	-11.5408		H2228_1683_10x	10.7514	11.0698		H2228_1683_10x	9.8127	-7.81727
H1975_1684_10x	-5.89581	2.11664		H1975_1684_10x	1.57646	-3.03526		H1975_1684_10x	-11.9913	7.95502
HCC827_1685_10x	-8.79852	-5.26027		HCC827_1685_10x	-4.27029	6.47918		HCC827_1685_10x	10.7816	3.5356
A549_1686_10x	12.5097	-1.22173		A549_1686_10x	-10.3329	-0.850841		A549_1686_10x	-5.66919	-6.67695
A549_1687_10x	8.87397	-0.679429		A549_1687_10x	-12.0409	-2.89446		A549_1687_10x	-8.23904	-8.97736
A549_1688_10x	11.9617	0.545489		A549_1688_10x	-10.4783	0.820275		A549_1688_10x	-2.05974	-7.58767
HCC827_1689_10x	-7.26707	-4.2598		HCC827_1689_10x	-5.17385	5.88397		HCC827_1689_10x	9.47768	6.39838
HCC827_1690_10x	-10.2829	-3.77893		HCC827_1690_10x	-4.33679	4.87497		HCC827_1690_10x	11.6592	8.14657
H838_1691_10x	2.30595	12.4699		H838_1691_10x	9.99161	-9.44185		H838_1691_10x	-3.67177	6.79947
H838_1692_10x	2.741	11.903		H838_1692_10x	11.2834	-8.85489		H838_1692_10x	-3.03316	6.32345
HCC827_1693_10x	-9.2813	-3.2022		HCC827_1693_10x	-6.58713	4.4746		HCC827_1693_10x	11.9557	7.70611
H2228_1694_10x	0.222949	-10.3773		H2228_1694_10x	6.87339	10.8624		H2228_1694_10x	12.4004	-5.51235
H838_1695_10x	0.711331	13.22		H838_1695_10x	8.98418	-9.45885		H838_1695_10x	-4.19478	8.72899
A549_1696_10x	8.70278	-1.83583		A549_1696_10x	-10.9721	-3.4349		A549_1696_10x	-4.43307	-7.10106
A549_1697_10x	11.388	0.435152		A549_1697_10x	-11.2213	0.680706		A549_1697_10x	-3.08872	-7.53288
H2228_1698_10x	3.57154	-10.1925		H2228_1698_10x	11.2862	10.5239		H2228_1698_10x	12.6052	-7.72201
H2228_1699_10x	1.56876	-11.7132		H2228_1699_10x	9.20126	11.8356		H2228_1699_10x	9.57153	-7.10479
H1975_1700_10x	-4.3875	3.17854		H1975_1700_10x	1.51118	-4.38247		H1975_1700_10x	-12.0811	4.87266
[truncated: 2,443 more rows]

## Sheet: S11 Fig
Evaluation of performance on large-scale single-cell data.																Bar graph of cell clustering accuracy indicators
AUCell				Pagoda2				Unipath				scapGNN				Method	Cell clustering indicator	Value
	tSNE_1	tSNE_2			tSNE_1	tSNE_2			tSNE_1	tSNE_2			tSNE_1	tSNE_2		AUCell	ARI	0.25
Uterus_1.CTGTGTAAGTACAGGGTC	34.0203	15.3172		Uterus_1.CTGTGTAAGTACAGGGTC	6.79609	40.9557		Uterus_1.CTGTGTAAGTACAGGGTC	10.019	41.1309		Uterus_1.CTGTGTAAGTACAGGGTC	-5.47071	24.7361		AUCell	NMI	0.45
Uterus_2.GTAATGCCAGACCCGACG	16.108	16.9044		Uterus_2.GTAATGCCAGACCCGACG	5.3732	24.7352		Uterus_2.GTAATGCCAGACCCGACG	7.24237	24.4517		Uterus_2.GTAATGCCAGACCCGACG	-17.7279	8.48849		AUCell	Purity	0.37
Uterus_1.ATTCCACGAGTAATACAG	33.2441	13.5062		Uterus_1.ATTCCACGAGTAATACAG	1.22361	41.7014		Uterus_1.ATTCCACGAGTAATACAG	7.67196	38.8316		Uterus_1.ATTCCACGAGTAATACAG	-6.81885	33.343		Pagoda2	ARI	0.27
Uterus_1.ACACCCTTTAGGTAGCAT	21.0299	22.2994		Uterus_1.ACACCCTTTAGGTAGCAT	2.34057	15.2283		Uterus_1.ACACCCTTTAGGTAGCAT	6.45573	22.6204		Uterus_1.ACACCCTTTAGGTAGCAT	-9.14608	-29.734		Pagoda2	NMI	0.49
Uterus_1.CCTTTCACTTATGTCCCG	33.3765	13.9359		Uterus_1.CCTTTCACTTATGTCCCG	0.550383	38.6606		Uterus_1.CCTTTCACTTATGTCCCG	5.18101	40.0578		Uterus_1.CCTTTCACTTATGTCCCG	-7.31421	33.2515		Pagoda2	Purity	0.4
Uterus_1.GAACGCCATGATTGCGGA	34.7303	11.8185		Uterus_1.GAACGCCATGATTGCGGA	1.56945	42.3136		Uterus_1.GAACGCCATGATTGCGGA	5.46943	43.8488		Uterus_1.GAACGCCATGATTGCGGA	-7.35747	34.8651		UniPath	ARI	0.21
Uterus_1.GGACATGCTGTGTTCCGC	31.6562	16.0942		Uterus_1.GGACATGCTGTGTTCCGC	-2.6993	41.7537		Uterus_1.GGACATGCTGTGTTCCGC	-13.5542	38.2157		Uterus_1.GGACATGCTGTGTTCCGC	2.12594	24.1665		UniPath	NMI	0.4
Uterus_1.AAAACGGGGCGATGGATG	23.0469	23.5501		Uterus_1.AAAACGGGGCGATGGATG	-0.666767	36.2078		Uterus_1.AAAACGGGGCGATGGATG	-12.3723	37.1826		Uterus_1.AAAACGGGGCGATGGATG	-2.67805	37.1114		UniPath	Purity	0.35
Uterus_1.AGTCGTCAACAAGAACGC	30.191	15.3846		Uterus_1.AGTCGTCAACAAGAACGC	-1.5754	37.0883		Uterus_1.AGTCGTCAACAAGAACGC	0.823237	31.2264		Uterus_1.AGTCGTCAACAAGAACGC	-12.8298	30.281		scapGNN	ARI	0.32
Uterus_1.TATTGTGGGCGAAACCTA	31.974	11.706		Uterus_1.TATTGTGGGCGAAACCTA	2.33137	37.6995		Uterus_1.TATTGTGGGCGAAACCTA	4.29636	40.0553		Uterus_1.TATTGTGGGCGAAACCTA	-11.3757	39.4853		scapGNN	NMI	0.51
Uterus_1.TGCGGATCAAAGAGCGAG	35.7499	6.66577		Uterus_1.TGCGGATCAAAGAGCGAG	-3.4247	38.9386		Uterus_1.TGCGGATCAAAGAGCGAG	1.74656	44.4659		Uterus_1.TGCGGATCAAAGAGCGAG	-6.60964	21.6058		scapGNN	Purity	0.45
Uterus_1.ATCAACGCCCTCGAGATC	34.9851	14.1359		Uterus_1.ATCAACGCCCTCGAGATC	-2.5285	39.215		Uterus_1.ATCAACGCCCTCGAGATC	-1.52057	40.6646		Uterus_1.ATCAACGCCCTCGAGATC	-0.946347	27.8487
Uterus_1.TTAACTATTTGCTCACTT	32.7279	16.6896		Uterus_1.TTAACTATTTGCTCACTT	0.143628	42.8589		Uterus_1.TTAACTATTTGCTCACTT	3.31433	43.248		Uterus_1.TTAACTATTTGCTCACTT	-0.974586	33.2486
Uterus_1.TTCATAGCAGGATTCATA	23.5524	23.2034		Uterus_1.TTCATAGCAGGATTCATA	-2.68151	38.7715		Uterus_1.TTCATAGCAGGATTCATA	-2.4039	28.9978		Uterus_1.TTCATAGCAGGATTCATA	-1.68966	22.3782
Uterus_1.CAAAGTTATGTAGCAGGA	30.2302	12.7577		Uterus_1.CAAAGTTATGTAGCAGGA	3.55542	41.6621		Uterus_1.CAAAGTTATGTAGCAGGA	4.43459	43.1831		Uterus_1.CAAAGTTATGTAGCAGGA	1.77635	28.3698
Uterus_1.AGGACTAGGACTAGCGAG	31.6932	11.8367		Uterus_1.AGGACTAGGACTAGCGAG	-0.999323	37.4385		Uterus_1.AGGACTAGGACTAGCGAG	3.23384	38.9433		Uterus_1.AGGACTAGGACTAGCGAG	-9.34607	31.5133
Uterus_1.TTCCGCTAAGGGTATTGT	22.4982	2.88552		Uterus_1.TTCCGCTAAGGGTATTGT	-6.61775	25.1251		Uterus_1.TTCCGCTAAGGGTATTGT	-12.1184	29.9132		Uterus_1.TTCCGCTAAGGGTATTGT	-3.07634	31.0181
Uterus_1.CGGCAGATGGCGCTGAAA	35.3644	13.6743		Uterus_1.CGGCAGATGGCGCTGAAA	-2.37272	40.1557		Uterus_1.CGGCAGATGGCGCTGAAA	-19.1421	38.2154		Uterus_1.CGGCAGATGGCGCTGAAA	-2.65343	31.5559
Uterus_1.CCTAGATGATCAATCAAC	34.0037	13.1488		Uterus_1.CCTAGATGATCAATCAAC	-0.99143	41.3343		Uterus_1.CCTAGATGATCAATCAAC	-18.5198	37.645		Uterus_1.CCTAGATGATCAATCAAC	-1.19527	30.7939
Uterus_1.TTCCGCGGTACAGCGAAT	32.5256	14.4928		Uterus_1.TTCCGCGGTACAGCGAAT	3.72607	36.9454		Uterus_1.TTCCGCGGTACAGCGAAT	4.77289	35.3331		Uterus_1.TTCCGCGGTACAGCGAAT	-1.19972	27.3695
Uterus_1.CCAGACCGTATTCATGAT	30.2697	13.5699		Uterus_1.CCAGACCGTATTCATGAT	0.599677	39.7102		Uterus_1.CCAGACCGTATTCATGAT	4.59854	39.1609		Uterus_1.CCAGACCGTATTCATGAT	-11.3355	39.2028
Uterus_1.GAATTATTGGACAAAACG	31.9624	10.6576		Uterus_1.GAATTATTGGACAAAACG	-1.33273	36.2714		Uterus_1.GAATTATTGGACAAAACG	-4.2051	27.4796		Uterus_1.GAATTATTGGACAAAACG	-10.2688	22.4286
Uterus_1.ATTCCAGGGCGACGCACC	7.06444	5.89285		Uterus_1.ATTCCAGGGCGACGCACC	3.7429	13.1824		Uterus_1.ATTCCAGGGCGACGCACC	6.16692	2.98646		Uterus_1.ATTCCAGGGCGACGCACC	-11.6334	-31.4224
Uterus_1.AATAAACCATCTATCAAC	33.1871	14.9293		Uterus_1.AATAAACCATCTATCAAC	-0.348683	41.264		Uterus_1.AATAAACCATCTATCAAC	-1.62931	39.869		Uterus_1.AATAAACCATCTATCAAC	-6.00423	49.9807
Uterus_1.ATCTCTTTCCGCGATCTT	31.7696	8.9084		Uterus_1.ATCTCTTTCCGCGATCTT	5.17201	41.8512		Uterus_1.ATCTCTTTCCGCGATCTT	4.81417	43.3533		Uterus_1.ATCTCTTTCCGCGATCTT	-11.1453	34.565
Uterus_1.CGGCAGATTTGCCTCCAT	32.1292	15.4748		Uterus_1.CGGCAGATTTGCCTCCAT	-1.30558	41.5689		Uterus_1.CGGCAGATTTGCCTCCAT	-8.18368	22.2702		Uterus_1.CGGCAGATTTGCCTCCAT	-10.2749	37.7536
Uterus_1.ATCAACACGTTGATTCCA	30.729	17.5745		Uterus_1.ATCAACACGTTGATTCCA	5.07692	36.6174		Uterus_1.ATCAACACGTTGATTCCA	8.1911	37.542		Uterus_1.ATCAACACGTTGATTCCA	-9.55952	31.3281
Uterus_1.ATTCCAATTCCACGAGTA	14.264	2.67358		Uterus_1.ATTCCAATTCCACGAGTA	4.4249	13.248		Uterus_1.ATTCCAATTCCACGAGTA	2.53426	9.30328		Uterus_1.ATTCCAATTCCACGAGTA	-10.8668	-31.3394
Uterus_1.CCGCTAGTATACTATGTA	32.2282	17.1261		Uterus_1.CCGCTAGTATACTATGTA	3.17988	43.481		Uterus_1.CCGCTAGTATACTATGTA	4.13818	44.4531		Uterus_1.CCGCTAGTATACTATGTA	-13.4885	39.6128
Uterus_1.TAAGGGTGAAGCTTCCGC	31.2118	16.1288		Uterus_1.TAAGGGTGAAGCTTCCGC	5.14009	40.4517		Uterus_1.TAAGGGTGAAGCTTCCGC	2.25324	40.1795		Uterus_1.TAAGGGTGAAGCTTCCGC	-6.89973	32.2517
Uterus_1.AACCTAGGTACAGGCTGC	9.49579	10.1983		Uterus_1.AACCTAGGTACAGGCTGC	2.74249	12.4047		Uterus_1.AACCTAGGTACAGGCTGC	30.7799	-5.86811		Uterus_1.AACCTAGGTACAGGCTGC	-10.0043	-29.8775
Uterus_1.AGCGAGGAATTACACAAG	29.863	16.2999		Uterus_1.AGCGAGGAATTACACAAG	0.379134	37.5381		Uterus_1.AGCGAGGAATTACACAAG	5.52038	38.698		Uterus_1.AGCGAGGAATTACACAAG	-8.18288	27.6513
Uterus_1.ATGGCGGGCTGCAGGACT	32.8014	10.7076		Uterus_1.ATGGCGGGCTGCAGGACT	-4.08365	36.6367		Uterus_1.ATGGCGGGCTGCAGGACT	-12.765	37.4469		Uterus_1.ATGGCGGGCTGCAGGACT	1.65376	34.6948
Uterus_1.AACCTAAAGCGGCCGACG	31.8451	14.6998		Uterus_1.AACCTAAAGCGGCCGACG	3.86908	41.0129		Uterus_1.AACCTAAAGCGGCCGACG	4.24331	42.9449		Uterus_1.AACCTAAAGCGGCCGACG	-0.860641	25.8707
Uterus_1.CTTCTGATTTGCCATGAT	33.5937	14.0637		Uterus_1.CTTCTGATTTGCCATGAT	-1.24506	42.4556		Uterus_1.CTTCTGATTTGCCATGAT	-10.6579	36.2666		Uterus_1.CTTCTGATTTGCCATGAT	-5.65581	30.8725
Uterus_1.CTTCTGGCAGGAGCAGGA	9.8529	9.42773		Uterus_1.CTTCTGGCAGGAGCAGGA	3.6831	13.6993		Uterus_1.CTTCTGGCAGGAGCAGGA	5.86135	19.9798		Uterus_1.CTTCTGGCAGGAGCAGGA	-10.6467	-31.2655
Uterus_1.CAAAGTGTCCCGGGCTGC	13.0057	31.0386		Uterus_1.CAAAGTGTCCCGGGCTGC	18.0057	28.3704		Uterus_1.CAAAGTGTCCCGGGCTGC	3.74291	46.7487		Uterus_1.CAAAGTGTCCCGGGCTGC	25.6068	-4.28655
Uterus_1.GAATTATGAAGCGTCGGT	32.3225	12.2305		Uterus_1.GAATTATGAAGCGTCGGT	6.05428	40.6599		Uterus_1.GAATTATGAAGCGTCGGT	8.47519	41.2052		Uterus_1.GAATTATGAAGCGTCGGT	-4.27393	33.3348
Uterus_1.CATGATGATCTTGCAGGA	32.5269	11.156		Uterus_1.CATGATGATCTTGCAGGA	6.38248	42.7093		Uterus_1.CATGATGATCTTGCAGGA	7.15462	44.8862		Uterus_1.CATGATGATCTTGCAGGA	-3.11202	28.115
Uterus_1.ACGAGCTATTGTTTTAGG	30.6501	17.549		Uterus_1.ACGAGCTATTGTTTTAGG	0.910508	36.8955		Uterus_1.ACGAGCTATTGTTTTAGG	6.07541	35.3364		Uterus_1.ACGAGCTATTGTTTTAGG	-1.34101	22.0434
Uterus_2.CCATCTCTCCATAACGCC	31.6109	5.40413		Uterus_2.CCATCTCTCCATAACGCC	-8.23944	22.8944		Uterus_2.CCATCTCTCCATAACGCC	-18.1189	14.9696		Uterus_2.CCATCTCTCCATAACGCC	-10.7448	25.3321
Uterus_2.GTTGCCGCAGGAGCTCAA	2.14884	-13.0007		Uterus_2.GTTGCCGCAGGAGCTCAA	-32.2898	2.47231		Uterus_2.GTTGCCGCAGGAGCTCAA	1.92212	-22.7934		Uterus_2.GTTGCCGCAGGAGCTCAA	3.5593	-24.6059
Uterus_1.ACACCCTGAAGCACCTGA	33.312	13.5477		Uterus_1.ACACCCTGAAGCACCTGA	6.26454	42.3709		Uterus_1.ACACCCTGAAGCACCTGA	8.59627	43.1371		Uterus_1.ACACCCTGAAGCACCTGA	-1.50899	22.3232
Uterus_1.TGATCAGGCTGCTGCGGA	8.93662	8.87387		Uterus_1.TGATCAGGCTGCTGCGGA	4.66591	13.0629		Uterus_1.TGATCAGGCTGCTGCGGA	5.0135	20.7612		Uterus_1.TGATCAGGCTGCTGCGGA	-1.55468	-30.3756
Uterus_2.GCGAATGGACATCGCTTG	20.0194	13.7085		Uterus_2.GCGAATGGACATCGCTTG	-4.75946	21.9094		Uterus_2.GCGAATGGACATCGCTTG	15.02	4.52098		Uterus_2.GCGAATGGACATCGCTTG	-16.1208	21.8909
Uterus_1.CTCGCACCGACGTATGTA	31.9693	16.9865		Uterus_1.CTCGCACCGACGTATGTA	-0.364354	41.3848		Uterus_1.CTCGCACCGACGTATGTA	2.43969	41.8599		Uterus_1.CTCGCACCGACGTATGTA	-10.0868	37.8386
Uterus_1.TCACTTAGGACTCTGTGT	13.469	30.1982		Uterus_1.TCACTTAGGACTCTGTGT	18.0056	29.6615		Uterus_1.TCACTTAGGACTCTGTGT	17.2422	18.8373		Uterus_1.TCACTTAGGACTCTGTGT	22.2918	-4.57809
Uterus_1.CCATCTTAGTCGGGCTGC	31.9312	11.8611		Uterus_1.CCATCTTAGTCGGGCTGC	4.69702	37.6756		Uterus_1.CCATCTTAGTCGGGCTGC	5.65921	41.7253		Uterus_1.CCATCTTAGTCGGGCTGC	-14.4113	37.0777
Uterus_1.GCGTCCCTCCATCTCCAT	32.7766	14.3879		Uterus_1.GCGTCCCTCCATCTCCAT	-2.44827	36.6507		Uterus_1.GCGTCCCTCCATCTCCAT	-4.92071	30.4362		Uterus_1.GCGTCCCTCCATCTCCAT	-10.4636	22.5377
Uterus_1.GAATTAAAGCGGATCAAC	31.7456	18.6224		Uterus_1.GAATTAAAGCGGATCAAC	3.68106	38.3448		Uterus_1.GAATTAAAGCGGATCAAC	5.35642	36.8473		Uterus_1.GAATTAAAGCGGATCAAC	-5.88927	30.9295
Uterus_1.AGCGAGGTGGTAGTAATG	35.1033	16.4585		Uterus_1.AGCGAGGTGGTAGTAATG	5.61061	26.7614		Uterus_1.AGCGAGGTGGTAGTAATG	2.43196	22.7498		Uterus_1.AGCGAGGTGGTAGTAATG	-24.9904	9.50305
Uterus_1.ATTCCAGGACATGGTACA	33.2335	10.7464		Uterus_1.ATTCCAGGACATGGTACA	1.98179	31.8165		Uterus_1.ATTCCAGGACATGGTACA	4.00034	38.5774		Uterus_1.ATTCCAGGACATGGTACA	-7.20075	24.6953
Uterus_1.GGCTGCACCTGAGGACAT	32.6169	16.5781		Uterus_1.GGCTGCACCTGAGGACAT	1.36203	43.0217		Uterus_1.GGCTGCACCTGAGGACAT	3.8058	44.0764		Uterus_1.GGCTGCACCTGAGGACAT	-5.71978	19.8658
Uterus_1.CGTATTAAAACGATGGCG	35.0881	13.2399		Uterus_1.CGTATTAAAACGATGGCG	4.00737	43.5439		Uterus_1.CGTATTAAAACGATGGCG	5.04035	45.293		Uterus_1.CGTATTAAAACGATGGCG	-7.67483	22.0795
Uterus_1.TGAAGCGCCCTCGTCGGT	31.9804	18.126		Uterus_1.TGAAGCGCCCTCGTCGGT	6.51769	39.8504		Uterus_1.TGAAGCGCCCTCGTCGGT	9.14105	40.3012		Uterus_1.TGAAGCGCCCTCGTCGGT	2.6331	29.0082
Uterus_1.TCAAAGGTAATGAAGCGG	33.8279	16.4899		Uterus_1.TCAAAGGTAATGAAGCGG	3.05401	39.6711		Uterus_1.TCAAAGGTAATGAAGCGG	0.224436	38.9255		Uterus_1.TCAAAGGTAATGAAGCGG	-11.805	26.1367
Uterus_2.AAGCGGTAGAGAGTGGTA	16.9043	18.2079		Uterus_2.AAGCGGTAGAGAGTGGTA	5.67366	28.0213		Uterus_2.AAGCGGTAGAGAGTGGTA	22.4955	26.9329		Uterus_2.AAGCGGTAGAGAGTGGTA	-17.6644	4.71526
Uterus_1.ACGAGCAGTCGTTATGTA	6.91318	22.7827		Uterus_1.ACGAGCAGTCGTTATGTA	19.4854	29.9558		Uterus_1.ACGAGCAGTCGTTATGTA	24.6758	29.435		Uterus_1.ACGAGCAGTCGTTATGTA	23.3618	-4.25387
Uterus_1.GTCCCGCGTATTGAGGAG	33.8064	14.3895		Uterus_1.GTCCCGCGTATTGAGGAG	1.01831	42.6311		Uterus_1.GTCCCGCGTATTGAGGAG	4.55701	42.8527		Uterus_1.GTCCCGCGTATTGAGGAG	-4.57584	27.2039
Uterus_1.AAGCGGGATCTTGGTACA	33.3011	12.573		Uterus_1.AAGCGGGATCTTGGTACA	3.0454	41.3417		Uterus_1.AAGCGGGATCTTGGTACA	4.28247	42.396		Uterus_1.AAGCGGGATCTTGGTACA	-5.15621	22.8828
Uterus_1.GCGTCCAAAGTTTATGTA	32.6191	11.1944		Uterus_1.GCGTCCAAAGTTTATGTA	-1.80963	37.6444		Uterus_1.GCGTCCAAAGTTTATGTA	-0.632904	39.8899		Uterus_1.GCGTCCAAAGTTTATGTA	-5.16298	21.6474
Uterus_1.GCCCTCACGAGCCCTTTC	32.0604	12.6538		Uterus_1.GCCCTCACGAGCCCTTTC	1.42037	42.5645		Uterus_1.GCCCTCACGAGCCCTTTC	3.39654	42.2257		Uterus_1.GCCCTCACGAGCCCTTTC	-11.8162	41.7904
Uterus_1.GCAGGAATACAGTAGAGA	33.654	13.9302		Uterus_1.GCAGGAATACAGTAGAGA	-1.09053	40.2508		Uterus_1.GCAGGAATACAGTAGAGA	-0.790477	41.9613		Uterus_1.GCAGGAATACAGTAGAGA	-8.26087	23.7371
Uterus_1.TTTAGGGACACTTTTAGG	3.94003	6.31408		Uterus_1.TTTAGGGACACTTTTAGG	3.4498	12.6409		Uterus_1.TTTAGGGACACTTTTAGG	-11.847	16.2224		Uterus_1.TTTAGGGACACTTTTAGG	-2.37173	-27.2054
Uterus_1.TTCCGCATTTGCTAGCAT	27.9207	5.56234		Uterus_1.TTCCGCATTTGCTAGCAT	-6.60416	31.7656		Uterus_1.TTCCGCATTTGCTAGCAT	-4.99789	27.3157		Uterus_1.TTCCGCATTTGCTAGCAT	-0.708419	38.5222
Uterus_1.TGAAGCGTCCCGGTATAC	34.3579	11.1783		Uterus_1.TGAAGCGTCCCGGTATAC	-0.470846	37.258		Uterus_1.TGAAGCGTCCCGGTATAC	2.52507	33.5922		Uterus_1.TGAAGCGTCCCGGTATAC	-1.56857	21.3614
Uterus_1.TGTCACGCAGGAGGACAT	8.71545	9.08113		Uterus_1.TGTCACGCAGGAGGACAT	4.16343	15.1481		Uterus_1.TGTCACGCAGGAGGACAT	5.89886	28.1748		Uterus_1.TGTCACGCAGGAGGACAT	-11.0662	-31.1454
Uterus_1.CGTATTCAACAAACAATA	4.73704	18.13		Uterus_1.CGTATTCAACAAACAATA	27.1488	11.4567		Uterus_1.CGTATTCAACAAACAATA	1.76971	15.3957		Uterus_1.CGTATTCAACAAACAATA	18.2358	-3.96613
Uterus_1.TAAGGGAACCTAATCTCT	-5.6455	23.7651		Uterus_1.TAAGGGAACCTAATCTCT	15.4669	14.9458		Uterus_1.TAAGGGAACCTAATCTCT	20.2998	7.46455		Uterus_1.TAAGGGAACCTAATCTCT	17.5696	-5.06494
Uterus_1.GAGGAGCATGATTTTAGG	37.3966	8.2097		Uterus_1.GAGGAGCATGATTTTAGG	3.80775	38.4169		Uterus_1.GAGGAGCATGATTTTAGG	6.5161	35.8131		Uterus_1.GAGGAGCATGATTTTAGG	-14.9517	31.4846
Uterus_1.TGATCAGCGAATCCTAGA	33.7394	11.0293		Uterus_1.TGATCAGCGAATCCTAGA	4.36635	41.815		Uterus_1.TGATCAGCGAATCCTAGA	7.98848	43.5345		Uterus_1.TGATCAGCGAATCCTAGA	-3.75888	18.5675
Uterus_1.ACAATAATCTCTAGTTTA	4.70133	24.9497		Uterus_1.ACAATAATCTCTAGTTTA	28.6107	14.7976		Uterus_1.ACAATAATCTCTAGTTTA	-3.83055	-45.6152		Uterus_1.ACAATAATCTCTAGTTTA	21.1698	-4.45215
Uterus_1.ATCTCTAAGTACGTCGGT	31.9771	17.2003		Uterus_1.ATCTCTAAGTACGTCGGT	5.80269	25.2511		Uterus_1.ATCTCTAAGTACGTCGGT	8.91837	24.623		Uterus_1.ATCTCTAAGTACGTCGGT	-7.04265	10.7175
Uterus_1.GGTACAGTCCCGCATGAT	32.7327	10.3755		Uterus_1.GGTACAGTCCCGCATGAT	-2.66705	39.0754		Uterus_1.GGTACAGTCCCGCATGAT	3.32732	40.6596		Uterus_1.GGTACAGTCCCGCATGAT	-12.7578	44.8269
Uterus_1.TAGTCGGTCGGTCCGCTA	30.9372	13.5737		Uterus_1.TAGTCGGTCGGTCCGCTA	0.264528	36.1235		Uterus_1.TAGTCGGTCGGTCCGCTA	6.77557	35.9781		Uterus_1.TAGTCGGTCGGTCCGCTA	-3.194	37.9939
Uterus_1.GCTGTGCCTTTCCGTATT	8.78081	9.07786		Uterus_1.GCTGTGCCTTTCCGTATT	3.44659	12.615		Uterus_1.GCTGTGCCTTTCCGTATT	6.32713	21.6481		Uterus_1.GCTGTGCCTTTCCGTATT	-9.67812	-31.3153
Uterus_2.ACACCCAATAAAATACAG	23.1339	1.0781		Uterus_2.ACACCCAATAAAATACAG	-6.76115	30.6614		Uterus_2.ACACCCAATAAAATACAG	-10.1757	28.7082		Uterus_2.ACACCCAATAAAATACAG	-12.4407	27.9818
Uterus_1.AATAAATCAAAGGCCCTC	34.4585	15.8405		Uterus_1.AATAAATCAAAGGCCCTC	6.4877	41.3561		Uterus_1.AATAAATCAAAGGCCCTC	8.8718	41.2845		Uterus_1.AATAAATCAAAGGCCCTC	-5.52241	27.1213
Uterus_1.TTGGACAACGCCCCGCTA	33.8573	15.0061		Uterus_1.TTGGACAACGCCCCGCTA	3.04385	41.7184		Uterus_1.TTGGACAACGCCCCGCTA	3.68679	43.4509		Uterus_1.TTGGACAACGCCCCGCTA	-11.6499	31.117
Uterus_1.AACCTACTCGCAGAGGAG	34.1557	9.81073		Uterus_1.AACCTACTCGCAGAGGAG	2.90743	40.4456		Uterus_1.AACCTACTCGCAGAGGAG	5.08181	42.8496		Uterus_1.AACCTACTCGCAGAGGAG	-4.09994	34.3433
Uterus_1.CCTTTCAGGACTACACCC	32.6657	13.3597		Uterus_1.CCTTTCAGGACTACACCC	-0.823989	42.9039		Uterus_1.CCTTTCAGGACTACACCC	3.80534	43.6812		Uterus_1.CCTTTCAGGACTACACCC	-2.31924	28.4395
Uterus_1.TAGCATTATTGTTAGCAT	33.0079	5.63683		Uterus_1.TAGCATTATTGTTAGCAT	4.26827	43.47		Uterus_1.TAGCATTATTGTTAGCAT	5.90801	45.3505		Uterus_1.TAGCATTATTGTTAGCAT	-1.20011	31.612
Uterus_1.CGGCAGAAGTACGCGAAT	28.8851	13.3462		Uterus_1.CGGCAGAAGTACGCGAAT	-0.53903	30.8425		Uterus_1.CGGCAGAAGTACGCGAAT	1.59877	35.3647		Uterus_1.CGGCAGAAGTACGCGAAT	-7.02682	18.5194
Uterus_1.CGTATTACAATAAATAAA	33.4262	15.2943		Uterus_1.CGTATTACAATAAATAAA	5.54654	38.6645		Uterus_1.CGTATTACAATAAATAAA	6.01217	38.6925		Uterus_1.CGTATTACAATAAATAAA	-2.45664	26.288
Uterus_1.ATTTGCGAGATCCCTAGA	33.0248	18.3931		Uterus_1.ATTTGCGAGATCCCTAGA	0.0609602	43.2123		Uterus_1.ATTTGCGAGATCCCTAGA	1.41229	42.3857		Uterus_1.ATTTGCGAGATCCCTAGA	-7.92339	32.705
Uterus_1.CAAAGTGTGGTACTTCTG	32.871	13.5747		Uterus_1.CAAAGTGTGGTACTTCTG	-0.63755	42.1192		Uterus_1.CAAAGTGTGGTACTTCTG	0.351619	41.2741		Uterus_1.CAAAGTGTGGTACTTCTG	1.0823	24.6423
Uterus_1.ATTTGCAGCGAGCGTGGC	23.1328	23.6598		Uterus_1.ATTTGCAGCGAGCGTGGC	2.8919	43.2328		Uterus_1.ATTTGCAGCGAGCGTGGC	4.33242	44.7749		Uterus_1.ATTTGCAGCGAGCGTGGC	-5.45414	18.8398
Uterus_1.AGATGGATACAGTCGGGT	10.4906	7.70312		Uterus_1.AGATGGATACAGTCGGGT	4.04705	15.8377		Uterus_1.AGATGGATACAGTCGGGT	6.5537	23.9265		Uterus_1.AGATGGATACAGTCGGGT	-10.9494	-31.5711
Uterus_1.GAGATCGATCTTTCGTAA	31.3187	10.9463		Uterus_1.GAGATCGATCTTTCGTAA	4.0217	40.793		Uterus_1.GAGATCGATCTTTCGTAA	6.5544	44.7691		Uterus_1.GAGATCGATCTTTCGTAA	-3.48751	22.731
Uterus_1.TGCGGACCGCTAAAAGTT	33.479	14.6724		Uterus_1.TGCGGACCGCTAAAAGTT	-2.48223	37.1803		Uterus_1.TGCGGACCGCTAAAAGTT	-4.45706	35.6389		Uterus_1.TGCGGACCGCTAAAAGTT	-3.17742	16.7364
Uterus_1.CAACAATGTGCGGTGGTA	9.45602	9.94355		Uterus_1.CAACAATGTGCGGTGGTA	3.47263	12.934		Uterus_1.CAACAATGTGCGGTGGTA	30.3618	-5.49839		Uterus_1.CAACAATGTGCGGTGGTA	-11.0947	-32.2815
Uterus_1.TACTTCTATTGTGCCCTC	33.321	15.1325		Uterus_1.TACTTCTATTGTGCCCTC	-0.504361	37.856		Uterus_1.TACTTCTATTGTGCCCTC	3.84707	35.4192		Uterus_1.TACTTCTATTGTGCCCTC	-4.53944	23.1403
Uterus_1.GATCTTTATTGTATCAAC	33.8234	9.33069		Uterus_1.GATCTTTATTGTATCAAC	-2.7879	39.191		Uterus_1.GATCTTTATTGTATCAAC	-2.02578	40.5339		Uterus_1.GATCTTTATTGTATCAAC	-0.632863	28.574
Uterus_1.AACGCCACGTTGCATCCC	29.2918	15.9445		Uterus_1.AACGCCACGTTGCATCCC	-2.67908	37.9658		Uterus_1.AACGCCACGTTGCATCCC	13.8169	3.06582		Uterus_1.AACGCCACGTTGCATCCC	-5.78226	19.6892
Uterus_1.AGTCGTAAAACGCTGAAA	23.1327	23.6648		Uterus_1.AGTCGTAAAACGCTGAAA	0.674112	38.2727		Uterus_1.AGTCGTAAAACGCTGAAA	1.0572	31.2384		Uterus_1.AGTCGTAAAACGCTGAAA	-0.93704	41.2352
Uterus_1.CATGATAACCTACCAGAC	32.2397	17.0381		Uterus_1.CATGATAACCTACCAGAC	-1.49926	41.9402		Uterus_1.CATGATAACCTACCAGAC	-15.6896	38.0527		Uterus_1.CATGATAACCTACCAGAC	0.0603089	21.7209
Uterus_1.CCGCTAATTTGCCTGTGT	33.7737	17.2439		Uterus_1.CCGCTAATTTGCCTGTGT	5.03044	37.344		Uterus_1.CCGCTAATTTGCCTGTGT	10.7818	38.1365		Uterus_1.CCGCTAATTTGCCTGTGT	2.9225	29.8537
Uterus_1.CTCGCATCACTTACAATA	32.0388	16.4152		Uterus_1.CTCGCATCACTTACAATA	-0.112188	40.9141		Uterus_1.CTCGCATCACTTACAATA	4.18322	40.839		Uterus_1.CTCGCATCACTTACAATA	-1.19899	27.1402
Uterus_1.TTCATACTGAAAAGTTTA	23.237	23.2783		Uterus_1.TTCATACTGAAAAGTTTA	4.1522	39.5262		Uterus_1.TTCATACTGAAAAGTTTA	8.61791	41.0326		Uterus_1.TTCATACTGAAAAGTTTA	-3.10354	25.6912
Uterus_1.ATTCCAACGAGCTCTACC	31.8181	16.7569		Uterus_1.ATTCCAACGAGCTCTACC	-1.19789	42.7607		Uterus_1.ATTCCAACGAGCTCTACC	5.28637	45.2813		Uterus_1.ATTCCAACGAGCTCTACC	3.50307	35.6947
Uterus_1.CATCCCGAGGAGGCAGGA	32.3131	17.7198		Uterus_1.CATCCCGAGGAGGCAGGA	0.120324	42.1381		Uterus_1.CATCCCGAGGAGGCAGGA	0.836878	41.065		Uterus_1.CATCCCGAGGAGGCAGGA	-1.49717	47.4261
Uterus_1.CATCCCGTATACCATCCC	3.50281	25.0427		Uterus_1.CATCCCGTATACCATCCC	31.0078	13.8794		Uterus_1.CATCCCGTATACCATCCC	20.7433	2.8011		Uterus_1.CATCCCGTATACCATCCC	20.4866	11.6744
Uterus_1.ATCTCTGTCCCGAACGCC	33.2897	10.2268		Uterus_1.ATCTCTGTCCCGAACGCC	3.79459	37.2639		Uterus_1.ATCTCTGTCCCGAACGCC	9.85541	40.5632		Uterus_1.ATCTCTGTCCCGAACGCC	-0.896204	20.0824
Uterus_1.CGCACCTTAACTGTCGGT	33.2956	11.2465		Uterus_1.CGCACCTTAACTGTCGGT	4.23495	37.8463		Uterus_1.CGCACCTTAACTGTCGGT	10.7937	38.2198		Uterus_1.CGCACCTTAACTGTCGGT	-2.60257	22.3099
Uterus_1.TCAAAGAAGCGGCTCCAT	12.9442	26.8406		Uterus_1.TCAAAGAAGCGGCTCCAT	17.3057	29.5398		Uterus_1.TCAAAGAAGCGGCTCCAT	22.8693	27.563		Uterus_1.TCAAAGAAGCGGCTCCAT	19.3185	-6.37287
Uterus_1.AACGCCGTAATGTGAAGC	7.88864	6.19557		Uterus_1.AACGCCGTAATGTGAAGC	4.24844	16.5461		Uterus_1.AACGCCGTAATGTGAAGC	5.79624	22.2824		Uterus_1.AACGCCGTAATGTGAAGC	-11.6025	-27.2033
Uterus_1.TGTGCGTGTCACACGTTG	31.3987	10.4562		Uterus_1.TGTGCGTGTCACACGTTG	2.75503	42.9063		Uterus_1.TGTGCGTGTCACACGTTG	5.17753	45.2304		Uterus_1.TGTGCGTGTCACACGTTG	-6.78677	50.0805
Uterus_1.GGTACAGCTCAATGCGGA	12.7561	32.2906		Uterus_1.GGTACAGCTCAATGCGGA	30.3567	32.4269		Uterus_1.GGTACAGCTCAATGCGGA	31.083	26.6905		Uterus_1.GGTACAGCTCAATGCGGA	25.7268	-7.28356
Uterus_2.GACACTACACCCGCGAAT	19.4815	17.0115		Uterus_2.GACACTACACCCGCGAAT	5.66586	24.7588		Uterus_2.GACACTACACCCGCGAAT	4.14789	23.1313		Uterus_2.GACACTACACCCGCGAAT	-24.5493	11.9766
Uterus_1.TGATCAATTCCAATACAG	6.53563	30.9622		Uterus_1.TGATCAATTCCAATACAG	29.5446	28.5302		Uterus_1.TGATCAATTCCAATACAG	36.6624	26.1426		Uterus_1.TGATCAATTCCAATACAG	25.6742	-2.85089
Uterus_1.AATAAAATCTCTCTTCTG	34.5077	15.9411		Uterus_1.AATAAAATCTCTCTTCTG	1.10128	42.2074		Uterus_1.AATAAAATCTCTCTTCTG	0.831601	41.8675		Uterus_1.AATAAAATCTCTCTTCTG	-7.36361	33.4061
Uterus_1.GAGGAGTCACTTGCGTCC	30.4444	17.6914		Uterus_1.GAGGAGTCACTTGCGTCC	6.15035	42.5382		Uterus_1.GAGGAGTCACTTGCGTCC	6.91495	45.1677		Uterus_1.GAGGAGTCACTTGCGTCC	-5.85888	21.8512
Uterus_2.AAGCGGAACGCCTCACTT	21.7765	23.1136		Uterus_2.AAGCGGAACGCCTCACTT	4.15137	23.9222		Uterus_2.AAGCGGAACGCCTCACTT	3.43823	20.2585		Uterus_2.AAGCGGAACGCCTCACTT	-24.1136	14.9199
Uterus_1.ACCTGAAACGCCGTATAC	32.4301	11.5754		Uterus_1.ACCTGAAACGCCGTATAC	3.74354	37.0896		Uterus_1.ACCTGAAACGCCGTATAC	10.0213	40.3892		Uterus_1.ACCTGAAACGCCGTATAC	-3.45649	21.8109
Uterus_1.GTTGCCCCGCTAGTATAC	3.59526	6.61865		Uterus_1.GTTGCCCCGCTAGTATAC	2.99992	12.5729		Uterus_1.GTTGCCCCGCTAGTATAC	26.3613	-4.69588		Uterus_1.GTTGCCCCGCTAGTATAC	-10.5732	-31.1538
Uterus_1.TAGTCGAACGCCCATCCC	3.68961	6.39829		Uterus_1.TAGTCGAACGCCCATCCC	3.10193	12.609		Uterus_1.TAGTCGAACGCCCATCCC	5.5461	-12.2118		Uterus_1.TAGTCGAACGCCCATCCC	-10.5077	-30.8976
Uterus_1.GAATTAGCTGTGCAACAA	34.2432	13.6309		Uterus_1.GAATTAGCTGTGCAACAA	5.07807	39.2888		Uterus_1.GAATTAGCTGTGCAACAA	9.13079	41.0272		Uterus_1.GAATTAGCTGTGCAACAA	-3.64446	25.1958
Uterus_1.AGGACTGGGTTTGTATAC	18.8776	2.45957		Uterus_1.AGGACTGGGTTTGTATAC	-9.80366	19.955		Uterus_1.AGGACTGGGTTTGTATAC	-9.45104	25.9455		Uterus_1.AGGACTGGGTTTGTATAC	-1.16875	33.3513
Uterus_1.CGTGGCTATTGTCCGACG	31.3574	16.8907		Uterus_1.CGTGGCTATTGTCCGACG	-0.515986	38.0961		Uterus_1.CGTGGCTATTGTCCGACG	7.66364	37.9065		Uterus_1.CGTGGCTATTGTCCGACG	-15.9091	21.4896
Uterus_1.CAACAAGCGTCCCGCACC	34.0601	10.8617		Uterus_1.CAACAAGCGTCCCGCACC	3.54833	40.6379		Uterus_1.CAACAAGCGTCCCGCACC	6.63463	41.6451		Uterus_1.CAACAAGCGTCCCGCACC	-6.98985	29.9948
Uterus_1.TATGTATGCGGAGTCGGT	31.8517	12.3512		Uterus_1.TATGTATGCGGAGTCGGT	4.13078	37.4748		Uterus_1.TATGTATGCGGAGTCGGT	10.9567	38.091		Uterus_1.TATGTATGCGGAGTCGGT	3.57265	35.1502
Uterus_1.AGTCGTCCGCTATAGCAT	9.4295	9.97599		Uterus_1.AGTCGTCCGCTATAGCAT	3.23288	13.8162		Uterus_1.AGTCGTCCGCTATAGCAT	6.49711	22.4655		Uterus_1.AGTCGTCCGCTATAGCAT	-9.58375	-31.4305
Uterus_1.TGATCAAGCGAGTATGTA	31.6039	17.0108		Uterus_1.TGATCAAGCGAGTATGTA	4.55754	38.49		Uterus_1.TGATCAAGCGAGTATGTA	8.32575	38.3536		Uterus_1.TGATCAAGCGAGTATGTA	-12.6033	29.8509
Uterus_1.TGCAATCGTATTGCGAAT	33.0586	11.4855		Uterus_1.TGCAATCGTATTGCGAAT	0.92844	37.0055		Uterus_1.TGCAATCGTATTGCGAAT	7.89614	37.2247		Uterus_1.TGCAATCGTATTGCGAAT	-3.92933	29.3831
Uterus_1.CGGCAGTAGTCGCCTTTC	19.603	17.1393		Uterus_1.CGGCAGTAGTCGCCTTTC	3.92483	24.5435		Uterus_1.CGGCAGTAGTCGCCTTTC	23.5958	30.1277		Uterus_1.CGGCAGTAGTCGCCTTTC	-24.5473	19.4165
Uterus_2.AGTCGTCCGACGAGATGG	2.50479	-14.6228		Uterus_2.AGTCGTCCGACGAGATGG	6.41881	13.4731		Uterus_2.AGTCGTCCGACGAGATGG	23.6385	-6.22031		Uterus_2.AGTCGTCCGACGAGATGG	-4.03592	-26.7796
Uterus_1.GAGGAGATGGCGATTCCA	10.7422	8.66249		Uterus_1.GAGGAGATGGCGATTCCA	3.63081	14.982		Uterus_1.GAGGAGATGGCGATTCCA	8.99689	26.6261		Uterus_1.GAGGAGATGGCGATTCCA	-10.1482	-29.7238
Uterus_1.AGTCGTTCACTTGGGCGA	33.4592	15.0574		Uterus_1.AGTCGTTCACTTGGGCGA	0.163447	41.3278		Uterus_1.AGTCGTTCACTTGGGCGA	5.33149	39.0785		Uterus_1.AGTCGTTCACTTGGGCGA	-5.87505	39.0948
Uterus_1.GTTGCCGAATTACATCCC	8.38648	9.5015		Uterus_1.GTTGCCGAATTACATCCC	3.25495	12.8421		Uterus_1.GTTGCCGAATTACATCCC	-0.505317	-22.8556		Uterus_1.GTTGCCGAATTACATCCC	-0.48288	-24.5304
Uterus_1.ACACCCTACTTCGCGTCC	9.30455	9.07575		Uterus_1.ACACCCTACTTCGCGTCC	4.18592	13.6646		Uterus_1.ACACCCTACTTCGCGTCC	5.98288	21.3761		Uterus_1.ACACCCTACTTCGCGTCC	-10.1864	-30.2177
Uterus_1.TAGAGAATTTGCCCATCT	33.9388	16.2391		Uterus_1.TAGAGAATTTGCCCATCT	4.52181	37.2999		Uterus_1.TAGAGAATTTGCCCATCT	8.47	40.1705		Uterus_1.TAGAGAATTTGCCCATCT	-1.76387	27.2446
Uterus_1.TTCATACGCTTGCGTATT	31.1065	16.092		Uterus_1.TTCATACGCTTGCGTATT	4.12632	37.1121		Uterus_1.TTCATACGCTTGCGTATT	8.60575	31.9091		Uterus_1.TTCATACGCTTGCGTATT	-13.0746	30.4634
Uterus_1.CACAAGTTCATAGCCTAG	30.4064	12.456		Uterus_1.CACAAGTTCATAGCCTAG	-1.69535	37.0824		Uterus_1.CACAAGTTCATAGCCTAG	-8.48907	22.7788		Uterus_1.CACAAGTTCATAGCCTAG	-11.0154	28.2566
Uterus_1.AAGTACTCAAAGCATCCC	32.1717	12.1754		Uterus_1.AAGTACTCAAAGCATCCC	0.234119	36.3441		Uterus_1.AAGTACTCAAAGCATCCC	3.70311	37.9328		Uterus_1.AAGTACTCAAAGCATCCC	-1.18593	22.5046
Uterus_1.CCAGACTAGAGATCTACC	34.9682	10.1625		Uterus_1.CCAGACTAGAGATCTACC	-0.272633	43.1687		Uterus_1.CCAGACTAGAGATCTACC	2.40932	43.0027		Uterus_1.CCAGACTAGAGATCTACC	-2.19654	33.3239
Uterus_1.AAGTACATTCCATAGTCG	34.8264	15.3428		Uterus_1.AAGTACATTCCATAGTCG	4.60435	43.5188		Uterus_1.AAGTACATTCCATAGTCG	3.69545	45.461		Uterus_1.AAGTACATTCCATAGTCG	-2.78131	33.5308
Uterus_1.TTAACTTTCATATGGATG	23.4287	23.2308		Uterus_1.TTAACTTTCATATGGATG	-0.532489	41.9406		Uterus_1.TTAACTTTCATATGGATG	0.288626	41.1912		Uterus_1.TTAACTTTCATATGGATG	-9.10821	31.7654
Uterus_1.AAGTACAAAGTTCCGACG	30.7945	18.3392		Uterus_1.AAGTACAAAGTTCCGACG	1.08313	39.4897		Uterus_1.AAGTACAAAGTTCCGACG	1.83076	40.3944		Uterus_1.AAGTACAAAGTTCCGACG	-6.45594	31.1543
Uterus_1.CAAAGTCATCCCAAAACG	29.3589	13.2728		Uterus_1.CAAAGTCATCCCAAAACG	0.888358	37.3022		Uterus_1.CAAAGTCATCCCAAAACG	7.09821	40.5851		Uterus_1.CAAAGTCATCCCAAAACG	-5.50743	19.356
Uterus_2.GAATTAAGGACTCCGCTA	17.0998	14.1498		Uterus_2.GAATTAAGGACTCCGCTA	5.79992	24.645		Uterus_2.GAATTAAGGACTCCGCTA	9.13214	26.9377		Uterus_2.GAATTAAGGACTCCGCTA	-24.5405	11.5274
Uterus_1.CACAAGGAGATCTAGTCG	30.376	12.662		Uterus_1.CACAAGGAGATCTAGTCG	3.52954	40.966		Uterus_1.CACAAGGAGATCTAGTCG	4.67078	43.1035		Uterus_1.CACAAGGAGATCTAGTCG	2.64778	24.3168
Uterus_1.GAGGAGATCAACGGCTGC	9.24333	9.26549		Uterus_1.GAGGAGATCAACGGCTGC	3.80629	14.8308		Uterus_1.GAGGAGATCAACGGCTGC	5.23175	21.2051		Uterus_1.GAGGAGATCAACGGCTGC	-17.0525	-37.3834
Uterus_1.CAAAGTTCGTAATAGCAT	31.0511	18.0196		Uterus_1.CAAAGTTCGTAATAGCAT	4.0205	39.9141		Uterus_1.CAAAGTTCGTAATAGCAT	8.05368	43.4928		Uterus_1.CAAAGTTCGTAATAGCAT	-8.57328	28.1245
Uterus_1.CAAAGTGTATACCTCCAT	32.4654	11.9979		Uterus_1.CAAAGTGTATACCTCCAT	2.10805	40.3277		Uterus_1.CAAAGTGTATACCTCCAT	6.78329	36.5668		Uterus_1.CAAAGTGTATACCTCCAT	-2.05568	32.2302
Uterus_1.TAAGGGCTCCATTATTGT	31.7716	16.4988		Uterus_1.TAAGGGCTCCATTATTGT	0.468337	43.4252		Uterus_1.TAAGGGCTCCATTATTGT	4.93002	44.9385		Uterus_1.TAAGGGCTCCATTATTGT	-3.96869	25.8238
Uterus_1.CATCCCTCGTAAAAGCGG	34.5057	16.1175		Uterus_1.CATCCCTCGTAAAAGCGG	0.483084	41.0983		Uterus_1.CATCCCTCGTAAAAGCGG	-1.15186	38.0438		Uterus_1.CATCCCTCGTAAAAGCGG	-11.3294	31.2203
Uterus_1.AAGCGGTAGAGACCTTTC	31.976	16.6171		Uterus_1.AAGCGGTAGAGACCTTTC	-0.265071	40.8938		Uterus_1.AAGCGGTAGAGACCTTTC	-0.0572409	41.378		Uterus_1.AAGCGGTAGAGACCTTTC	-1.29474	20.5313
Uterus_1.CTGTGTTAGCATCGCTTG	31.5618	11.3708		Uterus_1.CTGTGTTAGCATCGCTTG	6.21742	42.8032		Uterus_1.CTGTGTTAGCATCGCTTG	10.4502	41.7772		Uterus_1.CTGTGTTAGCATCGCTTG	-16.4479	27.0459
Uterus_1.AGTCGTTCTACCATACAG	8.9288	9.00229		Uterus_1.AGTCGTTCTACCATACAG	3.90484	15.6517		Uterus_1.AGTCGTTCTACCATACAG	10.6767	34.6433		Uterus_1.AGTCGTTCTACCATACAG	-9.61526	-29.4414
Uterus_1.ATCAACCCGACGGATCTT	13.8384	31.6259		Uterus_1.ATCAACCCGACGGATCTT	18.9574	30.0041		Uterus_1.ATCAACCCGACGGATCTT	25.4075	27.268		Uterus_1.ATCAACCCGACGGATCTT	24.2115	-6.44773
Uterus_1.GACACTTAGTCGCTGAAA	8.87799	8.86315		Uterus_1.GACACTTAGTCGCTGAAA	4.35021	14.3099		Uterus_1.GACACTTAGTCGCTGAAA	17.5754	13.6981		Uterus_1.GACACTTAGTCGCTGAAA	-7.07126	-33.8482
Uterus_1.ACCTGACCGACGACGAGC	29.5959	14.5433		Uterus_1.ACCTGACCGACGACGAGC	4.28181	36.9567		Uterus_1.ACCTGACCGACGACGAGC	8.84415	36.3191		Uterus_1.ACCTGACCGACGACGAGC	-9.74559	25.0771
Uterus_1.GAGGAGCACAAGACGAGC	9.65495	9.33902		Uterus_1.GAGGAGCACAAGACGAGC	3.49069	14.0436		Uterus_1.GAGGAGCACAAGACGAGC	5.7621	20.286		Uterus_1.GAGGAGCACAAGACGAGC	-10.2021	-30.0785
Uterus_1.CAAAGTTCTACCATCAAC	9.61768	9.83476		Uterus_1.CAAAGTTCTACCATCAAC	4.8282	15.4482		Uterus_1.CAAAGTTCTACCATCAAC	8.70965	26.6787		Uterus_1.CAAAGTTCTACCATCAAC	-12.0311	-31.8012
Uterus_1.ACGAGCTGAAGCCCGCTA	30.1233	15.3631		Uterus_1.ACGAGCTGAAGCCCGCTA	0.556082	39.2262		Uterus_1.ACGAGCTGAAGCCCGCTA	1.31713	40.4681		Uterus_1.ACGAGCTGAAGCCCGCTA	-0.0909324	28.1009
Uterus_1.AGCGAGAGGACTATGCTT	3.08872	6.47891		Uterus_1.AGCGAGAGGACTATGCTT	2.52193	11.8916		Uterus_1.AGCGAGAGGACTATGCTT	26.2891	-4.71223		Uterus_1.AGCGAGAGGACTATGCTT	-12.5797	-32.1126
Uterus_1.CTTCTGCGCTTGGTTGCC	30.5994	16.3137		Uterus_1.CTTCTGCGCTTGGTTGCC	6.41391	40.7973		Uterus_1.CTTCTGCGCTTGGTTGCC	10.5566	41.3483		Uterus_1.CTTCTGCGCTTGGTTGCC	2.44872	28.8756
Uterus_1.CAAAGTGAACGCCGTATT	33.5783	17.2552		Uterus_1.CAAAGTGAACGCCGTATT	4.69904	40.587		Uterus_1.CAAAGTGAACGCCGTATT	5.20751	39.0245		Uterus_1.CAAAGTGAACGCCGTATT	-3.11342	32.7305
Uterus_1.ATGGCGGGACATTAAGGG	30.2937	15.1934		Uterus_1.ATGGCGGGACATTAAGGG	2.16315	38.8959		Uterus_1.ATGGCGGGACATTAAGGG	1.82933	43.9414		Uterus_1.ATGGCGGGACATTAAGGG	-9.6175	26.6396
Uterus_1.CAACAATACTTCATACAG	34.5274	10.5887		Uterus_1.CAACAATACTTCATACAG	-1.13071	36.4617		Uterus_1.CAACAATACTTCATACAG	6.23559	29.9919		Uterus_1.CAACAATACTTCATACAG	-5.43398	28.1487
Uterus_1.CATCCCTGGATGGAGGAG	13.0447	28.8162		Uterus_1.CATCCCTGGATGGAGGAG	19.1343	29.7365		Uterus_1.CATCCCTGGATGGAGGAG	24.6107	23.1646		Uterus_1.CATCCCTGGATGGAGGAG	20.5036	-7.15247
Uterus_1.TAGAGAATGGCGAGTTTA	34.9078	11.0291		Uterus_1.TAGAGAATGGCGAGTTTA	-2.96197	37.6006		Uterus_1.TAGAGAATGGCGAGTTTA	1.60245	43.4055		Uterus_1.TAGAGAATGGCGAGTTTA	-5.85739	32.2766
Uterus_1.AATAAAGTCCCGATTCCA	33.2591	10.1383		Uterus_1.AATAAAGTCCCGATTCCA	1.90104	31.5288		Uterus_1.AATAAAGTCCCGATTCCA	5.5237	38.6016		Uterus_1.AATAAAGTCCCGATTCCA	-4.06444	14.9031
Uterus_1.CGTATTTCTACCTAGCAT	33.1503	10.9854		Uterus_1.CGTATTTCTACCTAGCAT	0.361139	36.7197		Uterus_1.CGTATTTCTACCTAGCAT	4.71066	39.7796		Uterus_1.CGTATTTCTACCTAGCAT	-7.77478	35.9586
Uterus_1.TGCGGACGTATTCGTGGC	23.9775	22.5815		Uterus_1.TGCGGACGTATTCGTGGC	5.6078	36.9182		Uterus_1.TGCGGACGTATTCGTGGC	10.2523	35.74		Uterus_1.TGCGGACGTATTCGTGGC	-9.36812	9.08778
Uterus_1.CGGCAGTCACTTTATGTA	32.8452	10.769		Uterus_1.CGGCAGTCACTTTATGTA	3.47417	41.2587		Uterus_1.CGGCAGTCACTTTATGTA	3.51981	40.2358		Uterus_1.CGGCAGTCACTTTATGTA	0.54021	28.6772
Uterus_1.CCTAGAGTGGTACTCGCA	13.7845	30.694		Uterus_1.CCTAGAGTGGTACTCGCA	18.5149	30.1123		Uterus_1.CCTAGAGTGGTACTCGCA	24.5841	23.1903		Uterus_1.CCTAGAGTGGTACTCGCA	20.2501	-6.38672
Uterus_2.ACCTGATGTGCGACTTAT	11.833	-1.17386		Uterus_2.ACCTGATGTGCGACTTAT	7.06555	7.65383		Uterus_2.ACCTGATGTGCGACTTAT	-0.550834	-19.2037		Uterus_2.ACCTGATGTGCGACTTAT	2.84974	-28.9863
Uterus_1.ACGTTGAAAGTTTAGAGA	33.293	11.0095		Uterus_1.ACGTTGAAAGTTTAGAGA	3.10592	40.1446		Uterus_1.ACGTTGAAAGTTTAGAGA	4.88127	42.9207		Uterus_1.ACGTTGAAAGTTTAGAGA	-2.04302	33.6111
Uterus_1.TGATCACTGAAATTCCGC	29.6828	13.6469		Uterus_1.TGATCACTGAAATTCCGC	-2.6082	38.7164		Uterus_1.TGATCACTGAAATTCCGC	0.954186	43.0115		Uterus_1.TGATCACTGAAATTCCGC	-0.181638	20.5741
Uterus_1.CTGAAAGGTACACCGCTA	31.6303	7.23639		Uterus_1.CTGAAAGGTACACCGCTA	-1.01946	42.4831		Uterus_1.CTGAAAGGTACACCGCTA	-13.3268	37.3788		Uterus_1.CTGAAAGGTACACCGCTA	-8.25412	38.2584
Uterus_1.CTCGCAAAAACGAGGGTC	32.6996	11.796		Uterus_1.CTCGCAAAAACGAGGGTC	2.7653	39.5647		Uterus_1.CTCGCAAAAACGAGGGTC	6.64868	43.4846		Uterus_1.CTCGCAAAAACGAGGGTC	1.21045	25.0712
Uterus_1.CCGCTAAGTTTAGTGGTA	34.2719	10.7208		Uterus_1.CCGCTAAGTTTAGTGGTA	-2.32142	16.9346		Uterus_1.CCGCTAAGTTTAGTGGTA	15.1181	2.7164		Uterus_1.CCGCTAAGTTTAGTGGTA	8.45005	-10.7988
Uterus_1.CCTTTCCACAAGCGTATT	30.9445	15.7309		Uterus_1.CCTTTCCACAAGCGTATT	5.47347	37.1029		Uterus_1.CCTTTCCACAAGCGTATT	11.2497	37.0775		Uterus_1.CCTTTCCACAAGCGTATT	-2.85903	33.9354
Uterus_2.TCTACCTAGTCGAGGACT	28.7801	12.6652		Uterus_2.TCTACCTAGTCGAGGACT	-4.61315	30.3196		Uterus_2.TCTACCTAGTCGAGGACT	-2.97966	32.2398		Uterus_2.TCTACCTAGTCGAGGACT	-15.5431	35.4205
Uterus_1.GCAGGACTCGCAGTAATG	10.0766	9.16718		Uterus_1.GCAGGACTCGCAGTAATG	4.50475	16.8828		Uterus_1.GCAGGACTCGCAGTAATG	8.92546	26.7527		Uterus_1.GCAGGACTCGCAGTAATG	-12.3413	-31.8484
Uterus_1.TGCGGAATGCTTAAGCGG	34.2803	10.5062		Uterus_1.TGCGGAATGCTTAAGCGG	2.19727	37.6456		Uterus_1.TGCGGAATGCTTAAGCGG	4.81758	35.5267		Uterus_1.TGCGGAATGCTTAAGCGG	-2.75396	22.3683
Uterus_2.CGTATTGTTGCCTGCGGA	6.99904	-10.0086		Uterus_2.CGTATTGTTGCCTGCGGA	-7.59525	11.2812		Uterus_2.CGTATTGTTGCCTGCGGA	2.64021	-23.2349		Uterus_2.CGTATTGTTGCCTGCGGA	-4.5437	-32.0316
Uterus_1.CCTTTCAAAACGAATAAA	30.8249	17.5239		Uterus_1.CCTTTCAAAACGAATAAA	6.71138	41.1273		Uterus_1.CCTTTCAAAACGAATAAA	10.5158	41.4313		Uterus_1.CCTTTCAAAACGAATAAA	-8.20432	40.7876
Uterus_1.TTCCGCGATCTTATACAG	30.0715	14.1103		Uterus_1.TTCCGCGATCTTATACAG	6.86335	40.8411		Uterus_1.TTCCGCGATCTTATACAG	9.52611	41.4323		Uterus_1.TTCCGCGATCTTATACAG	-2.48196	45.8311
Uterus_2.TCAAAGTGCAATCTCGCA	-6.64696	-11.1074		Uterus_2.TCAAAGTGCAATCTCGCA	-27.8904	1.24639		Uterus_2.TCAAAGTGCAATCTCGCA	-6.82693	-27.2787		Uterus_2.TCAAAGTGCAATCTCGCA	7.80663	-28.2632
Uterus_1.GAACGCTAGCATCATCCC	22.824	3.65311		Uterus_1.GAACGCTAGCATCATCCC	-0.314469	35.7977		Uterus_1.GAACGCTAGCATCATCCC	4.10164	37.3261		Uterus_1.GAACGCTAGCATCATCCC	-9.27369	25.7027
Uterus_1.ACCTGATCAAAGTGAAGC	10.5346	8.81934		Uterus_1.ACCTGATCAAAGTGAAGC	4.07956	15.3335		Uterus_1.ACCTGATCAAAGTGAAGC	6.59328	22.6636		Uterus_1.ACCTGATCAAAGTGAAGC	-11.4955	-31.29
Uterus_2.CTCGCAACCTGATCACTT	9.63975	10.0002		Uterus_2.CTCGCAACCTGATCACTT	3.91377	12.1937		Uterus_2.CTCGCAACCTGATCACTT	31.6345	-4.87603		Uterus_2.CTCGCAACCTGATCACTT	-18.8753	-35.8744
Uterus_1.AAGCGGCAACAAGGACAT	3.7276	26.931		Uterus_1.AAGCGGCAACAAGGACAT	28.6828	14.7306		Uterus_1.AAGCGGCAACAAGGACAT	25.8181	15.3995		Uterus_1.AAGCGGCAACAAGGACAT	6.67801	1.09519
Uterus_1.GGTACATTTAGGCCGACG	33.9705	10.7354		Uterus_1.GGTACATTTAGGCCGACG	3.60027	41.1888		Uterus_1.GGTACATTTAGGCCGACG	7.34978	44.1738		Uterus_1.GGTACATTTAGGCCGACG	-5.26087	42.4909
Uterus_1.CCATCTCCGACGAACCTA	9.47046	9.28321		Uterus_1.CCATCTCCGACGAACCTA	3.53931	15.1151		Uterus_1.CCATCTCCGACGAACCTA	6.76899	22.7227		Uterus_1.CCATCTCCGACGAACCTA	-12.4415	-32.0018
Uterus_1.TGCGGAGACACTCCAGAC	30.7913	17.6545		Uterus_1.TGCGGAGACACTCCAGAC	2.22131	41.7109		Uterus_1.TGCGGAGACACTCCAGAC	0.573174	41.2309		Uterus_1.TGCGGAGACACTCCAGAC	-5.24605	28.2265
Uterus_1.AGTCGTCGTATTCGCTTG	23.2623	9.16134		Uterus_1.AGTCGTCGTATTCGCTTG	2.56639	42.6451		Uterus_1.AGTCGTCGTATTCGCTTG	7.06936	44.182		Uterus_1.AGTCGTCGTATTCGCTTG	-1.1016	27.908
Uterus_1.GACACTTCACTTGTATAC	32.7414	14.3997		Uterus_1.GACACTTCACTTGTATAC	-1.05922	41.7173		Uterus_1.GACACTTCACTTGTATAC	0.615769	41.7239		Uterus_1.GACACTTCACTTGTATAC	-3.73074	37.7285
Uterus_2.AACCTAAATAAAGAATTA	14.1025	31.6254		Uterus_2.AACCTAAATAAAGAATTA	17.9163	28.9846		Uterus_2.AACCTAAATAAAGAATTA	24.8279	13.3581		Uterus_2.AACCTAAATAAAGAATTA	23.7085	-6.17323
Uterus_1.CCTTTCCATGATCTCGCA	32.7733	11.2294		Uterus_1.CCTTTCCATGATCTCGCA	-0.851154	35.4359		Uterus_1.CCTTTCCATGATCTCGCA	3.94574	36.8507		Uterus_1.CCTTTCCATGATCTCGCA	-15.4384	30.9228
Uterus_1.ACGAGCACAATAGCGTCC	29.7432	17.4912		Uterus_1.ACGAGCACAATAGCGTCC	4.72515	42.4161		Uterus_1.ACGAGCACAATAGCGTCC	4.90183	44.1578		Uterus_1.ACGAGCACAATAGCGTCC	-5.60515	18.8643
Uterus_1.TGATCAATGGCGCAAAGT	30.5616	18.6892		Uterus_1.TGATCAATGGCGCAAAGT	0.341287	30.2694		Uterus_1.TGATCAATGGCGCAAAGT	0.812387	27.5289		Uterus_1.TGATCAATGGCGCAAAGT	-16.9358	24.8217
Uterus_1.CGAGTACTCCATGTCCCG	30.0988	18.6983		Uterus_1.CGAGTACTCCATGTCCCG	6.25298	42.7335		Uterus_1.CGAGTACTCCATGTCCCG	5.69805	43.8976		Uterus_1.CGAGTACTCCATGTCCCG	-10.983	26.0955
Uterus_1.TGCGGATATTGTTCGGGT	31.1639	15.6175		Uterus_1.TGCGGATATTGTTCGGGT	3.80303	40.2351		Uterus_1.TGCGGATATTGTTCGGGT	8.5017	41.171		Uterus_1.TGCGGATATTGTTCGGGT	-6.16437	28.6906
Uterus_1.GCAGGAAGGACTAACCTA	31.8638	16.1068		Uterus_1.GCAGGAAGGACTAACCTA	2.57794	42.7108		Uterus_1.GCAGGAAGGACTAACCTA	3.6155	44.6866		Uterus_1.GCAGGAAGGACTAACCTA	-6.41679	14.6124
Uterus_1.GAATTACTCCATTCGGGT	32.2893	12.1946		Uterus_1.GAATTACTCCATTCGGGT	-2.2351	39.4541		Uterus_1.GAATTACTCCATTCGGGT	4.14447	43.7598		Uterus_1.GAATTACTCCATTCGGGT	-0.459716	29.0254
Uterus_1.GAGGAGGCGAATGCGAAT	31.1954	15.1445		Uterus_1.GAGGAGGCGAATGCGAAT	-0.610915	37.4294		Uterus_1.GAGGAGGCGAATGCGAAT	-2.35504	28.7967		Uterus_1.GAGGAGGCGAATGCGAAT	-12.738	29.4993
Uterus_1.GATCTTGTATACACACCC	34.6706	14.3048		Uterus_1.GATCTTGTATACACACCC	-1.07921	42.378		Uterus_1.GATCTTGTATACACACCC	1.81871	42.5483		Uterus_1.GATCTTGTATACACACCC	1.36335	48.7299
Uterus_2.AAAGTTAGGGTCTGAAGC	6.1287	-9.83948		Uterus_2.AAAGTTAGGGTCTGAAGC	25.2425	-14.5001		Uterus_2.AAAGTTAGGGTCTGAAGC	4.21099	-23.7659		Uterus_2.AAAGTTAGGGTCTGAAGC	-0.82484	-31.8275
Uterus_1.TAGCATATCTCTGCTGTG	34.8002	10.7678		Uterus_1.TAGCATATCTCTGCTGTG	-0.296322	42.9703		Uterus_1.TAGCATATCTCTGCTGTG	2.86253	43.2411		Uterus_1.TAGCATATCTCTGCTGTG	-5.31844	38.6992
Uterus_1.TAGCATTACTTCCGAGTA	32.7908	16.6429		Uterus_1.TAGCATTACTTCCGAGTA	0.879567	43.4581		Uterus_1.TAGCATTACTTCCGAGTA	4.71288	45.0577		Uterus_1.TAGCATTACTTCCGAGTA	-9.71066	39.9879
Uterus_1.CTCGCATGCAATATTTGC	23.8678	23.0029		Uterus_1.CTCGCATGCAATATTTGC	4.33499	41.7146		Uterus_1.CTCGCATGCAATATTTGC	8.06524	38.9217		Uterus_1.CTCGCATGCAATATTTGC	-10.4438	37.5891
Uterus_1.ACAATACTGTGTAGCGAG	8.46094	33.95		Uterus_1.ACAATACTGTGTAGCGAG	30.4887	32.218		Uterus_1.ACAATACTGTGTAGCGAG	31.7573	27.1682		Uterus_1.ACAATACTGTGTAGCGAG	29.7769	-1.41735
Uterus_1.TATGTAGGCTGCCTTCTG	9.58657	9.51094		Uterus_1.TATGTAGGCTGCCTTCTG	4.14814	14.3974		Uterus_1.TATGTAGGCTGCCTTCTG	5.58148	20.7357		Uterus_1.TATGTAGGCTGCCTTCTG	-5.86207	-32.3804
Uterus_1.CCATCTCCGACGGCGAAT	32.2982	18.0918		Uterus_1.CCATCTCCGACGGCGAAT	6.18933	40.6976		Uterus_1.CCATCTCCGACGGCGAAT	6.12602	35.6641		Uterus_1.CCATCTCCGACGGCGAAT	-11.4867	41.7042
Uterus_1.GTTGCCTAGCATGTTGCC	34.3702	11.9111		Uterus_1.GTTGCCTAGCATGTTGCC	4.7101	38.8438		Uterus_1.GTTGCCTAGCATGTTGCC	5.4133	38.8155		Uterus_1.GTTGCCTAGCATGTTGCC	-2.95029	37.9283
Uterus_1.TAGTCGCGCTTGGCCCTC	9.50999	9.88959		Uterus_1.TAGTCGCGCTTGGCCCTC	3.34764	13.4316		Uterus_1.TAGTCGCGCTTGGCCCTC	30.817	-4.77714		Uterus_1.TAGTCGCGCTTGGCCCTC	-0.638774	-24.3401
Uterus_1.TCGTAACCATCTTGATCA	2.67387	24.7715		Uterus_1.TCGTAACCATCTTGATCA	31.6824	13.0875		Uterus_1.TCGTAACCATCTTGATCA	20.9575	7.04485		Uterus_1.TCGTAACCATCTTGATCA	22.6699	-4.84006
Uterus_1.GAGATCAAAACGAATAAA	4.68403	5.23475		Uterus_1.GAGATCAAAACGAATAAA	5.24687	15.0155		Uterus_1.GAGATCAAAACGAATAAA	-19.788	-5.39402		Uterus_1.GAGATCAAAACGAATAAA	0.684022	-23.6275
Uterus_1.GAGGAGAGTTTAATCAAC	30.4283	16.0701		Uterus_1.GAGGAGAGTTTAATCAAC	4.94075	38.7626		Uterus_1.GAGGAGAGTTTAATCAAC	5.44708	38.5536		Uterus_1.GAGGAGAGTTTAATCAAC	0.680346	25.2631
Uterus_1.TGCGGAGCGTCCGAGGAG	29.6556	5.81166		Uterus_1.TGCGGAGCGTCCGAGGAG	1.84465	43.3656		Uterus_1.TGCGGAGCGTCCGAGGAG	4.14061	43.9222		Uterus_1.TGCGGAGCGTCCGAGGAG	2.59618	24.799
Uterus_1.TGTCACAGTCGTGCGTCC	35.6983	14.3365		Uterus_1.TGTCACAGTCGTGCGTCC	-1.4546	42.7478		Uterus_1.TGTCACAGTCGTGCGTCC	-1.72692	41.5876		Uterus_1.TGTCACAGTCGTGCGTCC	-11.3196	39.2429
Uterus_1.AGCGAGGGTACAAAAACG	5.87852	24.1957		Uterus_1.AGCGAGGGTACAAAAACG	29.0421	12.896		Uterus_1.AGCGAGGGTACAAAAACG	18.8233	6.91312		Uterus_1.AGCGAGGGTACAAAAACG	16.9526	-5.97555
Uterus_2.CCTTTCGGCTGCCTTCTG	1.55015	4.92528		Uterus_2.CCTTTCGGCTGCCTTCTG	-6.30916	12.2524		Uterus_2.CCTTTCGGCTGCCTTCTG	0.103855	-23.2165		Uterus_2.CCTTTCGGCTGCCTTCTG	-5.12611	-24.7387
Uterus_2.GTAATGTTCCGCTAAGGG	-9.793	-2.67715		Uterus_2.GTAATGTTCCGCTAAGGG	-31.3429	2.18101		Uterus_2.GTAATGTTCCGCTAAGGG	-6.36127	-16.3791		Uterus_2.GTAATGTTCCGCTAAGGG	-14.4788	-29.1464
Uterus_1.GTAATGAGTTTAGTTGCC	8.28868	8.19597		Uterus_1.GTAATGAGTTTAGTTGCC	4.22554	15.8602		Uterus_1.GTAATGAGTTTAGTTGCC	5.26856	21.8614		Uterus_1.GTAATGAGTTTAGTTGCC	-12.5187	-31.9955
Uterus_1.GCGAATAGGACTCGCACC	13.7799	31.6783		Uterus_1.GCGAATAGGACTCGCACC	21.3899	30.9781		Uterus_1.GCGAATAGGACTCGCACC	26.0744	23.3436		Uterus_1.GCGAATAGGACTCGCACC	24.7611	-3.24452
Uterus_2.AAGCGGGTGGTAGACACT	14.1266	3.72248		Uterus_2.AAGCGGGTGGTAGACACT	-3.89747	38.973		Uterus_2.AAGCGGGTGGTAGACACT	-17.6549	14.4054		Uterus_2.AAGCGGGTGGTAGACACT	-11.9333	14.9737
Uterus_1.CCTAGATTAACTTTAACT	30.0788	13.1673		Uterus_1.CCTAGATTAACTTTAACT	5.15759	42.0892		Uterus_1.CCTAGATTAACTTTAACT	7.17125	44.2411		Uterus_1.CCTAGATTAACTTTAACT	-10.227	37.3674
Uterus_1.TACTTCATTCCAAGCGAG	28.7664	16.5685		Uterus_1.TACTTCATTCCAAGCGAG	3.47745	37.6755		Uterus_1.TACTTCATTCCAAGCGAG	6.69693	36.1427		Uterus_1.TACTTCATTCCAAGCGAG	-3.34864	28.6927
Uterus_1.TTCATAAGATGGGTATAC	9.60398	9.76312		Uterus_1.TTCATAAGATGGGTATAC	3.61023	14.0397		Uterus_1.TTCATAAGATGGGTATAC	30.7251	-5.75494		Uterus_1.TTCATAAGATGGGTATAC	-17.1872	-37.4748
Uterus_1.ATCTCTTAGTCGTCACTT	9.33424	8.77768		Uterus_1.ATCTCTTAGTCGTCACTT	4.36675	15.8633		Uterus_1.ATCTCTTAGTCGTCACTT	5.8222	22.1997		Uterus_1.ATCTCTTAGTCGTCACTT	-10.1773	-30.3643
Uterus_1.CGGCAGCAACAACATCCC	33.9516	16.2422		Uterus_1.CGGCAGCAACAACATCCC	0.132136	42.7068		Uterus_1.CGGCAGCAACAACATCCC	-0.828485	41.0362		Uterus_1.CGGCAGCAACAACATCCC	-5.28452	32.7884
Uterus_1.CTGTGTGGCTGCTTTAGG	34.8846	12.2696		Uterus_1.CTGTGTGGCTGCTTTAGG	3.11054	41.5682		Uterus_1.CTGTGTGGCTGCTTTAGG	4.25519	43.0465		Uterus_1.CTGTGTGGCTGCTTTAGG	-10.2079	39.4976
Uterus_2.AACGCCCGTATTTAAGGG	30.8792	7.88623		Uterus_2.AACGCCCGTATTTAAGGG	-6.83458	32.8351		Uterus_2.AACGCCCGTATTTAAGGG	-8.83308	30.91		Uterus_2.AACGCCCGTATTTAAGGG	2.4839	41.1246
Uterus_1.GCTGTGAAAGTTCCTTTC	33.2419	18.2999		Uterus_1.GCTGTGAAAGTTCCTTTC	-2.66355	38.7932		Uterus_1.GCTGTGAAAGTTCCTTTC	-0.857502	42.0111		Uterus_1.GCTGTGAAAGTTCCTTTC	-15.3019	35.7026
Uterus_1.ACCTGATAAGGGCCGCTA	34.2056	11.4121		Uterus_1.ACCTGATAAGGGCCGCTA	-1.27822	37.9976		Uterus_1.ACCTGATAAGGGCCGCTA	2.03056	40.2434		Uterus_1.ACCTGATAAGGGCCGCTA	-9.06542	27.1849
Uterus_1.GCTGTGCTCCATCCAGAC	31.6249	8.20685		Uterus_1.GCTGTGCTCCATCCAGAC	2.46217	42.8546		Uterus_1.GCTGTGCTCCATCCAGAC	3.60539	45.3962		Uterus_1.GCTGTGCTCCATCCAGAC	-7.95033	32.3581
Uterus_1.GTGGTATGGATGGGTACA	29.254	17.8541		Uterus_1.GTGGTATGGATGGGTACA	3.86763	42.5688		Uterus_1.GTGGTATGGATGGGTACA	1.85254	44.8257		Uterus_1.GTGGTATGGATGGGTACA	-11.1002	34.8551
Uterus_1.CGAGTAATTCCACAACAA	31.8966	16.8026		Uterus_1.CGAGTAATTCCACAACAA	-0.297275	41.7158		Uterus_1.CGAGTAATTCCACAACAA	-0.85757	42.0076		Uterus_1.CGAGTAATTCCACAACAA	-9.0881	30.5998
Uterus_1.CATCCCTCAAAGAATAAA	5.72235	23.2399		Uterus_1.CATCCCTCAAAGAATAAA	30.6114	13.4537		Uterus_1.CATCCCTCAAAGAATAAA	16.9595	10.1715		Uterus_1.CATCCCTCAAAGAATAAA	18.2438	-8.03281
Uterus_1.GCAGGACAAAGTCACAAG	11.9608	32.3329		Uterus_1.GCAGGACAAAGTCACAAG	18.5565	36.4066		Uterus_1.GCAGGACAAAGTCACAAG	25.3599	29.2495		Uterus_1.GCAGGACAAAGTCACAAG	20.3948	-3.3112
Uterus_1.GCTGTGCCGCTACTGTGT	30.9251	14.9297		Uterus_1.GCTGTGCCGCTACTGTGT	0.360107	37.7528		Uterus_1.GCTGTGCCGCTACTGTGT	5.13129	33.7389		Uterus_1.GCTGTGCCGCTACTGTGT	-6.93135	33.3792
Uterus_1.CAAAGTTTGGACCTCCAT	32.4337	16.941		Uterus_1.CAAAGTTTGGACCTCCAT	3.88444	43.0717		Uterus_1.CAAAGTTTGGACCTCCAT	4.16811	43.3879		Uterus_1.CAAAGTTTGGACCTCCAT	-8.90407	29.4577
Uterus_1.ATTTGCATCAACACCTGA	-10.6	0.995919		Uterus_1.ATTTGCATCAACACCTGA	1.49269	9.7647		Uterus_1.ATTTGCATCAACACCTGA	-4.65616	-16.454		Uterus_1.ATTTGCATCAACACCTGA	10.5896	-32.5806
Uterus_1.AGTTTAAGCGAGACAATA	33.0178	11.0701		Uterus_1.AGTTTAAGCGAGACAATA	2.61318	38.0443		Uterus_1.AGTTTAAGCGAGACAATA	4.63225	42.6938		Uterus_1.AGTTTAAGCGAGACAATA	-5.93712	30.7119
Uterus_1.TTGGACCCGACGTAGCAT	29.5047	16.3393		Uterus_1.TTGGACCCGACGTAGCAT	3.69991	41.0442		Uterus_1.TTGGACCCGACGTAGCAT	9.72417	41.5987		Uterus_1.TTGGACCCGACGTAGCAT	-10.8407	27.1387
Uterus_2.TCTACCGTGGTAGGGCGA	22.0648	2.3607		Uterus_2.TCTACCGTGGTAGGGCGA	-6.77135	23.3034		Uterus_2.TCTACCGTGGTAGGGCGA	16.9462	4.32675		Uterus_2.TCTACCGTGGTAGGGCGA	-12.0353	20.4106
Uterus_1.GCAGGATCAAAGACTTAT	34.137	9.78545		Uterus_1.GCAGGATCAAAGACTTAT	1.01861	43.4825		Uterus_1.GCAGGATCAAAGACTTAT	5.35786	45.4181		Uterus_1.GCAGGATCAAAGACTTAT	-2.62704	37.9569
Uterus_1.TTCCGCAGGACTGAACGC	32.7055	15.6794		Uterus_1.TTCCGCAGGACTGAACGC	5.33812	41.7519		Uterus_1.TTCCGCAGGACTGAACGC	6.20435	43.3801		Uterus_1.TTCCGCAGGACTGAACGC	-9.99554	21.0352
Uterus_2.CCAGACGCCCTCGCCCTC	14.7158	32.4109		Uterus_2.CCAGACGCCCTCGCCCTC	21.3201	33.4306		Uterus_2.CCAGACGCCCTCGCCCTC	25.3314	21.9651		Uterus_2.CCAGACGCCCTCGCCCTC	29.4459	-1.17756
Uterus_1.AGGACTGAATTACTGAAA	9.66209	9.54767		Uterus_1.AGGACTGAATTACTGAAA	3.50111	13.1899		Uterus_1.AGGACTGAATTACTGAAA	31.0526	-5.85892		Uterus_1.AGGACTGAATTACTGAAA	-1.00301	-24.0257
Uterus_1.CTCGCATGAAGCATCAAC	22.6653	24.5382		Uterus_1.CTCGCATGAAGCATCAAC	2.55845	43.4998		Uterus_1.CTCGCATGAAGCATCAAC	4.25066	45.2451		Uterus_1.CTCGCATGAAGCATCAAC	-0.346044	48.3877
Uterus_1.AGGACTACACCCGGACAT	30.1843	14.2368		Uterus_1.AGGACTACACCCGGACAT	4.91972	38.6491		Uterus_1.AGGACTACACCCGGACAT	7.84323	38.5565		Uterus_1.AGGACTACACCCGGACAT	-1.33753	27.1517
Uterus_1.TAGAGATTAACTGCAGGA	31.1875	13.8551		Uterus_1.TAGAGATTAACTGCAGGA	2.61144	42.4678		Uterus_1.TAGAGATTAACTGCAGGA	3.63709	44.4183		Uterus_1.TAGAGATTAACTGCAGGA	-6.99918	34.6362
Uterus_1.TCTACCAGATGGCGCACC	33.6882	10.1748		Uterus_1.TCTACCAGATGGCGCACC	-2.76964	38.5777		Uterus_1.TCTACCAGATGGCGCACC	1.6146	44.3573		Uterus_1.TCTACCAGATGGCGCACC	-13.3492	28.5193
Uterus_1.CCGCTACATGATGCCCTC	12.2877	31.1532		Uterus_1.CCGCTACATGATGCCCTC	18.7936	30.5943		Uterus_1.CCGCTACATGATGCCCTC	28.3297	24.0565		Uterus_1.CCGCTACATGATGCCCTC	25.3724	-6.9456
Uterus_1.GCGAATGCTCAAGGGCGA	20.9443	6.10025		Uterus_1.GCGAATGCTCAAGGGCGA	-6.30596	24.839		Uterus_1.GCGAATGCTCAAGGGCGA	-12.8813	26.1067		Uterus_1.GCGAATGCTCAAGGGCGA	-12.4624	30.6302
Uterus_1.TTCCGCACAATATTTAGG	34.459	12.1346		Uterus_1.TTCCGCACAATATTTAGG	3.08461	38.8863		Uterus_1.TTCCGCACAATATTTAGG	4.84335	39.9667		Uterus_1.TTCCGCACAATATTTAGG	-3.82053	29.6396
Uterus_1.CTCGCAGACACTTTTAGG	9.70367	9.54927		Uterus_1.CTCGCAGACACTTTTAGG	3.18062	14.8998		Uterus_1.CTCGCAGACACTTTTAGG	6.52504	20.4144		Uterus_1.CTCGCAGACACTTTTAGG	-8.85423	-27.9963
Uterus_1.GAGGAGTTCCGCGCTCAA	30.9831	16.2175		Uterus_1.GAGGAGTTCCGCGCTCAA	-0.867795	37.7958		Uterus_1.GAGGAGTTCCGCGCTCAA	0.161287	40.9493		Uterus_1.GAGGAGTTCCGCGCTCAA	-0.941848	22.571
Uterus_2.GATCTTGAACGCGGGCGA	15.9986	1.0379		Uterus_2.GATCTTGAACGCGGGCGA	-1.39213	17.9827		Uterus_2.GATCTTGAACGCGGGCGA	1.01466	10.7733		Uterus_2.GATCTTGAACGCGGGCGA	-10.2757	-23.6398
Uterus_1.ACACCCCGCACCTCACTT	29.721	13.9292		Uterus_1.ACACCCCGCACCTCACTT	2.70038	38.553		Uterus_1.ACACCCCGCACCTCACTT	4.16124	43.2703		Uterus_1.ACACCCCGCACCTCACTT	-9.65609	20.2371
Uterus_1.CTCCATCATCCCAACCTA	34.0165	15.5359		Uterus_1.CTCCATCATCCCAACCTA	-1.83288	41.213		Uterus_1.CTCCATCATCCCAACCTA	-1.77935	40.0314		Uterus_1.CTCCATCATCCCAACCTA	-0.0622236	40.5549
Uterus_1.CGCACCGCGAATAGCGAG	9.46174	9.3583		Uterus_1.CGCACCGCGAATAGCGAG	3.15088	12.7017		Uterus_1.CGCACCGCGAATAGCGAG	15.9366	6.13593		Uterus_1.CGCACCGCGAATAGCGAG	-12.163	-31.9541
Uterus_1.ATTCCATCGTAACTTCTG	31.2344	17.597		Uterus_1.ATTCCATCGTAACTTCTG	6.12027	37.8899		Uterus_1.ATTCCATCGTAACTTCTG	10.3179	38.3553		Uterus_1.ATTCCATCGTAACTTCTG	-10.4511	36.7301
Uterus_1.CTCCATGCAGGAAAAGTT	30.3339	13.9685		Uterus_1.CTCCATGCAGGAAAAGTT	3.37746	39.6513		Uterus_1.CTCCATGCAGGAAAAGTT	8.73372	40.349		Uterus_1.CTCCATGCAGGAAAAGTT	0.520875	23.8354
Uterus_1.GTAATGATGGCGACAATA	9.04888	1.83847		Uterus_1.GTAATGATGGCGACAATA	7.72474	10.5656		Uterus_1.GTAATGATGGCGACAATA	4.38959	3.72754		Uterus_1.GTAATGATGGCGACAATA	-6.45985	-33.2404
Uterus_1.GGACATCGCTTGCTCCAT	33.7199	9.91213		Uterus_1.GGACATCGCTTGCTCCAT	-0.892862	42.864		Uterus_1.GGACATCGCTTGCTCCAT	2.42478	43.1265		Uterus_1.GGACATCGCTTGCTCCAT	-10.8583	31.3239
Uterus_2.TTTAGGTTCATATGCGGA	9.2417	-10.8566		Uterus_2.TTTAGGTTCATATGCGGA	3.80799	12.2227		Uterus_2.TTTAGGTTCATATGCGGA	28.7255	-0.509515		Uterus_2.TTTAGGTTCATATGCGGA	-7.51177	-33.1692
Uterus_1.CACAAGGAACGCGAATTA	23.8785	22.6476		Uterus_1.CACAAGGAACGCGAATTA	6.91609	39.729		Uterus_1.CACAAGGAACGCGAATTA	11.1655	40.8657		Uterus_1.CACAAGGAACGCGAATTA	-10.6044	29.7238
Uterus_1.ACTTATAATAAAGCAGGA	9.61082	9.21985		Uterus_1.ACTTATAATAAAGCAGGA	3.79896	14.4253		Uterus_1.ACTTATAATAAAGCAGGA	6.69966	22.4827		Uterus_1.ACTTATAATAAAGCAGGA	-10.2441	-30.9917
Uterus_1.AGTCGTATACAGAACGCC	32.36	13.6448		Uterus_1.AGTCGTATACAGAACGCC	5.03889	41.9533		Uterus_1.AGTCGTATACAGAACGCC	5.59564	43.0816		Uterus_1.AGTCGTATACAGAACGCC	-12.9724	35.1544
Uterus_1.ACGAGCCGTATTTCACTT	30.883	14.6853		Uterus_1.ACGAGCCGTATTTCACTT	5.85414	42.0369		Uterus_1.ACGAGCCGTATTTCACTT	8.16039	43.0936		Uterus_1.ACGAGCCGTATTTCACTT	-10.9353	25.8781
Uterus_1.ATCAACAATAAAAGGGTC	33.3049	15.3532		Uterus_1.ATCAACAATAAAAGGGTC	4.34376	39.5687		Uterus_1.ATCAACAATAAAAGGGTC	9.04595	41.245		Uterus_1.ATCAACAATAAAAGGGTC	-6.93652	16.9487
Uterus_1.AGCGAGAAAACGCTGTGT	10.212	8.53855		Uterus_1.AGCGAGAAAACGCTGTGT	4.50224	17.0299		Uterus_1.AGCGAGAAAACGCTGTGT	8.37115	29.6392		Uterus_1.AGCGAGAAAACGCTGTGT	-8.86863	-27.6323
Uterus_1.ATCAACTATTGTAATAAA	13.8763	31.8175		Uterus_1.ATCAACTATTGTAATAAA	23.1281	32.9067		Uterus_1.ATCAACTATTGTAATAAA	28.7417	25.2269		Uterus_1.ATCAACTATTGTAATAAA	36.2427	-5.88338
Uterus_1.ATCTCTCCGACGGCCTAG	33.6723	16.9677		Uterus_1.ATCTCTCCGACGGCCTAG	5.61707	39.0214		Uterus_1.ATCTCTCCGACGGCCTAG	5.45445	39.0071		Uterus_1.ATCTCTCCGACGGCCTAG	-0.821592	29.181
Uterus_1.AAGTACGCCTAGCGCTTG	30.3079	15.4492		Uterus_1.AAGTACGCCTAGCGCTTG	-2.33555	39.2844		Uterus_1.AAGTACGCCTAGCGCTTG	-1.43265	40.3785		Uterus_1.AAGTACGCCTAGCGCTTG	-1.56199	38.0573
Uterus_1.GAACGCGGGCGACGTGGC	34.1469	15.0732		Uterus_1.GAACGCGGGCGACGTGGC	0.772756	39.5441		Uterus_1.GAACGCGGGCGACGTGGC	2.39731	39.9174		Uterus_1.GAACGCGGGCGACGTGGC	-6.25413	19.8615
Uterus_1.GCGAATCTCCATACAATA	6.69498	32.4026		Uterus_1.GCGAATCTCCATACAATA	30.8652	29.3639		Uterus_1.GCGAATCTCCATACAATA	34.9424	25.212		Uterus_1.GCGAATCTCCATACAATA	20.7019	-3.39344
Uterus_1.TTCATACGTATTAGATGG	32.3517	17.132		Uterus_1.TTCATACGTATTAGATGG	1.7113	43.2045		Uterus_1.TTCATACGTATTAGATGG	3.27447	42.9449		Uterus_1.TTCATACGTATTAGATGG	-3.82212	25.8854
Uterus_1.TAGCATCCGCTAAGCGAG	22.9484	2.22274		Uterus_1.TAGCATCCGCTAAGCGAG	-3.34562	33.1467		Uterus_1.TAGCATCCGCTAAGCGAG	0.737595	33.0171		Uterus_1.TAGCATCCGCTAAGCGAG	-8.18557	30.8896
Uterus_1.TTCCGCTAGTCGAACGCC	30.9984	12.1002		Uterus_1.TTCCGCTAGTCGAACGCC	-0.0953832	35.5754		Uterus_1.TTCCGCTAGTCGAACGCC	4.7283	35.5544		Uterus_1.TTCCGCTAGTCGAACGCC	-8.43748	26.1224
Uterus_1.AACCTACCGCTAGTTGCC	13.2144	30.6338		Uterus_1.AACCTACCGCTAGTTGCC	18.5797	30.4595		Uterus_1.AACCTACCGCTAGTTGCC	25.5019	27.301		Uterus_1.AACCTACCGCTAGTTGCC	23.1977	-5.97114
Uterus_1.GTGGTAAAGCGGCAAAGT	33.9833	12.5527		Uterus_1.GTGGTAAAGCGGCAAAGT	0.470586	39.8651		Uterus_1.GTGGTAAAGCGGCAAAGT	0.644961	37.2803		Uterus_1.GTGGTAAAGCGGCAAAGT	2.30402	20.8945
Uterus_1.CTGAAATAGTCGCTCCAT	35.0951	15.8614		Uterus_1.CTGAAATAGTCGCTCCAT	5.12157	43.5016		Uterus_1.CTGAAATAGTCGCTCCAT	6.22289	45.3798		Uterus_1.CTGAAATAGTCGCTCCAT	-3.98954	31.8001
Uterus_1.GAATTAGTTGCCTTTAGG	29.6746	17.3223		Uterus_1.GAATTAGTTGCCTTTAGG	2.38238	38.6479		Uterus_1.GAATTAGTTGCCTTTAGG	-2.97911	26.1863		Uterus_1.GAATTAGTTGCCTTTAGG	-9.14669	29.4799
Uterus_1.GTCGGTGCGTCCGTCCCG	34.6285	13.3969		Uterus_1.GTCGGTGCGTCCGTCCCG	-2.47757	41.8311		Uterus_1.GTCGGTGCGTCCGTCCCG	0.208236	41.6811		Uterus_1.GTCGGTGCGTCCGTCCCG	-8.1686	38.0302
Uterus_1.CTCCATCTGTGTTCAAAG	31.0926	12.376		Uterus_1.CTCCATCTGTGTTCAAAG	3.60427	40.6315		Uterus_1.CTCCATCTGTGTTCAAAG	3.79547	45.3917		Uterus_1.CTCCATCTGTGTTCAAAG	-10.9704	29.7524
Uterus_1.ACGAGCGGCTGCGGACAT	10.3853	9.03365		Uterus_1.ACGAGCGGCTGCGGACAT	2.92414	12.4949		Uterus_1.ACGAGCGGCTGCGGACAT	5.55638	20.3078		Uterus_1.ACGAGCGGCTGCGGACAT	-6.82642	-34.0545
Uterus_1.GCAGGAACCTGAGGGCGA	29.067	15.6243		Uterus_1.GCAGGAACCTGAGGGCGA	4.4801	43.3476		Uterus_1.GCAGGAACCTGAGGGCGA	6.15585	45.0306		Uterus_1.GCAGGAACCTGAGGGCGA	-11.1374	15.0509
Uterus_1.CAACAAGTGGTATCACTT	9.78735	32.4514		Uterus_1.CAACAAGTGGTATCACTT	18.996	30.0708		Uterus_1.CAACAAGTGGTATCACTT	25.5081	27.0836		Uterus_1.CAACAAGTGGTATCACTT	27.7844	-2.01322
Uterus_1.GAGATCATACAGCCAGAC	11.4805	30.1404		Uterus_1.GAGATCATACAGCCAGAC	18.1078	34.694		Uterus_1.GAGATCATACAGCCAGAC	24.3839	23.2545		Uterus_1.GAGATCATACAGCCAGAC	26.1233	-3.21055
Uterus_1.GAGGAGAGTCGTTGGATG	34.1182	14.128		Uterus_1.GAGGAGAGTCGTTGGATG	6.79025	41.0103		Uterus_1.GAGGAGAGTCGTTGGATG	8.46831	43.2834		Uterus_1.GAGGAGAGTCGTTGGATG	0.868428	34.6134
Uterus_1.TAGTCGTTTAGGTTCATA	32.1229	16.9761		Uterus_1.TAGTCGTTTAGGTTCATA	1.97408	43.2756		Uterus_1.TAGTCGTTTAGGTTCATA	3.73236	44.0903		Uterus_1.TAGTCGTTTAGGTTCATA	-4.45472	33.2482
Uterus_1.TCACTTGATCTTACAATA	30.6313	16.7152		Uterus_1.TCACTTGATCTTACAATA	6.68716	40.8862		Uterus_1.TCACTTGATCTTACAATA	10.6086	41.3316		Uterus_1.TCACTTGATCTTACAATA	-7.47211	24.9959
Uterus_1.AGCGAGTGAAGCCCAGAC	30.7048	16.3069		Uterus_1.AGCGAGTGAAGCCCAGAC	3.6662	39.3094		Uterus_1.AGCGAGTGAAGCCCAGAC	6.63324	39.2708		Uterus_1.AGCGAGTGAAGCCCAGAC	-1.88483	33.4915
Uterus_1.CTGAAAGCCTAGACGTTG	32.4012	14.3665		Uterus_1.CTGAAAGCCTAGACGTTG	1.04304	40.1371		Uterus_1.CTGAAAGCCTAGACGTTG	5.84057	38.7697		Uterus_1.CTGAAAGCCTAGACGTTG	-4.44098	22.1511
Uterus_1.AAGCGGGCCCTCATCTCT	4.50526	5.67782		Uterus_1.AAGCGGGCCCTCATCTCT	3.25432	13.08		Uterus_1.AAGCGGGCCCTCATCTCT	-13.2662	13.5565		Uterus_1.AAGCGGGCCCTCATCTCT	-0.829953	-24.7635
Uterus_1.ACAATACGTGGCCAACAA	4.53729	23.5083		Uterus_1.ACAATACGTGGCCAACAA	28.7494	12.5888		Uterus_1.ACAATACGTGGCCAACAA	18.702	8.76474		Uterus_1.ACAATACGTGGCCAACAA	9.11046	-11.9498
Uterus_2.ACCTGATTCATAAGCGAG	14.6456	12.9477		Uterus_2.ACCTGATTCATAAGCGAG	4.08392	23.6095		Uterus_2.ACCTGATTCATAAGCGAG	20.9852	-1.40369		Uterus_2.ACCTGATTCATAAGCGAG	-21.6743	6.83163
Uterus_1.CGAGTATATTGTGCTCAA	33.859	9.49853		Uterus_1.CGAGTATATTGTGCTCAA	-2.87001	38.1456		Uterus_1.CGAGTATATTGTGCTCAA	3.77137	45.2041		Uterus_1.CGAGTATATTGTGCTCAA	-9.51894	40.6638
Uterus_1.TTCATACGAGTAATCTCT	34.6334	15.4658		Uterus_1.TTCATACGAGTAATCTCT	6.10396	42.5319		Uterus_1.TTCATACGAGTAATCTCT	7.03015	44.7233		Uterus_1.TTCATACGAGTAATCTCT	-6.12686	50.0778
Uterus_1.GCCCTCCATGATCGGCAG	22.6217	2.45124		Uterus_1.GCCCTCCATGATCGGCAG	-1.65557	41.3793		Uterus_1.GCCCTCCATGATCGGCAG	-16.707	37.1152		Uterus_1.GCCCTCCATGATCGGCAG	-4.90525	26.1071
Uterus_1.AAAACGGCAGGACCTAGA	34.2463	15.3397		Uterus_1.AAAACGGCAGGACCTAGA	5.78675	42.3186		Uterus_1.AAAACGGCAGGACCTAGA	7.00448	43.7671		Uterus_1.AAAACGGCAGGACCTAGA	-1.34849	27.1591
Uterus_1.GCCTAGGAATTATAAGGG	32.0907	14.9598		Uterus_1.GCCTAGGAATTATAAGGG	0.255727	36.6713		Uterus_1.GCCTAGGAATTATAAGGG	-0.828295	37.7119		Uterus_1.GCCTAGGAATTATAAGGG	-3.00717	28.3322
Uterus_1.GTCGGTCGCTTGCCAGAC	32.0514	18.5409		Uterus_1.GTCGGTCGCTTGCCAGAC	-1.12382	39.8908		Uterus_1.GTCGGTCGCTTGCCAGAC	-0.595262	39.1273		Uterus_1.GTCGGTCGCTTGCCAGAC	-13.003	45.8087
Uterus_1.ACTTATTCAAAGGTCGGT	33.1713	14.2019		Uterus_1.ACTTATTCAAAGGTCGGT	-1.61678	42.2673		Uterus_1.ACTTATTCAAAGGTCGGT	1.9468	44.36		Uterus_1.ACTTATTCAAAGGTCGGT	-9.15854	31.2738
Uterus_2.GTATACTTCATATCACTT	-6.00736	11.1705		Uterus_2.GTATACTTCATATCACTT	23.116	7.11679		Uterus_2.GTATACTTCATATCACTT	20.8457	-2.44422		Uterus_2.GTATACTTCATATCACTT	26.4581	2.64405
Uterus_1.GCAGGAAACCTACTTCTG	34.0283	15.1322		Uterus_1.GCAGGAAACCTACTTCTG	3.53294	39.0529		Uterus_1.GCAGGAAACCTACTTCTG	4.65585	35.7395		Uterus_1.GCAGGAAACCTACTTCTG	0.15229	21.6128
Uterus_1.AAAACGCCAGACACTTAT	31.7973	13.9365		Uterus_1.AAAACGCCAGACACTTAT	4.61237	41.9282		Uterus_1.AAAACGCCAGACACTTAT	6.49772	44.8724		Uterus_1.AAAACGCCAGACACTTAT	-2.12229	33.7938
Uterus_1.CGTATTCTTCTGCGGCAG	33.0051	15.4234		Uterus_1.CGTATTCTTCTGCGGCAG	6.9366	40.6164		Uterus_1.CGTATTCTTCTGCGGCAG	10.0026	41.0417		Uterus_1.CGTATTCTTCTGCGGCAG	-4.37033	23.2881
Uterus_1.CCAGACTAGCATCTCGCA	30.7413	17.3838		Uterus_1.CCAGACTAGCATCTCGCA	4.54117	37.7559		Uterus_1.CCAGACTAGCATCTCGCA	6.24543	39.3867		Uterus_1.CCAGACTAGCATCTCGCA	3.29572	30.6807
Uterus_1.GGCTGCCGTATTATCTCT	33.3667	12.0774		Uterus_1.GGCTGCCGTATTATCTCT	0.44157	36.3806		Uterus_1.GGCTGCCGTATTATCTCT	0.631497	37.6995		Uterus_1.GGCTGCCGTATTATCTCT	-7.80942	38.2071
Uterus_1.GGTACATACTTCTATGTA	-0.705335	20.1098		Uterus_1.GGTACATACTTCTATGTA	26.4467	8.10668		Uterus_1.GGTACATACTTCTATGTA	16.7838	10.9183		Uterus_1.GGTACATACTTCTATGTA	18.4958	-4.06254
Uterus_1.TGTGCGCACAAGCATCCC	32.0815	12.9792		Uterus_1.TGTGCGCACAAGCATCCC	5.7682	42.2621		Uterus_1.TGTGCGCACAAGCATCCC	7.99469	43.5924		Uterus_1.TGTGCGCACAAGCATCCC	-2.97513	25.3929
Uterus_1.GGACATCATCCCGTTGCC	23.2014	23.5653		Uterus_1.GGACATCATCCCGTTGCC	-3.59763	36.5568		Uterus_1.GGACATCATCCCGTTGCC	2.12559	38.2987		Uterus_1.GGACATCATCCCGTTGCC	-4.51684	23.5303
Uterus_1.TGTGCGGTCCCGTTCCGC	23.9622	1.95411		Uterus_1.TGTGCGGTCCCGTTCCGC	-0.796646	31.4319		Uterus_1.TGTGCGGTCCCGTTCCGC	3.99625	36.9992		Uterus_1.TGTGCGGTCCCGTTCCGC	-5.06573	26.7911
Uterus_1.TCAAAGAGATGGTTTAGG	34.2382	13.6653		Uterus_1.TCAAAGAGATGGTTTAGG	5.70477	39.2166		Uterus_1.TCAAAGAGATGGTTTAGG	10.109	41.2868		Uterus_1.TCAAAGAGATGGTTTAGG	-5.51112	26.5336
Uterus_1.CCATCTGGGTTTTTCCGC	34.5733	13.334		Uterus_1.CCATCTGGGTTTTTCCGC	-0.922705	40.5664		Uterus_1.CCATCTGGGTTTTTCCGC	-9.1937	30.8004		Uterus_1.CCATCTGGGTTTTTCCGC	-9.86743	27.8689
Uterus_1.AGCGAGGAATTAGGGCGA	33.7852	10.9527		Uterus_1.AGCGAGGAATTAGGGCGA	5.08917	39.5121		Uterus_1.AGCGAGGAATTAGGGCGA	6.38292	42.9595		Uterus_1.AGCGAGGAATTAGGGCGA	-6.74652	21.5335
Uterus_1.GGACATGTCCCGTGCGGA	32.1078	17.9314		Uterus_1.GGACATGTCCCGTGCGGA	3.55351	38.6677		Uterus_1.GGACATGTCCCGTGCGGA	3.10223	39.6258		Uterus_1.GGACATGTCCCGTGCGGA	-3.5209	33.4015
Uterus_1.TGTGCGCTCCATAAAGTT	34.265	15.2467		Uterus_1.TGTGCGCTCCATAAAGTT	5.64728	42.4216		Uterus_1.TGTGCGCTCCATAAAGTT	6.93443	44.5804		Uterus_1.TGTGCGCTCCATAAAGTT	1.96117	28.2398
Uterus_1.TAAGGGAAGCGGCGCACC	29.9657	13.6352		Uterus_1.TAAGGGAAGCGGCGCACC	-0.514405	36.2744		Uterus_1.TAAGGGAAGCGGCGCACC	1.95951	38.3325		Uterus_1.TAAGGGAAGCGGCGCACC	-9.85346	31.1914
Uterus_1.GCCTAGTCTACCGAATTA	33.3795	13.8437		Uterus_1.GCCTAGTCTACCGAATTA	4.96985	37.1413		Uterus_1.GCCTAGTCTACCGAATTA	10.418	38.188		Uterus_1.GCCTAGTCTACCGAATTA	-12.6034	35.0226
Uterus_1.TCTACCAGGGTCAGTCGT	32.3998	14.5786		Uterus_1.TCTACCAGGGTCAGTCGT	3.53961	41.6301		Uterus_1.TCTACCAGGGTCAGTCGT	10.2495	41.3397		Uterus_1.TCTACCAGGGTCAGTCGT	-3.31054	28.4547
Uterus_1.CCTAGAGCTCAAAACCTA	33.6287	14.7447		Uterus_1.CCTAGAGCTCAAAACCTA	0.31546	41.0955		Uterus_1.CCTAGAGCTCAAAACCTA	-0.624096	42.3517		Uterus_1.CCTAGAGCTCAAAACCTA	-9.43965	29.0771
Uterus_1.CCGACGTACTTCCCGACG	33.3652	9.94328		Uterus_1.CCGACGTACTTCCCGACG	-0.742667	35.6413		Uterus_1.CCGACGTACTTCCCGACG	4.76128	35.3102		Uterus_1.CCGACGTACTTCCCGACG	-2.82757	24.607
Uterus_1.ATCAACCTCGCAGTATAC	34.1381	16.203		Uterus_1.ATCAACCTCGCAGTATAC	0.925143	39.5317		Uterus_1.ATCAACCTCGCAGTATAC	2.34271	33.7274		Uterus_1.ATCAACCTCGCAGTATAC	-1.19433	22.5968
Uterus_1.CTCCATTCACTTTTAACT	33.2098	17.5792		Uterus_1.CTCCATTCACTTTTAACT	6.30735	38.5495		Uterus_1.CTCCATTCACTTTTAACT	8.5697	37.9945		Uterus_1.CTCCATTCACTTTTAACT	-6.8659	32.221
Uterus_1.CACAAGAATAAATACTTC	30.7608	17.7186		Uterus_1.CACAAGAATAAATACTTC	0.883752	39.9048		Uterus_1.CACAAGAATAAATACTTC	5.22165	38.9389		Uterus_1.CACAAGAATAAATACTTC	-2.90865	33.3823
Uterus_1.ACCTGAATCTCTGTGGTA	32.3542	12.0237		Uterus_1.ACCTGAATCTCTGTGGTA	6.95316	39.4539		Uterus_1.ACCTGAATCTCTGTGGTA	11.3563	39.7577		Uterus_1.ACCTGAATCTCTGTGGTA	-3.98715	33.5776
Uterus_1.GGACATCCGACGTAGAGA	9.64736	9.33064		Uterus_1.GGACATCCGACGTAGAGA	3.8055	13.4388		Uterus_1.GGACATCCGACGTAGAGA	30.1894	-5.53521		Uterus_1.GGACATCCGACGTAGAGA	-12.5706	-32.1883
Uterus_1.ACTTATCGCTTGCGCTTG	15.731	26.3038		Uterus_1.ACTTATCGCTTGCGCTTG	25.6914	23.9459		Uterus_1.ACTTATCGCTTGCGCTTG	32.6964	24.5874		Uterus_1.ACTTATCGCTTGCGCTTG	-8.21741	8.89456
Uterus_1.TCAAAGGTATACCCAGAC	33.5117	14.1622		Uterus_1.TCAAAGGTATACCCAGAC	0.622275	40.1152		Uterus_1.TCAAAGGTATACCCAGAC	7.38696	38.698		Uterus_1.TCAAAGGTATACCCAGAC	-5.74322	30.3328
Uterus_1.AACGCCCATCCCGCTGTG	33.3162	9.17889		Uterus_1.AACGCCCATCCCGCTGTG	-11.3911	37.5325		Uterus_1.AACGCCCATCCCGCTGTG	2.37242	38.4791		Uterus_1.AACGCCCATCCCGCTGTG	-9.96308	31.3385
Uterus_2.ACACCCAGATGGACACCC	22.1099	4.89994		Uterus_2.ACACCCAGATGGACACCC	-2.66361	17.1182		Uterus_2.ACACCCAGATGGACACCC	13.9743	3.076		Uterus_2.ACACCCAGATGGACACCC	-4.91174	9.9062
Uterus_1.CAACAAGGCTGCCTGTGT	6.44193	26.1454		Uterus_1.CAACAAGGCTGCCTGTGT	26.6169	11.1988		Uterus_1.CAACAAGGCTGCCTGTGT	17.8414	10.5857		Uterus_1.CAACAAGGCTGCCTGTGT	6.33491	1.69578
Uterus_1.CTCCATACAATAAGATGG	31.5476	12.1756		Uterus_1.CTCCATACAATAAGATGG	-2.09463	39.1345		Uterus_1.CTCCATACAATAAGATGG	0.924402	40.1837		Uterus_1.CTCCATACAATAAGATGG	-4.63594	22.9688
Uterus_1.ATTTGCCGCTTGGCCCTC	29.4326	17.5587		Uterus_1.ATTTGCCGCTTGGCCCTC	3.55737	39.5589		Uterus_1.ATTTGCCGCTTGGCCCTC	10.886	41.0908		Uterus_1.ATTTGCCGCTTGGCCCTC	-8.35079	27.4407
Uterus_1.AAGCGGGGTACAGAGGAG	30.7718	16.2742		Uterus_1.AAGCGGGGTACAGAGGAG	4.53925	37.5913		Uterus_1.AAGCGGGGTACAGAGGAG	8.11409	38.0691		Uterus_1.AAGCGGGGTACAGAGGAG	-5.84398	20.6961
Uterus_1.CCGCTAGCTCAACGCTTG	30.6755	13.6225		Uterus_1.CCGCTAGCTCAACGCTTG	-1.43722	42.4586		Uterus_1.CCGCTAGCTCAACGCTTG	-0.136882	42.5566		Uterus_1.CCGCTAGCTCAACGCTTG	-8.12125	37.1861
Uterus_1.AGTCGTATGCTTTCTACC	23.9806	22.5621		Uterus_1.AGTCGTATGCTTTCTACC	5.77128	42.8629		Uterus_1.AGTCGTATGCTTTCTACC	8.18436	43.7577		Uterus_1.AGTCGTATGCTTTCTACC	0.741144	32.2548
Uterus_1.GAGGAGGTAATGTACTTC	33.3503	15.1297		Uterus_1.GAGGAGGTAATGTACTTC	-0.0258654	41.6583		Uterus_1.GAGGAGGTAATGTACTTC	-0.558986	41.1027		Uterus_1.GAGGAGGTAATGTACTTC	-3.57477	37.6449
Uterus_1.CGAGTAAGATGGGTTGCC	31.8143	14.7658		Uterus_1.CGAGTAAGATGGGTTGCC	0.930443	37.2672		Uterus_1.CGAGTAAGATGGGTTGCC	7.25258	36.9055		Uterus_1.CGAGTAAGATGGGTTGCC	-8.32689	21.5472
Uterus_1.TCAAAGCACAAGTTTAGG	20.3862	16.6473		Uterus_1.TCAAAGCACAAGTTTAGG	-0.361896	37.583		Uterus_1.TCAAAGCACAAGTTTAGG	18.8022	34.7191		Uterus_1.TCAAAGCACAAGTTTAGG	-17.3334	12.8039
Uterus_1.GCTCAAAACGCCACGAGC	34.8449	13.9701		Uterus_1.GCTCAAAACGCCACGAGC	-1.99218	42.3963		Uterus_1.GCTCAAAACGCCACGAGC	-12.6665	38.2032		Uterus_1.GCTCAAAACGCCACGAGC	-0.409543	29.5642
Uterus_1.AGCGAGTACTTCGAGGAG	33.6599	10.5067		Uterus_1.AGCGAGTACTTCGAGGAG	3.29318	39.8878		Uterus_1.AGCGAGTACTTCGAGGAG	6.79494	41.1863		Uterus_1.AGCGAGTACTTCGAGGAG	1.2213	24.5345
Uterus_1.AACCTATTAACTATACAG	10.4868	31.3161		Uterus_1.AACCTATTAACTATACAG	18.9148	29.8975		Uterus_1.AACCTATTAACTATACAG	25.1767	26.0875		Uterus_1.AACCTATTAACTATACAG	24.7447	-6.37029
Uterus_1.GGTACATCACTTTAAGGG	34.0203	16.61		Uterus_1.GGTACATCACTTTAAGGG	-1.48508	42.1113		Uterus_1.GGTACATCACTTTAAGGG	-15.3454	38.0711		Uterus_1.GGTACATCACTTTAAGGG	-12.0285	29.8465
Uterus_1.CTCGCACAAAGTTGCAAT	33.0374	13.4627		Uterus_1.CTCGCACAAAGTTGCAAT	-2.52718	38.8805		Uterus_1.CTCGCACAAAGTTGCAAT	0.865221	34.9042		Uterus_1.CTCGCACAAAGTTGCAAT	-6.24736	15.9236
Uterus_1.ATCTCTTGAAGCACACCC	5.96108	24.0513		Uterus_1.ATCTCTTGAAGCACACCC	29.9762	13.5135		Uterus_1.ATCTCTTGAAGCACACCC	19.6116	5.79057		Uterus_1.ATCTCTTGAAGCACACCC	18.8224	14.5464
Uterus_1.AGGACTATCTCTTCACTT	34.2472	15.7245		Uterus_1.AGGACTATCTCTTCACTT	6.87936	41.1349		Uterus_1.AGGACTATCTCTTCACTT	10.6286	41.3026		Uterus_1.AGGACTATCTCTTCACTT	-3.13894	24.8557
Uterus_1.CTTCTGATACAGGCCCTC	33.5381	11.5089		Uterus_1.CTTCTGATACAGGCCCTC	4.04019	39.7936		Uterus_1.CTTCTGATACAGGCCCTC	4.31376	43.0515		Uterus_1.CTTCTGATACAGGCCCTC	-9.15187	31.6009
Uterus_1.GCGAATTGCGGAAGGACT	9.76889	33.0983		Uterus_1.GCGAATTGCGGAAGGACT	21.6963	34.1899		Uterus_1.GCGAATTGCGGAAGGACT	28.4269	25.3216		Uterus_1.GCGAATTGCGGAAGGACT	22.823	-5.67723
Uterus_2.CGTGGCAGTTTAAAAACG	20.2753	6.46978		Uterus_2.CGTGGCAGTTTAAAAACG	-7.19645	29.2909		Uterus_2.CGTGGCAGTTTAAAAACG	-7.44523	30.0734		Uterus_2.CGTGGCAGTTTAAAAACG	0.159233	34.73
Uterus_1.ACTTATCCGCTAATACAG	9.6296	9.78913		Uterus_1.ACTTATCCGCTAATACAG	2.98384	13.4781		Uterus_1.ACTTATCCGCTAATACAG	30.9022	-4.97303		Uterus_1.ACTTATCCGCTAATACAG	-12.0403	-31.5713
Uterus_1.CGCACCCCAGACAAGCGG	23.7911	22.9294		Uterus_1.CGCACCCCAGACAAGCGG	-0.404156	41.4719		Uterus_1.CGCACCCCAGACAAGCGG	-0.826251	42.4039		Uterus_1.CGCACCCCAGACAAGCGG	1.494	24.0865
Uterus_1.CTCCATGACACTCAACAA	30.5992	18.7371		Uterus_1.CTCCATGACACTCAACAA	6.64151	38.984		Uterus_1.CTCCATGACACTCAACAA	9.94859	38.6989		Uterus_1.CTCCATGACACTCAACAA	-9.39165	20.7107
Uterus_1.AGGACTTGCGGATGATCA	30.6698	14.872		Uterus_1.AGGACTTGCGGATGATCA	1.61185	41.0214		Uterus_1.AGGACTTGCGGATGATCA	1.39781	41.2861		Uterus_1.AGGACTTGCGGATGATCA	0.826978	25.0509
Uterus_1.AACCTACCGCTAAACGCC	30.7658	15.4637		Uterus_1.AACCTACCGCTAAACGCC	6.43766	41.0362		Uterus_1.AACCTACCGCTAAACGCC	8.64208	41.485		Uterus_1.AACCTACCGCTAAACGCC	0.612414	28.5379
Uterus_1.GATCTTGACACTCCTAGA	31.5765	14.6346		Uterus_1.GATCTTGACACTCCTAGA	1.07017	37.1933		Uterus_1.GATCTTGACACTCCTAGA	4.61359	36.8227		Uterus_1.GATCTTGACACTCCTAGA	-13.0714	34.663
Uterus_1.AGGACTTATGTACCAGAC	19.6552	0.432174		Uterus_1.AGGACTTATGTACCAGAC	-6.7943	24.5187		Uterus_1.AGGACTTATGTACCAGAC	-0.150034	36.2952		Uterus_1.AGGACTTATGTACCAGAC	-5.72236	31.2741
Uterus_1.TGCGGAGCGTCCTCAAAG	32.2551	16.5938		Uterus_1.TGCGGAGCGTCCTCAAAG	0.848845	42.6818		Uterus_1.TGCGGAGCGTCCTCAAAG	2.5778	41.8639		Uterus_1.TGCGGAGCGTCCTCAAAG	-4.52045	33.5731
Uterus_1.GCAGGACTCCATGGACAT	34.6104	12.467		Uterus_1.GCAGGACTCCATGGACAT	3.99092	43.0743		Uterus_1.GCAGGACTCCATGGACAT	3.50467	45.4798		Uterus_1.GCAGGACTCCATGGACAT	-6.10404	40.2616
Uterus_1.TGTGCGGGCTGCCATGAT	33.4341	16.1699		Uterus_1.TGTGCGGGCTGCCATGAT	-0.414586	40.8381		Uterus_1.TGTGCGGGCTGCCATGAT	-0.102923	41.3483		Uterus_1.TGTGCGGGCTGCCATGAT	-5.23518	26.0685
Uterus_1.CTGAAAGCGTCCACCTGA	31.649	13.7501		Uterus_1.CTGAAAGCGTCCACCTGA	3.81868	41.2146		Uterus_1.CTGAAAGCGTCCACCTGA	6.43734	44.8048		Uterus_1.CTGAAAGCGTCCACCTGA	2.43682	28.8907
Uterus_1.GGCTGCACGTTGGCTCAA	8.95695	8.73281		Uterus_1.GGCTGCACGTTGGCTCAA	4.16645	15.0437		Uterus_1.GGCTGCACGTTGGCTCAA	15.1996	3.17559		Uterus_1.GGCTGCACGTTGGCTCAA	-16.9776	-37.3264
Uterus_2.CTCGCAGCCCTCATTTGC	16.8422	8.3718		Uterus_2.CTCGCAGCCCTCATTTGC	-6.61987	20.1847		Uterus_2.CTCGCAGCCCTCATTTGC	3.39961	15.8367		Uterus_2.CTCGCAGCCCTCATTTGC	-27.7547	24.7402
Uterus_1.CCTAGATTAACTGATCTT	33.1377	9.7592		Uterus_1.CCTAGATTAACTGATCTT	3.19818	36.987		Uterus_1.CCTAGATTAACTGATCTT	11.1107	36.9888		Uterus_1.CCTAGATTAACTGATCTT	-1.94661	21.0656
Uterus_1.AGTCGTTATGTAGACACT	9.26339	9.77609		Uterus_1.AGTCGTTATGTAGACACT	3.47475	13.115		Uterus_1.AGTCGTTATGTAGACACT	5.58251	20.349		Uterus_1.AGTCGTTATGTAGACACT	-10.1192	-30.0615
Uterus_1.GTGGTACTCGCACCATCT	4.39248	4.29554		Uterus_1.GTGGTACTCGCACCATCT	3.16432	13.8481		Uterus_1.GTGGTACTCGCACCATCT	4.98707	21.1101		Uterus_1.GTGGTACTCGCACCATCT	-11.4094	-26.9645
Uterus_1.TCGTAACTCCATGCGAAT	34.5675	14.6824		Uterus_1.TCGTAACTCCATGCGAAT	0.987673	39.6267		Uterus_1.TCGTAACTCCATGCGAAT	3.73135	39.0616		Uterus_1.TCGTAACTCCATGCGAAT	0.780386	34.7613
Uterus_2.CGAGTATCGGGTATGGCG	15.7979	6.9202		Uterus_2.CGAGTATCGGGTATGGCG	-4.9055	22.0753		Uterus_2.CGAGTATCGGGTATGGCG	15.8917	4.505		Uterus_2.CGAGTATCGGGTATGGCG	-21.6425	39.6123
Uterus_1.GCTCAACTCCATTAGCAT	27.8384	14.8439		Uterus_1.GCTCAACTCCATTAGCAT	-0.410888	40.7881		Uterus_1.GCTCAACTCCATTAGCAT	1.05448	44.2722		Uterus_1.GCTCAACTCCATTAGCAT	-1.06936	37.8895
Uterus_1.AGATGGAGCGAGCAAAGT	9.91536	9.76917		Uterus_1.AGATGGAGCGAGCAAAGT	3.9084	15.2427		Uterus_1.AGATGGAGCGAGCAAAGT	4.99893	21.4796		Uterus_1.AGATGGAGCGAGCAAAGT	-12.9254	-32.1167
Uterus_1.CCGACGAGATGGACGTTG	29.7534	12.9659		Uterus_1.CCGACGAGATGGACGTTG	3.44726	40.9235		Uterus_1.CCGACGAGATGGACGTTG	5.42744	43.8017		Uterus_1.CCGACGAGATGGACGTTG	-7.3436	24.9102
Uterus_1.CGCACCCTCGCAAACGCC	32.9367	17.9058		Uterus_1.CGCACCCTCGCAAACGCC	6.08628	42.8535		Uterus_1.CGCACCCTCGCAAACGCC	6.5621	43.5456		Uterus_1.CGCACCCTCGCAAACGCC	-6.69209	24.9559
Uterus_1.GCCTAGAACCTAGTAATG	34.4262	14.1613		Uterus_1.GCCTAGAACCTAGTAATG	-1.17076	42.5521		Uterus_1.GCCTAGAACCTAGTAATG	-1.12577	40.8871		Uterus_1.GCCTAGAACCTAGTAATG	-5.69352	26.7909
Uterus_1.GAGATCTCGGGTAAGCGG	10.4591	9.9438		Uterus_1.GAGATCTCGGGTAAGCGG	2.88085	12.4346		Uterus_1.GAGATCTCGGGTAAGCGG	16.1457	5.73627		Uterus_1.GAGATCTCGGGTAAGCGG	-12.7416	-32.1784
Uterus_1.GAATTAACACCCTTCATA	32.2144	11.0962		Uterus_1.GAATTAACACCCTTCATA	-2.57152	38.6056		Uterus_1.GAATTAACACCCTTCATA	1.21139	44.0914		Uterus_1.GAATTAACACCCTTCATA	4.032	33.2329
Uterus_2.GCGTCCGTCGGTCGCTTG	4.60868	-12.8062		Uterus_2.GCGTCCGTCGGTCGCTTG	2.44897	11.6799		Uterus_2.GCGTCCGTCGGTCGCTTG	9.11569	-14.9783		Uterus_2.GCGTCCGTCGGTCGCTTG	2.11016	-30.2621
Uterus_1.AATAAAGAACGCTTTAGG	31.7575	12.7735		Uterus_1.AATAAAGAACGCTTTAGG	6.44039	40.9952		Uterus_1.AATAAAGAACGCTTTAGG	9.13576	41.4305		Uterus_1.AATAAAGAACGCTTTAGG	-8.40994	27.7784
Uterus_1.CTTCTGCTTCTGTTAACT	3.52915	6.58437		Uterus_1.CTTCTGCTTCTGTTAACT	2.566	11.9953		Uterus_1.CTTCTGCTTCTGTTAACT	5.38557	21.3665		Uterus_1.CTTCTGCTTCTGTTAACT	-1.52549	-30.5999
Uterus_1.TGCGGAATGCTTAGTCGT	32.0851	18.6017		Uterus_1.TGCGGAATGCTTAGTCGT	6.8695	41.9791		Uterus_1.TGCGGAATGCTTAGTCGT	9.41121	40.7376		Uterus_1.TGCGGAATGCTTAGTCGT	-12.666	28.2198
Uterus_1.GGCTGCATGGCGAAAACG	34.5973	9.41682		Uterus_1.GGCTGCATGGCGAAAACG	-2.7663	36.8803		Uterus_1.GGCTGCATGGCGAAAACG	2.04773	38.351		Uterus_1.GGCTGCATGGCGAAAACG	-10.9029	20.3851
Uterus_1.CTCCATCGTATTGGGCGA	33.0349	14.5393		Uterus_1.CTCCATCGTATTGGGCGA	5.57327	39.1861		Uterus_1.CTCCATCGTATTGGGCGA	8.58577	38.6148		Uterus_1.CTCCATCGTATTGGGCGA	-3.68508	33.2199
Uterus_1.ACTTATTCGGGTTGCGGA	29.9595	16.9084		Uterus_1.ACTTATTCGGGTTGCGGA	3.33723	38.8085		Uterus_1.ACTTATTCGGGTTGCGGA	-0.386633	39.3849		Uterus_1.ACTTATTCGGGTTGCGGA	-3.47597	34.4139
Uterus_1.AGGACTACCTGATTTAGG	29.5529	17.5506		Uterus_1.AGGACTACCTGATTTAGG	3.29255	42.1203		Uterus_1.AGGACTACCTGATTTAGG	8.1138	43.4491		Uterus_1.AGGACTACCTGATTTAGG	-9.67903	24.6469
Uterus_1.CCTAGAGGCTGCTTTAGG	31.9517	13.7739		Uterus_1.CCTAGAGGCTGCTTTAGG	4.27529	43.5691		Uterus_1.CCTAGAGGCTGCTTTAGG	5.33503	45.5022		Uterus_1.CCTAGAGGCTGCTTTAGG	-2.25473	22.0914
Uterus_1.TCTACCATGGCGACGTTG	31.9002	16.8824		Uterus_1.TCTACCATGGCGACGTTG	3.63137	41.5215		Uterus_1.TCTACCATGGCGACGTTG	4.21958	43.4332		Uterus_1.TCTACCATGGCGACGTTG	-2.89567	28.5193
Uterus_2.CTGAAACTCGCAATTCCA	16.6113	17.0944		Uterus_2.CTGAAACTCGCAATTCCA	6.03191	25.3762		Uterus_2.CTGAAACTCGCAATTCCA	2.45691	27.0967		Uterus_2.CTGAAACTCGCAATTCCA	-26.4813	12.4861
Uterus_1.GAATTAGGCTGCCATCCC	28.4612	8.2453		Uterus_1.GAATTAGGCTGCCATCCC	3.48513	41.7749		Uterus_1.GAATTAGGCTGCCATCCC	4.479	43.3335		Uterus_1.GAATTAGGCTGCCATCCC	-3.85617	42.1908
Uterus_1.AGTCGTAACGCCGTCCCG	32.6861	14.8103		Uterus_1.AGTCGTAACGCCGTCCCG	3.73296	40.6325		Uterus_1.AGTCGTAACGCCGTCCCG	7.17639	43.3376		Uterus_1.AGTCGTAACGCCGTCCCG	1.34731	20.3367
Uterus_1.AGGACTATCTCTCAACAA	33.3598	15.1153		Uterus_1.AGGACTATCTCTCAACAA	-0.894661	41.4726		Uterus_1.AGGACTATCTCTCAACAA	-0.898298	42.3825		Uterus_1.AGGACTATCTCTCAACAA	-1.65667	26.4048
Uterus_1.TCTACCCATGATTCGGGT	12.047	30.8356		Uterus_1.TCTACCCATGATTCGGGT	18.1636	34.5654		Uterus_1.TCTACCCATGATTCGGGT	24.5973	23.1886		Uterus_1.TCTACCCATGATTCGGGT	30.1515	-3.5696
Uterus_1.AGTCGTGTCCCGGTATAC	30.6731	14.1916		Uterus_1.AGTCGTGTCCCGGTATAC	5.02823	41.0831		Uterus_1.AGTCGTGTCCCGGTATAC	5.0074	44.4186		Uterus_1.AGTCGTGTCCCGGTATAC	-10.82	24.386
Uterus_1.AGCGAGCACAAGGTAATG	34.9308	15.4847		Uterus_1.AGCGAGCACAAGGTAATG	4.42227	41.7995		Uterus_1.AGCGAGCACAAGGTAATG	4.41664	42.8773		Uterus_1.AGCGAGCACAAGGTAATG	-6.61196	35.9077
Uterus_1.CGGCAGTTAACTCAAAGT	2.35306	21.1276		Uterus_1.CGGCAGTTAACTCAAAGT	27.8145	13.01		Uterus_1.CGGCAGTTAACTCAAAGT	18.4541	8.725		Uterus_1.CGGCAGTTAACTCAAAGT	10.0136	6.68645
Uterus_1.GATCTTCAACAAAGTTTA	31.62	15.8264		Uterus_1.GATCTTCAACAAAGTTTA	6.99036	39.3989		Uterus_1.GATCTTCAACAAAGTTTA	11.2414	40.7969		Uterus_1.GATCTTCAACAAAGTTTA	-8.8271	19.3864
Uterus_1.CTCGCACCATCTAAGCGG	31.7732	13.9511		Uterus_1.CTCGCACCATCTAAGCGG	-0.771267	37.3636		Uterus_1.CTCGCACCATCTAAGCGG	3.29189	39.5344		Uterus_1.CTCGCACCATCTAAGCGG	-14.8857	25.6159
Uterus_1.CTCCATTAAGGGGGCTGC	32.05	14.2287		Uterus_1.CTCCATTAAGGGGGCTGC	3.70552	38.0199		Uterus_1.CTCCATTAAGGGGGCTGC	9.18973	41.0748		Uterus_1.CTCCATTAAGGGGGCTGC	-15.8698	37.073
Uterus_1.GAGATCAGTCGTCGTATT	33.7273	13.5372		Uterus_1.GAGATCAGTCGTCGTATT	-0.165724	41.1719		Uterus_1.GAGATCAGTCGTCGTATT	-0.82193	42.2322		Uterus_1.GAGATCAGTCGTCGTATT	1.36157	25.0186
Uterus_1.AAGTACTAGAGAACGAGC	32.7559	14.8659		Uterus_1.AAGTACTAGAGAACGAGC	-0.514656	41.4796		Uterus_1.AAGTACTAGAGAACGAGC	-1.79818	41.8352		Uterus_1.AAGTACTAGAGAACGAGC	1.31438	24.9316
Uterus_1.GATCTTAAGCGGCAACAA	33.8356	12.7004		Uterus_1.GATCTTAAGCGGCAACAA	4.95355	42.2583		Uterus_1.GATCTTAAGCGGCAACAA	6.99321	44.7407		Uterus_1.GATCTTAAGCGGCAACAA	-10.4599	20.2201
Uterus_1.CGCTTGGTGGTAGTCGGT	35.0601	11.2302		Uterus_1.CGCTTGGTGGTAGTCGGT	2.69496	42.9515		Uterus_1.CGCTTGGTGGTAGTCGGT	4.43915	44.9334		Uterus_1.CGCTTGGTGGTAGTCGGT	-3.56794	27.934
Uterus_1.GTTGCCGTCGGTCACAAG	30.7879	12.9207		Uterus_1.GTTGCCGTCGGTCACAAG	5.90873	40.9427		Uterus_1.GTTGCCGTCGGTCACAAG	5.97856	43.0152		Uterus_1.GTTGCCGTCGGTCACAAG	-4.56321	33.2977
Uterus_1.TAGTCGTATTGTGTTGCC	21.811	1.17266		Uterus_1.TAGTCGTATTGTGTTGCC	-3.31247	28.4065		Uterus_1.TAGTCGTATTGTGTTGCC	-2.51824	27.1412		Uterus_1.TAGTCGTATTGTGTTGCC	-15.1978	42.6238
Uterus_1.CGCACCCCGACGTTCATA	9.60982	9.99486		Uterus_1.CGCACCCCGACGTTCATA	4.11748	13.8311		Uterus_1.CGCACCCCGACGTTCATA	5.63383	20.3557		Uterus_1.CGCACCCCGACGTTCATA	-10.7409	-31.4182
Uterus_1.ATTCCAATCTCTGTTGCC	33.3406	16.674		Uterus_1.ATTCCAATCTCTGTTGCC	0.32196	41.9484		Uterus_1.ATTCCAATCTCTGTTGCC	0.991362	41.4		Uterus_1.ATTCCAATCTCTGTTGCC	-15.931	43.525
Uterus_1.CGTGGCCCATCTTCGGGT	35.8173	15.1927		Uterus_1.CGTGGCCCATCTTCGGGT	-1.02043	43.0472		Uterus_1.CGTGGCCCATCTTCGGGT	3.32297	43.8865		Uterus_1.CGTGGCCCATCTTCGGGT	-7.09028	32.0279
Uterus_1.TTAACTGCGTCCCAAAGT	31.0247	16.3768		Uterus_1.TTAACTGCGTCCCAAAGT	-0.212673	37.715		Uterus_1.TTAACTGCGTCCCAAAGT	-3.28651	33.6668		Uterus_1.TTAACTGCGTCCCAAAGT	-5.20775	28.9985
Uterus_1.ATTTGCCTCGCAAGATGG	11.7145	5.90109		Uterus_1.ATTTGCCTCGCAAGATGG	4.1885	14.9399		Uterus_1.ATTTGCCTCGCAAGATGG	6.73566	22.7264		Uterus_1.ATTTGCCTCGCAAGATGG	-12.613	-32.2351
Uterus_1.TAGCATATGGCGCATGAT	32.7984	4.03822		Uterus_1.TAGCATATGGCGCATGAT	-2.43061	39.4807		Uterus_1.TAGCATATGGCGCATGAT	-4.15058	30.6668		Uterus_1.TAGCATATGGCGCATGAT	-8.36782	29.5879
Uterus_1.AAGTACCATCCCCCAGAC	33.6157	9.53229		Uterus_1.AAGTACCATCCCCCAGAC	-2.11736	38.0319		Uterus_1.AAGTACCATCCCCCAGAC	5.5253	42.6702		Uterus_1.AAGTACCATCCCCCAGAC	-10.6441	30.1436
Uterus_1.CTCGCAACCTGAGGGTTT	6.29938	23.7737		Uterus_1.CTCGCAACCTGAGGGTTT	30.4807	14.358		Uterus_1.CTCGCAACCTGAGGGTTT	15.9772	14.8875		Uterus_1.CTCGCAACCTGAGGGTTT	6.13307	1.9496
Uterus_1.CTTCTGTCTACCAGTTTA	29.8952	13.4205		Uterus_1.CTTCTGTCTACCAGTTTA	4.3428	39.2096		Uterus_1.CTTCTGTCTACCAGTTTA	6.75416	40.5793		Uterus_1.CTTCTGTCTACCAGTTTA	-8.77067	33.599
Uterus_1.CCAGACGCGTCCGTTGCC	31.6122	13.363		Uterus_1.CCAGACGCGTCCGTTGCC	5.22933	41.8572		Uterus_1.CCAGACGCGTCCGTTGCC	8.25506	43.3863		Uterus_1.CCAGACGCGTCCGTTGCC	3.73509	30.5885
Uterus_1.TTCATACAACAAGCGTCC	32.7237	8.73245		Uterus_1.TTCATACAACAAGCGTCC	-4.06013	36.8883		Uterus_1.TTCATACAACAAGCGTCC	-13.993	37.6692		Uterus_1.TTCATACAACAAGCGTCC	-11.4699	38.9788
Uterus_1.CTTCTGGGCTGCGGTACA	14.9825	33.9262		Uterus_1.CTTCTGGGCTGCGGTACA	27.5724	32.1096		Uterus_1.CTTCTGGGCTGCGGTACA	33.6784	24.6326		Uterus_1.CTTCTGGGCTGCGGTACA	18.6841	-5.35054
Uterus_1.ATCAACACGAGCAAGTAC	32.1903	17.4929		Uterus_1.ATCAACACGAGCAAGTAC	-1.0503	42.2953		Uterus_1.ATCAACACGAGCAAGTAC	-13.4055	37.5632		Uterus_1.ATCAACACGAGCAAGTAC	-3.50612	33.097
Uterus_1.TCAAAGTTGGACGGGTTT	33.4366	14.761		Uterus_1.TCAAAGTTGGACGGGTTT	0.23013	42.3993		Uterus_1.TCAAAGTTGGACGGGTTT	-0.711875	41.1537		Uterus_1.TCAAAGTTGGACGGGTTT	-0.627971	31.9598
Uterus_2.GACACTAAGCGGGCCTAG	16.7048	18.627		Uterus_2.GACACTAAGCGGGCCTAG	5.67014	26.7853		Uterus_2.GACACTAAGCGGGCCTAG	2.27963	44.849		Uterus_2.GACACTAAGCGGGCCTAG	-13.8461	13.276
Uterus_1.TCAAAGATACAGCCTAGA	34.6225	15.6751		Uterus_1.TCAAAGATACAGCCTAGA	3.34805	38.4664		Uterus_1.TCAAAGATACAGCCTAGA	4.24307	34.5799		Uterus_1.TCAAAGATACAGCCTAGA	-0.193799	21.3005
Uterus_1.TACTTCCTTCTGGTAATG	30.0922	11.883		Uterus_1.TACTTCCTTCTGGTAATG	2.56587	40.185		Uterus_1.TACTTCCTTCTGGTAATG	4.76456	42.7285		Uterus_1.TACTTCCTTCTGGTAATG	-7.93363	32.9483
Uterus_1.GCTCAAGAGATCAAGTAC	34.1101	16.5043		Uterus_1.GCTCAAGAGATCAAGTAC	3.51522	42.9183		Uterus_1.GCTCAAGAGATCAAGTAC	3.91576	44.2009		Uterus_1.GCTCAAGAGATCAAGTAC	-6.23311	49.9403
Uterus_1.GAGGAGGAATTACCTTTC	31.071	9.9967		Uterus_1.GAGGAGGAATTACCTTTC	-6.51756	24.4885		Uterus_1.GAGGAGGAATTACCTTTC	-6.75144	28.1668		Uterus_1.GAGGAGGAATTACCTTTC	-3.8989	34.0318
Uterus_2.ACCTGAGAACGCAGGGTC	9.09114	31.8069		Uterus_2.ACCTGAGAACGCAGGGTC	24.2835	31.3264		Uterus_2.ACCTGAGAACGCAGGGTC	29.1901	23.8441		Uterus_2.ACCTGAGAACGCAGGGTC	43.6784	-2.52
Uterus_1.AACGCCCTCGCATAAGGG	13.7166	31.5078		Uterus_1.AACGCCCTCGCATAAGGG	18.2113	35.6272		Uterus_1.AACGCCCTCGCATAAGGG	24.0406	22.9035		Uterus_1.AACGCCCTCGCATAAGGG	20.0965	-2.87799
Uterus_2.GAACGCCTGTGTGGCTGC	0.0377432	-17.841		Uterus_2.GAACGCCTGTGTGGCTGC	-3.34557	5.00921		Uterus_2.GAACGCCTGTGTGGCTGC	8.29615	-19.9577		Uterus_2.GAACGCCTGTGTGGCTGC	-4.76808	-32.1893
Uterus_1.CCAGACAACGCCTCTACC	9.67391	10.0019		Uterus_1.CCAGACAACGCCTCTACC	3.32086	12.905		Uterus_1.CCAGACAACGCCTCTACC	5.87709	20.2542		Uterus_1.CCAGACAACGCCTCTACC	-9.94759	-29.6488
Uterus_1.AACCTATGATCATGAAGC	32.0216	15.4201		Uterus_1.AACCTATGATCATGAAGC	4.29808	37.1273		Uterus_1.AACCTATGATCATGAAGC	6.1631	36.4374		Uterus_1.AACCTATGATCATGAAGC	-6.16762	21.5534
Uterus_1.ACACCCTCAAAGCTTCTG	2.65189	21.239		Uterus_1.ACACCCTCAAAGCTTCTG	26.8029	8.35975		Uterus_1.ACACCCTCAAAGCTTCTG	5.28859	19.8565		Uterus_1.ACACCCTCAAAGCTTCTG	18.905	-4.99094
Uterus_1.CCTTTCGGTACAACGAGC	9.32443	8.96206		Uterus_1.CCTTTCGGTACAACGAGC	4.12789	15.3122		Uterus_1.CCTTTCGGTACAACGAGC	6.35178	22.4057		Uterus_1.CCTTTCGGTACAACGAGC	-10.8897	-31.2885
Uterus_1.CTTCTGCTGTGTGTAATG	-1.92201	4.24248		Uterus_1.CTTCTGCTGTGTGTAATG	3.07669	12.5527		Uterus_1.CTTCTGCTGTGTGTAATG	25.9512	-4.4981		Uterus_1.CTTCTGCTGTGTGTAATG	-10.8789	-31.5493
Uterus_1.GCTGTGAAAGTTGGGCGA	32.1107	16.6168		Uterus_1.GCTGTGAAAGTTGGGCGA	-0.46683	42.8247		Uterus_1.GCTGTGAAAGTTGGGCGA	2.27792	42.6791		Uterus_1.GCTGTGAAAGTTGGGCGA	-4.83358	22.3623
Uterus_1.CAAAGTCGTATTTGAAGC	31.4228	11.0524		Uterus_1.CAAAGTCGTATTTGAAGC	-1.35896	36.4057		Uterus_1.CAAAGTCGTATTTGAAGC	4.44088	36.1925		Uterus_1.CAAAGTCGTATTTGAAGC	-2.38511	22.5092
Uterus_1.AGTCGTGAATTAGGACAT	29.2859	14.163		Uterus_1.AGTCGTGAATTAGGACAT	6.46027	41.2691		Uterus_1.AGTCGTGAATTAGGACAT	8.59943	41.1407		Uterus_1.AGTCGTGAATTAGGACAT	-8.73593	21.2463
Uterus_1.TCGGGTCCGCTAGTATAC	1.95576	19.4595		Uterus_1.TCGGGTCCGCTAGTATAC	26.7377	8.07132		Uterus_1.TCGGGTCCGCTAGTATAC	20.7067	0.0549308		Uterus_1.TCGGGTCCGCTAGTATAC	18.7849	-3.41581
Uterus_1.CCAGACAACGCCAGCGAG	29.9816	16.5972		Uterus_1.CCAGACAACGCCAGCGAG	5.09694	42.1803		Uterus_1.CCAGACAACGCCAGCGAG	2.86619	43.5107		Uterus_1.CCAGACAACGCCAGCGAG	-2.45277	26.4831
Uterus_1.ACGAGCCATGATTCGTAA	30.5337	16.375		Uterus_1.ACGAGCCATGATTCGTAA	2.53319	38.2737		Uterus_1.ACGAGCCATGATTCGTAA	0.604762	36.7629		Uterus_1.ACGAGCCATGATTCGTAA	0.501842	28.6024
Uterus_1.TGATCATGTGCGCCTTTC	32.8816	11.7102		Uterus_1.TGATCATGTGCGCCTTTC	4.58695	39.2234		Uterus_1.TGATCATGTGCGCCTTTC	7.33443	40.0537		Uterus_1.TGATCATGTGCGCCTTTC	-8.07986	33.34
Uterus_1.AATAAAAGCGAGGCCTAG	33.0234	16.3149		Uterus_1.AATAAAAGCGAGGCCTAG	6.3474	38.8812		Uterus_1.AATAAAAGCGAGGCCTAG	8.49144	38.6414		Uterus_1.AATAAAAGCGAGGCCTAG	-7.23844	30.6698
Uterus_1.CCAGACAAAACGGAGGAG	10.9746	31.1952		Uterus_1.CCAGACAAAACGGAGGAG	18.7393	30.5971		Uterus_1.CCAGACAAAACGGAGGAG	25.2874	27.4727		Uterus_1.CCAGACAAAACGGAGGAG	26.3956	-3.25636
Uterus_1.TTAACTCTCGCAAAAGTT	31.6623	12.2234		Uterus_1.TTAACTCTCGCAAAAGTT	-2.51347	38.9411		Uterus_1.TTAACTCTCGCAAAAGTT	-11.3979	27.9098		Uterus_1.TTAACTCTCGCAAAAGTT	-11.0276	38.6331
Uterus_1.TCGTAAATGCTTGGGTTT	30.9532	11.3757		Uterus_1.TCGTAAATGCTTGGGTTT	3.06186	40.7561		Uterus_1.TCGTAAATGCTTGGGTTT	4.41203	45.1445		Uterus_1.TCGTAAATGCTTGGGTTT	-17.3497	26.5012
Uterus_1.TAGCATAGTCGTACTTAT	31.1236	16.7693		Uterus_1.TAGCATAGTCGTACTTAT	4.57442	37.5293		Uterus_1.TAGCATAGTCGTACTTAT	8.01438	37.5553		Uterus_1.TAGCATAGTCGTACTTAT	-4.71034	23.1999
Uterus_1.AACCTACATCCCTTGGAC	31.3311	10.9683		Uterus_1.AACCTACATCCCTTGGAC	-0.258927	37.6812		Uterus_1.AACCTACATCCCTTGGAC	7.8751	36.8116		Uterus_1.AACCTACATCCCTTGGAC	-13.1662	30.6079
Uterus_1.TCAAAGATTTGCATGGCG	10.4051	8.69031		Uterus_1.TCAAAGATTTGCATGGCG	3.8353	14.9804		Uterus_1.TCAAAGATTTGCATGGCG	6.40234	22.3853		Uterus_1.TCAAAGATTTGCATGGCG	-12.4935	-31.9597
Uterus_1.ATTCCATAGTCGAGATGG	33.6133	10.8398		Uterus_1.ATTCCATAGTCGAGATGG	0.348027	37.2672		Uterus_1.ATTCCATAGTCGAGATGG	4.28722	38.7434		Uterus_1.ATTCCATAGTCGAGATGG	-6.37856	18.5966
Uterus_1.ACGAGCGCTCAATAAGGG	31.7482	14.5357		Uterus_1.ACGAGCGCTCAATAAGGG	2.53924	41.8027		Uterus_1.ACGAGCGCTCAATAAGGG	1.97819	43.8409		Uterus_1.ACGAGCGCTCAATAAGGG	-7.46972	20.9977
Uterus_1.AAGCGGATGCTTGCTGTG	30.7601	15.402		Uterus_1.AAGCGGATGCTTGCTGTG	1.16179	36.6942		Uterus_1.AAGCGGATGCTTGCTGTG	8.26316	37.5324		Uterus_1.AAGCGGATGCTTGCTGTG	-8.6099	22.8617
Uterus_1.GGCTGCGATCTTACACCC	-2.11141	30.7314		Uterus_1.GGCTGCGATCTTACACCC	30.745	26.4989		Uterus_1.GGCTGCGATCTTACACCC	35.9098	23.9044		Uterus_1.GGCTGCGATCTTACACCC	9.18884	10.1428
Uterus_1.GAATTAAGGACTATTTGC	31.7157	8.50565		Uterus_1.GAATTAAGGACTATTTGC	4.57081	43.5386		Uterus_1.GAATTAAGGACTATTTGC	6.06675	45.3689		Uterus_1.GAATTAAGGACTATTTGC	-2.08623	33.1594
Uterus_1.ACTTATAGTTTAATGCTT	33.9889	11.6983		Uterus_1.ACTTATAGTTTAATGCTT	-0.978551	37.5693		Uterus_1.ACTTATAGTTTAATGCTT	-1.8025	34.6492		Uterus_1.ACTTATAGTTTAATGCTT	-3.56583	30.0776
Uterus_2.CTGTGTCCTTTCGAACGC	15.3392	18.8434		Uterus_2.CTGTGTCCTTTCGAACGC	5.81479	28.6883		Uterus_2.CTGTGTCCTTTCGAACGC	11.4111	34.1339		Uterus_2.CTGTGTCCTTTCGAACGC	-17.612	8.12926
Uterus_1.GAATTATTAACTCAACAA	4.24215	5.53463		Uterus_1.GAATTATTAACTCAACAA	3.53838	14.0297		Uterus_1.GAATTATTAACTCAACAA	2.43225	-23.0695		Uterus_1.GAATTATTAACTCAACAA	-9.20414	-25.7962
Uterus_1.ATACAGATACAGACGAGC	4.54365	5.75848		Uterus_1.ATACAGATACAGACGAGC	3.90413	14.8692		Uterus_1.ATACAGATACAGACGAGC	6.6653	22.6957		Uterus_1.ATACAGATACAGACGAGC	-9.93638	-29.7439
Uterus_2.AACCTAGTTGCCGCGAAT	24.361	2.12599		Uterus_2.AACCTAGTTGCCGCGAAT	-9.40996	28.3133		Uterus_2.AACCTAGTTGCCGCGAAT	-3.19569	29.5801		Uterus_2.AACCTAGTTGCCGCGAAT	-3.34925	21.8481
Uterus_1.TCGGGTGAACGCCATGAT	8.9693	9.43316		Uterus_1.TCGGGTGAACGCCATGAT	3.58663	14.0432		Uterus_1.TCGGGTGAACGCCATGAT	4.39754	3.88486		Uterus_1.TCGGGTGAACGCCATGAT	2.22806	-30.4911
Uterus_1.TCACTTAGGACTGACACT	32.555	17.5895		Uterus_1.TCACTTAGGACTGACACT	-0.538754	42.2472		Uterus_1.TCACTTAGGACTGACACT	-12.3915	39.1676		Uterus_1.TCACTTAGGACTGACACT	-1.87298	33.35
Uterus_1.GCGAATCAACAAGGACAT	32.23	16.3926		Uterus_1.GCGAATCAACAAGGACAT	-0.0630064	41.6785		Uterus_1.GCGAATCAACAAGGACAT	2.19818	42.4915		Uterus_1.GCGAATCAACAAGGACAT	-2.67635	32.6762
Uterus_1.AAAACGTGGATGAGGACT	33.755	13.1858		Uterus_1.AAAACGTGGATGAGGACT	0.915352	39.8089		Uterus_1.AAAACGTGGATGAGGACT	1.07358	40.7765		Uterus_1.AAAACGTGGATGAGGACT	0.441141	25.3701
Uterus_1.AAGCGGTTGGACATTCCA	2.87198	6.28178		Uterus_1.AAGCGGTTGGACATTCCA	2.78692	12.1465		Uterus_1.AAGCGGTTGGACATTCCA	30.8643	-5.94876		Uterus_1.AAGCGGTTGGACATTCCA	-9.39961	-29.8351
Uterus_1.ATTCCATACTTCTAGCAT	33.6918	10.5214		Uterus_1.ATTCCATACTTCTAGCAT	-1.21342	36.2325		Uterus_1.ATTCCATACTTCTAGCAT	1.0812	29.3667		Uterus_1.ATTCCATACTTCTAGCAT	-11.163	31.2111
Uterus_1.TGTGCGTCGTAATGATCA	23.1923	23.1382		Uterus_1.TGTGCGTCGTAATGATCA	-2.4048	38.7223		Uterus_1.TGTGCGTCGTAATGATCA	-0.252706	31.3959		Uterus_1.TGTGCGTCGTAATGATCA	-10.3023	37.4939
Uterus_1.AACCTAGGTACATACTTC	7.02348	32.7989		Uterus_1.AACCTAGGTACATACTTC	30.8674	29.8341		Uterus_1.AACCTAGGTACATACTTC	35.7883	25.4105		Uterus_1.AACCTAGGTACATACTTC	23.7346	-3.5376
Uterus_1.GCGTCCTGCGGACCTAGA	32.0258	14.3071		Uterus_1.GCGTCCTGCGGACCTAGA	0.286854	41.3458		Uterus_1.GCGTCCTGCGGACCTAGA	5.18261	39.1065		Uterus_1.GCGTCCTGCGGACCTAGA	-8.60712	36.9857
Uterus_1.CGAGTATAGCATTTCCGC	12.4046	27.5033		Uterus_1.CGAGTATAGCATTTCCGC	17.8058	28.5205		Uterus_1.CGAGTATAGCATTTCCGC	19.673	19.8892		Uterus_1.CGAGTATAGCATTTCCGC	22.8721	-5.23309
Uterus_1.ATCAACCGAGTACACAAG	36.4406	7.74321		Uterus_1.ATCAACCGAGTACACAAG	-3.47099	36.302		Uterus_1.ATCAACCGAGTACACAAG	1.92118	38.2785		Uterus_1.ATCAACCGAGTACACAAG	-6.67489	31.2068
Uterus_1.CGGCAGATGGCGGCGTCC	33.3818	14.1153		Uterus_1.CGGCAGATGGCGGCGTCC	5.80985	38.518		Uterus_1.CGGCAGATGGCGGCGTCC	7.931	40.6408		Uterus_1.CGGCAGATGGCGGCGTCC	-12.9406	23.0943
Uterus_1.TTGGACGAGATCCTGAAA	31.7989	11.3375		Uterus_1.TTGGACGAGATCCTGAAA	6.99997	39.6377		Uterus_1.TTGGACGAGATCCTGAAA	10.8963	41.0623		Uterus_1.TTGGACGAGATCCTGAAA	-7.43186	21.066
Uterus_1.GCCCTCTGAAGCCCTTTC	32.7873	16.7904		Uterus_1.GCCCTCTGAAGCCCTTTC	5.17558	43.5694		Uterus_1.GCCCTCTGAAGCCCTTTC	6.69696	45.4976		Uterus_1.GCCCTCTGAAGCCCTTTC	-12.6402	26.6112
Uterus_1.AGCGAGCCGCTAGTAATG	33.2841	13.6036		Uterus_1.AGCGAGCCGCTAGTAATG	4.38402	40.1792		Uterus_1.AGCGAGCCGCTAGTAATG	3.569	39.4045		Uterus_1.AGCGAGCCGCTAGTAATG	-6.51474	25.8201
Uterus_1.ACTTATCGTGGCGATCTT	32.7894	11.5214		Uterus_1.ACTTATCGTGGCGATCTT	1.77969	40.5559		Uterus_1.ACTTATCGTGGCGATCTT	3.76654	42.016		Uterus_1.ACTTATCGTGGCGATCTT	-2.36383	32.3548
Uterus_1.GGACATATCAACAGCGAG	23.1354	23.4025		Uterus_1.GGACATATCAACAGCGAG	1.80389	41.4565		Uterus_1.GGACATATCAACAGCGAG	0.759871	41.1487		Uterus_1.GGACATATCAACAGCGAG	-7.05335	32.1567
Uterus_1.CGGCAGTGGATGGCGTCC	33.5696	10.3066		Uterus_1.CGGCAGTGGATGGCGTCC	-2.93426	38.7155		Uterus_1.CGGCAGTGGATGGCGTCC	4.51404	44.8267		Uterus_1.CGGCAGTGGATGGCGTCC	0.99535	23.3419
Uterus_1.AACGCCGTTGCCGTTGCC	6.91088	5.78508		Uterus_1.AACGCCGTTGCCGTTGCC	3.71722	14.0721		Uterus_1.AACGCCGTTGCCGTTGCC	6.67694	22.398		Uterus_1.AACGCCGTTGCCGTTGCC	-10.4274	-30.3895
Uterus_1.TGCGGAAAGTACGGGTTT	32.4944	16.9384		Uterus_1.TGCGGAAAGTACGGGTTT	1.02801	42.1392		Uterus_1.TGCGGAAAGTACGGGTTT	1.47169	40.1531		Uterus_1.TGCGGAAAGTACGGGTTT	-9.40436	30.697
Uterus_1.ACCTGAAAGCGGTGAAGC	33.7089	17.0087		Uterus_1.ACCTGAAAGCGGTGAAGC	-1.55763	42.4331		Uterus_1.ACCTGAAAGCGGTGAAGC	-12.8727	32.6355		Uterus_1.ACCTGAAAGCGGTGAAGC	-3.21367	24.1577
Uterus_1.AGTTTAATACAGAGTTTA	34.1111	10.3645		Uterus_1.AGTTTAATACAGAGTTTA	2.52466	37.9003		Uterus_1.AGTTTAATACAGAGTTTA	9.29758	36.7448		Uterus_1.AGTTTAATACAGAGTTTA	-3.23794	28.2468
Uterus_1.CTGTGTCAAAGTCAAAGT	32.4096	17.5825		Uterus_1.CTGTGTCAAAGTCAAAGT	-0.0709566	41.5273		Uterus_1.CTGTGTCAAAGTCAAAGT	-1.77248	41.8913		Uterus_1.CTGTGTCAAAGTCAAAGT	-5.624	20.2099
Uterus_1.TCAAAGTGTCACAGGACT	10.9874	8.32223		Uterus_1.TCAAAGTGTCACAGGACT	3.68101	14.1894		Uterus_1.TCAAAGTGTCACAGGACT	5.71304	20.4632		Uterus_1.TCAAAGTGTCACAGGACT	-10.0318	-31.2961
Uterus_1.CGCACCAGTCGTACCTGA	22.6059	22.505		Uterus_1.CGCACCAGTCGTACCTGA	6.75747	41.5981		Uterus_1.CGCACCAGTCGTACCTGA	8.6339	42.9945		Uterus_1.CGCACCAGTCGTACCTGA	-6.46823	16.5134
Uterus_1.TAAGGGCGCACCAGTTTA	36.0487	8.07194		Uterus_1.TAAGGGCGCACCAGTTTA	2.3255	38.7106		Uterus_1.TAAGGGCGCACCAGTTTA	4.96592	42.4112		Uterus_1.TAAGGGCGCACCAGTTTA	-11.4453	22.3758
Uterus_1.CGAGTAGTCGGTTGTGCG	34.5476	12.1994		Uterus_1.CGAGTAGTCGGTTGTGCG	-3.43801	38.753		Uterus_1.CGAGTAGTCGGTTGTGCG	2.19448	44.9201		Uterus_1.CGAGTAGTCGGTTGTGCG	-14.6669	25.2523
Uterus_1.TCACTTTGATCACTTCTG	7.56622	32.0211		Uterus_1.TCACTTTGATCACTTCTG	21.7554	31.2132		Uterus_1.TCACTTTGATCACTTCTG	28.9562	24.7173		Uterus_1.TCACTTTGATCACTTCTG	29.8148	-4.01001
Uterus_1.TCACTTCACAAGTCTACC	34.8068	12.2039		Uterus_1.TCACTTCACAAGTCTACC	2.69275	42.8631		Uterus_1.TCACTTCACAAGTCTACC	1.9129	44.8346		Uterus_1.TCACTTCACAAGTCTACC	-4.60271	27.2967
Uterus_1.AGCGAGTTCCGCCATGAT	32.7887	13.7576		Uterus_1.AGCGAGTTCCGCCATGAT	-2.14293	39.3687		Uterus_1.AGCGAGTTCCGCCATGAT	-0.934126	39.8932		Uterus_1.AGCGAGTTCCGCCATGAT	-0.432001	21.0706
Uterus_2.CTCGCAGGGCGATTTAGG	17.1781	15.3195		Uterus_2.CTCGCAGGGCGATTTAGG	1.6965	20.9651		Uterus_2.CTCGCAGGGCGATTTAGG	0.801831	19.5746		Uterus_2.CTCGCAGGGCGATTTAGG	-18.0315	10.5812
Uterus_1.TAGTCGATACAGACACCC	31.4173	15.6602		Uterus_1.TAGTCGATACAGACACCC	3.99229	38.2536		Uterus_1.TAGTCGATACAGACACCC	5.46649	38.5981		Uterus_1.TAGTCGATACAGACACCC	-3.80537	38.3524
Uterus_2.CGCACCCATCCCAAAACG	29.9304	4.20612		Uterus_2.CGCACCCATCCCAAAACG	-7.16828	32.5881		Uterus_2.CGCACCCATCCCAAAACG	-8.86504	29.6842		Uterus_2.CGCACCCATCCCAAAACG	-0.225787	19.0003
Uterus_1.ATCTCTACTTATACACCC	27.574	10.9502		Uterus_1.ATCTCTACTTATACACCC	2.78377	39.7758		Uterus_1.ATCTCTACTTATACACCC	1.25792	40.8444		Uterus_1.ATCTCTACTTATACACCC	-8.46413	18.2205
Uterus_1.CGCTTGGCCCTCCTGAAA	33.8869	16.919		Uterus_1.CGCTTGGCCCTCCTGAAA	1.76361	40.32		Uterus_1.CGCTTGGCCCTCCTGAAA	-1.66264	38.8412		Uterus_1.CGCTTGGCCCTCCTGAAA	-5.44384	38.6975
Uterus_1.AACCTACCTTTCGGACAT	30.8703	15.1139		Uterus_1.AACCTACCTTTCGGACAT	-2.74442	38.5965		Uterus_1.AACCTACCTTTCGGACAT	5.15613	41.1596		Uterus_1.AACCTACCTTTCGGACAT	-6.73798	30.7069
Uterus_1.CCTTTCTCGGGTGGTACA	32.2822	10.6477		Uterus_1.CCTTTCTCGGGTGGTACA	0.212886	37.0257		Uterus_1.CCTTTCTCGGGTGGTACA	7.49663	38.1247		Uterus_1.CCTTTCTCGGGTGGTACA	-4.68604	19.7758
Uterus_1.CGAGTAAATAAACGTGGC	30.9975	16.3319		Uterus_1.CGAGTAAATAAACGTGGC	5.42829	39.6871		Uterus_1.CGAGTAAATAAACGTGGC	6.42251	39.4073		Uterus_1.CGAGTAAATAAACGTGGC	-9.98334	29.016
Uterus_1.TAAGGGGTATACGAACGC	32.7128	12.7335		Uterus_1.TAAGGGGTATACGAACGC	5.59239	43.0548		Uterus_1.TAAGGGGTATACGAACGC	8.23471	43.2665		Uterus_1.TAAGGGGTATACGAACGC	-9.08114	20.4368
Uterus_1.CTCCATAGATGGAGTCGT	32.5432	13.6518		Uterus_1.CTCCATAGATGGAGTCGT	1.80303	41.1593		Uterus_1.CTCCATAGATGGAGTCGT	6.22974	39.6865		Uterus_1.CTCCATAGATGGAGTCGT	-13.7141	35.8317
Uterus_1.CCTAGAAGGACTGCCTAG	34.4525	14.5883		Uterus_1.CCTAGAAGGACTGCCTAG	4.5981	43.3749		Uterus_1.CCTAGAAGGACTGCCTAG	6.89443	45.1791		Uterus_1.CCTAGAAGGACTGCCTAG	-5.35402	19.3034
Uterus_1.TCGGGTAGGACTCGTGGC	32.1625	6.77653		Uterus_1.TCGGGTAGGACTCGTGGC	-1.69006	42.643		Uterus_1.TCGGGTAGGACTCGTGGC	2.68547	43.4738		Uterus_1.TCGGGTAGGACTCGTGGC	-8.26446	46.9319
[truncated: 21,014 more rows]
