# Supplementary material for: scapGNN: A graph neural network–based framework for active pathway and gene module inference from single-cell multi-omics data
Source: PLoS Biol. 2023 Nov 13;21(11):e3002369. doi: 10.1371/journal.pbio.3002369 (PMC10681325; doi:10.1371/journal.pbio.3002369)
Supplement: S8 Data — (XLSX) [file pbio.3002369.s051.xlsx]

## Sheet: S12 Fig
Evaluation of scapGNN uniformity by ablation experiments on Cell type dataset.
Method	Cell clustering accuracy indicator	Value
scapGNN	Purity	0.763
scapGNN	NMI	0.75
scapGNN-LTMG	NMI	0.710988
scapGNN	ARI	0.67
DNNAE	NMI	0.66
scapGNN-LTMG	Purity	0.652704
DNNAE	Purity	0.6
scapGNN-LTMG	ARI	0.57979
DNNAE	ARI	0.46
scapGNN	Average SW	0.41
scapGNN-LTMG	Average SW	0.4
DNNAE	Average SW	0.32
GAE+LTMG	Purity	0.24
GAE+LTMG	NMI	0.22
GAE+LTMG	ARI	0.074
GAE+LTMG	Average SW	-0.14

## Sheet: S16 Fig
Functionally modular evaluation for cell-phenotype-associated gene modules
Dataset	Method	Value
Cell type dataset	scapGNN	0.95
Cell type dataset	Random	0.415
Cell subtype dataset	scapGNN	0.64
Cell subtype dataset	Random	0.116
Time series dataset	scapGNN	0.43
Time series dataset	Random	0.219

## Sheet: S29 Fig
UMAP location of the scapGNN-derived pathway activity matrix for healthy control and COVID-19 patient.								Adjacency matrix of the gene association network of the thyroid hormone synthesis pathway.
	UMAP_1	UMAP_2							HSP90B1	GPX1	PDIA4	HSPA5	CANX	ATP1B3	PLCB1	CREB3L2	TTF2	ATF4
TAACAGCCAAGATTGATGGC_1	4.36062	-2.33926						HSP90B1	0	0.955917	1	1	0.999999	0.99878	0.685149	0.999994	0.91119	0.999685
TAACAGCCAAGACTCACCTT_1	3.50388	-3.83588						GPX1	0.955917	0	0.950251	0.880673	0.81838	0.797516	0.779672	0.820999	0.648093	0.879834
TAACAGCCAAAGCAGGCAGC_1	1.35495	-5.16891						PDIA4	1	0.950251	0	1	0.999998	0.997379	0.591001	0.999994	0.860633	0.999711
CTAAGAGTCCATCAGTTAAC_1	-9.37381	10.5104						HSPA5	1	0.880673	1	0	0.999987	0.997663	0.685109	0.999941	0.912783	0.998307
TTACTGCCTTATTAACCGGC_1	4.37686	-1.79351						CANX	0.999999	0.81838	0.999998	0.999987	0	0.991486	0.592415	0.997799	0.900689	0.980987
TTACTGCCTTGAACGAATTC_1	4.25955	-3.80337						ATP1B3	0.99878	0.797516	0.997379	0.997663	0.991486	0	0.6795	0.932314	0.98365	0.784838
CGCTGAATTCAGCCTCCTAT_1	3.06177	-7.44805						PLCB1	0.685149	0.779672	0.591001	0.685109	0.592415	0.6795	0	0.539096	0.453382	0.573956
TGACGTCCTTCTCAACATGT_1	4.29997	-3.24214						CREB3L2	0.999994	0.820999	0.999994	0.999941	0.997799	0.932314	0.539096	0	0.669208	0.977392
GATAATGATGTCGCATCTTG_1	-9.59634	9.90981						TTF2	0.91119	0.648093	0.860633	0.912783	0.900689	0.98365	0.453382	0.669208	0	0.532352
TTGAAGAAGCTCAGATAGAT_1	2.95368	-4.20614						ATF4	0.999685	0.879834	0.999711	0.998307	0.980987	0.784838	0.573956	0.977392	0.532352	0
GGCTCCAAGCATTATTGTGC_1	-10.1219	9.72291
GGCTCCAAGCTACTCAGGAA_1	2.55734	1.12667						Association scores between genes and cell phenotypes in the network of the thyroid hormone synthesis pathway.
AATCTACAAGGAACGAATTC_1	4.95745	-2.98501						PLCB1	TTF2	ATF4	CREB3L2	HSPA5	HSP90B1	CANX	PDIA4	ATP1B3	GPX1
TGAGGTGGTTCTTGCCTACA_1	3.90349	-7.40038						3.08463e-06	6.6008e-06	3.0373e-05	1.86242e-05	8.5697e-05	0.000145348	4.64271e-05	5.09501e-05	1.82513e-05	3.19205e-05
TAGAAGACTCGGTGCAACCT_1	5.67383	-7.75984
TAGAAGACTCGTCTACCTTC_1	-1.60483	2.18023
CGACGGACGATGTAAGAGCT_1	3.10352	-3.8455						Adjacency matrix of network of cell phenotype-associated gene modules during healthy control, COVID-19, and IAV.
AAGATTAACCCGTTCAATAA_1	2.0142	0.4279							IGHM	IGHG1	JCHAIN	IGKC	IGLC2	MZB1	HSP90B1	PPIB	HLA-DRB1	CD74	TMSB4X	SUB1	HLA-DRA	HLA-DQB1	ACTB	HLA-DPB1	MS4A1	SSR4	MT-ATP6	MT-CYB	SAT1	CD79A	TAGLN2	FTL	PPIA	MT-ND4	FTH1	HSPA5	MT-CO3	MT-ND2	HMGB1	B2M	MT-CO1	FOS	CHCHD2	CLIC1	ACTG1	ISG20	MTDH	MT-CO2	TMSB10
AAGATTAACCAGTAGTTACG_1	2.57821	-5.69208						IGHM	0	0.979194	0.860927	0.999949	0.993225	0.922672	0.0348076	0.0103368	1	1	1.41954e-07	0.20533	1	1	4.07645e-08	1	1	0.275778	0.795696	0.877394	0.0682993	1	0.995651	0.489484	2.3464e-05	0.938512	0.597762	0.0117917	0.904672	0.849609	0.0036476	1.74337e-08	0.644765	0.177089	0.0190627	2.03401e-05	9.86858e-07	0.83768	0.309703	0.941551	3.2402e-05
GTCGGACCTCGGAGGTCCAA_1	1.14146	-4.57792						IGHG1	0.979194	0	1	1	1	1	1	1	0.958595	0.984612	1.24989e-07	1	0.948591	0.971642	0.000682772	0.872794	0.947215	1	0.99984	0.999932	0.00339002	0.999471	0.935411	0.0110195	0.0895596	0.999975	0.000512235	1	0.999973	0.999933	0.0702929	5.29891e-05	0.99981	2.47287e-11	0.998235	0.410758	0.00819823	1	0.999987	0.999975	0.000179084
CTGTGAGCAGAAGATCAATT_1	5.24604	-2.75745						JCHAIN	0.860927	1	0	1	1	1	1	1	0.61849	0.804351	1.97245e-08	1	0.414238	0.629695	0.00101128	0.21666	0.281753	1	0.999969	0.999988	0.00119767	0.996369	0.895963	0.00235862	0.185096	0.999996	4.26665e-05	1	0.999996	0.999988	0.100758	3.77531e-05	0.999966	9.98007e-14	0.999832	0.723001	0.0165772	1	0.999999	0.999996	9.23077e-05
CTGTGAGCAGCGCACTGGAT_1	3.96814	-3.98616						IGKC	0.999949	1	1	0	1	1	0.999997	0.99999	0.999975	0.999995	8.29671e-10	0.999982	0.999992	0.999994	5.00033e-07	0.999949	0.999997	0.999987	0.996607	0.998469	0.0143823	0.999999	0.989018	0.0677054	0.000709931	0.999449	0.0159862	0.999922	0.99921	0.99828	0.00480597	5.73132e-08	0.994752	1.41583e-09	0.796338	0.00708689	1.54493e-05	0.99993	0.997969	0.999462	3.92599e-06
ACTACGGTCGTAGTTGTCAC_1	2.48598	-6.8877						IGLC2	0.993225	1	1	1	0	1	1	1	0.981756	0.994823	1.46591e-07	1	0.983772	0.991409	0.000111127	0.954594	0.989242	1	0.999521	0.999815	0.00220922	0.999791	0.913642	0.0121234	0.0105544	0.999936	0.000713483	1	0.999914	0.999819	0.0151433	5.19811e-05	0.999398	1.43173e-10	0.983131	0.0819576	0.00108366	0.999999	0.999952	0.999932	9.43134e-05
AATGCCAGTTCGAATATAGG_1	2.92768	-7.77245						MZB1	0.922672	1	1	1	1	0	1	1	0.781696	0.891902	0.000133595	1	0.629501	0.782752	0.0346566	0.450036	0.504271	1	0.999987	0.999995	0.0346588	0.998131	0.950538	0.0477776	0.472078	0.999998	0.00633718	1	0.999998	0.999995	0.347344	0.00587073	0.999986	2.7942e-07	0.999876	0.871084	0.143426	1	1	0.999998	0.00984143
CGATCACGATTCCTGATCAA_1	-7.32394	1.11374						HSP90B1	0.0348076	1	1	0.999997	1	1	0	1	0.00448688	0.00632009	1.585e-05	1	0.000471649	0.0015059	0.159506	0.000406087	6.91212e-05	1	0.999769	0.999853	0.00160535	0.513758	0.687415	0.00122517	0.78941	0.999918	4.62135e-05	1	0.999942	0.999862	0.513363	0.0074916	0.999794	1.04732e-11	0.999939	0.966564	0.465692	1	0.999989	0.999927	0.00716394
CCGGTGGACACAGGAACGAG_1	3.48084	-7.51698						PPIB	0.0103368	1	1	0.99999	1	1	1	0	0.0132289	0.00803417	0.000531653	1	0.000881365	0.00182194	0.839022	0.000730978	4.62644e-05	1	0.999886	0.999894	0.0053822	0.411103	0.905564	0.00251227	0.989543	0.999926	0.000169078	1	0.999964	0.999891	0.929628	0.0557676	0.999909	8.30295e-11	0.999997	0.998333	0.947717	0.999999	0.999987	0.999945	0.113777
AAGATCAATTACTTCAACAC_1	2.59171	-6.28027						HLA-DRB1	1	0.958595	0.61849	0.999975	0.981756	0.781696	0.00448688	0.0132289	0	1	0.000152794	0.610519	1	1	0.011806	1	1	0.0475309	0.96339	0.966486	0.999297	1	0.999927	0.999372	0.269151	0.985395	0.999745	0.00195083	0.981084	0.952131	0.381717	5.3746e-08	0.934207	0.99456	0.517044	0.0436352	0.018333	0.671253	0.309449	0.988377	0.0217869
AAGATCAATTCAGCGAAGTC_1	0.734948	-0.595662						CD74	1	0.984612	0.804351	0.999995	0.994823	0.891902	0.00632009	0.00803417	1	0	4.4542e-06	0.514323	1	1	7.6535e-05	1	1	0.0743138	0.962213	0.971999	0.986728	1	0.999924	0.995326	0.0224527	0.988894	0.997924	0.00203733	0.983584	0.959993	0.128124	7.02253e-09	0.924644	0.965879	0.17342	0.00198043	0.000374634	0.783678	0.335208	0.99083	0.00153298
TAGGCTCAGGACGACAATAT_1	4.32329	-5.57506						TMSB4X	1.41954e-07	1.24989e-07	1.97245e-08	8.29671e-10	1.46591e-07	0.000133595	1.585e-05	0.000531653	0.000152794	4.4542e-06	0	0.000469549	6.47333e-06	2.21394e-06	1	6.94868e-05	1.1042e-07	0.0034461	0.0141307	0.00119086	0.821326	8.38863e-08	0.311768	0.256447	0.999902	0.00087005	0.591661	0.000458802	0.000838072	0.00114219	0.904375	1	0.220183	0.928721	0.991215	0.999999	0.999989	0.0109152	0.00460245	0.00137512	0.999926
TAGGCTCAGGCAGCGAAGTC_1	2.11822	1.36493						SUB1	0.20533	1	1	0.999982	1	1	1	1	0.610519	0.514323	0.000469549	0	0.279523	0.320362	0.895889	0.166767	0.0463975	1	0.999909	0.999887	0.00762662	0.921435	0.987024	0.00665139	0.997806	0.999907	0.00102953	1	0.999966	0.999871	0.987503	0.00809415	0.999915	3.26628e-09	0.999999	0.999028	0.980743	0.999991	0.99996	0.999942	0.216691
CTTCGATGGTTCCTGATCAA_1	4.80887	-1.37988						HLA-DRA	1	0.948591	0.414238	0.999992	0.983772	0.629501	0.000471649	0.000881365	1	1	6.47333e-06	0.279523	0	1	0.000133405	1	1	0.0230395	0.955022	0.964033	0.997029	1	0.99995	0.998674	0.0352729	0.985425	0.999487	0.000229343	0.978751	0.947895	0.188069	2.1368e-09	0.906044	0.992989	0.170188	0.0018808	0.000557222	0.62459	0.193708	0.988001	0.00265191
CCGGTCACTACGCACTGGAT_1	4.39722	-4.1118						HLA-DQB1	1	0.971642	0.629695	0.999994	0.991409	0.782752	0.0015059	0.00182194	1	1	2.21394e-06	0.320362	1	0	2.03815e-05	1	1	0.0431977	0.952036	0.964802	0.980876	1	0.99992	0.994278	0.010573	0.985762	0.997546	0.000596184	0.97865	0.949751	0.10861	2.71017e-09	0.899751	0.971546	0.113099	0.000722547	0.000141934	0.716936	0.244167	0.988073	0.000932639
GCAACAGAACCTGTGAGCAG_1	3.12772	-7.66086						ACTB	4.07645e-08	0.000682772	0.00101128	5.00033e-07	0.000111127	0.0346566	0.159506	0.839022	0.011806	7.6535e-05	1	0.895889	0.000133405	2.03815e-05	0	0.000624102	8.78915e-08	0.075248	0.718853	0.330807	0.959589	1.24391e-06	0.909803	0.586729	0.999997	0.249283	0.813303	0.412518	0.449831	0.291486	0.996317	1	0.926066	0.827479	0.999984	1	0.999999	0.0940022	0.295324	0.392248	0.999947
GCAACAGAACGGCCTGCACA_1	2.04713	-6.21139						HLA-DPB1	1	0.872794	0.21666	0.999949	0.954594	0.450036	0.000406087	0.000730978	1	1	6.94868e-05	0.166767	1	1	0.000624102	0	1	0.0234256	0.910707	0.925897	0.992731	1	0.999805	0.996327	0.0463241	0.965491	0.998469	0.000265941	0.95201	0.897869	0.173917	6.72235e-08	0.839084	0.98679	0.172193	0.00451731	0.0016798	0.535255	0.147726	0.971123	0.00676051
GCAACAGAACCTTACCGGTG_1	4.92257	-2.31703						MS4A1	1	0.947215	0.281753	0.999997	0.989242	0.504271	6.91212e-05	4.62644e-05	1	1	1.1042e-07	0.0463975	1	1	8.78915e-08	1	0	0.0157362	0.927593	0.953919	0.773115	1	0.999935	0.969927	0.000270633	0.981856	0.987724	3.78007e-05	0.97006	0.933136	0.0297256	2.23947e-10	0.830058	0.936705	0.0186945	1.75098e-05	2.19124e-06	0.624731	0.111558	0.984497	7.29653e-05
AATCAGTGGAGTTGCGCCGG_1	-10.1166	10.5378						SSR4	0.275778	1	1	0.999987	1	1	1	1	0.0475309	0.0743138	0.0034461	1	0.0230395	0.0431977	0.075248	0.0234256	0.0157362	0	0.998372	0.999168	0.0495206	0.62449	0.472028	0.0514337	0.283266	0.99955	0.0114803	1	0.999532	0.999255	0.23277	0.063301	0.998401	2.26028e-05	0.993806	0.68822	0.160896	0.999994	0.999931	0.999519	0.0389631
GTCAGTACCATGTGTAGCCG_1	-9.81708	10.2214						MT-ATP6	0.795696	0.99984	0.999969	0.996607	0.999521	0.999987	0.999769	0.999886	0.96339	0.962213	0.0141307	0.999909	0.955022	0.952036	0.718853	0.910707	0.927593	0.998372	0	0.984306	0.11525	0.981916	0.963888	0.061753	0.957486	0.987021	0.0407744	0.998858	0.992051	0.982457	0.882861	0.0268105	0.987094	1.86024e-05	0.999207	0.974316	0.857835	0.993487	0.984151	0.990236	0.235089
GTCAGTACCATTACCAAGGT_1	4.4379	-2.26381						MT-CYB	0.877394	0.999932	0.999988	0.998469	0.999815	0.999995	0.999853	0.999894	0.966486	0.971999	0.00119086	0.999887	0.964033	0.964802	0.330807	0.925897	0.953919	0.999168	0.984306	0	0.0816196	0.989006	0.944694	0.0502121	0.842877	0.987845	0.0256182	0.999114	0.991334	0.982203	0.723083	0.00447398	0.982997	4.68824e-06	0.997088	0.902594	0.589513	0.996066	0.986243	0.990141	0.0662776
GTCAGTACCATTCGCATAAT_1	2.51168	0.111128						SAT1	0.0682993	0.00339002	0.00119767	0.0143823	0.00220922	0.0346588	0.00160535	0.0053822	0.999297	0.986728	0.821326	0.00762662	0.997029	0.980876	0.959589	0.992731	0.773115	0.0495206	0.11525	0.0816196	0	0.534924	0.69175	1	0.35299	0.171801	1	0.00182434	0.0742875	0.0895806	0.0905452	0.0248567	0.123783	1	0.445069	0.573037	0.467021	0.117483	0.0321366	0.117285	0.782119
GGAACGTGCCGACGAAGACT_1	2.42951	-6.24347						CD79A	1	0.999471	0.996369	0.999999	0.999791	0.998131	0.513758	0.411103	1	1	8.38863e-08	0.921435	1	1	1.24391e-06	1	1	0.62449	0.981916	0.989006	0.534924	0	0.999856	0.896565	0.00286189	0.995914	0.933847	0.180499	0.993824	0.984738	0.0479906	3.31074e-09	0.96246	0.270307	0.17106	0.000540155	2.77869e-05	0.96637	0.736783	0.996542	8.89558e-05
ACTGCACAGGTAACAGCCAA_1	1.45041	2.18047						TAGLN2	0.995651	0.935411	0.895963	0.989018	0.913642	0.950538	0.687415	0.905564	0.999927	0.999924	0.311768	0.987024	0.99995	0.99992	0.909803	0.999805	0.999935	0.472028	0.963888	0.944694	0.69175	0.999856	0	0.679772	0.984338	0.95133	0.790888	0.609627	0.969749	0.928363	0.948308	0.0665376	0.961232	0.344473	0.997343	0.978883	0.941163	0.757472	0.727894	0.966841	0.609078
ACTGCACAGGATCCACTAAG_1	4.54756	-3.60522						FTL	0.489484	0.0110195	0.00235862	0.0677054	0.0121234	0.0477776	0.00122517	0.00251227	0.999372	0.995326	0.256447	0.00665139	0.998674	0.994278	0.586729	0.996327	0.969927	0.0514337	0.061753	0.0502121	1	0.896565	0.679772	0	0.0451926	0.121941	1	0.00140401	0.0459111	0.053453	0.0201318	0.000209606	0.0479951	0.999992	0.240909	0.143497	0.0562488	0.15725	0.0362851	0.0818593	0.340208
ACTGCACAGGCGAGGTTAAC_1	-9.76717	9.94419						PPIA	2.3464e-05	0.0895596	0.185096	0.000709931	0.0105544	0.472078	0.78941	0.989543	0.269151	0.0224527	0.999902	0.997806	0.0352729	0.010573	0.999997	0.0463241	0.000270633	0.283266	0.957486	0.842877	0.35299	0.00286189	0.984338	0.0451926	0	0.74349	0.171774	0.876583	0.918826	0.80313	0.99949	0.999852	0.981665	0.190666	0.999999	1	0.999993	0.297349	0.728382	0.859524	0.999037
ACTGCACAGGACGACAATAT_1	3.28144	-6.59996						MT-ND4	0.938512	0.999975	0.999996	0.999449	0.999936	0.999998	0.999918	0.999926	0.985395	0.988894	0.00087005	0.999907	0.985425	0.985762	0.249283	0.965491	0.981856	0.99955	0.987021	0.987845	0.171801	0.995914	0.95133	0.121941	0.74349	0	0.0644607	0.999387	0.993309	0.986767	0.563488	0.00478923	0.985798	4.31019e-06	0.99467	0.862075	0.442841	0.997734	0.989223	0.993237	0.0435385
TTCCACTACACTTACCGGTG_1	-9.55514	9.27568						FTH1	0.597762	0.000512235	4.26665e-05	0.0159862	0.000713483	0.00633718	4.62135e-05	0.000169078	0.999745	0.997924	0.591661	0.00102953	0.999487	0.997546	0.813303	0.998469	0.987724	0.0114803	0.0407744	0.0256182	1	0.933847	0.790888	1	0.171774	0.0644607	0	0.000106809	0.0231567	0.0252148	0.0579115	0.00185817	0.0345793	0.999997	0.289908	0.319509	0.203336	0.0637483	0.0110957	0.043738	0.561278
TCCGTGAAGCGTGCGAACAT_1	5.60333	-5.5375						HSPA5	0.0117917	1	1	0.999922	1	1	1	1	0.00195083	0.00203733	0.000458802	1	0.000229343	0.000596184	0.412518	0.000265941	3.78007e-05	1	0.998858	0.999114	0.00182434	0.180499	0.609627	0.00140401	0.876583	0.999387	0.000106809	0	0.999598	0.999145	0.661366	0.0507708	0.999027	7.22657e-10	0.99987	0.974875	0.687702	0.99999	0.999898	0.999471	0.0405526
ATTATTGTGCCAAGCTGAAG_1	2.65321	-6.9997						MT-CO3	0.904672	0.999973	0.999996	0.99921	0.999914	0.999998	0.999942	0.999964	0.981084	0.983584	0.000838072	0.999966	0.978751	0.97865	0.449831	0.95201	0.97006	0.999532	0.992051	0.991334	0.0742875	0.993824	0.969749	0.0459111	0.918826	0.993309	0.0231567	0.999598	0	0.99012	0.82857	0.00294235	0.991293	1.53138e-06	0.999017	0.948346	0.723109	0.997527	0.991696	0.994913	0.0866229
ACGCCTCAGTCGATTCCGGC_1	2.29295	0.242342						MT-ND2	0.849609	0.999933	0.999988	0.99828	0.999819	0.999995	0.999862	0.999891	0.952131	0.959993	0.00114219	0.999871	0.947895	0.949751	0.291486	0.897869	0.933136	0.999255	0.982457	0.982203	0.0895806	0.984738	0.928363	0.053453	0.80313	0.986767	0.0252148	0.999145	0.99012	0	0.672205	0.00508006	0.980475	4.32647e-06	0.996179	0.884343	0.536538	0.996256	0.985715	0.988926	0.061652
ACGCCTCAGTATGTCCGTGC_1	4.41594	-1.67639						HMGB1	0.0036476	0.0702929	0.100758	0.00480597	0.0151433	0.347344	0.513363	0.929628	0.381717	0.128124	0.904375	0.987503	0.188069	0.10861	0.996317	0.173917	0.0297256	0.23277	0.882861	0.723083	0.0905452	0.0479906	0.948308	0.0201318	0.99949	0.563488	0.0579115	0.661366	0.82857	0.672205	0	0.749116	0.901011	0.160836	0.99994	0.999436	0.99826	0.290001	0.580872	0.711286	0.941586
GTCGCGATTCAACTTGCACC_1	2.67229	-1.1797						B2M	1.74337e-08	5.29891e-05	3.77531e-05	5.73132e-08	5.19811e-05	0.00587073	0.0074916	0.0557676	5.3746e-08	7.02253e-09	1	0.00809415	2.1368e-09	2.71017e-09	1	6.72235e-08	2.23947e-10	0.063301	0.0268105	0.00447398	0.0248567	3.31074e-09	0.0665376	0.000209606	0.999852	0.00478923	0.00185817	0.0507708	0.00294235	0.00508006	0.749116	0	0.380725	0.0680015	0.986179	1	0.99999	0.070369	0.0412872	0.00634949	0.999932
GTCGCGATTCTTCTCACTCC_1	0.905213	-0.546051						MT-CO1	0.644765	0.99981	0.999966	0.994752	0.999398	0.999986	0.999794	0.999909	0.934207	0.924644	0.220183	0.999915	0.906044	0.899751	0.926066	0.839084	0.830058	0.998401	0.987094	0.982997	0.123783	0.96246	0.961232	0.0479951	0.981665	0.985798	0.0345793	0.999027	0.991293	0.980475	0.901011	0.380725	0	1.08639e-05	0.99953	0.993268	0.947955	0.992923	0.984463	0.989524	0.491053
TATTACTCTCAAGGAATGTA_1	4.01457	-7.76006						FOS	0.177089	2.47287e-11	9.98007e-14	1.41583e-09	1.43173e-10	2.7942e-07	1.04732e-11	8.30295e-11	0.99456	0.965879	0.928721	3.26628e-09	0.992989	0.971546	0.827479	0.98679	0.936705	2.26028e-05	1.86024e-05	4.68824e-06	1	0.270307	0.344473	0.999992	0.190666	4.31019e-06	0.999997	7.22657e-10	1.53138e-06	4.32647e-06	0.160836	0.0680015	1.08639e-05	0	0.049953	0.149368	0.320772	0.000645382	9.47475e-06	2.3211e-06	0.785597
GTTCGCGCGCGCGAATCGAC_1	-7.35688	0.731056						CHCHD2	0.0190627	0.998235	0.999832	0.796338	0.983131	0.999876	0.999939	0.999997	0.517044	0.17342	0.991215	0.999999	0.170188	0.113099	0.999984	0.172193	0.0186945	0.993806	0.999207	0.997088	0.445069	0.17106	0.997343	0.240909	0.999999	0.99467	0.289908	0.99987	0.999017	0.996179	0.99994	0.986179	0.99953	0.049953	0	0.999999	0.999992	0.962503	0.995668	0.997605	0.996665
GCCGCAATAGTGTGTGTAAC_1	-9.73732	9.47611						CLIC1	2.03401e-05	0.410758	0.723001	0.00708689	0.0819576	0.871084	0.966564	0.998333	0.0436352	0.00198043	0.999999	0.999028	0.0018808	0.000722547	1	0.00451731	1.75098e-05	0.68822	0.974316	0.902594	0.573037	0.000540155	0.978883	0.143497	1	0.862075	0.319509	0.974875	0.948346	0.884343	0.999436	1	0.993268	0.149368	0.999999	0	1	0.521228	0.848936	0.923217	0.999918
GCCGCAATAGGATATAGCGG_1	2.87479	2.73755						ACTG1	9.86858e-07	0.00819823	0.0165772	1.54493e-05	0.00108366	0.143426	0.465692	0.947717	0.018333	0.000374634	0.999989	0.980743	0.000557222	0.000141934	0.999999	0.0016798	2.19124e-06	0.160896	0.857835	0.589513	0.467021	2.77869e-05	0.941163	0.0562488	0.999993	0.442841	0.203336	0.687702	0.723109	0.536538	0.99826	0.99999	0.947955	0.320772	0.999992	1	0	0.175169	0.505695	0.615441	0.999514
GCCGCAATAGAAGTTGGAGG_1	3.60563	-6.53655						ISG20	0.83768	1	1	0.99993	0.999999	1	1	0.999999	0.671253	0.783678	0.0109152	0.999991	0.62459	0.716936	0.0940022	0.535255	0.624731	0.999994	0.993487	0.996066	0.117483	0.96637	0.757472	0.15725	0.297349	0.997734	0.0637483	0.99999	0.997527	0.996256	0.290001	0.070369	0.992923	0.000645382	0.962503	0.521228	0.175169	0	0.998841	0.997666	0.0723971
AAGTAAGCGTTACGAAGTGC_1	2.22196	-6.27454						MTDH	0.309703	0.999987	0.999999	0.997969	0.999952	1	0.999989	0.999987	0.309449	0.335208	0.00460245	0.99996	0.193708	0.244167	0.295324	0.147726	0.111558	0.999931	0.984151	0.986243	0.0321366	0.736783	0.727894	0.0362851	0.728382	0.989223	0.0110957	0.999898	0.991696	0.985715	0.580872	0.0412872	0.984463	9.47475e-06	0.995668	0.848936	0.505695	0.998841	0	0.990418	0.0835315
AGTCTATCGTACGACGTCCA_1	-8.5147	9.16268						MT-CO2	0.941551	0.999975	0.999996	0.999462	0.999932	0.999998	0.999927	0.999945	0.988377	0.99083	0.00137512	0.999942	0.988001	0.988073	0.392248	0.971123	0.984497	0.999519	0.990236	0.990141	0.117285	0.996542	0.966841	0.0818593	0.859524	0.993237	0.043738	0.999471	0.994913	0.988926	0.711286	0.00634949	0.989524	2.3211e-06	0.997605	0.923217	0.615441	0.997666	0.990418	0	0.071261
GTACATAGGCTTACCAAGGT_1	-9.7126	8.87648						TMSB10	3.2402e-05	0.000179084	9.23077e-05	3.92599e-06	9.43134e-05	0.00984143	0.00716394	0.113777	0.0217869	0.00153298	0.999926	0.216691	0.00265191	0.000932639	0.999947	0.00676051	7.29653e-05	0.0389631	0.235089	0.0662776	0.782119	8.89558e-05	0.609078	0.340208	0.999037	0.0435385	0.561278	0.0405526	0.0866229	0.061652	0.941586	0.999932	0.491053	0.785597	0.996665	0.999918	0.999514	0.0723971	0.0835315	0.071261	0
AGCCTCCTATAGTTCCTGTC_1	1.27011	-5.3323						H3F3A	0.0530511	0.510306	0.594328	0.212831	0.222769	0.794084	0.780441	0.976388	0.987222	0.934104	0.997741	0.993873	0.961578	0.907217	0.999933	0.935199	0.648298	0.401285	0.946551	0.863852	0.998555	0.725936	0.989469	0.983746	0.999857	0.852698	0.991782	0.792411	0.924307	0.837239	0.992837	0.991487	0.969308	0.944856	0.999959	0.999969	0.999727	0.490922	0.712682	0.902948	0.991961
AGCCTCCTATTCTTCATCTC_1	-9.11261	10.895						BANK1	1	0.956102	0.434457	0.999995	0.989809	0.637283	0.000318649	0.000191788	1	1	1.76838e-07	0.0804039	1	1	1.42864e-07	1	1	0.0308912	0.914415	0.9451	0.659299	1	0.999847	0.944641	0.000293274	0.977095	0.974532	0.000153851	0.963304	0.923096	0.0265619	8.03678e-10	0.81179	0.877435	0.0236231	2.87684e-05	3.33201e-06	0.678194	0.150931	0.980103	8.7247e-05
AGCCTCCTATCCAGATTCGG_1	2.71295	-4.20615						NFKBIA	0.900263	6.85355e-12	7.15219e-15	6.08066e-08	1.1626e-10	7.15639e-08	5.14356e-13	2.42195e-12	0.992408	0.989737	0.764111	3.40447e-10	0.99687	0.993791	0.150829	0.993999	0.997404	7.96136e-06	1.30981e-05	4.8415e-06	0.990427	0.885285	0.428365	0.980339	0.0494902	2.37342e-06	0.993764	7.40634e-11	1.48719e-06	3.60476e-06	0.200408	0.0498531	4.12958e-06	0.999916	0.0133186	0.00917733	0.0711023	0.000450389	3.37697e-06	1.83315e-06	0.484589
CATCAGTTGGCCGAATCAGT_1	-8.89759	5.32484						S100A6	1.59588e-05	7.45724e-06	3.65564e-06	5.00378e-06	4.31007e-06	0.00190527	0.000764245	0.0142795	0.0189315	0.000668839	0.999997	0.0118358	0.00146489	0.000370092	0.999995	0.00425498	1.43116e-05	0.0191065	0.102749	0.0288218	0.999009	1.8679e-05	0.38162	0.984075	0.999177	0.0256797	0.992624	0.00657735	0.0262837	0.0298536	0.884577	0.999996	0.342388	0.994994	0.988406	0.999964	0.999808	0.0333695	0.0222894	0.0294376	0.999208
CATCAGTTGGCTCTAAGCAT_1	4.17069	-2.26426						PFN1	1.96765e-09	0.000250168	0.000409744	5.08141e-08	4.47792e-05	0.0217898	0.151466	0.838942	4.74813e-05	3.52366e-07	1	0.857281	2.95445e-07	8.6367e-08	1	3.98718e-06	5.54931e-10	0.0719183	0.668507	0.247311	0.485868	1.89654e-08	0.86095	0.0203748	0.999999	0.168971	0.144243	0.448692	0.343532	0.216028	0.997056	1	0.933929	0.364654	0.99999	1	1	0.0796796	0.26776	0.302299	0.99999
TATCGGAATACTAAGAGTCC_1	4.28174	-4.01156						HSPA8	0.00393431	0.0101155	0.0118569	0.00422147	0.00274471	0.11769	0.211249	0.760005	0.205816	0.0536276	0.998867	0.907334	0.0718065	0.0412282	0.99983	0.0932693	0.00980515	0.144492	0.789566	0.568528	0.305517	0.0169077	0.904478	0.154093	0.999703	0.447949	0.299289	0.39926	0.669162	0.532355	0.99206	0.998409	0.87181	0.507867	0.999723	0.999885	0.999616	0.193213	0.352245	0.575627	0.992243
CGGACCACCTCTAAGATATT_1	3.11294	-6.98155						ARPC2	3.74896e-07	0.00147519	0.00182187	3.56348e-06	0.000464897	0.0446178	0.131294	0.677542	0.00114255	3.10024e-05	1	0.677295	2.73442e-05	1.01952e-05	1	0.000176313	2.09488e-07	0.111173	0.50269	0.189499	0.593071	2.75302e-06	0.750356	0.0753885	0.999978	0.152204	0.251716	0.335323	0.246135	0.170131	0.979649	1	0.842987	0.387374	0.999775	1	0.999994	0.12783	0.231839	0.239899	0.999861
GTTAAGGTGAATACCGAGCT_1	2.04284	-5.68385						MYL6	1.96786e-07	0.00174947	0.00252328	2.48702e-06	0.000519434	0.0526424	0.142729	0.657768	0.00113784	1.97188e-05	0.999999	0.645239	2.29849e-05	6.51759e-06	0.999999	0.000134629	8.55892e-08	0.130806	0.423827	0.149669	0.893708	1.04421e-06	0.648943	0.391872	0.999928	0.118733	0.620954	0.328708	0.193109	0.136705	0.967626	1	0.775754	0.666262	0.999563	0.999999	0.999978	0.136358	0.225344	0.183087	0.999623
GACATCGGTGTCGCATCTTG_1	1.19861	0.500108						PTMA	0.00167755	0.0160264	0.019646	0.000791089	0.00286828	0.156997	0.303658	0.884472	0.364885	0.098487	0.948559	0.981952	0.16376	0.0836	0.998134	0.156375	0.0189449	0.129804	0.86839	0.670078	0.129627	0.024034	0.952727	0.0287485	0.999719	0.485064	0.092086	0.517472	0.793154	0.610865	0.997626	0.834975	0.892718	0.309868	0.999959	0.999687	0.999047	0.194703	0.489669	0.649294	0.963238
GACATCGGTGACATATGCGA_1	-7.81717	-6.45266						RPLP1	0.999925	0.34889	0.0318946	0.992991	0.604524	0.172237	0.000895537	0.00140412	0.999981	0.999995	0.000172426	0.0996951	0.999997	0.999997	5.11458e-05	0.999984	1	0.039864	0.754506	0.745881	0.0030644	0.999995	0.988477	0.0559603	0.0544748	0.798378	0.140354	0.00138411	0.784423	0.714169	0.429314	4.38459e-06	0.527493	0.608748	0.25427	0.00346138	0.0033821	0.387145	0.123389	0.799442	0.00679784
TCCTGGTCGGACATCATTGC_1	4.79411	-3.7497						YBX1	0.419755	0.661877	0.73095	0.53981	0.414087	0.758941	0.873264	0.98551	0.978307	0.932515	0.920326	0.997554	0.95588	0.92014	0.998215	0.932926	0.81339	0.407615	0.978798	0.948594	0.940568	0.84003	0.993199	0.877006	0.999734	0.926726	0.922418	0.89073	0.97253	0.935924	0.998247	0.705343	0.981369	0.851478	0.999938	0.999549	0.998942	0.478754	0.844932	0.954478	0.970509
TGGTATTGTCTGCAGTGGTA_1	4.91686	-6.44113						RPLP0	0.999677	0.950675	0.885208	0.99759	0.964392	0.941765	0.377778	0.460866	0.999937	0.999978	0.000113707	0.867167	0.999985	0.999984	0.00094288	0.999924	0.999996	0.473498	0.907009	0.905322	0.0114345	0.999981	0.988399	0.0776377	0.242422	0.928611	0.128756	0.260622	0.932893	0.889468	0.539778	1.06504e-05	0.831327	0.117292	0.744925	0.0558166	0.0283746	0.810941	0.57528	0.935204	0.0104441
ATCTCGCTGCGCTTCTGTAC_1	5.19786	-2.31257						NPM1	0.953808	0.752497	0.714548	0.902365	0.64764	0.735141	0.725308	0.934625	0.995547	0.994969	0.458662	0.991498	0.996432	0.99535	0.92963	0.992265	0.996154	0.326838	0.976037	0.954484	0.140158	0.993554	0.99414	0.273963	0.996517	0.940186	0.371435	0.753163	0.973474	0.943338	0.994548	0.198675	0.968848	0.476276	0.999045	0.985633	0.983106	0.537366	0.796274	0.959361	0.821208
ATCTCGCTGCGATGAGAGGT_1	4.53216	-2.05191						CFL1	1.58406e-08	0.000595139	0.000966538	2.72964e-07	0.000102994	0.0337343	0.185699	0.85342	0.000488164	4.33136e-06	1	0.895045	4.65676e-06	1.20325e-06	1	3.81814e-05	9.51249e-09	0.0845226	0.705975	0.310102	0.615243	2.0871e-07	0.881434	0.060172	0.999998	0.216074	0.257281	0.469516	0.423386	0.272403	0.996784	1	0.928394	0.449413	0.999986	1	1	0.0964438	0.304041	0.361204	0.999964
TTGATCTTAATTCTCACTCC_1	-8.93917	5.38284						RAC2	7.42734e-07	0.00172585	0.00193987	6.34386e-06	0.000767995	0.0450027	0.107527	0.543265	0.000191248	1.13171e-05	1	0.458177	6.85261e-06	4.10064e-06	1	5.68893e-05	1.77894e-07	0.128753	0.354875	0.118887	0.216128	2.36023e-06	0.585595	0.00914195	0.99994	0.101717	0.0493178	0.28404	0.143051	0.109622	0.950931	1	0.768011	0.152211	0.999112	1	0.999988	0.141852	0.191976	0.157262	0.999805
CTCACAGCGGGTCCAGACGA_1	2.44555	2.08611						OAZ1	0.989796	0.592566	0.331428	0.945299	0.569802	0.584465	0.0969173	0.340665	0.999975	0.999944	0.644387	0.778487	0.999975	0.999937	0.941173	0.999897	0.999898	0.152556	0.839866	0.783597	0.999828	0.999648	0.992504	0.998917	0.928632	0.843369	0.999417	0.0821528	0.847977	0.746947	0.744343	0.0942451	0.839918	0.993331	0.968252	0.94365	0.859463	0.476449	0.362048	0.867493	0.692344
TACTCAGGAATGCAGTGGTA_1	-8.23186	9.79006						JUN	0.787411	1.0009e-12	9.2346e-16	3.10673e-09	1.7588e-11	2.5489e-08	1.39205e-13	7.41335e-13	0.983848	0.974591	0.918394	8.45902e-11	0.992312	0.984206	0.418452	0.987201	0.992362	4.63182e-06	3.57421e-06	1.14063e-06	0.994587	0.708839	0.306846	0.985501	0.0936513	5.2079e-07	0.995656	2.78924e-11	3.03228e-07	8.69724e-07	0.197405	0.291829	1.57141e-06	0.999951	0.0126618	0.0293823	0.175124	0.000270758	1.58833e-06	3.93858e-07	0.658916
CTGACCTGGTCACCGCTAGT_1	4.82958	-5.34981						CD52	0.983604	0.000223758	5.0505e-06	0.24773	0.000759764	0.00214068	8.82155e-06	5.86433e-05	0.998407	0.998717	0.734305	0.00365829	0.999307	0.99902	0.678058	0.998239	0.999587	0.00421875	0.239205	0.147579	0.407492	0.996339	0.942424	0.472392	0.782214	0.144756	0.697541	6.93931e-05	0.17302	0.118622	0.706517	0.347924	0.193517	0.935025	0.662738	0.666752	0.68478	0.0526094	0.013224	0.178232	0.59455
CCTGCGAACAACGGTACCTC_1	3.60907	-2.28361						UBB	2.08541e-05	0.0115151	0.012376	0.000210281	0.0086084	0.110409	0.156077	0.426053	0.000193743	4.80593e-05	0.999999	0.233089	1.90511e-05	2.09765e-05	0.999997	0.000134832	3.11548e-06	0.242008	0.20835	0.085475	0.0394963	3.50921e-05	0.331148	0.00124536	0.999287	0.0965933	0.00585921	0.294768	0.0870276	0.0845871	0.758902	1	0.62306	0.02244	0.989002	0.999993	0.999882	0.239752	0.192474	0.122914	0.999186
CCTGCGAACAGGCACTGAGC_1	4.44314	-5.23644						CORO1A	3.95827e-05	0.00231828	0.00197366	4.68423e-05	0.00101381	0.046074	0.074185	0.473759	0.00948471	0.00098735	0.999986	0.576754	0.000982358	0.000515783	0.99999	0.00316184	4.9508e-05	0.103233	0.440489	0.18902	0.219354	0.000183247	0.714501	0.0213073	0.999728	0.139138	0.0846801	0.212663	0.241036	0.164655	0.962251	0.999994	0.73241	0.245707	0.998894	0.999987	0.999878	0.141144	0.200359	0.215599	0.998257
TTCAGTGCGGTGTGTGTAAC_1	3.26516	-5.70613						TMBIM6	0.0331135	0.999936	0.999995	0.987095	0.999759	0.999998	0.999973	0.999974	0.0360662	0.0255951	0.0489845	0.999905	0.0102607	0.0134807	0.636404	0.0109224	0.00239338	0.99985	0.969595	0.971194	0.106941	0.159552	0.539134	0.0653683	0.833688	0.974836	0.0237795	0.99981	0.980997	0.97097	0.632474	0.232172	0.973896	5.12137e-05	0.996477	0.933026	0.722199	0.997421	0.989935	0.977839	0.220262
TTCAGTGCGGGGCTCCAAGC_1	3.63915	-8.15926						CYBA	8.66556e-05	0.968651	0.992534	0.349549	0.910784	0.996699	0.994735	0.998567	0.0221864	0.00251922	0.999474	0.997562	0.00130953	0.00078984	0.999918	0.00254488	1.93241e-05	0.97401	0.905292	0.834105	0.54699	0.00309745	0.778276	0.104179	0.999237	0.838633	0.135572	0.990309	0.887797	0.824717	0.935524	0.999842	0.959982	0.00290418	0.99974	0.999967	0.999437	0.90549	0.905585	0.875546	0.989191
TTCAGTGCGGTAGTCGGAAT_1	3.37061	-7.22153						MYL12A	3.29613e-08	1.19755e-05	5.6019e-06	2.33281e-08	1.26362e-05	0.0022525	0.00165187	0.0194562	5.06027e-07	4.57464e-08	1	0.00377099	1.92768e-08	1.78985e-08	1	4.79741e-07	1.28138e-09	0.0304328	0.0236546	0.00332302	0.102311	9.70836e-09	0.121508	0.00165715	0.999896	0.00342669	0.015089	0.0172522	0.00221891	0.00358026	0.799388	1	0.364188	0.245078	0.988332	1	0.999993	0.0447084	0.0244297	0.00484498	0.999949
CATCGGCATGCGATTCCGGC_1	2.51411	-6.68407						RPL41	0.999843	0.00156591	1.08606e-05	0.92236	0.0143759	0.00301637	1.21393e-06	2.11392e-06	0.999955	0.999987	0.00147024	0.000447826	0.999994	0.999993	4.28915e-05	0.99997	0.999999	0.00303949	0.335325	0.305935	0.00867435	0.999979	0.971963	0.117369	0.0192479	0.35466	0.297603	6.92303e-06	0.312792	0.268199	0.341413	1.33808e-05	0.109412	0.924705	0.0732966	0.000894071	0.00178622	0.0813831	0.00892616	0.339389	0.0133155
CATCGGCATGTTAACCGCGA_1	4.59256	-7.73598						IER2	0.590673	4.34667e-13	4.8333e-16	3.59575e-10	6.90558e-12	1.85388e-08	1.27926e-13	7.74221e-13	0.948985	0.918502	0.922323	8.37183e-11	0.974125	0.949633	0.428898	0.962416	0.974674	4.34428e-06	2.56681e-06	7.06757e-07	0.989619	0.388921	0.199586	0.973894	0.126278	2.55056e-07	0.992015	3.02492e-11	1.78034e-07	5.5914e-07	0.265518	0.313214	1.06899e-06	0.999941	0.0165919	0.035994	0.218272	0.000229297	1.44135e-06	1.87879e-07	0.678983
GTGTCACGAGTATCATCTCT_1	3.14318	-4.31757						HNRNPA2B1	0.0309271	0.0210807	0.0160403	0.00698744	0.00834859	0.135369	0.139659	0.618582	0.472213	0.283098	0.960374	0.881788	0.350487	0.268346	0.994086	0.32794	0.175188	0.128742	0.710166	0.479877	0.0674005	0.15206	0.892555	0.0178085	0.997296	0.36339	0.0549534	0.279894	0.607264	0.433531	0.980493	0.927441	0.76499	0.211116	0.999027	0.998122	0.99474	0.220079	0.326823	0.48547	0.933323
ATGGCGTGCGTCGTAGTCGT_1	-9.45047	7.68337						LTB	0.999984	0.00428917	1.54266e-05	0.983269	0.0474997	0.00353792	5.10233e-07	7.0092e-07	0.999997	0.999999	0.000328847	0.000250426	1	1	7.58861e-06	0.999998	1	0.00224803	0.406811	0.40987	0.0449614	0.999999	0.989552	0.391097	0.00475015	0.506903	0.635247	2.43884e-06	0.426871	0.357686	0.209013	1.52422e-06	0.143555	0.956707	0.0346682	0.000209989	0.000287817	0.0920113	0.00752432	0.491792	0.0051401
CGTTCTACGAATTATTGTGC_1	-8.65238	5.16281						RPS18	0.999916	0.127216	0.00424568	0.987115	0.365611	0.0615515	0.000130869	0.000176299	0.999975	0.999994	0.000165233	0.0195661	0.999997	0.999996	1.48806e-05	0.999981	1	0.0203914	0.641451	0.632431	0.00383509	0.999993	0.982702	0.0710285	0.0184355	0.699611	0.175512	0.000279439	0.66382	0.598414	0.335979	2.98532e-06	0.355311	0.765297	0.132296	0.00102124	0.00106329	0.275725	0.0615369	0.687809	0.00496108
GATGAGAGGTTCCGTGAAGC_1	-9.39985	8.47165						HSP90AA1	0.000160156	0.000363469	0.000197673	1.39579e-05	0.000152025	0.0147328	0.0120602	0.202192	0.122542	0.0135104	0.999373	0.461181	0.0272376	0.00946264	0.999794	0.041323	0.000949332	0.0417172	0.382192	0.144437	0.826847	0.000804337	0.75725	0.451657	0.998947	0.0877149	0.65816	0.0591855	0.197616	0.125182	0.968877	0.998966	0.580664	0.833653	0.998423	0.999799	0.999109	0.0808595	0.118855	0.142856	0.990928
GATGAGAGGTGCCGCAATAG_1	3.35199	-6.55112						HSP90AB1	0.994206	0.0345009	0.00241369	0.802409	0.0697221	0.0482895	0.00087947	0.00350137	0.999205	0.999493	0.021463	0.11007	0.999694	0.999607	0.0580562	0.999085	0.999852	0.0296737	0.50174	0.433424	0.165331	0.999035	0.957959	0.293666	0.502389	0.427155	0.469564	0.00239671	0.505697	0.371781	0.657748	0.000773736	0.381692	0.72021	0.702371	0.201506	0.219528	0.201049	0.08325	0.493439	0.127463
GATGAGAGGTGTAATTGACA_1	1.51711	0.0595992						RPL15	0.999582	0.0178754	0.000364543	0.936501	0.0858724	0.0177954	3.38151e-05	4.59424e-05	0.999851	0.999954	0.000966132	0.00357342	0.999974	0.999971	7.90018e-05	0.999889	0.999995	0.0124921	0.353282	0.348152	0.0104031	0.999934	0.954194	0.0916065	0.0174585	0.400541	0.21029	0.00010868	0.369643	0.309256	0.247588	2.6824e-05	0.156448	0.768601	0.103133	0.00178653	0.00209899	0.165293	0.0270929	0.40015	0.0106748
GGTGCAACCTGCGTACAACT_1	-9.32935	6.99358						HLA-A	1.97795e-05	0.000380341	0.00018781	1.004e-05	0.000541379	0.0129732	0.00628404	0.0205263	2.16393e-05	8.78044e-06	0.999999	0.00481897	3.81932e-06	5.12458e-06	0.999985	3.63765e-05	1.65519e-06	0.0838902	0.0204341	0.0070278	0.03323	5.48475e-06	0.0636439	0.00130871	0.994767	0.00788495	0.00588617	0.029041	0.00445953	0.00800146	0.417754	1	0.190023	0.0920393	0.877002	0.999933	0.999328	0.112043	0.0427518	0.00909661	0.998137
CTTCGGCCGGGTAGTTCTAG_1	3.55709	-1.55375						ATP5L	0.0280906	0.995043	0.998955	0.857662	0.981647	0.999563	0.998422	0.999624	0.685407	0.431859	0.486171	0.999753	0.434565	0.327818	0.981956	0.342893	0.0706143	0.987932	0.972445	0.951497	0.733826	0.432139	0.937051	0.391098	0.995649	0.947713	0.390949	0.995923	0.974874	0.946129	0.970333	0.388594	0.977209	0.00769584	0.99988	0.997989	0.986783	0.958324	0.958948	0.963456	0.759088
CTTCGGCCGGAAGTCGATCC_1	3.12845	2.3686						RPL10	0.999728	0.00096937	7.50723e-06	0.882208	0.00901947	0.00250835	1.09288e-06	1.87242e-06	0.999911	0.999974	0.00249549	0.000339563	0.999988	0.999986	5.20682e-05	0.999941	0.999998	0.00298415	0.302742	0.265781	0.00891721	0.999957	0.961477	0.110423	0.0187749	0.308187	0.281902	6.63291e-06	0.263315	0.236651	0.342543	2.40845e-05	0.0880686	0.938177	0.070671	0.000937186	0.00198208	0.0749911	0.00804041	0.282417	0.0162959
CTTCGGCCGGTAGCGCACGT_1	-0.315042	-2.61247						DUSP1	0.483705	3.23544e-11	9.4554e-14	9.47453e-09	2.73237e-10	2.67439e-07	7.27005e-12	3.96538e-11	0.991551	0.97154	0.888956	1.8737e-09	0.992756	0.978492	0.610704	0.986908	0.974031	2.21477e-05	1.53679e-05	5.06753e-06	0.999985	0.518603	0.321535	0.999809	0.096265	3.91757e-06	0.999935	5.65007e-10	1.59167e-06	4.36814e-06	0.132427	0.0875256	8.20966e-06	0.999995	0.0268658	0.0577254	0.181441	0.000719131	8.5228e-06	2.43254e-06	0.676233
GGTTGGTAACCGGACCACCT_1	2.07795	1.69869						BIRC3	0.999987	0.0242645	0.000128216	0.991425	0.200912	0.00996642	1.83245e-06	7.56022e-07	0.999996	0.999999	3.90661e-06	8.51646e-05	1	1	3.74132e-08	0.999997	1	0.00601215	0.153414	0.243324	0.0228034	0.999999	0.969196	0.274192	1.25009e-05	0.35187	0.46265	5.2876e-06	0.243581	0.197049	0.00758525	8.25749e-08	0.0415096	0.79898	0.00476749	4.71312e-06	1.25501e-06	0.155298	0.00789525	0.350944	0.000171615
GGTTGGTAACGTTGGATCCT_1	2.09235	-6.68377						RPS2	0.99996	0.14121	0.0037888	0.991779	0.393712	0.0580768	9.62774e-05	0.000150431	0.999992	0.999998	0.000106081	0.0228689	0.999999	0.999999	2.05179e-05	0.999993	1	0.0166408	0.666126	0.662248	0.00589343	0.999997	0.989826	0.105757	0.0276496	0.726097	0.248837	0.0002102	0.704822	0.617014	0.365672	1.53335e-06	0.405593	0.742343	0.154346	0.00132734	0.00143737	0.2668	0.0591217	0.732138	0.00493566
GACGAAGACTCCTTACCACA_1	3.11747	-5.2235						CD53	0.00340334	0.0195188	0.0143855	0.00354806	0.0139115	0.121205	0.102146	0.364245	0.117754	0.0448602	0.999917	0.393989	0.042358	0.0301097	0.999897	0.0655292	0.0088838	0.176592	0.356824	0.193587	0.322434	0.0174077	0.647685	0.0661744	0.997173	0.187897	0.161935	0.198567	0.219438	0.172432	0.826623	0.999967	0.630637	0.225399	0.989024	0.999847	0.998831	0.239946	0.206032	0.240274	0.993
AGTGGTGGTACTTCAATAAT_1	3.95845	-3.8777						HLA-C	2.33656e-06	0.000652886	0.000472472	5.33062e-06	0.0007262	0.0208422	0.0195036	0.071053	2.88401e-06	8.59621e-07	1	0.0151692	3.03702e-07	4.24275e-07	0.999996	4.17774e-06	8.43976e-08	0.119299	0.0348546	0.010315	0.0218842	6.3997e-07	0.0689944	0.000491394	0.998168	0.0116677	0.00247607	0.0745218	0.00735411	0.0115109	0.543804	1	0.295498	0.04279	0.947962	0.999985	0.999792	0.129963	0.0652527	0.0140789	0.999174
ATCCACTAAGAGACCGTCGT_1	1.57796	-5.1434						RPS15A	0.999787	0.0607274	0.00173744	0.971403	0.207023	0.0394783	0.000103398	0.000184354	0.999943	0.999983	0.00155764	0.0182826	0.999991	0.99999	0.000217062	0.999954	0.999999	0.0169589	0.594719	0.56642	0.00614768	0.999978	0.978706	0.0755697	0.0661095	0.62421	0.189926	0.000269513	0.601643	0.527753	0.422771	3.67579e-05	0.34021	0.772863	0.204697	0.00522809	0.00701223	0.224667	0.0526546	0.622205	0.0174524
ATCCACTAAGCAAGCTGAAG_1	3.39534	-4.72717						JUNB	0.652143	8.51094e-13	9.86361e-16	9.88752e-10	1.2265e-11	2.66623e-08	1.67195e-13	1.06019e-12	0.985324	0.968606	0.895327	1.22641e-10	0.991841	0.980297	0.418499	0.985645	0.987201	4.71259e-06	5.07774e-06	1.34576e-06	0.999417	0.579392	0.300805	0.997325	0.096803	6.64992e-07	0.999195	3.11207e-11	3.48432e-07	1.13312e-06	0.233093	0.114992	1.70158e-06	0.999989	0.0166113	0.0253549	0.161937	0.000263504	1.76746e-06	4.13458e-07	0.661594
ACAGTCCACCGTATTGGCTA_1	1.59746	0.0610083						EIF1	0.953072	1.66044e-09	4.26248e-12	2.27574e-05	2.13699e-08	1.78851e-06	7.51074e-11	2.32884e-10	0.991986	0.992701	0.498849	2.0436e-08	0.997114	0.995453	0.0434657	0.994267	0.998469	6.39487e-05	0.000194049	0.000101838	0.874259	0.956395	0.526815	0.863582	0.0361137	5.954e-05	0.944534	4.16818e-09	4.3206e-05	7.67069e-05	0.182592	0.0242689	6.21802e-05	0.998642	0.0219334	0.00749404	0.0377955	0.00217985	3.74345e-05	5.23915e-05	0.29238
TCAGATAGATGCCGGTTGTA_1	1.29037	1.66156						HLA-DPA1	1	0.970535	0.742637	0.999966	0.98815	0	0.0634041	0.0826701	1	1	0.00174793	0.632797	1	1	0.0114806	1	1	0	0.951389	0.959582	0.995658	1	0.999823	0.996729	0.170551	0.98124	0.998492	0.0438198	0.974626	0.944621	0.334069	2.5991e-05	0.91464	0.982499	0	0.0992776	0.0214353	0	0.507955	0.984375	0.0389675
CTAGACACTTCGATTGATAA_1	1.54752	-5.81169						HLA-DQA1	1	0	0	0.999996	0	0	0	0	1	1	0.0133459	0	1	1	0.0211122	1	1	0	0.97719	0.983581	0	1	0.99995	0.992761	0.183814	0.992934	0.996739	0	0.989621	0.976884	0.447789	0.00190982	0.952496	0.976125	0	0	0.0459291	0	0	0.994061	0.089445
GTTGTTCTCTGACATCGGTG_1	4.01215	1.46884						ARPC1B	0.264528	0	0	0.217935	0	0	0	0	0.995983	0.9724	0.999738	0	0.986863	0.96162	0.999985	0.978615	0.821458	0	0.939564	0.852668	0	0.799261	0.993197	0.999295	0.99991	0.845611	0.999691	0	0.902567	0.830209	0.99506	0.998511	0.966523	0.998453	0	0	0.999883	0	0	0.88699	0.998184
GAGGTGCCGCCATCGGCATG_1	2.40978	1.97211						RALGPS2	1	0	0	0.999998	0	0	0	0	1	1	0.00576157	0	1	1	0.00588809	1	1	0	0.971835	0.982677	0	1	0.999869	0.954147	0.0646973	0.992679	0.974516	0	0.988437	0.976517	0.263906	0.00154516	0.940652	0.850814	0	0	0.0164041	0	0	0.993547	0.0425606
GAGGTGCCGCGCCAGCACGT_1	4.61082	-5.75483						CD79B	1	0	0	0.999997	0	0	0	0	1	1	0.0091602	0	1	1	0.0121685	1	1	0	0.974489	0.983336	0	1	0.999876	0.971516	0.110773	0.9928	0.984551	0	0.989151	0.9773	0.330453	0.0022654	0.949273	0.886398	0	0	0.0292811	0	0	0.993789	0.061409
CTTCCTACAGCCGGTGGACA_1	4.66222	-0.897644
ACATAGGTGGCTGCAGGATA_1	1.72058	-5.10232						Association scores between genes and cell phenotypes in the network of cell phenotype-associated gene modules during healthy control, COVID-19, and IAV.
AAGGAATGTATACTAATGGC_1	2.1948	1.91243						IGHM	IGHG1	JCHAIN	IGKC	IGLC2	MZB1	HSP90B1	PPIB	HLA-DRB1	CD74	TMSB4X	SUB1	HLA-DRA	HLA-DQB1	ACTB	HLA-DPB1	MS4A1	SSR4	MT-ATP6	MT-CYB	SAT1	CD79A	TAGLN2	FTL	PPIA	MT-ND4	FTH1	HSPA5	MT-CO3	MT-ND2	HMGB1	B2M	MT-CO1	FOS	CHCHD2	CLIC1	ACTG1	ISG20	MTDH	MT-CO2	TMSB10	H3F3A
AGAGAGTCGCATGTTCTATA_1	-8.68437	7.32214						c(COVID_19 = 0.33515421656678	Healthy = 0.343234472489724	IAV = 0.321611310943496)	c(COVID_19 = 0.533746906535918	Healthy = 0	IAV = 0.466253093464082)	c(COVID_19 = 0.556256625379524	Healthy = 0	IAV = 0.443743374620476)	c(COVID_19 = 0.367964851684259	Healthy = 0.29031354834655	IAV = 0.341721599969191)	c(COVID_19 = 0.532465482893596	Healthy = 0	IAV = 0.467534517106404)	c(COVID_19 = 1	Healthy = 0	IAV = 0)	c(COVID_19 = 0.537289897310557	Healthy = 0	IAV = 0.462710102689443)	c(COVID_19 = 0.539813517780596	Healthy = 0	IAV = 0.460186482219404)	c(COVID_19 = 0.302791361376125	Healthy = 0.376076039450082	IAV = 0.321132599173793)	c(COVID_19 = 0.314269410413677	Healthy = 0.359649289561911	IAV = 0.326081300024412)	c(COVID_19 = 0.333251581365953	Healthy = 0.332779969174532	IAV = 0.333968449459515)	c(COVID_19 = 0.526874500964394	Healthy = 0	IAV = 0.473125499035606)	c(COVID_19 = 0.295953358855758	Healthy = 0.385707720090882	IAV = 0.31833892105336)	c(COVID_19 = 0.30125262960115	Healthy = 0.377915014284996	IAV = 0.320832356113854)
TCGACATCGAAGTCGACCAT_1	4.27288	-6.3222
TCGATGCGCGAAGTTCGACC_1	2.74474	1.10166
TACGAAGTGCAGATTGCTCA_1	5.48457	-6.48534
TACGAAGTGCACCGACATTA_1	3.97782	-1.30781
TACGAAGTGCATGGAAGGCC_1	1.72689	0.164831
TGTATTCAGACACCGAGCAT_1	3.68027	-6.83935
TGTATTCAGACGATTGATAA_1	2.03023	-5.75314
GTAATACGTCCGTATTGCTC_1	2.77359	-6.1745
ATTATCTAGCCGTTCGATGG_1	3.33194	-8.0269
TGTTCACTAGGGAGCTATGG_1	1.88438	0.636941
CGTTCGATGGAGAGAGTCGC_1	2.05197	-6.28603
CGTTCGATGGCAGCGAAGTC_1	2.01581	2.28865
GTAATTGACAGCTTAGATCT_1	2.53013	-0.294827
GTAATTGACAACGACAATAT_1	-9.40449	9.62184
GTAATTGACAAGTAGTTACG_1	1.79739	-6.34832
TACGTTATGGCTATCGCCTT_1	4.40938	-2.98379
TACGTTATGGTGTAAGAGCT_1	3.75414	-4.92919
TACCATGACTGAACGAATTC_1	-9.13449	5.54878
GCAGGTATCCGAACGAATTC_1	0.999971	-0.0559822
TGTGTAGCCGGACCAGAATA_1	1.37837	0.0261977
CTATCACTAGCGCTGAATTC_1	3.1471	-6.02192
CTATCACTAGTTGATATTCC_1	-7.33768	0.952926
GTGGCAGGTGCATGGACTCC_1	3.80585	-2.91876
CTCGATTGGTGGCACTGAGC_1	3.19934	-7.18704
TTAATTGCTCCAGTCCAGGA_1	5.46108	-2.24401
TCTTCATCTCCTGATACTTC_1	2.07709	0.350687
GCGTTAGATGGCTCTCGGTT_1	3.89359	-4.74148
GCGTTAGATGATTACCGCGT_1	5.5635	-3.1382
GTTGCGCCGGGTAATTGACA_1	3.82439	2.0128
GTATTGGCTAGCACTTCACG_1	5.37048	-5.05951
TATGGCATAGTCGCATCTTG_1	3.75789	-4.6244
GGTATCCTTAATACTGAGGA_1	4.19639	3.40565
TGCTGCAGTATACGTTATGG_1	2.92967	3.09986
ACCAAGCCAGGTTGCGCCGG_1	2.57253	-0.407581
ACCAAGCCAGCTTGTCTAGT_1	2.21967	-1.69645
ACCAAGCCAGTATGAACAGC_1	-8.84643	9.66198
TACTAATGGCAGCCTCCTAT_1	1.07085	0.437772
TACTAATGGCAGACCGATCG_1	2.57524	0.648562
GTTGGATCCTTCCTCGTGCG_1	-9.49234	7.32941
GTTGGATCCTTATAGAAGCT_1	3.88721	-4.24142
GTTGGATCCTGGCCTGCACA_1	-9.48428	8.26723
ATTAACCGGCACGGCGAGGC_1	1.67165	-0.509655
ATTAACCGGCCGGACGGATT_1	2.4925	1.79519
TCTTGGAGACACACACCAGA_1	3.21119	-7.79679
TCTTGGAGACTTCGCATAAT_1	4.95084	-6.14666
TAGTTGTCACACGGTACCTC_1	-8.86958	10.9851
TAGTTGTCACCTATCGCCTT_1	-9.67244	10.08
AGAGCGGCAAGTTAAGGTGA_1	3.29179	-1.31997
AGAGCGGCAATTGATATTCC_1	4.34116	-8.09481
GCTCTCGGTTCATGGACTCC_1	-9.78491	9.63482
GCCTCTGGCTCGTATCGCCT_1	3.31647	-5.41605
AGCACAGTTGCGCGAGTCGA_1	3.78312	-6.22814
AGCACAGTTGTAGTCGGAAT_1	5.42552	-3.60183
GCACATAGTACGTATTGCTC_1	5.2602	-3.67834
GCACATAGTAGGAGGTTGGT_1	3.47246	-4.20966
CGTATCGCCTCTCACTGTAG_1	4.47073	-7.84216
TCCGACCGTACTAGGCCACG_1	-9.23108	10.9229
GCCTCCGGTCCGTCCGCTCT_1	3.07805	-7.77212
GCCTCCGGTCAGGAGCTCCA_1	-9.51422	9.89906
GCCTCCGGTCTAGCTGCTAC_1	2.27988	2.55591
GCGAACACGGCTATCACTAG_1	4.23478	-7.98292
GCGAACACGGCACTCAGTCA_1	3.54845	-1.60167
GGAGCTATGGTCTTCATCTC_1	1.51453	-6.02565
GTCTCACAGTACCTCTCCTG_1	-7.82941	2.11189
AAGGATTGATGAGACAACGG_1	5.05721	-1.85161
AAGGATTGATATGATCATTA_1	2.61093	-0.391944
ATTAAGATAAAAGATTAACC_1	-9.04337	8.22373
ACAGTTCATTAGTTCCTGTC_1	2.21462	-6.81309
GGAGTACGTATCCGAAGATT_1	-8.92739	5.81732
AGAATTCAGTCGACGGACGA_1	4.54832	-0.901866
AGAATTCAGTTCGACATCGA_1	3.94439	-1.71392
AGAATTCAGTGCGTACAACT_1	-1.52317	2.24373
AGAATTCAGTGCGAATCGAC_1	5.41814	0.511181
GCAACTATTGGATAATGATG_1	-9.41726	10.1308
CGATTCCGGCCCGGTCACTA_1	3.6362	-1.5479
AGCAAGCGACGTTACCACAT_1	3.736	-2.02698
AGCAAGCGACCTTACCGGTG_1	4.02787	-6.05622
CTAGTGTAACTGGACGTGAC_1	3.24771	2.42667
CTAGTGTAACAATTAATCTG_1	4.3475	1.02117
GATGGAGTGCTGACTTCGTA_1	4.0494	-0.442942
AATTAATCTGACATCATTGC_1	5.01107	-2.85353
AACTTGCACCAAGATCAATT_1	1.72949	-5.64345
AACTTGCACCCTCAACATGT_1	3.87967	-2.04228
GAGTAGATTGGAGGTGCCGC_1	2.97416	1.47797
GAGTAGATTGAGCAGGCAGC_1	3.62303	-7.38594
GAGTAGATTGCTGCAGGATA_1	3.04497	2.80593
CATATTAGGACTTCAATAAT_1	2.37065	-6.55961
AAGTCGATCCTGGACGTGAC_1	-10.0212	9.38263
AAGTCGATCCTTCTATCAGC_1	-9.06946	5.71901
TGGATTAGACAATCAGTGGA_1	1.51923	-0.767173
CGAGGTTAACGTAGTTCTAG_1	3.883	-8.20703
CGAGGTTAACCGTACCGCGA_1	3.39523	-7.5985
TTCTCACTCCCGGACTGAGG_1	1.76463	-0.00554169
AGGCACACCTATACTGAGGA_1	1.98187	0.405758
AGGCACACCTGCAGGTATCC_1	-10.079	10.1761
TGTTCCAGACGCCAGCTTCG_1	2.23593	-1.34818
TGTTCCAGACCGGACTGAGG_1	3.63214	-7.40474
CGTTCAATAACTCGCAGGTC_1	4.10992	1.52975
TAAGCGTGGCGTCTCACAGT_1	3.72017	0.527268
ATACCGAGCTGTTACCACAT_1	5.57687	-2.71492
CCTGTGAAGTCCGGTCACTA_1	3.47499	-7.48098
CAAGCCTTAGTATGAACAGC_1	2.84689	2.18882
GACCGTCTCTGACGAAGACT_1	2.80837	-5.63069
ACCGACATTACCAGATTCGG_1	4.47417	-7.0505
TGCAGTGGTACGCTGAATTC_1	3.00106	-0.612291
TGCAGTGGTACTCAAGTCGC_1	-8.95432	9.02893
TCGCATCTTGCTATCACTAG_1	-9.69173	11.0078
ATAACATACGTGCAAGATAC_1	-9.09311	10.6809
AGTAGTAATAATCCACTAAG_1	2.7646	0.0871216
AGTAGTAATAGCCTCTGGCT_1	0.973218	-0.553662
ACTTCAACACTGAGGTGGTT_1	2.04983	-7.00328
AATTCGAAGGTGGAGCTCAG_1	2.83824	-6.87559
AATTCGAAGGTTGATATTCC_1	5.46358	-6.48238
TTACCAAGGTCAATCTCATG_1	4.85108	-4.50282
TTCACTGGCGGTCAGTACCA_1	2.48672	-6.93118
TTCACTGGCGCATTCCGGCT_1	-8.99648	10.2591
TTGATATTCCTTACTGCCTT_1	4.37824	2.56207
TTGATATTCCAAGATCAATT_1	2.96146	-0.970269
AATAATGCACAGTTCCTGTC_1	2.26389	-7.00031
AATAATGCACCTTCCGATAA_1	2.28143	-7.15978
AATAATGCACGTAACGACGC_1	-8.40191	-6.18372
ATAGAGAGCCGTACATAGGC_1	4.20585	-0.926945
TCACGAATCCATCAGAGTCA_1	3.42127	3.05162
ATAGCTGGATATGACGGATA_1	2.93093	0.369139
TCGTAGTCGTGTGTGAAGTT_1	6.08873	-4.14287
TCGTAGTCGTCTTCCGATAA_1	1.10656	-4.7463
GCACTTCACGGTTACGCGTC_1	1.92388	-4.29261
TGCAAGATACACAGTTCATT_1	2.24162	-7.2898
TGCAAGATACTCTGTTCATA_1	4.72131	-5.14738
ACATCATTGCCTTACCGGTG_1	-8.60149	6.45473
GTGGACAGGACAAGAGGTCA_1	2.71155	-0.358101
CCGAATCAGTTCGACATCGA_1	4.30348	-7.58682
GCCAGCTTCGACATAGGTGG_1	-9.38803	7.91318
TCCTCGTGCGCCTTACCACA_1	5.23631	-2.69479
ATGGAAGGCCCTATCGCCTT_1	2.60906	-7.23861
GAACGAATTCTCATCGGATT_1	5.01693	-6.87468
CGGACTGAGGGCAACAGAAC_1	2.10399	1.34958
CGGACTGAGGCCTGCGAACA_1	-9.86234	9.43251
CGGACTGAGGTTGATATTCC_1	2.18441	-5.28114
CGGACGGATTGACGAAGACT_1	2.33992	1.76807
CGGACGGATTACATATGCGA_1	2.42959	-7.16637
CGGACGGATTGAGACAACGG_1	2.85587	-6.76667
ACCAATCTAAATTATCTAGC_1	0.910708	-0.175636
ATGTTCTATAGGAGGTCCAA_1	3.64229	-7.49047
CCACTGGATTCTCACTGTAG_1	4.11323	-7.67626
CGCCTCATCTAATACTCGAT_1	3.12988	-6.71683
CGCCTCATCTTGACTTCGTA_1	-8.50916	10.304
GCTTAGTCGGGACTGTTCCT_1	1.44783	-5.70071
CCAGATTCGGGCAACTATTG_1	1.63399	-0.517253
CCGTGCAACCCTAAGAGTCC_1	4.36572	-7.90003
CCGTGCAACCGTCGCGATTC_1	3.27967	-1.31043
CCGTGCAACCGACCGTCTCT_1	2.75424	1.63631
CCGTGCAACCAATTCCAACC_1	5.54698	-1.35101
CAGTCCAGGAGTACATAGGC_1	2.14128	-0.124875
GACTATCACAAGACCGTCGT_1	4.72921	1.34697
GCTTAGATCTACGACTATTA_1	-8.09535	10.878
GCTTAGATCTGCGCAGCACC_1	2.02478	-6.61418
GCTCGGTATGCAAGCTGAAG_1	4.37226	2.96371
GCGTACAACTGACTCACCTT_1	-9.42366	10.5857
TTCGCATAATTCTCGCGACC_1	1.66085	-1.50337
TTCGCATAATCGGCAGAGTC_1	3.86849	-6.72046
CGCGACGAGGAGACCGTCGT_1	4.13691	-5.96721
CAGGAACGAGTATCGCGCCA_1	-9.00939	5.3943
ACATATGCGACGTTCGATGG_1	-9.74846	9.91642
ATTACCGCGTCAGTGTATGC_1	5.61	-7.27975
ATCAGTTAACCGTTCGATGG_1	3.74512	1.81152
ATCAGTTAACCGCGAGTCGA_1	4.78468	-3.5751
GCCAGCACGTGGTATCCTTA_1	3.20684	2.35278
TCTGTTCATATAGGCTCAGG_1	4.42517	2.5691
TCTGTTCATAAGACCGTCGT_1	0.913446	-0.332564
TCTGTTCATATTCTCACTCC_1	3.50717	-7.61712
TCCGAAGATTTATCATCTCT_1	4.43979	0.0906632
TCCGAAGATTGATGAGAGGT_1	4.34671	-6.09011
TCCGAAGATTAGTCGTCCTA_1	4.12633	-7.65969
TCCGAAGATTGACCAGAATA_1	3.93034	-0.387885
GCTCAGCTGGGATAATGATG_1	5.2697	0.658121
CACCGCTAGTGATGAGAGGT_1	1.72633	1.51121
CGCCTCTCGGCATAGGACTG_1	2.76064	0.518362
ATCGAGCGAACAGGAACGAG_1	-9.31362	10.8062
ATCGAGCGAACTTGCCGCGC_1	1.52929	-0.597303
GTGAACGAGAAGTTGTCGAA_1	4.05497	-6.38082
ATATTCTCACAATTCCAACC_1	2.24539	0.0180694
TTAACCGCGACAGCAAGCAG_1	5.64158	-2.00381
AAGTCACGGCCCGGTCACTA_1	1.83006	0.816472
AAGTCACGGCCCGAGCGATT_1	2.32144	1.32857
CTATCGCCTTCATGGACTCC_1	4.52447	2.45724
GGAGGTTGGTTAGCTGCTAC_1	4.1607	-4.11297
CAATCTCATGAATTAATCTG_1	2.47289	-0.408577
CAATCTCATGACATGCCTGT_1	2.23399	-0.115194
CTCGCAGGTCCCGGTCACTA_1	4.12056	-3.75259
CTCGCAGGTCTCGCATCTTG_1	3.0978	-1.21331
CTCGCAGGTCGACTATCACA_1	1.88349	-4.50103
GAACGCCGTGAAGGAATGTA_1	1.54043	-5.28102
GACCAGAATATAGCTGCTAC_1	1.73702	-4.76218
AGTAGTTACGATACTGAGGA_1	2.16241	-6.27576
AGTAGTTACGTAATCGGTGC_1	2.07	2.02684
CGATACTAGCAGACCGATCG_1	3.96078	-4.13472
GGCTATATAAAGATTGAGAG_1	4.94299	-2.10507
GGCTATATAAGATATGGCAA_1	4.27041	0.951813
AGGAGCTCCAAAGATCAATT_1	-9.72933	8.59888
ATGTCCGTGCGTCGCGATTC_1	5.34829	-1.03673
CAGTGTATGCAATGCCAGTT_1	-9.17099	9.05472
GGAGCAACAGTCTAATGACG_1	3.05373	-1.39793
GGCCTGCACACGCGACGAGG_1	2.10166	-6.84016
GGCACTGAGCCTCTCCATAG_1	-9.50553	10.9681
GGCACTGAGCCGTTCAATAA_1	5.35602	1.64377
GGCACTGAGCCAATCTCATG_1	3.78096	-0.308413
TTCTATCAGCCGATTCCGGC_1	5.87643	2.02061
TTCTATCAGCAAGTCACGGC_1	3.90218	-3.84863
TTCTATCAGCATGACGGATA_1	3.59429	-7.25862
CAGCAAGCAGGATGAGAGGT_1	3.50532	-0.02199
TCCAATAGAAGATAATGATG_1	4.52244	2.70318
AAGCGCCGTAACGAGGCCAT_1	1.00913	-0.274266
AGTGGACACCACGACTATTA_1	1.47316	-0.893387
TTAACGTAGGTTCGCATAAT_1	-7.91209	9.51425
TTAACGTAGGATGATCATTA_1	4.21324	-5.94798
CTTACCGGTGGCAGGTATCC_1	2.3652	-0.927434
CTCAACATGTTCCAGGTACT_1	-8.75679	10.6161
CTCAACATGTAAGGATTGAT_1	3.28667	-6.4135
CTCAACATGTATTACCGCGT_1	3.1052	-4.66946
CTCAACATGTTCCAATAGAA_1	3.09507	-6.66431
GACTGTTCCTCAGCAAGCAG_1	1.38118	-5.3945
ATGATCATTAGGCACTGAGC_1	2.16841	-4.0061
GTCCAGACGATCGATGCGCG_1	2.41267	-5.40092
GGAGGTCCAACTCTCCATAG_1	2.01089	-5.90332
GGAGGTCCAAATACCGAGCT_1	1.28733	-0.210828
GACCAGTACGCGGCAGAGTC_1	4.56635	-1.13245
GGCTTCGTCGTGACTTCGTA_1	5.26638	-4.86039
AACAGCATAGTGCGGTTACG_1	3.96574	-0.366795
AACAGCATAGGTCTACCTTC_1	1.45482	0.44407
CTTGACTCAAAGTCGTCCTA_1	2.48439	-4.92824
CCATCGTGACGCCAGCACGT_1	-8.57681	4.24323
CCATCGTGACGTCACGTGCT_1	2.16252	-0.896575
GATATGGCAACTATCACTAG_1	2.19256	-5.03092
GCGCAGCACCGTAGACGGAG_1	4.52663	-6.29967
GCGCAGCACCCCAGATTCGG_1	-8.84174	6.7807
GCGACAGTGTTGTTCCAGAC_1	3.69024	-5.43728
GCGACAGTGTTTGTGGCATC_1	1.406	-5.61762
TACGTAACAGTTCGCATAAT_1	-1.44337	2.06167
GCATTGTACAATAACATACG_1	3.51464	-7.02208
AGATCTCTTGTTGAAGAAGC_1	4.15646	-0.815685
AACGGTTGAGAAGGATTGAT_1	1.43536	-5.06435
TAGGCGCATTCAAGCCTTAG_1	4.87794	-0.548528
AAGGTCGGTTCATCAGTTGG_1	2.27637	-5.74567
CGGACCTTGGCATCGGCATG_1	3.49906	0.382727
AGAAGATATATGGACGTGAC_1	4.20126	-1.66332
AGAAGATATAGACGAAGACT_1	5.27453	-4.3809
AGAAGATATAGCGCGCCGAG_1	1.77823	-0.51592
AGAAGATATATATGAACAGC_1	5.20653	-6.79462
AGGCATACTCCCGAATCAGT_1	1.27186	-0.469461
TGCTCTATTCCGAGGAGTCA_1	2.26756	-0.13207
CGACATCACAGCGTTAGATG_1	4.08373	-7.37399
CGACATCACATTAACGTAGG_1	4.33423	-3.97054
ATTCCGAGAGGTTACGCGTC_1	4.01879	0.681409
TAATATTCAGTCCTCGTGCG_1	2.11545	-0.671236
TACCGTCAGCACATGCCTGT_1	2.07213	0.626401
GACGTCTACAATCTCGCTGC_1	3.9426	-0.932787
AATGGTACGCTGGACGTGAC_1	3.44526	2.60795
AATGGTACGCGGAGCTATGG_1	-9.69871	9.93037
TGGAGAACTCCTATCACTAG_1	2.69444	-7.41093
TGGAGAACTCGCTGCTCTTC_1	4.11857	-8.14075
TGGAGAACTCCAGGAACGAG_1	4.71741	-8.15812
TGGTACTGCTCTCACTGTAG_1	4.64435	-4.71115
TTAGGCTATGCGAGGAGTCA_1	1.68987	-0.121175
GCGAACGATCATCGAGCGAA_1	4.30625	-3.2778
CGGTTGGTGGTACGTTATGG_1	4.82923	-7.06463
AGTGCCTACTGCTTAGTCGG_1	2.52167	2.80401
ACGACGACTGATGGCGTGCG_1	3.76394	-7.08823
TGATCGAGGTATCTCGCTGC_1	3.2643	2.93962
AACCTGGTGACTCTCCATAG_1	2.79162	-1.52902
CTTGAAGAGACTTCCATCCT_1	3.68406	-0.0625236
GAACTGCTCCTTGAGCCTGA_1	1.9463	-0.146535
AATGCGCCACGGAGCTATGG_1	2.5584	0.117701
AATGCGCCACATACCGAGCT_1	2.39082	3.18039
ACTGATCTCGCGTTCGATGG_1	1.73144	-4.59021
TCTGAATGATTGTGTAGCCG_1	4.44977	2.93623
TCTGAATGATCGGCAGAGTC_1	4.32356	-8.08304
TGATGATTAAGCACTTCACG_1	-9.1491	10.7431
AGTCCATCCAGTAGACGGAG_1	2.88001	-6.14659
AGCGCTGGACTTAATTGCTC_1	2.20188	2.70494
TACAAGCACCGTTACGCGTC_1	0.241731	-0.118587
CCGAGTGACCATGTCCGTGC_1	2.37495	-0.067413
CCTGTTGCGCAAGATTAACC_1	2.1505	-6.4326
CCTGTTGCGCAACCTTGCGG_1	2.38473	3.19375
CCTGATCGCACTTGCCTACA_1	2.61467	1.2342
CGAAGGCAGACTAGTGTAAC_1	-9.42844	10.2626
CTCCTGAGGCTACCATGACT_1	0.961991	-0.660622
TGATAGCATGAACGAGTATT_1	4.14389	-7.71402
TGATAGCATGCCAGATTCGG_1	2.04978	-0.421367
TGATAGCATGGCGAATCGAC_1	5.67014	-5.91944
GTGTTAATGTAGAATTCAGT_1	-8.81846	8.06847
TTCCTCATAGGGTTGGTAAC_1	0.0198946	-3.30755
TTCCTCATAGCTTCCTACAG_1	-9.78741	10.3525
ATGTTGAAGCAGCAGGCAGC_1	3.31822	-5.01514
GCGCACCAGGATCAGAGTCA_1	3.46013	-7.89199
GCGCACCAGGCTCACTGTAG_1	5.94249	-7.18629
CATAGAATATCTCACAGCGG_1	3.31946	0.27729
CATAGAATATCCGAATCAGT_1	2.46185	-4.21543
GTGTTAACTACAAGCTGAAG_1	2.85864	-0.18376
AGTTGCGATAAAGTAAGCGT_1	2.44767	-6.33392
AGTTGCGATACGCACTGGAT_1	3.02213	-6.71884
ATATGATGCTCGATTGATAA_1	-1.22785	2.00779
CTACTCATCCGGTGCAACCT_1	-9.45446	9.62817
CTACTCATCCAAGTTCGACC_1	3.76876	-4.80222
TACGATGCACTTCTCCTGTA_1	2.77338	-0.0429355
GACCTATCCTATTATTGTGC_1	4.40361	-7.5539
GACCTATCCTCATCAGTTGG_1	2.24231	0.572451
GACCTATCCTATCAGTTAAC_1	2.75757	-6.7763
GTCACTAGGATTACCAAGGT_1	3.87975	-7.85544
GTCACTAGGATCCGAAGATT_1	2.53244	3.3496
TCTGGATAGTTACGAAGTGC_1	-0.398607	-2.76376
GCCGGACCGAAGTCTATCGT_1	5.21536	-5.52371
GCCGGACCGACCACTGGATT_1	3.95608	-4.93431
GCCGGACCGAATGTCCGTGC_1	2.58786	2.03558
GCCGGACCGACTCACTGTAG_1	-1.52345	2.30217
GAGAACGTGTGACCGTCTCT_1	1.39286	2.2159
TTACTCAGACCACATGTTAC_1	0.416689	-1.03751
GTCGCCTCTTGTGTGAAGTT_1	4.85927	-2.77074
ACCTGGCGCTCTTCGATGGT_1	2.51267	-6.62615
ACCTGGCGCTGCGTTAGATG_1	0.485819	-0.691005
CAAGATGCCGATAGCTGGAT_1	-8.82985	11.0492
GCGTATAATCAGACCGATCG_1	4.25337	-5.08353
GCGTATAATCACCAATCTAA_1	4.65686	0.503283
ACCTGATCCGGTGAACGAGA_1	5.72616	-5.64883
TTCTGCACGGCGCCTCTCGG_1	-9.44691	10.6139
TGACGACCAACCATCGTGAC_1	4.59466	-6.3246
AGGCCAGTCGCCTTACCACA_1	3.21918	2.57774
GTCAGGCGAATGTAAGAGCT_1	4.93771	-4.03203
TTGTCTGCAGTAGTTAGACG_1	5.43466	2.21719
ATCACTGGAAAAGTTGGAGG_1	4.49577	-7.77329
ATCACTGGAACGAGGAGTCA_1	4.29734	-3.50749
GCGATCGTACTGAGGTGGTT_1	2.54022	-0.487488
ATGATCTTCGGCTGCTCTTC_1	1.84883	1.78572
ATGATCTTCGTGTAAGAGCT_1	3.50664	3.28219
AAGGTTGGCCCGCTGAATTC_1	2.16827	-6.05753
AATACCTTCCGCACATAGTA_1	3.53983	-6.68414
AATACCTTCCGCCTCCGGTC_1	-8.23285	9.45302
GGAGTATTAACTTGACTCAA_1	-9.52425	9.33452
GGCTTGGTGCAACTTGCACC_1	4.48851	-6.03248
AGCTTAGAGTTTCAGTGCGG_1	2.39282	-7.16863
GATGCGCATGAGACTTACGT_1	3.35337	-7.46507
GATTACTACAATTCCGCTCA_1	3.01365	-0.129278
ATTGGAGTAGGACTCACCTT_1	5.35131	-6.49653
CCACAGGTATGGAGCAACAG_1	3.86994	-5.97589
CAGTAAGGTGCTATCGCCTT_1	4.7554	0.270213
AGATTAAGGAGTCGCGATTC_1	3.34587	2.72805
TTACTGCTGATAACATAGCA_1	1.51627	-0.969927
GACGTATAACCTTCGATGGT_1	2.45289	2.33797
GCAATTACCGGTTGGATCCT_1	1.48063	-5.68829
GTGACATACAAGATTGAGAG_1	2.08799	-5.96836
TTATGTCTAGAAGGATTGAT_1	2.64987	-0.372642
GCAACCTCGCGATAATGATG_1	3.45433	2.57779
GCAACCTCGCGAGGTGCCGC_1	4.05447	-7.10607
GCAACCTCGCGGAGGTCCAA_1	1.12222	0.619466
CATCCTGCACACTGGTAAGA_1	4.57193	-5.71687
CATCCTGCACGTTGGATCCT_1	2.71314	-5.53235
CATCCTGCACGCTCGGTATG_1	3.60917	2.17711
CTGATATGACATCAGTTAAC_1	-9.41735	10.4956
CTCGAACTGATTGTGGCATC_1	3.69867	-6.92024
TCTGCGCACGAGGTTAGGAG_1	0.990445	-0.0823314
TCTGCGCACGTCGCATCTTG_1	3.13455	-7.15045
CACGGAGACCTGTGTGTAAC_1	2.43414	-5.44207
CACGGAGACCTGGTATTGTC_1	0.963353	-4.08091
ACCATCGGAAAGTTGTCGAA_1	-1.54232	2.26307
TATTATATGGCTCACAGCGG_1	1.00278	0.770394
TATTATATGGCGATATGTGC_1	2.37252	-7.20327
GCGCGTGATGTGCAAGATAC_1	2.4429	-0.223866
GCGCGTGATGTCCAATAGAA_1	2.38279	-4.86169
CCGTCCGGTGCAGCAAGCAG_1	5.16022	-1.24895
AAGACCTAGGTTCTATCAGC_1	-8.7242	9.06566
CCTTGACGGCAAGTAAGCGT_1	4.50241	-5.21179
CCTTGACGGCTGGATTAGAC_1	2.34665	3.26438
CCTTGACGGCCAGTGTATGC_1	-9.69403	7.54681
ACGATGATCGAAGTCGATCC_1	4.61225	-4.96391
GAGAATTAGTCTCTCCATAG_1	2.40957	0.102205
CCGATTCCAAAGATTGAGAG_1	2.36184	-4.13121
CCGATTCCAAGCTTAGATCT_1	2.92937	-5.26365
TTCGCCGTTAAAGTAAGCGT_1	2.40153	-6.00827
TTATAGTAATTGCTGCAGTA_1	1.67437	-5.77788
ATACCACCTAACATAGGTGG_1	1.8847	-5.92941
ATACCACCTACATGCTGACT_1	2.5268	3.10567
CATTATCCTTCTAGGCCACG_1	3.73295	-6.75284
CATTATCCTTCTCTCCATAG_1	3.16397	-4.46074
ATTCACGGTGGCTTCTGTAC_1	-7.24587	0.846401
ATTCACGGTGTAATCGGTGC_1	4.15886	-4.26502
AGCTATGCTTATTCCGCTCA_1	3.24999	-1.55456
CTGGTTCGAGGCAACTATTG_1	1.55724	-4.6755
CTGGTTCGAGCCGAATCAGT_1	4.64271	-5.68477
TAACCGCACACATCGGCATG_1	2.20921	3.18894
ACGATGCGAAATCTCGCTGC_1	3.46359	3.25127
GATGAACTCTAGCAAGCGAC_1	2.92526	-5.94304
GATGAACTCTGGCTATATAA_1	2.08212	0.60284
GTAGGCGAGGGAAGACAGAC_1	3.42991	2.05481
GATTCCTCAAGTTGTCTGAC_1	3.19944	-3.88485
ACCGATGACGTATCGGAATA_1	1.56511	-0.538209
ATTAGTGGTCTACAGTACGC_1	1.94789	-6.75173
TTGGTAAGTTTTCTCACTCC_1	-9.83368	10.0058
AGGTGTAAGCTATGAACAGC_1	1.69048	-5.7548
GTATTCTATGCGTTCTACGA_1	1.76557	-0.832833
GTATTCTATGCGATTCCGGC_1	1.5292	-5.81629
AGTTGACGTTAAGTTCGACC_1	2.80729	-5.44085
GCAGCCTGTGACCAATCTAA_1	3.52758	3.38446
TTCGCCGCGTTAGTCGGAAT_1	-6.84487	0.891976
GTTATTATACACGGCGAGGC_1	5.51305	-6.26371
GCCATCAGGACTGCAGGATA_1	3.51413	-0.783655
CTTCCAATGGGATGAGAGGT_1	2.70373	-0.758494
AATTGCGGTGGCACTTCACG_1	4.41355	0.189565
GTCTGGTACGGTATTGGCTA_1	4.00669	-6.75946
CCATGAGAGGGGTGCAACCT_1	1.6361	-6.24364
ATGTTAGTATACTGCACAGG_1	2.6403	-7.6342
ATGTTAGTATCGCCTGGAGA_1	3.00641	2.18776
CGGTAGACACGTCGGACCTC_1	4.74611	-0.466274
CGGTAGACACAGGTTAGGAG_1	4.03659	-7.11835
ACCATAGGCCCTAGGCCACG_1	1.42855	2.45749
ACCATAGGCCCCATAAGGAG_1	-9.65089	6.75873
TTCTGTCGACCTGTGAGCAG_1	1.83031	0.630791
AGATCTTGAGTATGAACAGC_1	4.32406	-6.07027
AGTCGATGGACTCACAGCGG_1	2.77156	-7.36065
GGCACCTTGCGGACACTCTT_1	2.04908	-0.179742
TATGCCTGATAGAGCGGCAA_1	-7.53287	1.49729
GAGTATTCCGGGAGGTCCAA_1	4.12413	0.142012
GAGACATTCTCTAAGAGTCC_1	2.55518	-1.68392
GAGACATTCTGTACATAGGC_1	-9.43716	7.66948
GAGACATTCTTACGGACTCT_1	-9.60262	10.9694
ATACATGGACCGGACTGAGG_1	3.18419	-7.11914
GTTATAACGCGCACATAGTA_1	2.85208	-6.438
GTCTACTGACACATATGCGA_1	0.384294	-1.45433
CTTGGTGGTTTCCTCCTGGC_1	4.37329	-3.66873
CTTGGTGGTTCGATATGTGC_1	-9.39758	9.93142
CTTGGTGGTTCAGCAAGCAG_1	-9.88607	10.1721
GACTCACTGACCAGATTCGG_1	4.35996	-0.663518
ATACCTCCATTTACCAAGGT_1	-9.02131	10.8753
AGTTATCAGAAAGGATTGAT_1	2.53297	-7.51958
GGACGCCATAGTCGCGATTC_1	4.25507	0.279262
TAAGGTATTCCCTTACCACA_1	2.86333	1.44958
TAAGGTATTCACGACAATAT_1	3.35783	2.25123
TAGGAACTCGCTAAGATATT_1	2.90858	1.74631
TATACAATTACGAGGAGTCA_1	4.58655	-2.97257
ACCTCGTGAATATATGCGTT_1	-8.92612	5.37874
ACCTCGTGAATATTCATATA_1	1.26092	-0.32511
CACGTACCAACCAGATTCGG_1	5.57484	1.75375
GGAGTGACCTTGACTTCGTA_1	3.08531	-1.28394
TACCTCGTACCTCAACATGT_1	5.05749	-5.9196
AACTTCCAGGCGCACTGGAT_1	1.39005	0.240391
CCTCCAGATTCGTCCGCTCT_1	2.51559	0.339686
CCTCCAGATTAGAGCGGCAA_1	1.42165	2.48392
CGACCACTGACTTCCGATAA_1	-9.00719	8.65845
GGCATTATCGCGTCCGCTCT_1	2.18916	-0.473872
AACGTGCGTTTCCGTGAAGC_1	3.69227	-6.7555
AACGTGCGTTTCACGAATCC_1	2.14078	-6.37215
GCCTGTGCGTAAGGATTGAT_1	1.6803	-6.26079
GCCTGTGCGTTATGAACAGC_1	3.82776	-0.00699783
ATTAATACAGATAGCTGGAT_1	3.62855	-5.39554
CCGAGTTCGAAACGAGGTCC_1	-1.42366	2.25501
AATTACACACCTTGCCGCGC_1	4.28954	-7.10724
GTGAGTCATAGTTGTTCTCT_1	2.03366	1.69493
GTGAGTCATAGCCAGCTTCG_1	2.23469	0.525335
TGCCTGCCTCTTGAAGAAGC_1	3.19438	-8.01586
TGCCTGCCTCGTGAACGAGA_1	3.30272	-6.79383
ATATCCGAATAGTTCCTGTC_1	2.8311	0.491361
ATATCCGAATTGTTCCAGAC_1	3.8604	-5.24734
ATATCCGAATGAACGAATTC_1	5.43215	1.5894
GTACCGCAGCCAGTCCAGGA_1	-9.03471	5.86985
GTACCGCAGCCTCAAGTCGC_1	3.67382	-7.35222
GTACCGCAGCTGTAAGAGCT_1	1.73449	-0.101722
CTCCATGGAAGGAGCAACAG_1	-9.86678	10.6836
ACATTCTTATACTGGTAAGA_1	3.42926	-1.38734
ACGCAACTCTCGAGGAGTCA_1	2.89506	-7.64099
ATAAGCGGAGCAGGAACGAG_1	3.87616	-7.61582
CGACCTTGGTACGCCTCAGT_1	2.35615	-6.8854
CGACCTTGGTATACTGAGGA_1	3.4289	-5.98424
CGACCTTGGTCAGCAAGCAG_1	2.7648	-7.63747
ACCTGAACTACGTTCGATGG_1	1.34078	1.37176
ACCTGAACTAGCACATAGTA_1	4.6728	0.480532
TATATCACACGGAGCTATGG_1	3.11183	-2.1842
TATATCACACGCTTAGTCGG_1	3.74975	-8.28842
CGCAATCCACGCTGCTCTTC_1	-9.52638	7.25549
CGCAATCCACGTCCAGACGA_1	2.48764	3.05604
ATCATTCAGCCTCTAAGCAT_1	1.34756	-5.2789
GCCACTAGTCGACCAGTACG_1	2.0152	-1.25757
TCCTAAGGCCTTGAGCCTGA_1	3.8251	-7.8479
TCCTAAGGCCCTTACCGGTG_1	2.28	-7.29807
TACATGTGCCGAGTAGATTG_1	2.28201	-5.96771
GTGACCTAACCATGGACTCC_1	3.3038	-5.20308
GTGACCTAACATCAGTTAAC_1	5.63548	-7.08809
CTATGAACGACGTTCAATAA_1	4.07271	-3.16187
CGTTGGTGGTTCTCGCGACC_1	4.70444	3.25972
ATACTCTGTCAGGCACACCT_1	5.14598	-4.27838
ATACTCTGTCGCGCGCCGAG_1	-8.89629	5.53529
ATACTCTGTCCAGTGTATGC_1	-9.20557	9.12737
TTATGACCGGGTCACGTGCT_1	-6.91113	0.864933
CACTCTTAACGTCAGTACCA_1	5.88144	-6.97503
CACTCTTAACTAGTTGTCAC_1	-8.68219	9.92263
GCCTGGAAGCGCGTTAGATG_1	4.76492	-7.80671
AGATCAAGCTGTCTACCTTC_1	5.54703	-4.11127
AGTGAAGAGTGCGTTAGATG_1	2.92854	-1.1079
AGTGAAGAGTCTAGTGTAAC_1	-9.71347	10.7805
AATCAACTTGCGGACTGAGG_1	3.9934	0.177663
ACCATTCATAAATCTACAAG_1	2.43573	-0.352087
ACCATTCATACAGTCCAGGA_1	3.49344	-4.44532
GCCTACCTGATATATGCGTT_1	4.2247	-7.37177
GCCTACCTGATACCATGACT_1	3.35923	-1.08195
GTGAAGTCGGTCCTGATCAA_1	-9.23197	9.44584
GTGAAGTCGGGGAGGTCCAA_1	-9.598	8.28124
AGCCACCATTCGAATATAGG_1	2.9844	-7.67767
AGCCACCATTTTGATCTTAA_1	4.31542	-5.64594
AGCCACCATTATAACATACG_1	4.95472	-3.49764
GACAATTGAGTATGAACAGC_1	1.93005	-5.80405
CAGAGTGCCACGATCACGAT_1	2.55815	-7.19979
CAGAGTGCCATATATGCGTT_1	1.65318	-5.67557
CAGAGTGCCAGGTGCAACCT_1	1.93783	-0.161423
GTGTTATCCGCTAGACACTT_1	2.57518	-7.42265
TTCGAGATAATCATCGGATT_1	5.39615	-3.16418
TTCGAGATAAAACAGCATAG_1	3.19409	3.4105
GCCGCGACTTATGGCGTGCG_1	1.04704	1.20545
GCTTCAGCGCGATATAGCGG_1	1.74582	-5.82844
ACGTCCGCGTGTGGCAGGTG_1	5.37634	-5.66607
ACGTCCGCGTCAGGAACGAG_1	3.07681	-7.31097
ACGTCCGCGTGGAGGTTGGT_1	3.47302	-6.73459
CATTGTAACGAGTAGTTACG_1	3.69663	-5.04748
ATTATGAATAGGAGCAACAG_1	5.2472	-3.36602
ATTATGAATAATACTCCTAC_1	3.54068	-7.9725
ATGGTTCTAACTCTAAGCAT_1	0.343687	-3.70015
GAGCCACAGGACATGCCTGT_1	-8.97135	8.97935
CTGGATTAAGGCTTAGTCGG_1	5.05355	-2.17118
GCAATGATCACTCGCAGGTC_1	1.93272	-5.55678
ATGAGGCTACTTCCACTACA_1	4.46197	-8.21901
ATGAGGCTACACGGCCTGTA_1	3.50383	-5.89319
GGCATTCGAATTCACTGGCG_1	4.81453	-5.64522
GCTCGGAACACCACTGGATT_1	2.24967	2.95911
TGTCTACGCGCGATTGATAA_1	1.70066	0.177166
CATCGTCAGTCATCAGTTGG_1	4.52034	3.14405
CATCGTCAGTGTTACGCGTC_1	1.3701	1.41914
GCTAAGTACTATTAAGATAA_1	4.1013	-3.48173
CGAAGACAAGACATGCCTGT_1	3.67367	-1.71439
TACGTGACGATCAGATAGAT_1	4.28236	-3.60023
AGTGTTGTGAAACCTTGCGG_1	5.01394	0.478603
AGGCAGTTCCCGCACTGGAT_1	4.4947	-5.55223
AGAGCTGTAGCGATTGATAA_1	5.22296	-6.35068
GGTAGCTCATTCAGATAGAT_1	5.40731	-1.37541
AAGTCCTCCTTCGTAGTCGT_1	4.13019	-7.64118
CCGATACTGAGGTGCAACCT_1	-8.76072	10.3699
CCGATACTGAGAGGTGCCGC_1	2.59868	-1.16484
AATACGTTGGTCTGTTCATA_1	2.31082	2.11238
TGACCGCGCGACGGTACCTC_1	4.28007	-7.87199
GCGTATGCGGGATTGATGGC_1	4.03531	-6.47172
GCGTATGCGGTACTCAGGAA_1	5.27214	-6.62485
ATTCATCAAGCTTCCGATAA_1	1.84885	-1.03503
ATTCATCAAGATGACGGATA_1	3.14665	2.14596
TACAGCCGAGGTCGCGATTC_1	1.68053	1.00187
TACAGCCGAGTGCTCAGAAG_1	3.83365	-5.61076
TACAGCCGAGATATTCTCAC_1	-7.41853	1.14931
CGCTGCCGTGTCGACATCGA_1	-9.66968	6.82456
CGCTGCCGTGGCCTCCGGTC_1	3.39583	-7.16912
TTACGATTGGGTCGCGATTC_1	4.36856	-6.3713
CTTGCCAATGCCGGTGGACA_1	4.08258	-0.0323184
CTGCACTCTGCCGAGCGATT_1	4.05603	-6.32986
AACTGAGCGGGTTGCGCCGG_1	1.39454	0.667026
AGTGTCTAGAATGTCTGCCA_1	-1.49538	2.26293
GGTTACAGTATATCGCGCCA_1	-6.8638	0.89271
GGTTACAGTAGCCGGTTGTA_1	3.25758	-0.838097
CTCGGCGTATACGAGGCCAT_1	2.97034	-7.06642
CTCGGCGTATAACCTTGCGG_1	2.49257	-6.75575
CTCGGCGTATGCACTTCACG_1	-7.24925	1.14719
TTCAGCAACTAATCTACAAG_1	4.81885	2.49502
TTCAGCAACTCTTCTTCGTA_1	-8.90325	10.7934
GCAGTCAGGTGTCACGTGCT_1	3.09763	-5.63652
CCGCAGACTGCACCGAGCAT_1	1.91005	-6.19423
CCGCAGACTGATCCACTAAG_1	-8.65701	10.8913
CCGCAGACTGATCGGACAAG_1	3.28251	1.73525
GTGCCACCTGTAGAAGACTC_1	2.48963	-7.50888
GTGCCACCTGGCCAGCTTCG_1	2.62673	-7.53465
GTGCCACCTGTCCTCGTGCG_1	-9.38611	6.90138
CAGAGCGTGCGATAATGATG_1	5.14074	-6.74543
CAGAGCGTGCAGATTGCTCA_1	2.36868	-7.30488
CAGAGCGTGCTTCTATCAGC_1	2.35354	1.55113
AGTGCCGTTCGTAGACGGAG_1	5.12565	-3.57247
AGTGCCGTTCCGCGAGTCGA_1	4.05567	-8.10575
AATGGAATACAATACTCGAT_1	3.58472	-0.28676
CAGCGCCTTGGGCTATATAA_1	-9.93206	9.50326
CAGCCAGACGATAACATACG_1	5.15346	-4.27816
ACGATGTCGTGCAGGTATCC_1	5.41603	-2.49779
GCTCTACATACATATTAGGA_1	4.69228	-4.00637
GCTCTACATAAGTGTTGCTT_1	3.9168	-5.98955
GCTGGCCGTAATCAGTTAAC_1	3.79414	-6.95505
CGACGCTCTCTCAGATAGAT_1	2.80603	-0.976337
CTGGTGTTGTTACGTTATGG_1	2.05771	-6.32164
CTGGTGTTGTACCGACATTA_1	2.4205	-0.909074
CTGGTGTTGTGTCCAGACGA_1	2.25543	-6.4902
AACGTATCTGCAACTCGTCG_1	4.33309	-2.04591
AGAACAGGTCAAGATTAACC_1	5.14234	-4.29061
AGAACAGGTCTACCATGACT_1	-7.60608	9.87814
GAGATTCGGTTACCATGACT_1	2.97493	-6.2393
GAGATTCGGTCCTGTGAAGT_1	4.29839	-2.15997
TCGTAGATCGTATCATCTCT_1	3.92728	-3.41503
GACTCGAGCAAACGAGTATT_1	3.34947	2.82217
ATGGTACCGACGTATTGCTC_1	2.56954	1.60424
TGCACTTATCATGCGAGCGT_1	4.57605	-8.17964
TGTAATCCATTGCAAGATAC_1	4.23257	1.05818
CCTCGTTGACCAGCAAGCAG_1	3.36677	2.01067
GGCACTTCCACAGCGAAGTC_1	5.84185	-0.102611
TTGACTCGGCAAGGAATGTA_1	5.86363	-5.08426
TTGACTCGGCGGACACTCTT_1	4.79575	-4.90775
TTGACTCGGCATGTCCGTGC_1	2.21623	-6.80919
GTGATCGCATGGACACTCTT_1	0.779405	-4.10575
GCCATGTGTCCTTCGGCCGG_1	5.36804	-2.47804
TATTGAGGTCTGGATTAGAC_1	-9.46448	6.53285
ACGTGCGGCTGACGAAGACT_1	1.66451	-0.824284
ATGTACTTAAAGTTGTCGAA_1	2.44938	-7.02735
AGAGGAGGCGAGTTCCTGTC_1	2.75874	-7.31723
AGAGGAGGCGCTGACCTGGT_1	4.55621	1.7738
AGAGGAGGCGGTTGTTCTCT_1	4.72665	-4.28964
AGCTCATCGCACGACAATAT_1	-9.00279	10.5956
AGCTCATCGCGGACACTCTT_1	4.7688	-6.52699
CTACCGCGATACTGGTAAGA_1	3.82754	-6.43286
GCAAGTCTATACGACAATAT_1	3.57692	1.32678
TTGTACACGTCCGAGCGATT_1	2.55985	0.714463
TCTACAGTGGTAGCGCACGT_1	1.4351	-0.150392
CTATCGCTGAGACCAGAATA_1	4.70732	-6.76874
CGCGATACCTAGTTGTCGAA_1	1.49342	-0.547773
TCGAACGCCAAGCCTCCTAT_1	4.12226	-7.36272
TACGCTTCGATCGACATCGA_1	-9.25633	10.3404
TACGCTTCGAGCCTCTGGCT_1	3.41956	-6.65771
GATCGTGACTCGCTGAATTC_1	4.63057	-7.10761
TAGATAGCGTTCCTGATCAA_1	3.31172	-6.91393
TAGTAGGCCTGCTCTCGGTT_1	-9.33713	9.8877
TAGTAGGCCTGCCAGCACGT_1	-10.0699	10.0361
GAGAGCCTCCGTTGTCTGAC_1	3.44691	-4.04194
ATTGCTGGCGACCAAGCCAG_1	1.70828	-0.557752
ATTGCTGGCGTTCTATCAGC_1	3.85632	-7.60297
ATTGCTGGCGAAGCGCCGTA_1	3.59178	-7.03831
AGTTCTTGCTATTCCGCTCA_1	-8.78983	7.88514
AGTTCTTGCTCGAGGTTAAC_1	-9.14189	8.93128
AGTTCTTGCTTGCAAGATAC_1	2.35343	-0.626917
TGATCTAGTGCACCGAGCAT_1	2.4454	-7.47075
TGTACTGGACCTAAGAGTCC_1	2.87898	-5.76995
TGTACTGGACTTACTGCCTT_1	-8.71424	8.98511
TGTACTGGACTGTATTCAGA_1	-10.0995	10.013
GGTGCGCGTACTTGTCTAGT_1	4.34969	-3.95943
ATTAAGCGCGCAAGCCTTAG_1	3.60008	0.730208
ATTAAGCGCGGCGTACAACT_1	-9.00208	10.821
ACGTTAGCACGTCGCGATTC_1	2.6535	-7.57902
CTATCTCCGGTGCGGTTACG_1	3.06976	-4.38462
GCGTCCACATAGCCTCCTAT_1	-9.15928	8.80378
TTCGGCGGCTTACGCCGATT_1	3.76526	-6.54004
TTCGGCGGCTATCGGACAAG_1	-8.59867	8.80908
GAATTAGAAGTAGGCTCAGG_1	0.658862	-0.749722
CATACATGAGCCGAGCGATT_1	4.52623	-2.39534
GATATTGTAGGACATCGGTG_1	2.38415	-6.56895
GATATTGTAGGGAGCTATGG_1	-9.52387	9.31289
ACTCTGCCGCGTTGGATCCT_1	-7.94858	2.17117
GCTGGATTCCACAGTTCATT_1	2.80661	-4.34119
CTCAGAGGCGAACTTGCACC_1	3.46749	0.887045
ATGACCTCTGTCCTGATCAA_1	4.58761	-4.45156
ATGACCTCTGGCAGGTATCC_1	2.6937	-4.40945
GAGAACGCTAGCGTTAGATG_1	3.99098	-3.57165
GAGAACGCTACGTATTGCTC_1	5.33177	1.45197
CACAAGGTCTGTAATTGACA_1	5.31214	-6.03466
CACAAGGTCTCTATCACTAG_1	4.21737	0.0385296
TGCACTGTCTGGTTGGTAAC_1	-8.75066	8.7225
TCACGCCGCGTACGCCGATT_1	-0.275388	-2.67156
ACAGAATGAACACCGAGCAT_1	-7.9996	2.42213
CGATGAAGTGGTAGTTCTAG_1	4.65684	1.03093
CGATGAAGTGGTCACGTGCT_1	3.91202	-2.92585
CGATAGTACGCTTGTCTAGT_1	3.65632	-6.12199
CAATCCGGAGTAGAAGACTC_1	3.09556	2.4241
CAATCCGGAGGATTGATGGC_1	-9.17146	8.2784
CAATCCGGAGCCTGCGAACA_1	3.55863	-0.428093
CAATCCGGAGAATTCGAAGG_1	2.64522	-7.04629
CAATCCGGAGTCACGAATCC_1	4.09611	2.06694
CAATCCGGAGGGAGCAACAG_1	4.15268	0.295443
AGTCATTATTTTCTCACTCC_1	2.47769	-5.29782
TAGAACTCGAAGCACAGTTG_1	1.35391	1.28059
GTCAAGCAGATAGCTGCTAC_1	2.16461	-5.96874
TAGCGCTTCGCGTTCTACGA_1	-9.63433	9.66835
TAGCGCTTCGTACAGTACGC_1	2.21178	2.17336
TAGCGCTTCGGGAGGTTGGT_1	5.5805	-5.8584
GTCCTTGCACAGACCGATCG_1	2.23888	0.288752
AGTGACCGGACTCACCTAAG_1	1.40177	-0.888022
AGTGACCGGACTAAGATATT_1	-10.0164	9.51422
AGCCGCACCGTCCAATAGAA_1	2.43947	-5.96971
ATATCTCGTTGATGGAGTGC_1	-9.46313	6.72705
CGCTGCTTAGGGAGGTCCAA_1	1.78457	-5.64599
GCGGAACTTGATGGAAGGCC_1	-9.2857	8.93442
AATGGCCGAGCATATTAGGA_1	2.68145	0.0429925
CTTCCGCGCGGTAATACGTC_1	-8.83626	11.0197
CTTCCGCGCGTTCTCACTCC_1	-9.8166	10.0995
CCTCGCCTCTAGAATTCAGT_1	-10.1637	9.82603
CCTCGCCTCTACATATGCGA_1	2.67501	-4.68222
AGTCCAGAGCCGAGGTTAAC_1	3.15042	-5.24106
TTGAGGAGACGTACATAGGC_1	1.58989	2.26492
TTGAGGAGACCGGACTGAGG_1	3.6085	-5.76337
GAATCGGACTAAGATTAACC_1	-9.14194	5.3718
TGTCCTACCTCCGGTGGACA_1	2.41872	-6.3614
TGTCCTACCTCGTATCGCCT_1	2.67773	-5.94593
GAAGGCAAGCCGACGGACGA_1	2.30397	-6.26713
TAATTGAACGTGCTCAGAAG_1	2.08459	-1.09408
TGACTGTCAGCGAGGTTAAC_1	2.83753	-5.93728
TGACTGTCAGTGTTCCAGAC_1	2.70252	-4.28249
GATTCGGAAGGGCACTGAGC_1	-9.69396	10.8055
CGGTCCAAGGAGACCGTCGT_1	3.45279	-6.14051
CATCTCGTATTTCTATCAGC_1	1.24805	2.35747
GAGACAGATCGCTTCTGTAC_1	4.62628	-3.24383
GAACGCTTAGATGCGAGCGT_1	-9.12407	10.2436
GTAACCACCGTGTATTCAGA_1	5.48065	-1.49823
GTAACCACCGATACCGAGCT_1	3.79355	-4.9072
GTAACCACCGGGCCTGCACA_1	1.76238	-0.168578
GACTTGAGGTAGATTGAGAG_1	-9.44271	9.42938
GTGCTAAGAAAGCAGGCAGC_1	3.21269	-7.31275
TCAGCGCAATAGTCGACCAT_1	3.8747	-7.86734
CAACATCGCGACACACCAGA_1	3.71832	-5.34303
GTTGCATGGTGCCGCAATAG_1	2.90788	2.59118
TGTGCAGTTGCTAAGATATT_1	2.13009	-7.16149
ACATCTTCACGTCGTCGATC_1	4.01555	-6.68869
GTGCGGTTCAGCGGTGCAGA_1	3.82003	-3.72163
GACTGGACGAGTCACGTGCT_1	-9.89801	10.5692
TTATTGCGATCAGCAAGCAG_1	2.91424	0.705254
TAGATCTAATCTATCGCCTT_1	3.78272	0.0377269
TTATTCACTCAATTAATCTG_1	-7.70035	1.77721
TTATGGCCAATTGATCTTAA_1	-9.45044	9.96255
GAACCGCCTCTATTACTCTC_1	4.93712	-6.42457
AACGCATTCGTTGTGGCATC_1	3.16565	-5.23599
ATGATGTTGCTCCAGGTACT_1	-8.47352	9.051
ATGATGTTGCGCCTCCGGTC_1	4.18953	-5.19094
AATCAATGAGCGAGGAGTCA_1	3.15361	-3.8694
AGCTGCTGAACGCGACGAGG_1	2.5748	-0.908958
ACGATTACCACCTGCTTAGT_1	5.04162	-1.99836
AGCTTGATACCAAGCTGAAG_1	4.05544	3.55341
AGTCGGTGAGTAATCGGTGC_1	1.86963	-5.5193
CTCCGGATTCAGGTTAGGAG_1	4.28366	2.25585
CTCCGGATTCTCCGACCGTA_1	-9.7768	10.5155
CTCCGGATTCAATTCGAAGG_1	0.604823	-4.00344
CATCAACGTAAACCTTGCGG_1	4.2305	3.11596
GAGAGTTGATCGCGACGAGG_1	3.53549	-4.76634
GAGAGTTGATGCGCAGCACC_1	-9.18339	8.85722
GGTGATTACGAGAGCGGCAA_1	2.74812	-6.97498
TCCTTACCGATATCATCTCT_1	2.48054	-6.24919
TCCTTACCGAACGTTGAATA_1	4.21896	-7.57154
TCCTTACCGAACATAGGTGG_1	5.31814	-2.23799
TCCTTACCGATAGTCGGAAT_1	4.72005	-7.00679
GGCACTACTGAGGTTAGGAG_1	-9.44545	7.53917
CTACTACGCGACGACTATTA_1	2.57327	-4.59833
ACCATACAATGCGGTGCAGA_1	1.72519	0.5277
CCTGTCGTCAACGACTATTA_1	4.57334	-7.56143
TTCGGACACAAGCAGGCAGC_1	2.18594	-6.83978
TTATTCGAGGACTACGGTCG_1	2.20323	2.8914
ACTGTCGGCGCATTCCGGCT_1	3.65814	-7.93307
TAATCTTACGTCTAATGACG_1	3.56783	-4.54037
GTTGCTCCTTTATCATCTCT_1	4.63988	-1.17918
GTTGCTCCTTAGAGCGGCAA_1	2.63572	-4.50592
GTTGCTCCTTTATGAACAGC_1	5.41382	-0.450701
TAATAGTTAACTTCGGCCGG_1	-7.06318	0.736116
TAATAGTTAACGGACGGATT_1	4.21842	-4.05754
ACGCAGAGGTCTAAGATATT_1	2.44208	-7.18597
ACGCAGAGGTCTCTAAGCAT_1	1.90697	-4.35497
ATATATGCTCAAGGAATGTA_1	4.32473	-2.03289
ATATATGCTCGGAGGTTGGT_1	5.73628	0.217829
GGCATGACCAGGCTCCAAGC_1	2.89589	-7.7908
GGCATGACCATCTTGGAGAC_1	3.75622	-4.14696
GGCATGACCACACTCAGTCA_1	5.41862	-1.66787
CGATCGTCAGCGCTGAATTC_1	3.92616	1.99128
CGATCGTCAGCTGTGAGCAG_1	3.43084	-5.02806
CGATCGTCAGGACTATCACA_1	2.22017	-6.97834
CACGTGCCGGCTTGCCTACA_1	-7.95608	2.27417
ATGATCACGTACGGTACCTC_1	1.79819	-5.7192
GAGATGTTAGCGGACGGATT_1	2.23259	-5.41735
GAGATGTTAGGGAGGTTGGT_1	2.98574	-1.13925
GAGATGTTAGCGAGGAGTCA_1	3.5945	1.62291
GCAACCGACAGTGTCACGAG_1	4.59312	-5.35369
GCAACCGACAGACTCTCCAA_1	2.16	0.0479443
GCAACCGACATGCTGCAGTA_1	3.4455	-7.49318
GCAACCGACACCACTGGATT_1	4.28697	-0.499663
TGAGCCTACAGTACATAGGC_1	3.46546	-0.998098
TGAGCCTACAGCTGCTCTTC_1	4.05124	-5.87653
CGTGAGCTCCATTATCTAGC_1	1.12177	1.94312
CGTGAGCTCCTACGTTATGG_1	2.12345	-4.48383
CGTGAGCTCCAGTAGTAATA_1	-9.37666	10.6754
GATAACATCATAGTTGTCAC_1	-7.46366	1.24127
GATAACATCACGTACCGCGA_1	-9.10462	5.49331
GATAACATCACTCAAGTCGC_1	2.18609	2.383
CACGCATGCACTAAGAGTCC_1	4.59642	2.54595
CACGCATGCAATTCCGCTCA_1	1.66265	0.0874042
TCACGGCGGCGGTGCAACCT_1	2.03404	2.8155
TGAGCCGCGCAAGTCGATCC_1	4.09659	-0.18584
AATCGCGCAGTCGACATCGA_1	3.90985	1.70582
AATCGCGCAGGTGAACGAGA_1	4.05109	0.399988
TACGGTTGCATGTGTGTAAC_1	3.07174	0.468408
TACGGTTGCAAATACTCGAT_1	3.35594	-7.26371
TACGGTTGCAGCGTTAGATG_1	0.546667	-1.1527
GGCTATCGCGCATAGGACTG_1	2.50324	-6.85945
ACAGGATAGAACGACTATTA_1	1.59116	1.75721
ACAGGATAGATTGATATTCC_1	0.964609	-4.19306
ACAGGATAGAGTCACGTGCT_1	1.83073	1.98136
AGTAAGCTCTAGTAGTTACG_1	-9.81261	9.91582
GTCGAAGTCAATCAGAGTCA_1	2.52564	-0.570439
ATTGGTAATCTCTTGGAGAC_1	1.02095	0.339418
CGAATCGCAGGCGAACACGG_1	3.98606	-7.65829
ACTAACCGTACTCACTGTAG_1	5.39262	-1.21319
TGGCTGAACCTTGTGGCATC_1	-8.25898	9.55434
ACGTTCGCCAGCCGCAATAG_1	5.27501	-1.50643
ACGTTCGCCATCCAATAGAA_1	4.71075	-5.88906
ACGTTGTACGCTAGTGTAAC_1	-9.0911	7.13496
CATTAATGGTCGTCCGCTCT_1	3.24297	-4.32831
CATTAATGGTGTAGACGGAG_1	2.06443	2.31825
CATTAATGGTTTAACCGCGA_1	3.9171	-7.25396
GTATATGAAGACATATGCGA_1	1.60526	2.04018
CCGGTCTCCGTCCGAAGATT_1	1.07952	-4.4403
ACATTCCGTTGTACATAGGC_1	-9.67351	10.7383
ACATTCCGTTCTGACCTGGT_1	-7.91728	2.29536
CGCGAGGACCTCTCGCGACC_1	3.48678	-3.93691
CGCGTGTAATACGTTGAATA_1	1.43175	-5.12879
CGCGTGTAATGTCGTCGATC_1	3.9151	-6.47861
TGGTTCGGACCATGGACTCC_1	3.45126	-7.2235
TGGTTCGGACACGACAATAT_1	3.45358	1.92112
CAGAATCTTCTCGTAGTCGT_1	3.91882	-6.40694
CATGGCAGCGATTATCTAGC_1	3.82213	-6.837
CATGGCAGCGAAGTCGATCC_1	5.61344	-2.31651
CATGGCAGCGCCTTAAGGCT_1	4.04553	-2.16543
TGGAGAGAGGTCATCGGATT_1	3.52887	0.141211
GCGCTGTGCCACAGTTCATT_1	3.27249	0.6993
ACGACGGAGCACCAATCTAA_1	3.43998	-5.84944
AGTGTGAATCTCCTCCTGGC_1	1.48574	0.400664
CAGCTAATGCAGTAGTTACG_1	4.13589	-7.28117
CTGGCAACATTTCTATCAGC_1	1.57828	-5.48227
TCGTGGCAGACTTGTAGCAT_1	3.60957	-6.71367
CGTCGGTTAACAACTCGTCG_1	-9.26745	6.35709
TATGTATGGCCATATTAGGA_1	5.39636	-0.814116
TATGTATGGCATACCGAGCT_1	2.13646	-0.659871
TATGTATGGCAGTGTTGCTT_1	5.04904	-2.58846
CTCCACCATATTGAAGAAGC_1	2.5403	-1.72312
CTCCACCATACGAGGTTAAC_1	-9.39259	9.06826
CACTAGATTCTACTAATGGC_1	2.89497	-0.871199
TCATCGTTCCAATGCCAGTT_1	1.5394	-0.940129
TCATCGTTCCATAGAGAGCC_1	4.07506	-1.99686
ATAATGTAATCATCGGCATG_1	0.782181	-0.801709
ATAATGTAATACTTCAACAC_1	3.9231	-2.90308
ATAATGTAATAGCGATCCAT_1	4.83762	-2.00946
TAGAAGGAGGTATCATCTCT_1	0.344046	-1.501
TAGAAGGAGGGTGGACAGGA_1	-8.00194	10.2389
TAGAAGGAGGATGATCATTA_1	-9.9952	9.01136
TGACAATAATACAGTTCATT_1	5.05145	-5.6892
TACGCTGACCGGCTCCAAGC_1	1.34843	0.455008
TACGCTGACCGGAGTACGTA_1	3.86516	-6.98083
ATGTAATTCCGATGGAGTGC_1	3.0024	-6.271
ATGTAATTCCTCCGAAGATT_1	1.95736	1.96331
TGAGCCAATGCGAATATAGG_1	2.22356	-0.486088
TTATGGTGGTCAAGCCTTAG_1	-7.93437	2.21307
TTATGGTGGTCGGACGGATT_1	5.00027	2.72613
TTATGGTGGTTAGCTGCTAC_1	3.27749	-0.228953
GCAACGACTACCAGATTCGG_1	4.74651	-6.63955
GCAACGACTAGCTCAGCTGG_1	2.56097	-5.18338
TCGCTCGGTGGCCTCCGGTC_1	-9.54202	9.61891
CACAACAAGAGTTGGATCCT_1	2.75933	2.03278
CACAACAAGACGTTCAATAA_1	-8.97968	9.75287
TTGATAGATTTCCTCGTGCG_1	4.50511	-1.76452
TGCTAAGCCGTCCTCCTGGC_1	2.64072	-5.94069
TGCTAAGCCGCAAGAGGTCA_1	-8.58492	10.7545
CTTGACCGGTGAGACAACGG_1	-9.4921	10.3949
TGGTTCCACTCGCTGAATTC_1	-9.4074	8.65374
CTAGCGGCATTGTGTAGCCG_1	4.95713	-2.56154
CTAGCGGCATGCTCAGCTGG_1	2.92743	-7.60115
ACGGATCAGCTCAGATAGAT_1	5.26	-7.27242
ACGGATCAGCAATAATGCAC_1	1.21041	-0.958163
GTGCGTATGTGGACACTCTT_1	1.92363	-4.62381
TACTGCAATGTTGACATCTC_1	3.97085	-1.51033
CGACTTAGTGTACTCAGGAA_1	4.93469	-7.01778
AGCGAGAGCTGCAGGTATCC_1	2.49397	0.84641
AGCGAGAGCTAAGGATTGAT_1	2.59849	2.6806
AAGCCTTGACGCGGTGCAGA_1	4.02666	-7.54767
AAGCCTTGACCAGTGTATGC_1	-0.223527	-2.40851
ATGTAAGATTGACCAGAATA_1	4.13119	-7.0565
ATGTAAGATTAGTAGTTACG_1	2.52647	-7.53112
TCATCCTTGGTTCAGTGCGG_1	4.90716	-2.21953
GTGTCAATCACTTCCGATAA_1	4.34728	-2.17327
AGCGAACTGTATCTCGCTGC_1	3.05858	1.27493
GGATATCTCCTTCCACTACA_1	1.51596	1.63664
GGATATCTCCACGACAATAT_1	4.30777	-6.34357
CGATAGAATATCACGAATCC_1	2.09765	-6.74229
CGTCTGCTGATCATCGGATT_1	-7.47004	-5.99131
CGTCTGCTGAGTCGTCGATC_1	3.39734	-3.0568
GTGGTGCATCAGTTCCTGTC_1	3.76027	-3.45709
GTGGTGCATCGACTCACCTT_1	1.09695	0.697407
GTTAATAATCTGGACGTGAC_1	4.10287	-0.562448
GTTAATAATCAGGCACACCT_1	1.46202	0.681732
GTTAATAATCTGCAGTGGTA_1	-9.24162	7.77702
AATACACGTAGGTTGGTAAC_1	1.71014	-0.376061
AATACACGTACTTGTCTAGT_1	2.45285	-6.53791
AATACACGTATCCAATAGAA_1	5.05519	-2.60759
GACGTCAATGTTCGCATAAT_1	4.06528	-5.54763
ACGCATTGCAAGAATTCAGT_1	-9.43894	10.5661
TGTCGGAGTGACTACGGTCG_1	0.690466	-0.872877
TGTCGGAGTGGCAACTATTG_1	2.44938	0.360875
TGTCGGAGTGCCACTGGATT_1	3.15369	-5.59583
CACGCTCTCTCACATGTTAC_1	1.68888	-6.00809
TTCTCCAGCGTAGTTAGACG_1	3.25026	3.27378
TTCTCCAGCGAACCTTGCGG_1	1.60596	2.60502
TTCTCCAGCGGTGGACAGGA_1	3.4054	-7.1195
ATATTGATATATCGAGCGAA_1	-7.44206	1.37517
ATATTGATATCCGAGCGATT_1	5.05283	-2.86444
GAAGAATGTGGTCTCACAGT_1	1.81959	0.651277
GAAGAATGTGGTGTCCATAC_1	3.79001	-7.47721
CATAGCGACGGCGCAGCACC_1	4.64107	-4.33103
TCCGTCTATAGCACATAGTA_1	-9.79902	8.23767
GCTTATTCTTTGACGTCCTT_1	1.98169	-6.86033
GCTTATTCTTTCATCGGATT_1	2.491	2.54396
GCTTATTCTTCGTTCGATGG_1	-7.80815	2.05226
GCTTATTCTTTGCAAGATAC_1	3.32881	1.87343
AGAGCCTAAGTGAGGTGGTT_1	-9.17035	5.61975
AGAGCCTAAGCGATTGATAA_1	2.9926	-0.468473
AAGGATCCGATCTAATGACG_1	2.33084	-6.7961
AAGGATCCGACTAGTGTAAC_1	2.30807	-0.586398
TGATGTCGATGTTAAGGTGA_1	2.29687	-7.21208
TGATGTCGATACATAGGTGG_1	3.60607	-1.38952
TGATGTCGATACGGCCTGTA_1	-9.04389	8.99529
TACGCATTAAAGTGGTGGTA_1	3.81744	-1.11757
TACGCATTAACAGCGAAGTC_1	5.15456	-0.101404
ATACGTACTGGTCCAGACGA_1	3.14756	-3.85216
CATCATGACCACATGCCTGT_1	4.34106	-3.76864
GTGAGCGGAAACGACGTCCA_1	2.10929	-4.19614
GTGAGCGGAATTCAGTGCGG_1	2.99707	-1.16447
GTACGAGTTGGTAACGACGC_1	3.85372	0.0736956
GTACGAGTTGCAGCGAAGTC_1	3.1298	-0.577739
CGTCAACATGAAGGAATGTA_1	5.12887	-5.0011
CGTCAACATGAACGAGTATT_1	5.26996	-6.90181
TGAGTCTAGTGAGACAACGG_1	1.58147	-5.83625
TCTGGCGCATCGGACCACCT_1	2.49616	1.54046
TCTGGCGCATAACGAGGTCC_1	-5.90518	-4.13225
AGGATTCTACAGCACAGTTG_1	-9.78193	9.35023
CCTTGGATCCATTACCGCGT_1	0.910579	0.809862
TACTGCTACATTGAGCCTGA_1	4.52222	-7.0764
TACTGCTACAGAACGAATTC_1	3.58675	-6.20218
CCGCATACGTTACTCAGGAA_1	3.33016	-1.49643
CCGCATACGTGTGTCACGAG_1	3.80071	0.495425
CCGCATACGTTCAATGGTGG_1	2.11794	-0.558639
CCGCATACGTTACTAATGGC_1	3.70725	-1.08542
TTCTGTGACTAAGCGCCGTA_1	1.41002	0.311946
CCTGATATAGTTGAGCCTGA_1	3.38202	-5.00084
AACCATATACAACCTTGCGG_1	-8.4395	10.1108
AACCATATACGATGGAGTGC_1	4.60345	-6.64203
AACCATATACATACTCCTAC_1	-8.92944	7.33818
CACTATGAGAGGCTCCAAGC_1	3.58945	-8.04984
CACTATGAGATTGATCTTAA_1	2.98389	-7.11605
AGGAACGGACCTTCGGCCGG_1	-7.29172	0.638125
AGGAACGGACAAGTCGATCC_1	5.11639	-0.217738
AGGAACGGACACGACAATAT_1	-9.77793	8.45516
GATAGGCACCAAGATTAACC_1	2.68857	0.93006
CTTGAGGAAGGTGTCCATAC_1	3.63598	-7.41003
ACAGTCGGATAGACCGATCG_1	4.69349	-4.36012
AGCGAACCTACCACTGGATT_1	4.03849	-7.13101
CATGATGCATCTTGACTCAA_1	4.59722	-2.89332
AGCCGGACGCCTCGATTGGT_1	3.60904	-8.27282
AGCCGGACGCCGAGGTTAAC_1	0.794475	-4.12697
GATAATACGCTTGAAGAAGC_1	3.68291	-4.83499
CTATGTCGCGACTTCAACAC_1	5.22301	-2.45607
GTAATATTACCTGACCTGGT_1	2.63919	-6.18678
GTAATATTACATGGAAGGCC_1	3.86434	-2.07108
GCTACCATACGATTCAGAGA_1	0.818067	0.956936
GCTACCATACGCTTAGTCGG_1	-9.61522	9.6331
GCTACCATACCTATCGCCTT_1	3.02782	3.50734
ATATACGCCTGTTGTTCTCT_1	4.60757	1.14216
GATAAGGAGTTCCAGGTACT_1	1.40134	1.43228
GATAAGGAGTTTCTATCAGC_1	4.76038	-2.21537
ATACGGATTAGAAGACAGAC_1	4.00636	-3.2654
TCACTGCTTCTTGTGGCATC_1	-9.30041	10.217
TCACTGCTTCGGACACTCTT_1	3.23926	-5.17522
CGCACTCACCTTAACGTAGG_1	2.15418	-0.477411
TGGTGAGCCTAATGCCAGTT_1	-9.50387	8.62802
TTCGAATCCTTACGAAGTGC_1	2.8977	-0.681679
TTCGAATCCTCTCGATTGGT_1	3.79465	-7.5435
TTCGAATCCTGGTATCCTTA_1	3.15158	-1.29085
AAGTACTAATCGACGGACGA_1	4.42552	-5.2014
AAGTACTAATCTTCCGATAA_1	3.06448	-1.7169
AAGTACTAATGTAATTGACA_1	-9.39509	9.57882
AAGTACTAATTAGCTGCTAC_1	4.53918	1.54653
TCCTTATGATTGCTCAGAAG_1	1.96195	-6.03774
TCCTTATGATAAGTTGGAGG_1	3.79247	-6.58262
AGTTCACTCACGATATGTGC_1	-9.97046	9.36191
TAGTCTACACTCCTGATCAA_1	1.94185	0.342357
TAGTCTACACAGTCGTCCTA_1	1.44259	-5.93554
ATTATAGCACCAAGAGGTCA_1	2.335	-6.19038
TCTGATCTAAGACTTACTCT_1	1.83984	2.80098
ATATCAATCGTTCAGTGCGG_1	3.15771	-7.67965
TAGGACAGCCAGTAGTTACG_1	1.33216	0.0134755
GTCAGGATCGCTGATACTTC_1	1.43733	2.38054
CCGGCAATACTCACGAATCC_1	3.70308	-6.74048
CGGCCTCATCGGCTCCAAGC_1	4.42617	-7.04344
CGGCCTCATCATCTCGCTGC_1	1.68703	-0.350317
CGGCCTCATCGTTACGCGTC_1	5.18715	-1.08068
CGGCCTCATCAGCAAGCGAC_1	1.594	-0.811258
CGGCCTCATCTTCTATCAGC_1	3.09067	-0.987578
ACTACTGCCATAAGCGTGGC_1	2.1056	-6.6538
TACCACACGGTTGTGGCATC_1	3.33126	-7.78197
CCATGCTCAGGTGGACAGGA_1	1.83641	-0.126461
CCGGCTGATGCACCGAGCAT_1	4.68164	-5.57601
TCCGTGGCTGCTAGACACTT_1	3.428	-7.68889
TCCGTGGCTGCCACTGGATT_1	4.66726	0.85769
TTATCCATCCGCAACAGAAC_1	3.09202	2.84067
GCAAGATGAAAATCAGTGGA_1	4.64662	-2.61781
GTGTCGCGGAACATGCCTGT_1	4.14293	-8.32235
GGAAGCATGTTTGTGGCATC_1	3.40061	-3.78308
GGAAGCATGTCAAGCTGAAG_1	3.45644	-6.56147
GGAAGCATGTCTTACCGGTG_1	4.38216	-6.47856
GACAGTTAGGGCTAGTAGAA_1	4.0101	-7.68526
GACAGTTAGGACTTCAACAC_1	-9.3918	9.18697
CTTGGCGGCCATACTGAGGA_1	4.47327	-7.20574
GGCCGATACGGTCGCGATTC_1	3.43627	-7.65855
GCAGCAAGACGGTTGGTAAC_1	-8.6842	10.7129
GCAGCAAGACAGTCGTCCTA_1	-7.9618	2.32439
GCAGCAAGACTCCAATAGAA_1	-9.43875	7.38523
AGGTCGCAACTTGAAGAAGC_1	2.16587	-2.59144
AGGTCGCAACTACGCCGATT_1	3.57482	-4.70593
AGGTCGCAACATTCCGCTCA_1	4.60746	-2.13877
AGGTCGCAACTATGAACAGC_1	-8.26244	9.80437
AAGGTTCAATAGGTTAGGAG_1	3.03666	-7.73421
AAGGTTCAATCTTGTAGCAT_1	4.75236	-5.95942
GATGATTGCAAGCAAGCGAC_1	3.97269	-6.84431
GATGATTGCAATGCGAGCGT_1	4.13542	2.2394
GAGACTCGCACTCACAGCGG_1	3.60319	-0.45279
GAGACTCGCACGTACCGCGA_1	1.60219	0.0325777
GAGACTCGCAGAACGCCGTG_1	0.910901	-0.292592
TCCTTGCCAGATGACGGATA_1	4.31656	-4.19379
GCTATTACATATTATTGTGC_1	1.27641	0.602808
GCTATTACATTTGAGCCTGA_1	3.5791	-7.02038
AGTTGTATCGAGTTCCTGTC_1	4.31697	0.04127
AGTTGTATCGGCTAGTAGAA_1	-9.00706	6.15748
AGTTGTATCGGACTCTCCAA_1	5.4286	-3.80436
ATCTCCAGAAAATCTACAAG_1	4.63691	-0.143725
ATCTCCAGAACACCGAGCAT_1	-9.31885	6.38299
ATCTCCAGAAATTAACCGGC_1	4.63239	-1.68124
ATCTCCAGAACGTATTGCTC_1	5.67263	2.00783
ACCAATAGCGTCTTGGAGAC_1	2.2226	-6.96908
ACCAATAGCGCTCTGTCTCC_1	3.2882	-7.20724
GTGACTGTACAGATTGAGAG_1	2.67784	-6.27353
GTGACTGTACTTGATATTCC_1	1.92975	-0.274304
GTGACTGTACATCAGTTAAC_1	2.09644	-0.325434
TAGCGCATTACCATCGTGAC_1	2.30727	-0.399289
CACTACTTGACGGACCACCT_1	1.20405	-0.690626
CACTACTTGATAGTTGTCAC_1	3.61652	-7.55175
ACCGACTTCGTTCGCATAAT_1	4.22458	-1.92474
GAGGCCTGAGCTAGGCCACG_1	3.55632	1.0682
TCGGCGCTGCAAGTAAGCGT_1	1.39403	0.584961
TCGGCGCTGCATAGAGAGCC_1	2.19543	1.30822
TCGGCGCTGCATACTCCTAC_1	2.80395	-5.77527
GGCAGACTGTACGAGGCCAT_1	5.16078	0.817916
GGCAGACTGTGGAGGTCCAA_1	-9.11019	6.84616
CTCAAGGACACTATCACTAG_1	3.60167	-7.52703
GCGGAGCCATGATGAGAGGT_1	4.29347	-5.19658
ATAGCAGGTAAGCCTCCTAT_1	-1.5373	2.2068
ATAGCAGGTAGTATTGGCTA_1	3.30562	-4.78177
CAGCGCTGAGGTTAAGGTGA_1	3.99491	-3.76442
CAGCGCTGAGTTAACGTAGG_1	2.7721	-0.708994
ACCGCGGTAATAACAGCCAA_1	3.20616	-5.28082
GCCGTCGAGACTAGTGTAAC_1	2.52881	-5.5289
GCCGTCGAGAACTTCAACAC_1	3.75958	-1.60875
GCCGTCGAGAATCAGTTAAC_1	2.73206	-7.39591
ACATAAGTAATACGTTATGG_1	4.4582	-0.0621374
ACATAAGTAATATAGAAGCT_1	1.819	-6.30145
GGAGATTAATCTCAAGTCGC_1	-9.65472	10.3579
AGCCGCTCTAACACACCAGA_1	4.16284	-8.07292
AGCCGCTCTAATGGCGTGCG_1	-9.17223	8.70051
AGCCGCTCTACGGCGATACC_1	5.12083	-0.724263
GAGTAGTTCATGGATTAGAC_1	1.99601	2.08305
TGACACGTTAATTCCGCTCA_1	2.81177	-6.32264
TGACACGTTATTCTATCAGC_1	2.52799	-5.97374
CTGAACCACAGCACATAGTA_1	5.45924	-3.66336
TGTTGTCGCGCCTGCGAACA_1	4.83007	0.729455
TGTTGTCGCGGCGCAGCACC_1	-9.63765	7.36759
TTATCGATGGTGAGGTGGTT_1	2.76724	-7.64323
TTATCGATGGATTATTGTGC_1	-7.08862	1.05475
TAGCGGTTGCTACGCCGATT_1	5.4968	1.98281
GGTGCATTGGGTGTCACGAG_1	2.07308	0.0268598
GGTGCATTGGCAGTGTATGC_1	1.79772	-5.71748
GGTGCATTGGCGGCAGAGTC_1	1.59337	1.04924
GTAACCTTGTTCAGATAGAT_1	-9.66824	9.17547
GTAACCTTGTAACTTGCACC_1	3.0708	-4.06417
ACACTGAGTCAGGCACACCT_1	1.98724	-6.029
CTTGTTGTGTAGTCGACCAT_1	1.2131	0.0589337
CTTGTTGTGTAGTTGTCGAA_1	2.55662	-7.18887
GAATCCACTTCGATATGTGC_1	2.88935	-7.23936
GTTAACAACTGTCCAGACGA_1	3.55631	-0.0530115
GACGTGGCCGAATTCCAACC_1	1.39499	0.513209
CTGAGGATCCGCGGTGCAGA_1	3.81611	3.12167
GACGCGGTTGGTAATACGTC_1	4.17435	-7.74697
GTCAGCATGCGTCGGACCTC_1	-9.34066	10.1742
CCTATTGGTGCTTCCGATAA_1	2.50271	-5.20235
CCTATTGGTGGAACGAATTC_1	1.45853	-5.46572
AGTTGTTCGTGGTTGGTAAC_1	-9.11285	9.54827
ACGGCACTCCTAGCTGCTAC_1	3.76235	-5.72614
CACCTCCAATAGAATTCAGT_1	3.53061	-4.70791
CACCTCCAATACGACAATAT_1	-8.71445	6.57148
TATCTCGGCTGTTCGCGCGC_1	2.80695	0.0581262
CAGATCGGTCTATATGCGTT_1	4.24048	-3.64786
CGCGCATACGGACTTACTCT_1	2.30231	-0.273116
TGACACGCGTTTCAGTGCGG_1	2.07889	0.705726
TGACACGCGTCCACTGGATT_1	-9.00316	9.61984
TGACACGCGTCTCTGTCTCC_1	3.58778	-6.94423
GACTGTATGGATCTCGCTGC_1	4.43584	-5.74511
GACTGTATGGGGTGCAACCT_1	3.32309	0.6236
GTCGCCTTGAGTCGGACCTC_1	1.96153	-3.88658
CATGTCTTGATTCGTAGCAC_1	4.17233	-1.17557
CTCGAACCTTCTATCACTAG_1	4.35209	-3.44254
TCGATATCCTCACCGCTAGT_1	3.02653	-5.95256
TCTGAACCGAAACGAGTATT_1	4.5988	-1.67308
GCAAGCTGCCTGATGACGTA_1	5.4311	-6.48841
CCGCAGGAGCAAGGAATGTA_1	5.21352	-1.71344
CCGCAGGAGCCTTGTCTAGT_1	2.5726	-0.689331
CTACAATACGACTTCAACAC_1	-9.18723	5.7841
GCGGTACAAGCATCAATTAA_1	4.66976	2.75518
CAACCGTATAATTAAGATAA_1	5.38661	1.93502
GTTGATGGTCATCAGAGTCA_1	5.54291	-3.91348
AGTCCAACTGGTATTGGCTA_1	5.11528	1.17576
AGTCCAACTGGTGAACGAGA_1	3.8278	-8.17781
GATCCACTCCCCGGTGGACA_1	3.6641	0.53843
GATCCACTCCGCGTACAACT_1	3.96002	-1.66075
GGCAGGAGCTTAGGCTCAGG_1	4.68111	-0.460227
GGCAGGAGCTGCCGCAATAG_1	4.35852	0.680626
GGCAGGAGCTACCAATCTAA_1	4.36706	-3.83583
GGCAGGAGCTCAGTCCAGGA_1	2.8291	-5.85139
GCCGTACGGTTATCGCGCCA_1	3.4514	-6.22266
GCCGTACGGTCTTGCCGCGC_1	4.13314	-7.52059
GCCGTACGGTGACTGTTCCT_1	3.19443	-3.96283
TCGCAGCTGTCATGCTGACT_1	5.29245	-4.43919
GGAGCGACGATGACGTCCTT_1	4.99484	-5.75754
ACAGATCTATTACGCCGATT_1	-7.69786	1.8057
ACAGATCTATTCTTCATCTC_1	3.17078	-7.52907
AGGTATAGACTGCAGTGGTA_1	3.21456	-4.04728
AGGCGCCATGGACTTACTCT_1	4.33267	-2.28688
CGGACGTTCCTGTGTAGCCG_1	5.58395	0.711936
CTCTATGTGTGAGTAGATTG_1	1.76915	-4.79835
CTCTATGTGTCAGTCCAGGA_1	1.86178	-6.13476
TGTAGCGTAAATTATTGTGC_1	2.42135	-6.77417
TGGTAACCGCTGGTATTGTC_1	2.85487	-1.38126
TTCGTCGCCAGGCTATATAA_1	0.823073	-0.251301
TTCGTCGCCAATGACGGATA_1	2.70296	0.388947
CCGCGGCACTTCACGAATCC_1	2.50912	-6.89147
CTACCGTCGATAACATAGCA_1	5.13208	-3.60602
ACATACGTCCACTGCACAGG_1	4.43064	-5.97971
ACATACGTCCGTGTCCATAC_1	3.88869	-6.81965
CATACACTTGAAGGATTGAT_1	2.28148	3.20976
GGATACTGATCTAGGCCACG_1	3.1462	-4.54828
GGATACTGATAGTCGACCAT_1	2.59198	-6.65579
GGATACTGATTGTTCCAGAC_1	2.77197	-0.803856
GGCTCCGCTGATTCCGCTCA_1	2.08204	-1.59835
GGCTCCGCTGCAGTGTATGC_1	2.22942	-5.80225
GCTCACCTCCTGATGACGTA_1	1.91574	-5.60271
TGGCAATTGCGCCAGCTTCG_1	-8.64337	6.43315
CTTGTTGCTATTCCACTACA_1	2.9329	-0.879932
CTTGTTGCTACGATATGTGC_1	5.88	-3.87414
GAACGTGAAGCTTGCCTACA_1	4.30031	1.4733
ATAAGTCATGATTATTGTGC_1	4.3311	-4.33133
ATAAGTCATGGAGTAGATTG_1	5.30643	-1.62357
ACGGCCAGCGTGATGACGTA_1	2.31194	-7.06769
TACTATCCTCGCCGCAATAG_1	3.66764	-8.0872
TACTATCCTCCCTTACCACA_1	2.28924	-0.308716
GGTCTGGTCACCGAATCAGT_1	4.22104	-2.18037
GGTCTGGTCACAAGCTGAAG_1	-8.25237	9.89954
GGTCTGGTCAATACTCCTAC_1	3.34813	-7.18423
TATTCTTAATTATCGCGCCA_1	3.15362	-2.29062
TATTCTTAATTTGATCTTAA_1	2.16347	2.10148
TATTCTTAATAACGAGGTCC_1	2.49741	-7.48376
CGGTCCGCTCACACACCAGA_1	5.49028	1.67865
GCTCGTTAGTACTTCAACAC_1	-8.87002	9.37536
TGAGGAGGAACTAGGCCACG_1	2.86727	-0.238353
TGAGGAGGAAATGTTCTATA_1	5.20657	-4.96625
CCGGTCATGTTCCTGATCAA_1	3.68394	-4.37342
CCGGTCATGTGTTGCGCCGG_1	3.27265	-1.6569
CCAGAATTAGCTTGCCTACA_1	1.53592	-5.33364
CCAGAATTAGCTTCCATCCT_1	1.66352	-5.56301
CTACTGATGGTATATGCGTT_1	0.929471	-0.197221
GGATGTGCTACGAGGTTAAC_1	3.16993	-6.94278
AAGACGTACCACAGTCCACC_1	1.7994	-5.4848
AAGACGTACCTGTATTCAGA_1	4.25409	-5.36409
AAGACGTACCGTTGGATCCT_1	2.37353	2.47168
AAGACGTACCGCGAACACGG_1	1.58449	-0.77836
TGAACCGGTGGATATAGCGG_1	2.80146	-6.68579
TGAACCGGTGGACTCACCTT_1	-7.80331	-6.57667
TGAACCGGTGCTATCACTAG_1	1.77994	-0.571906
TATAGGCTGTGCTAGTAGAA_1	0.619251	-4.0029
TATAGGCTGTGCGTTAGATG_1	3.59347	3.58402
GGCAGACCTAGAGGTGCCGC_1	1.4059	1.87456
TCCGCGGTCGTACGTTATGG_1	3.30435	-7.10837
TCCGCGGTCGTCTTCATCTC_1	4.14593	-3.75821
TCCGCGGTCGGCTCAGCTGG_1	3.70126	0.722787
TATATGTTATGTTACCACAT_1	2.0446	-0.446853
CGAGCTGGAACGATAAGCAC_1	-8.77139	7.08423
CATACCAGTCATGGCGTGCG_1	0.794805	-0.90159
CATACCAGTCATGTCTGCCA_1	4.38329	1.83153
AATTCTAATTGCCTCTGGCT_1	2.87828	-0.35418
AATTCTAATTATCAGTTAAC_1	5.56411	-4.92515
CATTCTGGTCCGTCCGCTCT_1	0.281155	-3.48573
GAATCCATGAGATAATGATG_1	4.83081	-8.11226
GCGTAAGTAGGTCGCGATTC_1	4.13682	-7.72451
GCGTAAGTAGGATGGAGTGC_1	-8.72816	10.7817
GATCGTCGACAGAGCGGCAA_1	4.13607	-6.91454
GGAAGCACTAAATCAGTGGA_1	1.61165	0.137097
GGAAGCACTACTGACCTGGT_1	1.55543	1.33712
GGAAGCACTATAGTTGTCAC_1	1.80685	-6.61656
GGAAGCACTACTAGTGTAAC_1	3.29349	2.89133
AATATTATGGCCTGCTTAGT_1	3.9696	-3.95217
AATATTATGGGGAGCTATGG_1	2.49235	-1.35779
AATAGACTCTCTCTCCATAG_1	3.58035	-1.39874
TACAGCATCAATTATCTAGC_1	0.753328	-4.24367
TACAGCATCAACGAGGCCAT_1	3.84733	-2.50142
TACAGCATCAGTTGGATCCT_1	3.45526	-5.72689
CCAATCGGACGTTGCGCCGG_1	3.68795	-7.30007
AGTCGGCTTGCCGGTCACTA_1	-9.17829	10.9475
AGTCGGCTTGCGTTCAATAA_1	4.72967	-1.86773
GAGAGATGTAAAGATTAACC_1	2.79864	-0.664534
TGACGGCCGGGTCGCGATTC_1	-9.38458	6.41409
GAATTCTCGGTCGCATCTTG_1	0.738094	0.173099
TCAGTACACGCGACGGACGA_1	4.83836	-4.52173
TCAGTACACGATTCCGCTCA_1	1.25614	-0.786382
GTAATCTTCAGTAATACGTC_1	3.90334	-7.76392
GTAATCTTCAATGTTCTATA_1	4.14211	-4.41258
AATCGATAGGAGTTGTCGAA_1	1.96432	-6.03062
GTTGGTACAGCTTCCGATAA_1	2.74421	-6.23511
GTCCATATGGCCTGTGAAGT_1	4.30956	-7.73987
GTCCATATGGTAGTCGGAAT_1	2.56889	-0.320651
GTCCATATGGCCAGATTCGG_1	3.18456	3.17625
AAGTGCTGGTAATAATGCAC_1	4.39641	-2.81553
TCGCTTCAAGCAAGCTGAAG_1	4.73259	-2.78173
ACTATGGCTGCGCGACGAGG_1	2.22625	-6.11117
TATAGGCCTAGGCACTGAGC_1	-9.14469	6.70988
TATAGGCCTAGTCCAGACGA_1	3.49827	0.487342
GTGTAGTACTGCAGGTATCC_1	2.37548	-0.142401
GTGTAGTACTGTGTCCATAC_1	-7.30664	0.842344
GCGGCGCACTCTCAACATGT_1	2.10447	1.30477
CAGGCGTACTTCCTGATCAA_1	0.295786	-0.575282
ACCGAGTTGCAGCGATCCAT_1	5.26113	-1.83302
GTCAGTTCTGCGAATATAGG_1	1.69765	-6.40317
GTCAGTTCTGGTCGGACCTC_1	5.19455	-3.97225
GTCAGTTCTGACCAAGCCAG_1	3.13603	0.0309839
TGGCCAGTAAAGTAGTAATA_1	3.36556	-8.03133
TGGCCAGTAACCGTGCAACC_1	1.56063	-0.0313193
TGGCCAGTAATCCAATAGAA_1	-8.91004	5.18253
GGTACACCACACACACCAGA_1	2.37831	0.607052
CTTCTATCGACCTGTGAAGT_1	3.53376	2.76001
CTTCTATCGACGGACTGAGG_1	-9.00464	9.51549
AAGGAACTAACTCTCCATAG_1	0.921813	-4.47654
TAATCTAATACAATCTCATG_1	2.49399	0.662797
TCTACTGCAGACTACGGTCG_1	0.77673	-1.11438
GGCACGTTCGAGTAGTAATA_1	3.40258	3.01941
GCTACAATCAGCGACAGTGT_1	4.9823	-3.86885
TTCGTCTAGCCTATCGCCTT_1	2.63249	-7.54594
GGACGTGGAAGACGAAGACT_1	2.43839	-4.50184
GCACATTGCGCCTGCTTAGT_1	-8.59301	10.3355
GCCTGAGTATGTAGTTCTAG_1	3.58417	3.13071
CGTCGTTCAGAGACCGATCG_1	0.94986	0.218272
CGTCGTTCAGATACTCCTAC_1	3.29922	-1.18238
GGAGTTGACCATCTCGCTGC_1	4.05351	-5.31766
GGAGTTGACCGCAGGTATCC_1	2.59074	-0.306044
GGAGTTGACCCGCACTGGAT_1	2.07582	2.73301
GGAGTTGACCATGTCCGTGC_1	3.37917	-5.81499
GATTACGCGCCGAGGTTAAC_1	3.27974	-4.0921
GCTTGTCATAGCTCAGCTGG_1	-9.20502	9.51406
TCTCCATGACGTCGTCGATC_1	4.07413	-4.31246
CTCGAGAGCACACCGAGCAT_1	1.36122	-1.12647
CTCGAGAGCAAACTTGCACC_1	-10.201	9.15554
GACAAGCCTAAACAGCATAG_1	2.58103	1.90812
AGATGTATATTAACAGCCAA_1	3.74163	-6.26496
AGATGTATATAGACCGATCG_1	1.8675	-1.72719
GTCTTCGGCTTAGAAGACTC_1	3.45504	-6.39402
GTCTTCGGCTCGATATGTGC_1	3.32283	-1.31146
GTCTTCGGCTTCCAATAGAA_1	3.56344	2.43535
TAACAGCCAATCTCGCGACC_5	4.81089	-6.83884
TAACAGCCAATTGATCTTAA_5	0.276161	-3.20034
TAACAGCCAATAGTTGTCAC_5	-10.324	9.80583
CTAAGAGTCCTAGCTGCTAC_5	5.02129	-3.61372
TTACTGCCTTACGACAATAT_5	-7.62017	10.3191
AGATTGAGAGGATTGATGGC_5	3.98834	-3.79424
AGATTGAGAGAAGTCGATCC_5	-0.0932524	-2.72375
GATAATGATGGTCGGACCTC_5	-7.93551	8.37286
GATAATGATGGGAACGTGCC_5	3.28652	-4.67441
GATAATGATGCCGAATCAGT_5	-8.75495	4.56599
GATAATGATGCTCGCAGGTC_5	3.21084	2.69222
GATAATGATGAGGAGCTCCA_5	-8.65102	6.62577
TTGAAGAAGCTCACGAATCC_5	-10.0907	10.5669
CTGATACTTCACCGACATTA_5	4.80543	-5.50464
GGCTCCAAGCTGTGTAGCCG_5	3.7768	-0.899085
GGCTCCAAGCATAACATACG_5	3.89447	-1.01334
GGCTCCAAGCCTTCCATCCT_5	-9.29451	7.07985
GGCTCCAAGCACATATGCGA_5	2.11292	3.04634
GGCTCCAAGCCATCAATTAA_5	-9.40753	8.00458
GGCTCCAAGCTGTAAGAGCT_5	4.85191	-4.32843
AATCTACAAGCTTCCTACAG_5	6.13523	-3.75067
AATCTACAAGGTCGTCGATC_5	0.568887	0.342565
CACCGAGCATACGACGTCCA_5	-8.57241	9.55383
CACCGAGCATGTTACGCGTC_5	4.1594	1.4982
CGAATATAGGTGTGTAGCCG_5	-8.68354	-7.73936
CGAATATAGGTGATGACGTA_5	3.83141	-0.261323
CGACGGACGACGCGAGTCGA_5	3.32191	2.52625
CGACGGACGAGCTCTCGGTT_5	1.37157	2.06196
CGACGGACGATATAGAAGCT_5	3.73449	-4.32858
CGACGGACGAGCGAATCGAC_5	4.51853	-8.03375
AAGATTAACCTCCGACCGTA_5	0.59066	0.07723
AAGATTAACCCTCAAGTCGC_5	-8.28118	10.7405
AAGATTAACCTAGCTGCTAC_5	3.927	-3.52995
AAGATTAACCACGGCCTGTA_5	5.06698	-3.88374
GTCGGACCTCAGATTGAGAG_5	4.11158	0.1192
ACGGTACCTCGTACATAGGC_5	-8.56529	9.84226
ACGGTACCTCTACGTTATGG_5	2.79882	3.40205
CTGTGAGCAGTTCCACTACA_5	5.39539	2.68755
CTGTGAGCAGTCGACATCGA_5	0.697322	-4.08778
CTGTGAGCAGAAGTTGGAGG_5	1.97264	1.74756
CTGTGAGCAGACGACAATAT_5	5.5423	-7.50825
CTGTGAGCAGCAGTGTATGC_5	-9.7189	9.32075
CTGTGAGCAGCGGCAGAGTC_5	-9.3097	-6.25856
TAACATAGCATCCTGGTCGG_5	-8.02328	8.14647
TAACATAGCAGAGGTGCCGC_5	5.86996	-5.99382
TAACATAGCACCGTGCAACC_5	-7.8936	10.0021
ACGACGTCCACTAGACACTT_5	-7.50151	-5.99315
ACGACGTCCAAGATTGCTCA_5	-8.72517	6.58069
ACGACGTCCAATAGAGAGCC_5	-8.05319	9.60408
ACTACGGTCGCGATCACGAT_5	-9.79763	10.371
ACTACGGTCGAGATTGCTCA_5	5.86913	2.49197
ACTACGGTCGTTGAGCCTGA_5	1.2288	0.312448
ACTACGGTCGATGTTCTATA_5	4.04057	-2.37512
ACTACGGTCGCGTACCGCGA_5	4.53327	0.797681
ACTACGGTCGACGGCCTGTA_5	-8.35684	-7.70746
TATCATCTCTTTACTGCCTT_5	4.35093	-1.33139
TATCATCTCTAAGATCAATT_5	2.00923	3.0895
TATCATCTCTTGCGGTTACG_5	-7.65534	8.32194
TATCATCTCTTCAGATAGAT_5	-9.09519	11.1921
TATCATCTCTCTTCTTCGTA_5	-7.2907	1.27168
AATGCCAGTTACGAGGCCAT_5	4.89938	0.744828
AATGCCAGTTCATTCCGGCT_5	4.34408	-2.22168
CATAGGACTGATACCGAGCT_5	4.86482	0.563023
CATAGGACTGCGATATGTGC_5	-9.33707	7.13473
CGATCACGATGATAATGATG_5	-9.26399	11.2199
CGATCACGATTAACATAGCA_5	-7.32373	0.789
CGATCACGATGACATCGGTG_5	4.46885	3.07585
CGATCACGATCATCAATTAA_5	1.51295	0.439023
CCGGTGGACAAAGGAATGTA_5	5.46014	2.26057
CCGGTGGACACACATGTTAC_5	5.19602	0.185794
CCGGTGGACAAATTAATCTG_5	4.54362	-7.30977
CCGGTGGACATTCTCACTCC_5	4.71908	-4.20983
AGGTTAGGAGACGCCTCAGT_5	-1.31584	2.41487
AGGTTAGGAGGTACATAGGC_5	-9.24185	7.02379
AAGATCAATTCTTCCGATAA_5	-9.1277	-6.15239
AAGATCAATTCGTTCAATAA_5	-8.4933	7.4404
AAGATCAATTCTCAAGTCGC_5	-9.58566	7.35469
TAGGCTCAGGGCTTCTGTAC_5	4.61331	-0.402845
TAGGCTCAGGCATATTAGGA_5	-0.325978	-3.03319
CTTCGATGGTGCGTTAGATG_5	-9.48525	6.65338
CCGGTCACTAGACGAAGACT_5	-7.47557	1.24908
CCGGTCACTACGGACGGATT_5	2.96974	2.17498
CCGGTCACTACTCTGTCTCC_5	-0.115602	-0.968959
CCGGTCACTAATACTCCTAC_5	5.54925	-6.15233
GCAACAGAACATGCGAGCGT_5	-8.66772	-6.27499
AATCAGTGGAACGACGTCCA_5	5.65077	1.10895
AGACTTACGTGCTAGTAGAA_5	1.57674	1.97457
AGACTTACGTAGCAGGCAGC_5	4.255	-4.1977
AGACTTACGTTAAGCGTGGC_5	5.49945	-3.80951
TCCTCCTGGCTTACTGCCTT_5	-8.99469	7.28864
TCCTCCTGGCCTTCCTACAG_5	-0.228705	-1.47499
TCCTCCTGGCTCGATGCGCG_5	-8.44346	11.273
GTCAGTACCAGTCTACCTTC_5	3.65363	3.60518
GTCAGTACCAATGACGGATA_5	-6.50909	-4.7503
GGAACGTGCCAGCCTCCTAT_5	-8.64529	7.62976
GGAACGTGCCCTTCAATAAT_5	1.54168	-1.62701
GGAACGTGCCCATTCCGGCT_5	-8.37081	8.3214
ACTGCACAGGTCCTCCTGGC_5	4.45208	3.25043
ACTGCACAGGAAGGAATGTA_5	5.48652	1.24479
ACTGCACAGGATTCCGCTCA_5	0.704653	-0.182347
ACTGCACAGGGCAACTATTG_5	3.99883	-6.07566
ACTGCACAGGGGAGGTCCAA_5	-7.49814	9.67973
TTCCACTACATATCGGAATA_5	4.16809	3.48158
TTCCACTACAATACCGAGCT_5	-9.74318	8.58015
TTCCACTACATCGTAGTCGT_5	2.20772	2.69204
TTCCACTACACGGACGGATT_5	-6.59615	-4.8602
TTCCACTACATTGACATCTC_5	4.17587	3.01259
TTCCACTACAGGAGGTTGGT_5	2.59205	3.22724
TCCGTGAAGCAGGTTAGGAG_5	-9.73539	6.82216
TCCGTGAAGCAGTCGACCAT_5	2.81138	-0.802141
TCCGTGAAGCCATGCTGACT_5	5.87796	-3.71938
TCCGTGAAGCCGTACCGCGA_5	4.94427	3.14351
ATTATTGTGCTATATGCGTT_5	-8.37178	7.87376
ATTATTGTGCAGATTGCTCA_5	-8.90827	11.0538
ATTATTGTGCTGTTCACTAG_5	4.36525	0.40763
ATTATTGTGCTGGAGCTCAG_5	-7.92981	10.0236
ATTATTGTGCGCCGGTTGTA_5	-8.35577	10.8067
ACGCCTCAGTATTAAGATAA_5	-8.93741	8.6388
ACGCCTCAGTCGCGACGAGG_5	5.71752	-3.65527
ACGCCTCAGTGTCCAGACGA_5	5.02187	-0.293266
CTAGGCCACGGAGGTGCCGC_5	4.84331	-4.02011
CTAGGCCACGTACAGTACGC_5	4.12996	0.658244
CTAGGCCACGGATGGAGTGC_5	4.76991	0.606326
CTAGGCCACGCTCAAGTCGC_5	-0.0964303	-2.759
CTCACCTAAGCTGATACTTC_5	2.14962	2.27819
CTCACCTAAGAAGTAAGCGT_5	-9.28665	6.52443
CTCACCTAAGTCATCGGATT_5	-9.21131	9.88489
CTCACCTAAGATGTCTGCCA_5	4.3408	-6.1971
CTCACCTAAGGCGCGCCGAG_5	-9.30575	5.56346
GTCGCGATTCCTCACCTAAG_5	5.08913	-5.26712
GTCGCGATTCCGCGAGTCGA_5	4.59143	-0.562348
GTCGCGATTCACCAAGCCAG_5	5.31599	-3.60297
GTCGCGATTCATAACATACG_5	4.81449	-2.52518
GTCGCGATTCCAGCGAAGTC_5	4.60653	3.01624
TATTACTCTCTACAGTACGC_5	5.38378	-3.21634
GATTGATGGCAATTAATCTG_5	-6.42881	-4.67243
GATTGATGGCGTTACCACAT_5	2.18751	3.09836
GCCGCAATAGCGCTGAATTC_5	4.20657	-6.41785
GCCGCAATAGTGCGGTTACG_5	-8.96736	8.27894
GCCGCAATAGTGTTCACTAG_5	-7.35531	-5.83114
GCCGCAATAGTCCGACCGTA_5	3.60603	0.697602
AAGTAAGCGTTTACTGCCTT_5	-8.90755	4.84262
AAGTAAGCGTCGTACCGCGA_5	1.86207	2.47232
AAGTAAGCGTACATGCCTGT_5	-9.02746	10.9379
AAGTAAGCGTCTCACTGTAG_5	0.700652	-0.898793
TATCGCGCCAACATATGCGA_5	-8.32305	-6.05123
TATCGCGCCATTAACGTAGG_5	-8.08042	-7.22862
TATCGCGCCACCATCGTGAC_5	5.55403	-5.48865
CTCTCCATAGCTTGACTCAA_5	-8.71708	-6.06899
ACTGGTAAGATATCGCGCCA_5	-1.34182	2.34673
ACTGGTAAGAGTAGACGGAG_5	-0.0194647	-1.07786
ACTGGTAAGAGTGGCAGGTG_5	4.33809	1.30796
ACTGGTAAGAGGCCTGCACA_5	-9.07569	-6.33848
ACTGGTAAGAATGACGGATA_5	5.53547	-2.7932
ACTGGTAAGACTTGCCGCGC_5	5.76024	-1.37654
TCTAATGACGGTCCAGACGA_5	3.91959	-7.93821
AGTCTATCGTGGAGCAACAG_5	3.47645	-2.48003
TCTCGCGACCAGATTGAGAG_5	2.80703	0.716327
TCTCGCGACCTTCCACTACA_5	5.32207	-0.149597
TCTCGCGACCCGCGAGTCGA_5	-9.36156	-6.221
TCTCGCGACCATAACATACG_5	-7.33105	0.929139
AGCCTCCTATCTTGCCTACA_5	3.51553	1.07298
AGCCTCCTATCATGCTGACT_5	2.94421	3.42519
CATCAGTTGGATGGCGTGCG_5	-0.0561578	-2.64576
CATCAGTTGGTCCGAAGATT_5	2.34498	-0.382681
TATCGGAATACTTCGATGGT_5	-8.35015	9.83731
AATACTCGATGGAGCAACAG_5	5.30188	0.0525
CGGACCACCTAGAGAGTCGC_5	5.23717	-2.66823
CGGACCACCTGCAGGTATCC_5	5.7079	-1.20566
GTTAAGGTGATTCTCCTGTA_5	4.90403	3.51467
GTTAAGGTGAACAGTTCATT_5	4.72545	-7.84139
GTTAAGGTGAGCAACTATTG_5	-8.76223	10.7274
GTTAAGGTGACATCAATTAA_5	4.7541	-5.84278
TCATCGGATTCTCGCAGGTC_5	-8.46216	10.3989
ACGTTGAATATCTTCATCTC_5	1.82561	-6.29663
ATCTCGCTGCGAAGACAGAC_5	-8.29939	3.65548
CCTGCTTAGTTACGTTATGG_5	-7.11796	1.12196
TACGGACTCTAGACTTACGT_5	-9.57612	-6.40424
TACGGACTCTCAACTCGTCG_5	-9.3188	-7.53259
TTGATCTTAAGATAATGATG_5	5.27099	-1.58892
TTGATCTTAATACGGACTCT_5	-8.85987	-7.59892
TTGATCTTAACTTCCTACAG_5	3.53714	-0.280105
CCTTACCACAGATGGAGTGC_5	3.50153	-8.02506
CCTTACCACACAGCGAAGTC_5	-7.3011	10.7431
CTCACAGCGGGAGGTGCCGC_5	5.33916	-5.31881
ACACACCAGATAGAAGACTC_5	6.00948	-6.93406
ACACACCAGACTTCGATGGT_5	2.29665	1.99533
ACACACCAGATATCGCGCCA_5	-6.03823	-4.24929
ACACACCAGATGGACGTGAC_5	-8.02097	9.90719
ACACACCAGATACAGTACGC_5	2.79153	-1.72535
ACACACCAGATTCGCATAAT_5	4.62988	-7.77405
TGCGGTTACGGATGAGAGGT_5	-8.29956	-7.69642
TACTCAGGAATACGCCGATT_5	-1.474	2.13263
CTGACCTGGTGTCGCGATTC_5	4.96184	-4.27903
CTGACCTGGTTTCTATCAGC_5	-9.38525	8.00644
CTGACCTGGTGTTGTCTGAC_5	-7.89736	2.07078
TAGTTAGACGATACTGAGGA_5	5.07483	2.08657
CCTGCGAACACTAAGAGTCC_5	-8.67154	10.7061
CCTGCGAACACTGATACTTC_5	3.5051	1.86473
CCTGCGAACACTTCGGCCGG_5	4.74716	2.11059
CCTGCGAACAAGACCGTCGT_5	3.9214	-6.98438
CCTGCGAACAAATAATGCAC_5	3.5709	-6.85136
CCTGCGAACAATGTCCGTGC_5	4.63745	2.9329
CCTGCGAACAGTGTCCATAC_5	-7.65436	1.64448
TTCAGTGCGGCCTGCTTAGT_5	-7.99213	8.47283
TTCAGTGCGGTACTAATGGC_5	-8.03612	10.3473
GACTCACCTTTCCGTGAAGC_5	-8.62041	10.9757
GACTCACCTTGTCGCGATTC_5	-8.67749	7.70656
GACTCACCTTAGCCTCCTAT_5	3.89801	3.14741
GACTCACCTTTCCTGATCAA_5	-8.8699	5.1414
GACTCACCTTCGAGGTTAAC_5	5.58234	-6.87353
GACTCACCTTCACTCAGTCA_5	5.1348	-2.77215
GACTCACCTTGGACACTCTT_5	-0.364861	-3.07635
CATCGGCATGACGGTACCTC_5	-9.5531	9.23653
CATCGGCATGACGACGTCCA_5	-7.92498	-6.92167
CATCGGCATGACGGCGAGGC_5	-8.52141	10.1577
CATCGGCATGTGACTTCGTA_5	4.90023	-8.11666
CATCGGCATGCTTCAATAAT_5	-10.3577	9.65341
CATCGGCATGTCTTGGAGAC_5	2.36614	0.572942
CATCGGCATGGGAGGTTGGT_5	3.34099	1.78355
CATCGGCATGATGTCCGTGC_5	2.43603	1.31231
AGTCGACCATCTTGTAGCAT_5	4.92444	-5.57246
AGTCGACCATCGTTCGATGG_5	-8.10708	8.16143
AGTCGACCATGAACGAATTC_5	-9.91095	10.6407
AGTCGACCATCCTTAAGGCT_5	-8.88256	10.99
ATGGCGTGCGGAGTAGATTG_5	2.46645	-0.920727
ATGGCGTGCGACGACAATAT_5	4.73056	2.95675
ATGTCTGCCATAGAAGACTC_5	-9.30448	-6.25114
ATGTCTGCCAGCAACAGAAC_5	2.41942	1.5375
ATGTCTGCCACCTGCTTAGT_5	2.87384	-4.18822
ATGTCTGCCAAATTCGAAGG_5	-7.94442	7.67516
CGTTCTACGACATCGGCATG_5	-8.51282	7.43404
GATTCAGAGACCATAAGGAG_5	-8.63391	9.18504
GATGAGAGGTACTGGTAAGA_5	4.89286	2.66969
GATGAGAGGTCTTCGGCCGG_5	5.24252	-0.509666
GATGAGAGGTTTAATTGCTC_5	-8.7584	10.4319
CGTCCGCTCTCTCTCCATAG_5	-7.36323	10.5104
CGTCCGCTCTCGCACTGGAT_5	3.56996	-0.60028
GGTGCAACCTAGTTCCTGTC_5	-6.19469	-4.41571
CTTCGGCCGGGTCGCGATTC_5	2.09066	-1.97853
CTTCGGCCGGATCAGAGTCA_5	4.82907	-4.06201
CTTCGGCCGGCACTCAGTCA_5	-7.84562	8.85472
CTTCGGCCGGGGCTATATAA_5	5.13903	-4.4407
GGTTGGTAACTCCTCGTGCG_5	4.21274	-1.52058
GACGAAGACTATGGAAGGCC_5	-1.54978	2.30864
GACGAAGACTAAGTCACGGC_5	-8.75648	9.36416
GTAGTTCTAGACCAAGCCAG_5	5.18391	-6.2023
AGTGGTGGTAGCCGGTTGTA_5	3.36251	-1.13638
ATCCACTAAGGGAGCAACAG_5	-9.58689	6.67407
ACAGTCCACCCGTTCTACGA_5	2.56916	-0.336874
ACAGTCCACCAGATTGCTCA_5	2.72145	0.14631
ACAGTCCACCAAGTCGATCC_5	5.23867	-0.837921
ACAGTCCACCCAGGAACGAG_5	-8.19736	7.67626
TCAATGGTGGTTCGTAGCAC_5	5.10115	-3.9867
GTAGACGGAGCTTGCCGCGC_5	2.38228	1.01919
TCAGATAGATACGGTACCTC_5	5.711	-3.12089
TCAGATAGATAACGAGTATT_5	5.0315	2.77094
CTAGACACTTGTCTCACAGT_5	0.354376	-3.20758
CTAGACACTTAGTGTTGCTT_5	-10.0919	9.6284
CTAGACACTTCTTACCGGTG_5	5.52569	-7.90059
ATACTGAGGATATCGCGCCA_5	3.2147	-0.521825
GAGGTGCCGCTGTGTGTAAC_5	-9.53599	7.36935
GAGGTGCCGCGTAGACGGAG_5	-9.0031	-7.6894
CTTCCTACAGGCCGCAATAG_5	5.8976	-5.28752
CTTCCTACAGCCTGCGAACA_5	4.89608	-7.44512
CTTCCTACAGGCCGGTTGTA_5	-7.87125	10.0188
CTTCCTACAGTTCGCATAAT_5	4.24077	-4.21508
ACATAGGTGGACTGCACAGG_5	5.04641	2.12391
ACATAGGTGGGCTTCTGTAC_5	2.24871	1.95725
ACATAGGTGGTCTTGGAGAC_5	-9.35056	10.9673
AGTTGTCGAATTCTCCTGTA_5	2.20058	-0.85012
AGTTGTCGAATAAGCGTGGC_5	2.54057	2.11884
AAGGAATGTAGTAACGACGC_5	5.34395	2.62385
AAGGAATGTAGCCAGCACGT_5	-7.85057	8.82497
AAGGAATGTAGCGCGCCGAG_5	4.66687	1.11773
AGAGAGTCGCTCGATGCGCG_5	4.13725	3.62576
AGAGAGTCGCTTACCAAGGT_5	4.49587	1.04413
AGAGAGTCGCTATTCATATA_5	2.35873	2.40815
AGATTGCTCACATCAGTTGG_5	-9.10697	-6.11991
AGATTGCTCATCATCGGATT_5	-7.97731	10.6673
AGATTGCTCAGTAGACGGAG_5	5.15006	-3.98379
AGATTGCTCATCGATGCGCG_5	5.13066	2.71949
CTAAGATATTTAACAGCCAA_5	2.36345	-4.00527
CTAAGATATTCTGATACTTC_5	3.09113	2.82461
CTAAGATATTAGCCTCCTAT_5	1.92706	-6.9031
CTAAGATATTGTTACGCGTC_5	2.18494	1.14353
TCGATGCGCGAACGAGGTCC_5	5.28778	-7.58534
TACGAAGTGCATGTTCTATA_5	5.40701	1.18827
TACGAAGTGCCATCAATTAA_5	6.17088	-3.6596
CTTCAATAATTCCGACCGTA_5	-9.00309	-6.10203
TGTATTCAGAGTAGACGGAG_5	1.27013	2.24299
TGTATTCAGATTACCAAGGT_5	-8.62514	-6.16129
GTAATACGTCACTACGGTCG_5	-6.06772	-4.27362
ATTATCTAGCCTAAGAGTCC_5	3.79561	-7.21325
ATTATCTAGCACGACGTCCA_5	5.31139	-7.68436
ATTATCTAGCTAATCGGTGC_5	-8.49511	4.15678
ATTATCTAGCTTGATATTCC_5	0.589783	-0.0343368
ATTATCTAGCGTGAACGAGA_5	3.25568	3.29051
ATTATCTAGCATGACGGATA_5	-9.555	7.1226
TACAGTACGCAGATTGCTCA_5	-7.97512	-7.14194
TACAGTACGCAAGGATTGAT_5	3.43222	-5.99111
TACAGTACGCTGATGACGTA_5	4.96532	0.801865
GAAGACAGACCTCTCCATAG_5	4.57593	-5.75097
GAAGACAGACAGTAGTTACG_5	6.19199	-5.70728
CGTTCGATGGCGAATATAGG_5	1.21238	2.10998
CGTTCGATGGTGACTTCGTA_5	-0.370399	-1.9301
CGTTCGATGGTCGATGCGCG_5	1.56134	2.36418
CGTTCGATGGAGAATTCAGT_5	-7.86601	8.22942
CGTTCGATGGTGTCAGGCAC_5	4.17948	-6.81709
CGTTCGATGGATGGAAGGCC_5	-8.35563	9.16283
CGTTCGATGGCAGTCCAGGA_5	-6.00184	-4.19161
ATTCCGCTCAAGTCGACCAT_5	4.00701	-7.59225
ATTCCGCTCACTAGACACTT_5	4.81551	-4.02384
TGGAGCTCAGTCCTGGTCGG_5	-8.15427	7.93633
GTAATTGACACTCAACATGT_5	-10.2783	10.1405
TACGTTATGGCGTTCTACGA_5	-9.41291	7.55728
CTATCACTAGGCGTTAGATG_5	-10.229	9.36093
CTATCACTAGGTAACGACGC_5	-0.17654	-2.71894
CTATCACTAGGCGGTGCAGA_5	3.03539	0.0224049
CTATCACTAGATCAGAGTCA_5	2.67175	1.53801
CTCGATTGGTCTTGCCTACA_5	4.93786	2.18923
ACGAGGCCATCTTCCTACAG_5	-0.0119647	-0.951913
ACGAGGCCATGTAATTGACA_5	-8.52673	7.35494
ACGAGGCCATGGTATCCTTA_5	-1.454	2.31212
ACGACTATTAGCTCGGTATG_5	3.62234	0.0632442
ACGACTATTAGTGCGAACAT_5	1.9306	2.70227
GTCTACCTTCAGACTTACGT_5	2.51832	0.96356
TCTTCATCTCGTTACGCGTC_5	5.89365	-3.83567
GTTGCGCCGGAAGTAAGCGT_5	4.36593	-6.65077
CACATGTTACAAGTTGGAGG_5	4.55135	0.342793
CTTGCCTACATATCGGAATA_5	5.11225	-6.15119
CTTGCCTACAACTTCAACAC_5	-8.89648	7.30981
CTTGCCTACAGCGAATCGAC_5	-7.18558	0.864328
TATGGCATAGCCTTACCACA_5	6.26367	-5.06289
TATGGCATAGCTTCCGATAA_5	4.84359	-2.44587
TATGGCATAGCATATTAGGA_5	-7.85832	-6.86338
TATGGCATAGCAGGAACGAG_5	3.52791	-1.31808
AACGAGGTCCTCCTCCTGGC_5	4.52491	0.027058
AACGAGGTCCACATATGCGA_5	-10.2965	9.78925
GTAACGACGCTTCGCATAAT_5	1.99427	1.97701
GACTCTCCAATTCCACTACA_5	-8.39439	7.43485
GACTCTCCAAACATGCCTGT_5	4.24864	-4.26649
GACTCTCCAACATTCCGGCT_5	-9.38117	7.0421
ACCAAGCCAGGATAATGATG_5	4.85907	-7.29395
TACTAATGGCGCTTAGATCT_5	-9.43904	-6.89363
GTTGGATCCTGTGTGAAGTT_5	3.23494	2.15552
GTTGGATCCTTGTGTAGCCG_5	-8.80777	5.06993
GTTGGATCCTGTAACGACGC_5	4.04229	-4.44802
GTTGGATCCTTACTAATGGC_5	3.55867	-5.55262
ATTAACCGGCAATCTACAAG_5	6.17425	-4.56182
ATTAACCGGCACGGCGAGGC_5	-0.0405215	-0.882994
ATTAACCGGCTGACTTCGTA_5	4.1016	-0.564144
ATTAACCGGCAGAGCGGCAA_5	-8.31252	-6.11275
ATTAACCGGCTTACCAAGGT_5	2.89086	3.37697
ATTAACCGGCGAACGAATTC_5	3.00792	3.34351
AACGAGTATTCTAGGCCACG_5	-9.02509	11.2691
AACGAGTATTGCCTCCGGTC_5	5.69084	-3.43002
AACGAGTATTATGTCCGTGC_5	-9.12301	8.1296
GCTGCTCTTCCAACTCGTCG_5	-8.73373	-7.53051
TCTTGGAGACAGTCGACCAT_5	-7.77013	8.22763
TCTTGGAGACTGCTGCAGTA_5	-8.89061	6.37467
TCTTGGAGACATGATCATTA_5	-0.324296	-2.74208
AGAGCGGCAAAGTCGTCCTA_5	4.26754	-7.06452
GCCTCTGGCTGGAGTACGTA_5	-8.10156	-6.97204
GCACATAGTAACGGTACCTC_5	-9.53583	-7.30758
GCACATAGTACTCTCCATAG_5	4.88636	-0.261774
GCACATAGTAGTTACGCGTC_5	5.21124	2.79051
GCACATAGTATCCGAAGATT_5	5.10853	-0.205744
CGCCTGGAGAGTTGTCTGAC_5	3.83763	1.62639
CGCCTGGAGAGCGCAGCACC_5	-6.04994	-4.25498
CGTATCGCCTGTACATAGGC_5	6.28982	-6.51898
CGTATCGCCTGCCGGTTGTA_5	4.03081	2.736
CGTATCGCCTTCTTCATCTC_5	-9.10075	9.75796
CGTATCGCCTGTTGGATCCT_5	4.88832	2.35035
CGTATCGCCTAACTTGCACC_5	-9.71895	9.49186
CGTATCGCCTAAGTCACGGC_5	-8.3436	10.8686
TCCGACCGTATTGAAGAAGC_5	4.12616	1.56439
TCCGACCGTAAGCCTCCTAT_5	1.719	2.39398
GCCTCCGGTCAAGGAATGTA_5	4.67339	-0.468086
GCGAACACGGAGACTTACGT_5	2.76287	0.0362476
GCGAACACGGATTCCGCTCA_5	4.0511	3.45664
GGAGCTATGGAGAGCGGCAA_5	4.68248	1.56806
GTCTCACAGTAATCTACAAG_5	1.85987	0.159906
GTCTCACAGTAGTCTATCGT_5	-8.0158	-7.15971
GTCTCACAGTGACCGTCTCT_5	4.56081	1.23834
ATTAAGATAAAAGATCAATT_5	4.64906	-2.26642
ATTAAGATAAATCTCGCTGC_5	5.33926	-6.1168
ATTAAGATAAGTTGTTCTCT_5	6.13708	-4.2429
ATTAAGATAAGCGAACACGG_5	-8.83348	10.1063
ATTAAGATAAGTTACCACAT_5	3.57493	-1.71021
GGAGTACGTAGGCTCCAAGC_5	1.93785	1.63921
GGAGTACGTACACATGTTAC_5	-8.0411	-7.21112
AGACCGTCGTTCCGTGAAGC_5	5.15156	-0.550122
AGACCGTCGTTCTTCATCTC_5	1.18677	-1.21311
AGACCGTCGTGTTACCACAT_5	3.64508	1.74901
GTTACGCGTCACATAGGTGG_5	4.98147	-0.741295
GTTACGCGTCGCGCAGCACC_5	3.01039	2.60585
AGAATTCAGTGACATCGGTG_5	3.23714	-0.59909
GCAACTATTGCACCGAGCAT_5	4.45188	3.02312
GCAACTATTGCTCGATTGGT_5	-8.94318	-7.74797
TGTCAGGCACTATATGCGTT_5	-8.04987	8.61543
TGTCAGGCACCACATGTTAC_5	5.69291	-6.72871
CGATTCCGGCCCTGCTTAGT_5	-8.46853	11.2238
CGATTCCGGCCCTTACCACA_5	4.06872	-6.03171
CGATTCCGGCGTGTCACGAG_5	0.566539	-0.733617
CGATTCCGGCGCTGTGAGAC_5	4.4567	2.31876
CGATTCCGGCATTAAGATAA_5	4.79576	1.39811
AGCAAGCGACTGTGTGTAAC_5	3.96892	3.2911
AGCAAGCGACTATCGGAATA_5	4.69048	-6.73191
AGCAAGCGACGCAGGTATCC_5	2.98521	0.113823
AGCAAGCGACTCTTCATCTC_5	4.57929	2.07422
CTAGTGTAACTTGATCTTAA_5	3.91613	3.58376
CTAGTGTAACAGGAGCTCCA_5	-9.31143	10.3693
GATGGAGTGCTCCTCCTGGC_5	-9.09696	6.39702
GATGGAGTGCGCGTTAGATG_5	0.320408	-0.086152
AATTAATCTGCAGTGTATGC_5	4.52863	-6.80501
GAGTAGATTGCACTCAGTCA_5	-8.77887	-6.21035
CATATTAGGATTGAAGAAGC_5	2.94481	3.27542
CATATTAGGAACGACAATAT_5	-0.349799	-2.76815
AAGTCGATCCGTCGGACCTC_5	-0.0655834	-0.930526
AAGTCGATCCGTAGTTCTAG_5	3.19333	2.74784
AAGTCGATCCTCTTGGAGAC_5	2.40838	-1.06853
AAGTCGATCCCTATCGCCTT_5	4.74998	3.27275
CGAGGTTAACTAACAGCCAA_5	2.08889	-0.810921
CGAGGTTAACACATGCCTGT_5	1.30932	0.936673
TTCTCACTCCTCGACATCGA_5	-9.02565	-6.08753
TTCTCACTCCACGGCCTGTA_5	-8.78292	-7.62094
AGGCACACCTTATCATCTCT_5	-8.25479	10.4771
AGGCACACCTGATATAGCGG_5	2.23269	-5.77924
AGGCACACCTTATTACTCTC_5	3.96537	-1.17703
AGGCACACCTTCTAATGACG_5	-6.31223	-4.55706
AGGCACACCTGTAGTTCTAG_5	-8.47951	4.00007
AGGCACACCTCGCCTCATCT_5	2.36272	2.655
AGGCACACCTACGGCCTGTA_5	4.95402	1.09652
TTGAGCCTGATACGAAGTGC_5	5.66193	2.85324
TAAGCGTGGCAGTCTATCGT_5	5.57134	0.570137
TAAGCGTGGCGATGAGAGGT_5	3.41447	1.73989
ATACCGAGCTCGATCACGAT_5	5.16456	-7.57106
CCTGTGAAGTTCCGTGAAGC_5	-0.0513965	-0.868303
CCTGTGAAGTCCTGCTTAGT_5	4.14861	-8.11404
CCTGTGAAGTATACTGAGGA_5	-9.24722	10.3026
CCTGTGAAGTATAACATACG_5	-8.75696	5.04226
CCTGTGAAGTCGGACTGAGG_5	-8.20371	10.6075
CCTGTGAAGTCGATAAGCAC_5	0.38655	-0.693367
CAAGCCTTAGGAAGACAGAC_5	-9.08447	7.48665
CAAGCCTTAGGTGTCCATAC_5	-9.87616	9.6536
GACCGTCTCTCGATCACGAT_5	-9.01452	9.78908
GACCGTCTCTTTGACATCTC_5	5.7828	-6.16382
GACCGTCTCTAGTGGACACC_5	3.98165	2.21756
ACCGACATTATCTAATGACG_5	3.38311	0.461727
ACCGACATTACATGCTGACT_5	-0.420425	-2.84
ATCAGAGTCAATGGCGTGCG_5	4.75127	1.24183
ATCAGAGTCAGTAATACGTC_5	2.70809	-7.57545
ATCAGAGTCACACTCAGTCA_5	6.0762	-4.20225
ATAACATACGTGGACGTGAC_5	3.96592	2.54817
ATAACATACGATTAAGATAA_5	5.74492	2.14306
ATAACATACGAGTGTTGCTT_5	0.517311	-3.87519
AAGTTGGAGGTTCTCCTGTA_5	3.05284	2.42644
AAGTTGGAGGGATTGATGGC_5	5.68123	-2.03131
AAGTTGGAGGACGGCGAGGC_5	-8.13199	11.0555
AAGTTGGAGGCTTCGGCCGG_5	-8.08718	-7.39386
AAGTTGGAGGCTTGTAGCAT_5	4.77924	-4.35753
ATCGGACAAGTCTTGGAGAC_5	4.03234	2.42053
ATCGGACAAGATTAAGATAA_5	1.9955	2.23348
ATCGGACAAGGACCAGAATA_5	3.73309	3.48009
AGTAGTAATATTACTGCCTT_5	-10.2029	10.0724
AGTAGTAATATTAATTGCTC_5	2.15648	-3.98418
AGTAGTAATAACGAGGCCAT_5	3.70173	2.88061
AGTAGTAATACTTGCCTACA_5	-9.56299	6.36544
AGTAGTAATAGCGGTGCAGA_5	3.96653	3.24287
ACTTCAACACTTCTCCTGTA_5	3.21463	1.14547
ACTTCAACACTCTTGGAGAC_5	2.14387	1.46454
ACTTCAACACGCCTCCGGTC_5	4.84534	1.73816
ACCTCTCCTGCTTGCCTACA_5	-9.76527	10.7489
AGTGTTGCTTGACTCTCCAA_5	3.68547	-3.99886
AGTGTTGCTTGACCGTCTCT_5	-9.23149	-6.16451
AATTCGAAGGTGTTCCAGAC_5	-9.85282	10.9259
AATTCGAAGGAATTCGAAGG_5	-8.17514	7.87574
CGTATTGCTCAGTAGTTACG_5	1.02797	-1.01886
TTGATATTCCTAATCGGTGC_5	-6.23279	-4.46331
AATAATGCACTAACAGCCAA_5	5.19957	0.346834
AATAATGCACGTGGCAGGTG_5	4.10215	-6.83025
ATAGAGAGCCGACTCTCCAA_5	-1.51483	2.29131
ATAGAGAGCCCTGCAGGATA_5	4.8457	2.20081
TCACGAATCCGTAATTGACA_5	-9.3162	7.84158
TCACGAATCCGTCCAGACGA_5	-7.4129	9.96287
ATAGCTGGATAGTCTATCGT_5	-1.49171	2.33449
ATAGCTGGATAGCAGGCAGC_5	1.19076	1.90438
TCGTAGTCGTATCCACTAAG_5	-7.97255	8.65815
TTGTGGCATCAAGTCACGGC_5	3.97497	0.646901
GCACTTCACGGTGGCAGGTG_5	4.03171	-7.70512
GCACTTCACGGCACATAGTA_5	-9.93122	10.7994
GCACTTCACGCTTGACTCAA_5	4.69774	3.46081
ACATCATTGCGTCGCGATTC_5	3.38853	3.55444
ACATCATTGCGTTGTTCTCT_5	-8.53587	7.91226
ACATCATTGCAGTGTTGCTT_5	4.04549	-0.880249
ACATCATTGCGATATGGCAA_5	4.10393	0.0262797
CAAGAGGTCACTAAGAGTCC_5	-6.76484	0.948804
CAAGAGGTCACACCGAGCAT_5	4.47146	-7.80142
AGACCGATCGTCTAATGACG_5	-6.05502	-4.24706
AGACCGATCGGACTGTTCCT_5	-7.28675	10.6757
CCGAATCAGTGATGGAGTGC_5	4.5069	-5.75989
CCGAATCAGTCGCGACGAGG_5	4.73437	-8.01949
GCCAGCTTCGCCTGCTTAGT_5	0.53378	-0.699764
GCCAGCTTCGGTCTACCTTC_5	5.65106	0.929246
TCCTCGTGCGGCTTAGATCT_5	-7.70849	-5.99236
GAACGAATTCTTCTCCTGTA_5	-8.41822	7.62178
GAACGAATTCAATACTCGAT_5	-5.93656	-4.1212
GAACGAATTCACTTCAACAC_5	-8.77437	10.539
CGGACTGAGGATGTCCGTGC_5	2.95447	-0.17468
TTCGTAGCACGTTGTTCTCT_5	4.10668	-3.89239
TTCGTAGCACGCGACAGTGT_5	5.18647	-2.77533
CGGACGGATTTATCGGAATA_5	0.0406014	-0.715159
CGATTGATAAGCTAGTAGAA_5	4.91989	-0.0790671
ACCAATCTAACATGGACTCC_5	-9.56756	10.4563
ACCAATCTAATTCTCCTGTA_5	4.30427	-8.3313
ACCAATCTAAACGACGTCCA_5	-7.30725	10.551
ACCAATCTAATGTCAGGCAC_5	6.25011	-6.60667
ACCAATCTAATTGATATTCC_5	1.57957	-0.861761
TAGTCGGAATCGATCACGAT_5	2.12613	2.40397
TAGTCGGAATCTCTAAGCAT_5	5.48654	-7.92063
ATGTTCTATATTCTCCTGTA_5	-7.38585	1.1337
ATGTTCTATAACGACGTCCA_5	4.29431	-5.01987
ATGTTCTATATCCTCCTGGC_5	6.15419	-3.14702
ATGTTCTATATGGTATTGTC_5	-7.58919	1.62905
ATGTTCTATAATGGCGTGCG_5	-7.92395	10.1557
ATGTTCTATACTTGTAGCAT_5	6.12813	-5.18415
ATGTTCTATAGTCGTCGATC_5	1.03809	1.6912
CCACTGGATTAGAATTCAGT_5	-7.83742	10.0907
GCTTAGTCGGACTGGTAAGA_5	-5.88899	-4.07316
GCTTAGTCGGTAGTTAGACG_5	-0.0888169	-1.04538
CGATAAGCACCTGATACTTC_5	5.28559	-1.36893
CGATAAGCACGGAACGTGCC_5	-7.86228	2.11441
CGATAAGCACTACGTTATGG_5	-9.12414	-6.13124
CGATAAGCACATAACATACG_5	-9.00574	10.4365
CATGCTGACTCTTGCCTACA_5	3.54357	1.40133
CATGCTGACTACCTCTCCTG_5	3.94708	-5.89066
CGCACTGGATTTGACATCTC_5	-9.61755	10.0773
CCGTGCAACCGTCGCGATTC_5	4.17429	-0.489423
CCGTGCAACCAAGGATTGAT_5	5.20659	2.46294
CCGTGCAACCCTCACTGTAG_5	5.01213	0.480256
CTCTAAGCATTGGATTAGAC_5	-9.35252	-6.21806
CTCTAAGCATACTTCAACAC_5	-8.99873	11.2102
CTCTAAGCATCGCACTGGAT_5	5.3228	1.58288
CTCTAAGCATACGACAATAT_5	5.1833	-3.66946
CTCTAAGCATACATGCCTGT_5	-9.4278	10.6672
CAGTCCAGGAATACTGAGGA_5	-9.25793	5.77283
CAGTCCAGGATAGTCGGAAT_5	0.397924	-0.711219
GACTATCACATATCGCGCCA_5	-5.94782	-4.13637
GACTATCACAATGGCGTGCG_5	4.46943	-4.79306
GACTATCACACTATCACTAG_5	-8.59774	7.97087
GACTATCACAACATCATTGC_5	0.718956	-4.14378
GACTATCACATTCGTAGCAC_5	-9.77827	-6.50926
GACTATCACAATGTCCGTGC_5	4.44756	-4.90405
GACTATCACAAGCGATCCAT_5	-10.3092	10.3351
AGTCGTCCTAATGTCTGCCA_5	2.76434	-7.20433
AGTCGTCCTAGCGAACACGG_5	4.77198	3.45474
GCTTAGATCTTAACATAGCA_5	5.9913	-5.24
GCTTAGATCTAGACTTACGT_5	5.64613	-6.70774
ATGCGAGCGTTGTCAGGCAC_5	5.70513	-1.65193
ATGCGAGCGTCTTGCCGCGC_5	-9.12144	7.67016
GCTCGGTATGGAAGACAGAC_5	4.85179	1.49978
GCGTACAACTTTGAAGAAGC_5	3.33607	1.5983
CTCTGTCTCCTCCTCCTGGC_5	-6.41798	-4.68352
CTCTGTCTCCACCTCTCCTG_5	5.94975	-5.97285
CTCTGTCTCCCAGCGAAGTC_5	1.31308	0.82505
CTCTGTCTCCTTAACGTAGG_5	5.25988	0.560938
CTCTGTCTCCGTCCAGACGA_5	6.04181	-7.07907
TTCGCATAATTTACTGCCTT_5	4.79903	2.03109
CGCGACGAGGCGTCCGCTCT_5	5.91449	-4.18406
CGCGACGAGGCGCGAGTCGA_5	4.41424	0.166927
CGCGACGAGGGCCTCCGGTC_5	4.51139	-8.30176
CGCGACGAGGCTCAAGTCGC_5	-8.93916	9.82287
CAGGAACGAGCTAAGAGTCC_5	-7.73146	1.92841
CAGGAACGAGAATGCCAGTT_5	2.50823	2.08216
CAGGAACGAGCATCAATTAA_5	-7.79837	2.00961
CAAGCTGAAGGACCGTCTCT_5	-6.19514	-4.41349
ACATATGCGATATTACTCTC_5	2.62605	3.2106
ACATATGCGATACGGACTCT_5	-7.81223	-6.72278
ACATATGCGATCTTCATCTC_5	4.34631	2.91187
ATTACCGCGTGTCGGACCTC_5	-8.73343	10.3024
ATTACCGCGTCTCACCTAAG_5	4.13665	3.69472
ATTACCGCGTACGGCGAGGC_5	5.43152	-5.45544
ATTACCGCGTAAGGAATGTA_5	-8.62161	10.8979
ATTACCGCGTTGTATTCAGA_5	-8.75145	10.1059
ATTACCGCGTACGACTATTA_5	3.38874	-6.19496
ATTACCGCGTAGTAGTAATA_5	-9.0337	-7.77031
ATTACCGCGTGGACACTCTT_5	4.30418	-7.84153
ATTACCGCGTCTTGCCGCGC_5	-7.55511	-6.15403
ATCAGTTAACCCTGCTTAGT_5	4.90092	-1.30295
ATCAGTTAACAAGGAATGTA_5	5.21259	-5.03801
CGATATGTGCAACGAGTATT_5	-7.7608	9.80485
CGATATGTGCGCCTCTGGCT_5	3.98389	3.73639
GCCAGCACGTGATGGAGTGC_5	5.58775	-7.48011
ACGACAATATTCCAGGTACT_5	-0.17168	-1.06513
ACGACAATATGTTGTTCTCT_5	5.12033	2.5594
ACGACAATATCTCGATTGGT_5	5.51066	-0.26947
CCATAAGGAGCAAGAGGTCA_5	3.07035	3.35229
TCTGTTCATAAAGATTAACC_5	6.0927	-2.49611
GCTCAGCTGGCTTGCCTACA_5	1.40347	2.44912
CACCGCTAGTCGTCCGCTCT_5	1.99464	3.00244
CACCGCTAGTAACGAGTATT_5	5.67802	2.70911
CACCGCTAGTAGTGTTGCTT_5	-8.51561	10.6445
CACCGCTAGTCTATCGCCTT_5	-9.37204	8.6961
GTCACGTGCTTCCAGGTACT_5	-8.53146	10.9012
GTCACGTGCTGGAGTACGTA_5	6.21666	-6.76016
GTCACGTGCTAGAATTCAGT_5	3.22602	0.714497
GTCACGTGCTGACTTACTCT_5	-7.24702	10.6914
GTCACGTGCTCAGCGAAGTC_5	4.75195	2.57289
ATCGAGCGAATGCTCAGAAG_5	3.47642	3.20153
ATCGAGCGAAGTCTCACAGT_5	-9.28862	6.18327
ATCGAGCGAACTTCCATCCT_5	-8.29602	8.96845
GTGAACGAGAAGTCTATCGT_5	-7.61249	9.75912
GTGAACGAGAACACACCAGA_5	-8.22002	-7.55344
GTGAACGAGAAGGAGCTCCA_5	-6.57689	-4.82769
TTGACATCTCACCAATCTAA_5	-8.49473	11.035
TTGACATCTCACATATGCGA_5	4.10149	-7.48427
CGTACCGCGATACGCCGATT_5	4.49256	0.83411
CGTACCGCGACTTCGATGGT_5	2.68521	1.84133
CGTACCGCGATACAGTACGC_5	4.24628	-4.55902
CGTACCGCGAATTCCGCTCA_5	-9.28648	10.2435
ATATTCTCACGGAACGTGCC_5	3.35777	0.371118
ATATTCTCACATGTTCTATA_5	2.52268	-0.00369061
GCGCGCCGAGTATGAACAGC_5	0.0107035	-0.987707
[truncated: 2,253 more rows]
[truncated: 222 more columns]

## Sheet: S30 Fig
The activity scores of the B-cell-associated differential pathway.
	CTAAGAGTCCATCAGTTAAC_1	GATAATGATGTCGCATCTTG_1	GGCTCCAAGCATTATTGTGC_1	AATCAGTGGAGTTGCGCCGG_1	GTCAGTACCATGTGTAGCCG_1	ACTGCACAGGCGAGGTTAAC_1	TTCCACTACACTTACCGGTG_1	GCCGCAATAGTGTGTGTAAC_1	AGTCTATCGTACGACGTCCA_1	GTACATAGGCTTACCAAGGT_1	AGCCTCCTATAGTTCCTGTC_1	AGCCTCCTATTCTTCATCTC_1	CATCAGTTGGCCGAATCAGT_1	GACATCGGTGACATATGCGA_1	TTGATCTTAATTCTCACTCC_1	TACTCAGGAATGCAGTGGTA_1	ATGGCGTGCGTCGTAGTCGT_1	CGTTCTACGAATTATTGTGC_1	GATGAGAGGTTCCGTGAAGC_1	GGTGCAACCTGCGTACAACT_1	AGAGAGTCGCATGTTCTATA_1	GTAATTGACAACGACAATAT_1	TACCATGACTGAACGAATTC_1	ACCAAGCCAGTATGAACAGC_1	GTTGGATCCTTCCTCGTGCG_1	GTTGGATCCTGGCCTGCACA_1	TAGTTGTCACACGGTACCTC_1	TAGTTGTCACCTATCGCCTT_1	GCTCTCGGTTCATGGACTCC_1	GCACATAGTAGGAGGTTGGT_1	TCCGACCGTACTAGGCCACG_1	GCCTCCGGTCAGGAGCTCCA_1	GCGAACACGGCACTCAGTCA_1	ATTAAGATAAAAGATTAACC_1	GGAGTACGTATCCGAAGATT_1	GCAACTATTGGATAATGATG_1	AAGTCGATCCTGGACGTGAC_1	AAGTCGATCCTTCTATCAGC_1	AGGCACACCTGCAGGTATCC_1	TGCAGTGGTACTCAAGTCGC_1	TCGCATCTTGCTATCACTAG_1	ATAACATACGTGCAAGATAC_1	TTCACTGGCGCATTCCGGCT_1	AATAATGCACGTAACGACGC_1	TCGTAGTCGTCTTCCGATAA_1	ACATCATTGCCTTACCGGTG_1	GCCAGCTTCGACATAGGTGG_1	CGGACTGAGGCCTGCGAACA_1	CGCCTCATCTTGACTTCGTA_1
Salmonella infection [PATH:hsa05132]	0.046	0.071	0.078	0.1	0.15	0.19	0.054	0.16	0.23	0.045	0.0021	0.27	0.23	0.003	0.11	0.28	0.014	0.17	0.12	0.091	0.2	0.2	0.23	0.11	0.073	0.067	0.39	0.075	0.074	0.95	0.29	0.24	1	0.27	0.25	0.15	0.079	0.28	0.058	0.083	0.23	0.11	0.41	0.0036	0.00063	0.52	0.086	0.13	0.4
Chagas disease (American trypanosomiasis) [PATH:hsa05142]	0.23	0.13	0.12	0.16	0.16	0.26	0.19	0.11	0.19	0.078	0.017	0.44	0.031	0.012	0.016	0.57	0.039	0.041	0.14	0.035	0.14	0.31	0.014	0.34	0.028	0.066	0.63	0.13	0.094	1	0.41	0.22	1	0.13	0.052	0.17	0.095	0.042	0.1	0.12	0.32	0.35	0.47	0.012	0.1	0.078	0.091	0.064	0.56
Protein phosphatase and associated proteins [BR:hsa01009]	0.22	0.26	0.28	0.18	0.31	0.33	0.35	0.33	0.48	0.39	0.6	0.35	0.55	0.069	0.46	0.55	0.38	0.62	0.46	0.57	0.62	0.32	0.48	0.36	0.46	0.34	0.51	0.21	0.33	0.98	0.33	0.41	1	0.55	0.58	0.32	0.33	0.58	0.27	0.41	0.34	0.3	0.57	0.064	0.66	0.71	0.5	0.32	0.45
Measles [PATH:hsa05162]	0.32	0.19	0.16	0.15	0.22	0.24	0.26	0.18	0.36	0.24	0.89	0.32	0.33	0.069	0.26	0.43	0.66	0.58	0.2	0.4	0.64	0.17	0.3	0.34	0.24	0.25	0.33	0.17	0.21	1	0.26	0.21	0.97	0.3	0.43	0.24	0.2	0.39	0.16	0.55	0.17	0.45	0.23	0.061	0.99	0.52	0.34	0.14	0.42
Regulation of actin cytoskeleton [PATH:hsa04810]	0.038	0.032	0.048	0.12	0.07	0.12	0.021	0.14	0.17	0.072	0.11	0.036	0.24	0.002	0.15	0.11	0.017	0.15	0.061	0.07	0.13	0.23	0.41	0.068	0.083	0.064	0.056	0.039	0.04	0.25	0.093	0.11	0.98	0.13	0.24	0.12	0.078	0.35	0.057	0.044	0.085	0.056	0.38	0.001	0.0063	0.56	0.098	0.12	0.058
Prostate cancer [PATH:hsa05215]	0.62	0.41	0.28	0.56	0.34	0.44	0.38	0.36	0.46	0.27	0.96	0.49	0.01	0.47	0.015	0.61	0.18	0.035	0.22	0.062	0.11	0.49	0.041	0.52	0.09	0.19	0.46	0.47	0.34	1	0.55	0.37	0.98	0.33	0.033	0.53	0.36	0.031	0.52	0.39	0.42	0.7	0.34	0.52	0.83	0.048	0.2	0.38	0.46
Focal adhesion [PATH:hsa04510]	0.58	0.61	0.33	0.54	0.43	0.45	0.33	0.56	0.59	0.34	0.44	0.55	0.2	0.016	0.12	0.58	0.15	0.11	0.25	0.18	0.24	0.48	0.24	0.53	0.27	0.37	0.33	0.64	0.36	0.38	0.57	0.55	0.77	0.48	0.2	0.73	0.37	0.23	0.64	0.41	0.52	0.63	0.55	0.021	0.028	0.46	0.25	0.59	0.46
Human cytomegalovirus infection [PATH:hsa05163]	0.037	0.043	0.024	0.031	0.039	0.035	0.018	0.027	0.038	0.02	0.062	0.035	0.0082	0.051	0.0043	0.051	0.017	0.0051	0.0087	0.0097	0.021	0.038	0.0083	0.078	0.014	0.021	0.11	0.042	0.038	0.89	0.042	0.04	1	0.023	0.017	0.058	0.028	0.018	0.03	0.038	0.054	0.063	0.098	0.14	0.14	0.04	0.014	0.018	0.04
Chromosome and associated proteins [BR:hsa03036]	0.42	0.3	0.26	0.042	0.074	0.083	0.39	0.038	0.036	0.4	1	0.17	0.042	0.015	0.05	0.22	0.0077	0.25	0.27	0.13	0.096	0.014	0.0033	0.038	0.029	0.041	0.14	0.22	0.052	0.97	0.1	0.15	1	0.029	0.021	0.22	0.021	0.0039	0.49	0.063	0.68	0.4	0.081	0.011	1	0.0016	0.065	0.033	0.06
Messenger RNA Biogenesis [BR:hsa03019]	0.32	0.37	0.39	0.16	0.29	0.31	0.56	0.35	0.4	0.56	0.98	0.37	0.71	0.48	0.69	0.49	0.6	0.93	0.58	0.75	0.74	0.19	0.53	0.33	0.53	0.43	0.42	0.29	0.35	1	0.23	0.33	1	0.52	0.69	0.3	0.36	0.69	0.42	0.57	0.43	0.4	0.46	0.38	0.99	0.64	0.56	0.26	0.45
Transporters [BR:hsa02000]	0.38	0.44	0.25	0.36	0.38	0.19	0.18	0.27	0.3	0.12	0.14	0.25	0.025	1	0.036	0.15	0.074	0.0088	0.14	0.076	0.032	0.3	0.053	0.25	0.13	0.2	0.2	0.44	0.42	0.038	0.27	0.33	0.0015	0.12	0.028	0.37	0.21	0.026	0.31	0.18	0.42	0.32	0.2	1	0.14	0.045	0.082	0.37	0.21
N-Glycan biosynthesis [PATH:hsa00510]	0.014	0.018	0.013	0.013	0.018	0.0078	0.0068	0.0062	0.0085	0.0088	0.052	0.0091	0.017	1	0.018	0.0078	0.013	0.013	0.0032	0.046	0.015	0.017	0.073	0.023	0.086	0.037	0.0064	0.019	0.054	0.3	0.012	0.013	0.06	0.011	0.033	0.012	0.013	0.03	0.007	0.0092	0.01	0.01	0.0025	1	0.53	0.021	0.011	0.071	0.011
Protein processing in endoplasmic reticulum [PATH:hsa04141]	4.1e-07	7.4e-06	1.3e-06	9.9e-06	5.1e-06	1e-06	5.2e-07	8.9e-07	5.1e-07	7.1e-07	0.0012	3.7e-06	3.3e-07	1	1e-06	1.7e-06	1.6e-07	3e-07	5.1e-08	5.4e-05	1e-06	8.4e-06	0.0004	3.6e-05	0.00048	4.2e-05	4.3e-07	1.2e-05	0.00022	0.59	8.8e-06	5.3e-06	0.27	3.9e-05	2.3e-05	3.1e-06	7e-06	1.3e-05	7.4e-07	3e-07	1.8e-06	4.5e-07	1.2e-08	1	0.52	6.5e-06	1.4e-06	0.0021	3.8e-06
Thyroid hormone synthesis [PATH:hsa04918]	0.024	0.033	0.036	0.08	0.048	0.041	0.016	0.037	0.019	0.022	0.089	0.036	0.0093	1	0.016	0.026	0.0084	0.016	0.014	0.018	0.0076	0.065	0.067	0.043	0.024	0.021	0.035	0.043	0.048	0.25	0.059	0.05	0.61	0.042	0.025	0.045	0.05	0.029	0.044	0.011	0.073	0.026	0.029	1	0.27	0.026	0.018	0.082	0.03
Protein export [PATH:hsa03060]	0.021	0.04	0.026	0.058	0.026	0.022	0.025	0.016	0.0094	0.022	0.13	0.026	0.0032	1	0.0084	0.021	0.0082	0.0057	0.0091	0.018	0.0034	0.051	0.041	0.066	0.048	0.031	0.019	0.05	0.059	0.6	0.044	0.028	0.6	0.038	0.014	0.025	0.052	0.01	0.031	0.0062	0.025	0.012	0.0049	1	0.73	0.0052	0.016	0.12	0.016
Vibrio cholerae infection [PATH:hsa05110]	0.013	0.038	0.05	0.037	0.052	0.034	0.023	0.061	0.048	0.041	0.033	0.036	0.43	1	0.37	0.023	0.037	0.35	0.051	0.27	0.15	0.046	0.57	0.037	0.26	0.11	0.034	0.037	0.086	0.073	0.037	0.059	0.32	0.12	0.43	0.037	0.05	0.48	0.027	0.031	0.043	0.013	0.038	1	0.14	0.44	0.087	0.15	0.043
Chaperones and folding catalysts [BR:hsa03110]	0.0056	0.012	0.016	0.043	0.0054	0.012	0.019	0.0076	0.0012	0.02	0.69	0.02	0.022	1	0.037	0.012	0.01	0.092	0.011	0.026	0.01	0.01	0.1	0.027	0.026	0.012	0.0041	0.02	0.011	0.75	0.042	0.0095	0.87	0.044	0.054	0.0075	0.032	0.036	0.028	0.0027	0.013	0.0032	0.00093	1	0.96	0.011	0.015	0.058	0.0062
Glycosyltransferases [BR:hsa01003]	0.088	0.082	0.089	0.059	0.14	0.097	0.057	0.052	0.087	0.071	0.033	0.069	0.059	1	0.052	0.089	0.11	0.045	0.036	0.13	0.091	0.11	0.12	0.13	0.19	0.14	0.18	0.089	0.21	0.86	0.091	0.1	0.74	0.063	0.1	0.079	0.091	0.11	0.061	0.081	0.11	0.1	0.085	1	0.41	0.11	0.09	0.18	0.11
Cardiac muscle contraction [PATH:hsa04260]	0.035	0.038	0.045	0.1	0.042	0.029	0.032	0.069	0.044	0.02	0.37	0.061	0.16	0.88	0.18	0.028	0.021	0.2	0.07	0.076	0.044	0.052	0.2	0.027	0.051	0.031	0.049	0.041	0.039	0.1	0.054	0.046	0.36	0.062	0.11	0.037	0.044	0.14	0.053	0.025	0.085	0.029	0.088	0.83	0.38	0.059	0.04	0.054	0.036
Amino acid related enzymes [BR:hsa01007]	0.2	0.24	0.15	0.27	0.13	0.14	0.18	0.16	0.091	0.17	0.84	0.19	0.25	1	0.25	0.13	0.18	0.28	0.13	0.2	0.12	0.16	0.3	0.22	0.25	0.19	0.069	0.28	0.17	0.41	0.24	0.14	0.27	0.21	0.25	0.17	0.21	0.2	0.25	0.11	0.11	0.12	0.043	1	0.83	0.18	0.13	0.33	0.1
Glutathione metabolism [PATH:hsa00480]	0.027	0.051	0.04	0.055	0.052	0.038	0.038	0.067	0.044	0.028	0.088	0.048	0.1	0.81	0.14	0.028	0.026	0.16	0.058	0.077	0.049	0.047	0.14	0.043	0.039	0.039	0.063	0.06	0.049	0.085	0.041	0.056	0.33	0.068	0.12	0.042	0.042	0.15	0.054	0.031	0.071	0.025	0.084	0.75	0.14	0.098	0.035	0.05	0.056
GTP-binding proteins [BR:hsa04031]	0.096	0.19	0.14	0.08	0.13	0.098	0.11	0.15	0.19	0.13	0.021	0.13	0.43	0.69	0.42	0.098	0.13	0.32	0.16	0.37	0.37	0.11	0.4	0.18	0.33	0.25	0.073	0.16	0.18	0.0023	0.089	0.15	0.0046	0.17	0.43	0.14	0.075	0.42	0.068	0.18	0.077	0.071	0.14	0.73	0.019	0.41	0.18	0.15	0.15
Arginine and proline metabolism [PATH:hsa00330]	0.25	0.36	0.36	0.21	0.28	0.27	0.45	0.27	0.35	0.44	0.22	0.26	0.73	0.97	0.72	0.31	0.38	0.61	0.44	0.6	0.56	0.38	0.62	0.44	0.68	0.53	0.26	0.33	0.36	0.17	0.26	0.32	0.21	0.42	0.71	0.24	0.36	0.65	0.23	0.28	0.17	0.14	0.27	0.96	0.38	0.6	0.5	0.42	0.32
[truncated: 1,101 more columns]

## Sheet: S31 Fig
Evaluation of runtime.
GNN model			scapGNN			Other nethod
Number of cells	Time		Number of cells	Time		Method	Number of cells	Time
100	58.11		100	3.51		AUCell	100	2.18
300	81.75		300	3.83		AUCell	300	5.28
500	116.59		500	4.35		AUCell	500	8.78
700	154.02		700	4.84		AUCell	700	12.35
1000	271.25		1000	5.7		AUCell	1000	17.1
						Pagoda2	100	5.66
						Pagoda2	300	8.44
						Pagoda2	500	11.67
						Pagoda2	700	16.02
						Pagoda2	1000	21.6
						UniPath	100	0.58
						UniPath	300	1.66
						UniPath	500	2.94
						UniPath	700	3.87
						UniPath	1000	5.33

## Sheet: S32 Fig
Effect of increasing the number of genes in heterogeneous data on the performance of scapGNN.
Number of high variance genes	Cell clustering indicator	Value			Number of high variance genes	Proportion in top 5
2000	ARI	0.67			2000	1
2000	NMI	0.75			3000	1
2000	Purity	0.763			4000	0.99
2000	Average SW	0.41			5000	0.99
3000	ARI	0.5			6000	0.98
3000	NMI	0.67
3000	Purity	0.67
3000	Average SW	0.365
4000	ARI	0.5
4000	NMI	0.67
4000	Purity	0.64
4000	Average SW	0.368
5000	ARI	0.44
5000	NMI	0.63
5000	Purity	0.56
5000	Average SW	0.329
6000	ARI	0.408
6000	NMI	0.623
6000	Purity	0.532
6000	Average SW	0.38

## Sheet: S33 Fig
Effect of increasing the number of genes in homogeneous data on the performance of scapGNN.
T cell dataset									K562 dataset
Number of high variance genes	Proportion in top 5		Gene	Type	Average expression	Standardized variance			Number of high variance genes	Proportion in top 5			Gene	Type	Average expression	Standardized variance
2000	0.58		A1BG	Highly variable genes	10.9707	0.463908			2000	0.73			A1BG	Other genes	0.301255	1.56512
3000	0.4		A1BG-AS1	Other genes	17.0037	1.38483			3000	0.67			A1BG-AS1	Other genes	0.146444	0.990419
4000	0.4		A2M	Highly variable genes	222.758	0.593789			4000	0.51			A1CF	Other genes	0.539749	0.765993
5000	0.51		A2M-AS1	Highly variable genes	61.4689	1.31569			5000	0.67			A2M	Other genes	0.0794979	0.857614
6000	0.76		A2MP1	Highly variable genes	51.8278	1.17487			6000	0.93			A2M-AS1	Other genes	0.0669456	0.999515
7000	0.78		AAAS	Highly variable genes	67.033	1.29179			7000	0.83			A2ML1	Highly variable genes	1.47699	0.758389
8000	0.77		AACS	Highly variable genes	12.0659	1.1962			8000	0.98			A2MP1	Other genes	0.0502092	1.23463
9000	0.79		AAED1	Highly variable genes	8.01465	1.26994			9000	0.96			A4GALT	Highly variable genes	0.0209205	0.967864
			AAGAB	Highly variable genes	60.1319	1.21414							A4GNT	Other genes	0.0292887	1.23189
			AAK1	Other genes	153.465	0.966476							AA06	Non-highly variable genes_x000D_ in K562 marker genes	0.0292887	0.951758
			AAMDC	Other genes	2.98168	0.624407							AAAS	Highly variable genes	1.37657	0.844968
			AAMP	Highly variable genes	99.2454	0.947792							AACS	Highly variable genes	0.34728	1.58762
			AAR2	Highly variable genes	41.1319	1.46757							AACSP1	Other genes	0.217573	1.06767
			AARS	Highly variable genes	38.9744	1.62062							AADAC	Other genes	0.0669456	0.999515
			AARS2	Other genes	32.337	1.07141							AADACL2	Other genes	0.0251046	0.958721
			AARSD1	Highly variable genes	35.4542	0.935901							AADACL2-AS1	Other genes	0.0376569	0.937427
			AASDH	Highly variable genes	14.9048	1.27714							AADACL3	Other genes	0.0962343	0.828141
			AASDHPPT	Highly variable genes	102.227	1.67115							AADACL4	Other genes	0.0292887	0.951758
			AASS	Highly variable genes	19.696	1.73353							AADACP1	Other genes	0.0251046	0.958721
			AATBC	Highly variable genes	0.516484	1.03741							AADAT	Highly variable genes	0.213389	0.765647
			AATF	Highly variable genes	63.1465	0.961829							AAED1	Highly variable genes	0.698745	1.06284
			ABAT	Highly variable genes	9.93407	1.33009							AAGAB	Other genes	1.16318	1.25245
			ABCA1	Highly variable genes	22.3663	1.86193							AAK1	Highly variable genes	3.46025	0.79827
			ABCA10	Other genes	3.78022	1.06352							AAMDC	Highly variable genes	0.238494	1.21545
			ABCA11P	Other genes	14.0696	0.386223							AAMP	Other genes	1.6569	1.1538
			ABCA13	Highly variable genes	0.014652	0.843413							AANAT	Highly variable genes	0.543933	0.838565
			ABCA17P	Highly variable genes	0.0695971	1.15726							AAR2	Other genes	0.372385	1.05327
			ABCA2	Other genes	55.5055	1.29962							AARD	Highly variable genes_x000D_ in K562 marker genes	0.502092	0.839174
			ABCA3	Other genes	2.73993	0.797678							AARS	Other genes	2.6569	1.16848
			ABCA5	Other genes	36.1429	0.897187							AARS2	Highly variable genes	1.93305	0.849396
			ABCA7	Other genes	46.4908	0.705473							AASDH	Other genes	0.430962	1.09759
			ABCA8	Other genes	0.029304	0.392134							AASDHPPT	Other genes	1.79498	0.966347
			ABCB1	Highly variable genes	228.685	0.932133							AASS	Highly variable genes	0.435146	0.940508
			ABCB10	Highly variable genes	6.45055	1.08482							AATF	Highly variable genes	3.2887	1.11893
			ABCB4	Highly variable genes	0.908425	0.968053							AATK	Other genes	0.083682	1.03548
			ABCB6	Highly variable genes	23.7326	1.20201							AATK-AS1	Other genes	0.0376569	0.937427
			ABCB7	Other genes	27.9707	0.992974							ABAT	Other genes	0.112971	0.865059
			ABCB8	Other genes	25.0513	0.954444							ABCA1	Other genes	0.263598	0.792257
			ABCB9	Other genes	1.15751	0.842829							ABCA10	Other genes	0.179916	0.960866
			ABCC1	Highly variable genes	19.0183	0.956131							ABCA11P	Other genes	0.0794979	0.955686
			ABCC10	Highly variable genes	43.7363	1.18528							ABCA12	Other genes	0.192469	0.776744
			ABCC3	Highly variable genes	0.032967	1.12611							ABCA13	Highly variable genes	0.460251	0.684931
			ABCC4	Highly variable genes	18.3114	2.00164							ABCA17P	Highly variable genes	0.0920502	1.33742
			ABCC5	Other genes	20.2527	1.32025							ABCA2	Highly variable genes	0.200837	1.06708
			ABCC6P1	Highly variable genes	0.040293	0.743547							ABCA3	Other genes	1.06276	1.28488
			ABCD1	Highly variable genes	18.6264	1.00052							ABCA4	Other genes	0.142259	0.902937
			ABCD2	Highly variable genes	21.8938	0.967126							ABCA5	Other genes	0.309623	0.795943
			ABCD3	Highly variable genes	37.9121	1.6821							ABCA6	Highly variable genes	0.150628	0.879509
			ABCD4	Highly variable genes	44.4249	1.39179							ABCA7	Highly variable genes_x000D_ in K562 marker genes	1.54812	1.12421
			ABCE1	Highly variable genes	111.392	1.27424							ABCA8	Other genes	0.138075	1.07461
			ABCF1	Highly variable genes	77.3993	1.05292							ABCA9	Other genes	0.686192	0.744372
			ABCF2	Other genes	79.0659	1.10273							ABCB1	Highly variable genes	0.0711297	0.983757
			ABCF3	Highly variable genes	47.6044	0.894949							ABCB10	Other genes	1.34728	1.14664
			ABCG1	Highly variable genes	46.663	0.970753							ABCB11	Other genes	0.0627615	0.889837
			ABCG2	Other genes	4.65934	1.72354							ABCB4	Other genes	0.129707	0.941009
			ABHD1	Other genes	6.3663	0.937536							ABCB5	Highly variable genes	1.12552	0.671135
			ABHD10	Highly variable genes	36.7802	0.95869							ABCB6	Other genes	0.656904	1.30397
			ABHD11	Highly variable genes	14.4908	1.0782							ABCB7	Highly variable genes_x000D_ in K562 marker genes	0.355649	1.00457
			ABHD12	Highly variable genes	24.0256	1.43615							ABCB8	Highly variable genes	0.899582	1.96072
			ABHD13	Other genes	48.5824	1.155							ABCB9	Highly variable genes	0.171548	1.32035
			ABHD14A	Other genes	49.0549	0.569121							ABCC1	Highly variable genes	0.569038	1.52083
			ABHD14A-ACY1	Highly variable genes	32.4872	0.376519							ABCC10	Other genes	0.527197	1.09158
			ABHD14B	Highly variable genes	102.505	0.993015							ABCC11	Other genes	0.0543933	0.906266
			ABHD15	Highly variable genes	47.7546	1.28924							ABCC12	Non-highly variable genes_x000D_ in K562 marker genes	0.0585774	0.898044
			ABHD16A	Highly variable genes	57.9597	1.09776							ABCC13	Other genes	1.95816	0.707639
			ABHD16B	Other genes	0.985348	1.05655							ABCC2	Other genes	0.112971	0.798387
			ABHD17A	Highly variable genes	8.82051	0.25467							ABCC3	Other genes	0.121339	0.968524
			ABHD17B	Highly variable genes	10.3114	1.12586							ABCC4	Highly variable genes	0.719665	1.01739
			ABHD17C	Other genes	0.637363	1.03149							ABCC5	Other genes	1.51883	1.53446
			ABHD18	Highly variable genes	26.8059	0.833517							ABCC5-AS1	Other genes	0.0334728	0.945149
			ABHD2	Other genes	45.7106	1.34473							ABCC6	Other genes	0.0585774	0.898044
			ABHD3	Highly variable genes	78.1648	0.952678							ABCC6P1	Highly variable genes	0.0669456	0.999515
			ABHD4	Highly variable genes	30.4176	1.59674							ABCC8	Other genes	0.133891	1.03797
			ABHD5	Other genes	9.22711	1.77041							ABCC9	Highly variable genes	0.635983	0.675919
			ABHD6	Other genes	0.879121	0.782453							ABCD1	Other genes	0.117155	1.17512
			ABHD8	Highly variable genes	4.87179	0.73005							ABCD2	Other genes	0.146444	0.841389
			ABI1	Highly variable genes	160.132	0.994719							ABCD3	Other genes	1.64435	0.77396
			ABI2	Highly variable genes	25.5641	1.11631							ABCD4	Highly variable genes	0.242678	0.843042
			ABI3	Highly variable genes	156.443	1.00705							ABCE1	Highly variable genes	1.42678	1.31036
			ABL1	Other genes	17.1758	1.46504							ABCF1	Highly variable genes	5.58577	1.06491
			ABL2	Highly variable genes	5.76557	0.887046							ABCF2	Highly variable genes	5.33054	1.12017
			ABLIM1	Highly variable genes	140.007	1.2606							ABCF3	Other genes	0.937238	1.31073
			ABLIM2	Highly variable genes	1.37729	1.05003							ABCG1	Other genes	0.158996	0.902266
			ABO	Other genes	0.010989	1.15763							ABCG2	Highly variable genes	0.209205	0.807267
			ABR	Other genes	21.2344	0.924058							ABCG4	Other genes	0.0543933	1.20116
			ABRACL	Highly variable genes	135.546	0.685828							ABCG5	Highly variable genes	0.0460251	0.921384
			ABT1	Other genes	120.674	1.00623							ABCG8	Highly variable genes	0.041841	1.12345
			ABTB1	Highly variable genes	70.0842	0.880332							ABHD1	Highly variable genes	0.0585774	1.03432
			ACAA1	Highly variable genes	69.4212	1.14982							ABHD10	Other genes	0.276151	1.06569
			ACAA2	Highly variable genes	193.311	1.06904							ABHD11	Highly variable genes	1.39331	0.771381
			ACACA	Highly variable genes	18.3919	1.39018							ABHD12	Other genes	0.619247	1.11334
			ACACB	Highly variable genes	3.09158	1.11799							ABHD12B	Highly variable genes	0.108787	0.944872
			ACAD10	Highly variable genes	32.5128	1.23615							ABHD13	Other genes	0.313808	1.08346
			ACAD11	Highly variable genes	43.0293	1.28548							ABHD14A	Other genes	0.1841	0.909091
			ACAD8	Other genes	65.9414	1.30607							ABHD14B	Other genes	1.64854	0.944382
			ACAD9	Highly variable genes	43.3297	0.922458							ABHD15	Non-highly variable genes_x000D_ in K562 marker genes	3.79916	0.683703
			ACADM	Highly variable genes	62.4542	1.54717							ABHD16A	Highly variable genes	1.63598	1.02017
			ACADS	Highly variable genes	20.2344	1.11631							ABHD16B	Other genes	0.0376569	1.1539
			ACADSB	Highly variable genes	43.63	2.04571							ABHD17A	Other genes	1.13389	0.828901
			ACADVL	Other genes	256.81	1.15723							ABHD17B	Other genes	0.301255	0.857062
			ACAP1	Highly variable genes	304.967	0.642135							ABHD17C	Other genes	0.100418	0.896637
			ACAP2	Other genes	86.7143	0.993924							ABHD2	Highly variable genes	1.56067	0.96005
			ACAP3	Highly variable genes	11.4835	0.8972							ABHD3	Highly variable genes	0.389121	1.06523
			ACAT1	Other genes	39.8571	1.22273							ABHD4	Other genes	0.0711297	1.64731
			ACAT2	Highly variable genes	54.5348	0.761041							ABHD5	Other genes	1.159	0.873149
			ACBD3	Other genes	29.6227	1.72829							ABHD6	Other genes	0.0920502	1.0028
			ACBD4	Highly variable genes	11.4835	0.65941							ABHD8	Other genes	0.104603	0.813176
			ACBD5	Other genes	56.0952	1.14544							ABI1	Other genes	0.401674	0.926942
			ACBD6	Other genes	27.4542	0.90477							ABI2	Highly variable genes	1.46025	0.737481
			ACBD7	Highly variable genes	0.736264	0.252802							ABI3	Other genes	0.0460251	1.2726
			ACCS	Other genes	19.0403	0.983527							ABI3BP	Highly variable genes_x000D_ in K562 marker genes	0.117155	0.983106
			ACD	Highly variable genes	52.7216	0.776647							ABL1	Other genes	1.56485	1.16353
			ACE	Highly variable genes	0.604396	1.01462							ABL2	Other genes	2.47699	0.782746
			ACER3	Highly variable genes	8.663	1.44983							ABLIM1	Other genes	0.267782	0.830887
			ACHE	Other genes	0.014652	1.27139							ABLIM2	Highly variable genes	0.0878661	1.01858
			ACIN1	Other genes	108.652	0.814528							ABLIM3	Non-highly variable genes_x000D_ in K562 marker genes	0.0878661	1.10656
			ACKR3	Highly variable genes	3.97802	0.562849							ABO	Other genes	0.0711297	0.983757
			ACKR4	Highly variable genes	0.787546	1.29691							ABR	Other genes	0.125523	0.836078
			ACLY	Other genes	108.026	1.28242							ABRA	Other genes	0.0753138	0.865322
			ACMSD	Highly variable genes	1.41392	0.655921							ABRACL	Highly variable genes	0.146444	0.940742
			ACO1	Highly variable genes	19.2051	1.31064							ABT1	Highly variable genes	1.56904	1.04288
			ACO2	Other genes	100.128	1.19067							ABTB1	Highly variable genes	0.0167364	1.47739
			ACOT1	Highly variable genes	3.87179	0.524632							ABTB2	Highly variable genes	0.0794979	1.05376
			ACOT12	Other genes	1.18681	1.01433							AC093375.1	Highly variable genes	0.0711297	1.64731
			ACOT13	Other genes	26.8535	0.358497							ACAA1	Highly variable genes	1.56485	1.25908
			ACOT2	Highly variable genes	15.5788	0.586092							ACAA2	Other genes	0.41841	1.03845
			ACOT4	Highly variable genes	6.78755	1.03636							ACACA	Other genes	1.41423	0.99445
			ACOT7	Highly variable genes	3.07692	1.47408							ACACB	Other genes	0.313808	0.826116
			ACOT8	Highly variable genes	29.4872	1.26929							ACAD10	Highly variable genes	0.414226	0.882204
			ACOT9	Other genes	32.6667	1.06747							ACAD8	Highly variable genes	0.669456	1.26244
			ACOX1	Highly variable genes	19.4982	0.838967							ACAD9	Other genes	0.677824	1.4014
			ACOX3	Highly variable genes	17.3736	1.14922							ACADL	Highly variable genes	0.0502092	0.913895
			ACOXL	Highly variable genes	0.871795	1.01366							ACADM	Highly variable genes	1.96234	1.06646
			ACP1	Highly variable genes	151.407	1.1867							ACADS	Other genes	0.334728	1.38041
			ACP2	Highly variable genes	14.1392	0.965761							ACADSB	Highly variable genes	0.502092	0.750694
			ACP5	Other genes	30.7656	0.969967							ACADVL	Other genes	3.60251	1.0489
			ACP6	Highly variable genes	42.8352	0.940688							ACAN	Other genes	0.129707	0.998076
			ACRBP	Highly variable genes	1.38462	1.01481							ACAP1	Other genes	0.0460251	0.921384
			ACRC	Highly variable genes	0.908425	1.09935							ACAP2	Other genes	0.782427	0.957639
			ACSBG1	Highly variable genes	1.77289	1.32806							ACAP3	Other genes	0.728033	0.852642
			ACSBG2	Highly variable genes	0.391941	1.22005							ACAT1	Highly variable genes	2.10042	0.950308
			ACSF2	Highly variable genes	8.49817	1.32462							ACAT2	Highly variable genes	6.48954	1.18055
			ACSF3	Highly variable genes	36.4212	1.16537							ACBD3	Other genes	0.794979	1.12847
			ACSL1	Highly variable genes	16.8608	1.80176							ACBD4	Highly variable genes	0.23431	0.893435
			ACSL3	Highly variable genes	64.1392	1.21961							ACBD5	Highly variable genes	0.280335	1.14202
			ACSL4	Highly variable genes	48.1868	1.67821							ACBD6	Other genes	0.979079	1.34925
			ACSL5	Highly variable genes	104.868	1.05686							ACBD7	Highly variable genes	1.35565	0.75404
			ACSL6	Highly variable genes	20.0916	1.50751							ACCS	Other genes	0.246862	1.09909
			ACSM3	Highly variable genes	4.75092	1.2737							ACCSL	Highly variable genes	0.0292887	0.951758
			ACSS1	Highly variable genes	32.5165	0.966218							ACD	Highly variable genes	0.610879	1.14286
			ACSS2	Other genes	8.49817	1.18429							ACE	Highly variable genes	0.0753138	1.07328
			ACTA1	Other genes	0.941392	0.11813							ACE2	Other genes	0.0753138	1.17726
			ACTA2	Highly variable genes	22.7949	0.803973							ACER1	Other genes	0.0502092	0.913895
			ACTB	Other genes	11548	1.21658							ACER2	Other genes	0.32636	0.740192
			ACTBL2	Other genes	0.494505	0.13191							ACER3	Highly variable genes	0.368201	0.952603
			ACTC1	Highly variable genes	0.106227	0.287625							ACHE	Other genes	0.112971	1.13175
			ACTG1	Highly variable genes	2552.69	1.05583							ACIN1	Other genes	2.0795	1.00142
			ACTG1P17	Other genes	1.08791	1.09199							ACKR1	Other genes	0.0334728	0.945149
			ACTG1P20	Other genes	6.81685	0.515067							ACKR2	Other genes	0.39749	0.77544
			ACTG1P4	Other genes	0.593407	0.057463							ACKR3	Other genes	0.0878661	0.930603
			ACTG2	Other genes	0.249084	0.171336							ACKR4	Highly variable genes	0.154812	0.868215
			ACTL10	Highly variable genes	3.43223	0.931083							ACLY	Other genes	1.23849	1.14643
			ACTL6A	Highly variable genes	56.5092	1.42081							ACMSD	Highly variable genes	0.0376569	0.937427
			ACTN1	Highly variable genes	3.71795	1.58118							ACN9	Highly variable genes	3.53556	1.09437
			ACTN3	Other genes	0.29304	1.01419							ACO1	Highly variable genes	0.615063	1.11507
			ACTN4	Highly variable genes	153.114	0.838666							ACO2	Other genes	1.89958	1.16712
			ACTR10	Highly variable genes	115.26	1.14857							ACOT11	Other genes	0.041841	0.929442
			ACTR1A	Highly variable genes	136.868	1.21527							ACOT12	Highly variable genes_x000D_ in K562 marker genes	0.0920502	0.919147
			ACTR1B	Highly variable genes	68.1245	1.28767							ACOT13	Other genes	1.41841	1.32912
			ACTR2	Highly variable genes	274.289	0.981478							ACOT2	Other genes	0.0627615	0.889837
			ACTR3	Other genes	512.875	1.29419							ACOT4	Other genes	0.117155	0.919101
			ACTR3B	Highly variable genes	3.00733	0.780253							ACOT6	Other genes	0.0292887	0.951758
			ACTR3C	Highly variable genes	7.61905	1.05399							ACOT7	Highly variable genes	1.82427	0.983832
			ACTR5	Highly variable genes	17.707	1.15892							ACOT8	Highly variable genes	0.589958	1.27905
			ACTR6	Highly variable genes	67.3663	1.09919							ACOT9	Other genes	0.949791	1.35278
			ACTR8	Highly variable genes	28.1868	2.43607							ACOX1	Other genes	1.39749	0.867236
			ACVR1	Highly variable genes	0.92674	1.17863							ACOX2	Other genes	0.0209205	0.967864
			ACVR1B	Highly variable genes	2.49817	1.14591							ACOX3	Other genes	0.0753138	0.9693
			ACVR1C	Highly variable genes	5.34432	1.89288							ACOXL	Other genes	0.041841	0.929442
			ACVR2A	Highly variable genes	2.63004	1.04087							ACP1	Highly variable genes	2.94561	0.879484
			ACVR2B	Other genes	0.234432	1.04766							ACP2	Other genes	0.506276	1.1372
			ACY1	Other genes	4.64103	0.777292							ACP5	Other genes	0.0711297	0.873165
			ACYP1	Other genes	13.1538	0.589819							ACP6	Other genes	0.0627615	0.889837
			ACYP2	Highly variable genes	10.381	0.887469							ACPP	Other genes	0.686192	0.76699
			ADA	Highly variable genes	90.6227	1.14482							ACPT	Other genes	0.0167364	0.979372
			ADAL	Highly variable genes	8.65568	1.6097							ACR	Highly variable genes_x000D_ in K562 marker genes	0.0292887	0.951758
			ADAM10	Highly variable genes	141.832	1.03646							ACRBP	Highly variable genes	0.121339	1.74765
			ADAM12	Highly variable genes	41.6557	1.05296							ACRC	Other genes	0.138075	1.18089
			ADAM15	Highly variable genes	10.9927	1.6053							ACRV1	Highly variable genes_x000D_ in K562 marker genes	0.0711297	0.873165
			ADAM17	Other genes	50.7582	1.16624							ACSBG1	Other genes	0.0669456	1.23568
			ADAM19	Highly variable genes	59.4432	0.860551							ACSBG2	Other genes	0.083682	0.849967
			ADAM1A	Highly variable genes	1.89377	1.09422							ACSF2	Highly variable genes	0.041841	0.929442
			ADAM20P1	Highly variable genes	0.857143	1.29829							ACSF3	Highly variable genes	0.393305	1.27682
			ADAM22	Highly variable genes	4.89744	1.7938							ACSL1	Highly variable genes	0.313808	1.14285
			ADAM28	Highly variable genes	0.010989	1.15763							ACSL3	Highly variable genes	1.00837	1.1578
			ADAM29	Other genes	8.34066	1.03523							ACSL4	Other genes	0.317992	1.14719
			ADAM8	Highly variable genes	127.176	0.934411							ACSL5	Other genes	0.083682	0.849967
			ADAM9	Other genes	1.9707	1.01623							ACSL6	Other genes	0.631799	0.740949
			ADAMTS10	Highly variable genes	0.553114	0.773663							ACSM1	Other genes	0.0334728	0.945149
			ADAMTS17	Highly variable genes	11.9267	1.6106							ACSM2A	Other genes	0.0292887	0.951758
			ADAMTS6	Highly variable genes	6.39927	1.10313							ACSM2B	Highly variable genes_x000D_ in K562 marker genes	0.138075	0.862044
			ADAMTSL4	Highly variable genes	4.02564	1.50578							ACSM3	Highly variable genes	0.401674	2.06162
			ADAMTSL5	Other genes	5.19048	1.50758							ACSM4	Other genes	0.0794979	1.64219
			ADAP1	Highly variable genes	12.7729	0.555725							ACSM5	Other genes	0.0711297	0.873165
			ADAR	Other genes	249.11	1.1399							ACSS1	Highly variable genes_x000D_ in K562 marker genes	0.0962343	0.907821
			ADARB1	Highly variable genes	15.4359	0.908127							ACSS2	Other genes	0.820084	1.37112
			ADARB2	Highly variable genes	0.81685	1.05603							ACSS3	Highly variable genes	0.903766	0.62368
			ADAT1	Other genes	62.4872	1.11436							ACTA1	Other genes	0.0502092	1.07426
			ADAT2	Other genes	9.32601	0.947489							ACTA2	Highly variable genes	0.041841	0.929442
			ADAT3	Highly variable genes	1.7033	0.517879							ACTB	Other genes	30.7699	1.14356
			ADCK1	Highly variable genes	2.83883	1.47134							ACTBL2	Highly variable genes	0.129707	0.941009
			ADCK2	Highly variable genes	13.5495	1.08192							ACTC1	Highly variable genes	0.0794979	1.05376
			ADCK5	Other genes	10.0366	1.42295							ACTG1	Other genes	15.2427	1.34367
			ADCY1	Other genes	0.0659341	0.882368							ACTG1P4	Other genes	0.108787	0.875323
			ADCY10P1	Highly variable genes	2.52747	0.875388							ACTG2	Other genes	0.0711297	0.873165
			ADCY3	Highly variable genes	8.94872	1.29372							ACTL10	Highly variable genes	0.0251046	0.958721
			ADCY4	Highly variable genes	0.223443	1.11147							ACTL6A	Other genes	1.97908	1.0601
			ADCY7	Highly variable genes	86.6703	1.0715							ACTL6B	Non-highly variable genes_x000D_ in K562 marker genes	0.0711297	0.873165
			ADCY9	Other genes	4.55311	1.25907							ACTL7A	Other genes	0.041841	0.929442
			ADD1	Highly variable genes	97.6117	0.90894							ACTL7B	Highly variable genes	0.041841	0.929442
			ADD3	Other genes	218.685	1.43718							ACTL8	Other genes	0.0753138	1.07328
			ADD3-AS1	Other genes	11.2967	0.189502							ACTL9	Highly variable genes	0.0209205	0.967864
			ADGB	Other genes	0.0842491	0.852209							ACTN1	Highly variable genes	1.43933	1.21006
			ADGRA2	Highly variable genes	1.52747	0.238096							ACTN2	Other genes	0.0753138	1.17726
			ADGRB1	Other genes	0.285714	1.18592							ACTN3	Highly variable genes	0.041841	0.929442
			ADGRE2	Highly variable genes	0.663004	0.303059							ACTN4	Other genes	3.69456	1.1896
			ADGRE5	Other genes	500.945	1.34313							ACTR10	Highly variable genes	0.803347	0.936448
			ADGRF3	Highly variable genes	4.75092	0.480176							ACTR1A	Other genes	1.28033	1.21738
			ADGRG1	Highly variable genes	3.80952	1.16235							ACTR1B	Highly variable genes	0.610879	0.951518
			ADGRG2	Highly variable genes	1.32601	1.33704							ACTR2	Other genes	2.11715	1.22259
			ADGRG5	Other genes	44.3773	1.57066							ACTR3	Other genes	2.82845	0.927322
			ADGRL1	Highly variable genes	1.33333	0.618851							ACTR3B	Other genes	0.368201	0.920201
			ADH5	Highly variable genes	88.4469	1.21081							ACTR3BP2	Other genes	0.041841	0.929442
			ADHFE1	Highly variable genes	55.3516	1.15816							ACTR3BP5	Highly variable genes	0.0292887	0.951758
			ADI1	Highly variable genes	42.63	1.17512							ACTR3C	Highly variable genes	0.133891	1.53335
			ADIPOR1	Highly variable genes	120.194	1.09049							ACTR5	Highly variable genes	0.606695	1.0658
			ADIPOR2	Highly variable genes	16.6081	1.24982							ACTR6	Other genes	0.794979	1.12218
			ADIRF	Highly variable genes	0.395604	1.26221							ACTR8	Other genes	0.313808	1.00428
			ADK	Highly variable genes	45.2637	1.20967							ACTRT1	Non-highly variable genes_x000D_ in K562 marker genes	0.0376569	0.937427
			ADM5	Highly variable genes	1.16484	1.02566							ACTRT2	Other genes	0.0292887	0.951758
			ADNP	Highly variable genes	19.4652	2.07314							ACTRT3	Other genes	0.0376569	0.937427
			ADNP2	Highly variable genes	14.5604	1.67427							ACVR1	Other genes	0.309623	1.01735
			ADO	Highly variable genes	9.10989	1.19234							ACVR1B	Other genes	0.368201	0.904
			ADORA2A	Other genes	139.659	1.38455							ACVR1C	Other genes	0.389121	0.792895
			ADORA2A-AS1	Highly variable genes	23.4652	0.310918							ACVR2A	Non-highly variable genes_x000D_ in K562 marker genes	0.322176	0.940466
			ADORA2B	Highly variable genes	3.13919	1.57175							ACVR2B	Other genes	0.481172	0.836848
			ADPGK	Other genes	83.967	1.03071							ACVR2B-AS1	Other genes	0.552301	0.772895
			ADPGK-AS1	Highly variable genes	19.5348	0.431177							ACVRL1	Highly variable genes	0.188285	0.933707
			ADPRH	Highly variable genes	4.26007	1.19409							ACY3	Other genes	0.0292887	1.23189
			ADPRHL2	Highly variable genes	41.3919	1.22654							ACYP1	Other genes	1.1046	1.00391
			ADPRM	Highly variable genes	12.674	1.41817							ACYP2	Highly variable genes	0.104603	1.03114
			ADRB1	Highly variable genes	0.996337	1.0214							ADA	Highly variable genes	0.196653	1.64517
			ADRB2	Other genes	227.421	1.12411							ADAD1	Other genes	0.0753138	1.17726
			ADRM1	Highly variable genes	74.8901	0.693827							ADAD2	Non-highly variable genes_x000D_ in K562 marker genes	0.0292887	0.951758
			ADSL	Highly variable genes	86.8681	1.66949							ADAL	Highly variable genes	1.48954	0.988055
			ADSS	Highly variable genes	72.9487	1.0779							ADAM10	Highly variable genes	0.460251	1.07852
			ADSSL1	Other genes	0.014652	1.27139							ADAM11	Other genes	0.121339	1.15312
			AEBP1	Highly variable genes	0.567766	0.931594							ADAM12	Other genes	0.246862	0.832431
			AEBP2	Highly variable genes	42.0769	1.42571							ADAM15	Other genes	0.937238	0.931889
			AEN	Other genes	30.8498	1.27898							ADAM17	Other genes	1.45188	0.795533
			AES	Highly variable genes	166.905	0.668447							ADAM18	Highly variable genes	0.146444	0.742035
			AFAP1	Highly variable genes	9.61172	1.74959							ADAM19	Highly variable genes	0.0920502	1.17011
			AFAP1-AS1	Highly variable genes	1.337	1.16155							ADAM1A	Other genes	0.142259	1.21108
			AFAP1L2	Highly variable genes	5.50549	1.9046							ADAM2	Other genes	0.0878661	1.01858
			AFDN	Other genes	6.38828	1.19964							ADAM20	Other genes	0.0669456	0.999515
			AFF1	Other genes	43.4725	0.756406							ADAM20P1	Highly variable genes	0.104603	0.958484
			AFF3	Highly variable genes	8.47985	0.876743							ADAM21	Other genes	0.0627615	1.61704
			AFF4	Highly variable genes	77.1465	1.06671							ADAM21P1	Other genes	0.0125523	0.995685
			AFG3L1P	Highly variable genes	34.7766	1.27349							ADAM22	Other genes	0.284519	0.879784
			AFG3L2	Highly variable genes	32.0183	1.03886							ADAM23	Other genes	0.129707	0.941009
			AFMID	Highly variable genes	0.919414	1.01635							ADAM28	Highly variable genes	0.0962343	0.907821
			AFTPH	Highly variable genes	54.9084	1.22311							ADAM29	Other genes	0.213389	2.26139
			AGA	Other genes	44.5495	1.71589							ADAM30	Highly variable genes	0.117155	0.983106
			AGAP1	Highly variable genes	4.47253	0.57762							ADAM32	Other genes	0.138075	1.07461
			AGAP11	Other genes	0.128205	1.28369							ADAM33	Other genes	1.02929	0.693331
			AGAP2	Other genes	66.4908	0.885034							ADAM3A	Non-highly variable genes_x000D_ in K562 marker genes	0.0753138	0.865322
			AGAP2-AS1	Highly variable genes	3.82418	0.819616							ADAM5	Non-highly variable genes_x000D_ in K562 marker genes	0.0753138	0.9693
			AGAP3	Other genes	2.71795	1.13835							ADAM6	Other genes	0.0292887	0.951758
			AGAP4	Other genes	0.025641	0.454746							ADAM7	Other genes	0.108787	0.944872
			AGAP5	Other genes	18.4029	0.74963							ADAM8	Highly variable genes	0.138075	0.862044
			AGAP6	Other genes	2.26007	0.232059							ADAM9	Highly variable genes	0.389121	1.09549
			AGAP7P	Other genes	0.186813	0.566272							ADAMDEC1	Other genes	0.0962343	1.06718
			AGAP9	Highly variable genes	0.157509	0.256986							ADAMTS1	Other genes	0.104603	0.88583
			AGBL2	Other genes	0.47619	0.99193							ADAMTS10	Other genes	0.041841	0.929442
			AGBL3	Other genes	4.32967	0.608089							ADAMTS12	Other genes	0.0962343	0.907821
			AGBL5	Other genes	70.5824	0.448792							ADAMTS13	Highly variable genes_x000D_ in K562 marker genes	0.0753138	0.865322
			AGER	Highly variable genes	3.91941	0.794775							ADAMTS14	Other genes	1.01255	1.25622
			AGFG1	Highly variable genes	24.6447	1.07653							ADAMTS15	Other genes	0.0794979	0.955686
			AGFG2	Other genes	20.5201	1.03141							ADAMTS16	Other genes	0.0878661	0.930603
			AGGF1	Highly variable genes	31.1905	0.760921							ADAMTS17	Other genes	0.171548	0.866241
			AGK	Highly variable genes	49.1245	1.51811							ADAMTS18	Other genes	0.121339	0.906994
			AGL	Highly variable genes	37.0806	1.05422							ADAMTS19	Other genes	0.112971	0.931731
			AGMAT	Highly variable genes	5.53846	1.36137							ADAMTS2	Other genes	1.71967	0.864063
			AGO1	Highly variable genes	23.315	1.37513							ADAMTS20	Highly variable genes	0.0920502	1.0028
			AGO2	Other genes	14.1245	1.03029							ADAMTS3	Highly variable genes	0.280335	1.32435
			AGO3	Highly variable genes	36.3114	0.830513							ADAMTS4	Other genes	0.209205	1.36131
			AGO4	Highly variable genes	37.8022	1.13349							ADAMTS5	Highly variable genes	0.284519	0.969269
			AGPAT1	Highly variable genes	23.5714	1.3744							ADAMTS6	Other genes	0.259414	1.10315
			AGPAT2	Other genes	22.5238	1.0167							ADAMTS7	Highly variable genes	0.0543933	0.906266
			AGPAT3	Highly variable genes	17.7802	0.884489							ADAMTS7P1	Other genes	0.0502092	1.07426
			AGPAT4	Highly variable genes	9.79121	1.02294							ADAMTS8	Other genes	0.0753138	0.9693
			AGPAT4-IT1	Highly variable genes	3.84982	1.27803							ADAMTS9	Highly variable genes	0.117155	0.855096
			AGPAT5	Highly variable genes	14.2381	1.00903							ADAMTS9-AS2	Other genes	0.0460251	1.09699
			AGPS	Highly variable genes	32.6154	1.14387							ADAMTSL1	Highly variable genes	0.209205	0.774677
			AGTPBP1	Other genes	46.1905	1.02226							ADAMTSL2	Other genes	0.0962343	1.06718
			AGTRAP	Other genes	73.7216	0.72372							ADAMTSL3	Highly variable genes_x000D_ in K562 marker genes	0.154812	0.868215
			AHCTF1	Other genes	20.5495	0.534241							ADAMTSL4	Highly variable genes	1.22594	1.05648
			AHCTF1P1	Highly variable genes	2.95971	0.338574							ADAMTSL4-AS1	Other genes	0.104603	1.10379
			AHCY	Other genes	9.32967	1.04554							ADAMTSL5	Other genes	0.359833	0.858995
			AHCYL1	Highly variable genes	17.7619	0.713084							ADAP1	Other genes	0.0794979	0.955686
			AHCYL2	Other genes	3.41392	1.23155							ADAP2	Other genes	0.32636	0.796735
			AHDC1	Highly variable genes	0.798535	0.583803							ADAR	Other genes	1.54393	0.755519
			AHI1	Highly variable genes	26.4396	1.33458							ADARB1	Other genes	0.317992	0.660401
			AHNAK	Highly variable genes	495.784	1.06871							ADARB2	Other genes	0.288703	0.846535
			AHR	Other genes	17.3663	1.18899							ADARB2-AS1	Other genes	0.0251046	0.958721
			AHRR	Highly variable genes	15.5824	0.197074							ADAT1	Highly variable genes	1.47699	0.838578
			AHSA1	Other genes	85.8132	1.01631							ADAT2	Highly variable genes	1.06276	1.18438
			AHSA2	Other genes	36.7949	0.875086							ADAT3	Highly variable genes	0.389121	1.12575
			AIDA	Highly variable genes	6.95604	0.346101							ADC	Highly variable genes	0.0502092	1.78973
			AIF1	Highly variable genes	0.695971	1.13852							ADCK1	Other genes	0.221757	1.50762
			AIFM1	Highly variable genes	28.1758	1.13695							ADCK2	Highly variable genes	0.384937	1.01651
			AIFM2	Highly variable genes	8.32234	1.48953							ADCK3	Highly variable genes	0.824268	1.28839
			AIG1	Highly variable genes	22.1319	2.24213							ADCK4	Other genes	0.288703	1.06619
			AIM1	Highly variable genes	167.179	1.07896							ADCK5	Other genes	0.39749	0.967019
			AIM1L	Other genes	2.06227	1.42383							ADCY1	Non-highly variable genes_x000D_ in K562 marker genes	1.01255	0.689604
			AIM2	Other genes	10.5495	0.884529							ADCY10	Highly variable genes	0.129707	0.883942
			AIMP1	Highly variable genes	62.044	0.840374							ADCY10P1	Other genes	0.104603	1.17645
			AIMP2	Other genes	17.8718	1.04034							ADCY2	Highly variable genes	2.72803	0.677377
			AIP	Highly variable genes	122.571	0.727513							ADCY3	Other genes	0.723849	1.18502
			AIRN	Other genes	1.05495	1.04494							ADCY4	Other genes	0.0376569	0.937427
			AJAP1	Other genes	0.285714	0.843715							ADCY5	Other genes	0.138075	0.862044
			AK1	Highly variable genes	14.1172	0.414459							ADCY6	Highly variable genes	0.25523	0.939923
			AK2	Highly variable genes	70.9084	1.02582							ADCY7	Other genes	0.753138	1.13735
			AK3	Highly variable genes	75.044	1.22234							ADCY8	Other genes	0.334728	0.850963
			AK4	Highly variable genes	0.010989	1.15763							ADCY9	Other genes	0.100418	0.820619
			AK5	Highly variable genes	0.575092	1.02493							ADCYAP1	Other genes	0.150628	0.927599
			AK9	Highly variable genes	23.7436	1.4637							ADCYAP1R1	Highly variable genes	0.133891	0.8178
			AKAP1	Highly variable genes	12.4103	1.03267							ADD1	Highly variable genes	1.98326	1.24305
			AKAP10	Highly variable genes	36.5971	1.082							ADD2	Other genes	1.31381	1.25657
			AKAP11	Highly variable genes	30.5531	1.32908							ADD3	Highly variable genes	0.970711	0.966923
			AKAP12	Other genes	0.025641	1.20536							ADD3-AS1	Other genes	0.0669456	1.62968
			AKAP13	Highly variable genes	295.018	0.899184							ADGB	Other genes	0.167364	0.87795
			AKAP17A	Highly variable genes	0.010989	1.15763							ADH1B	Other genes	0.0460251	0.921384
			AKAP2	Highly variable genes	18.5421	1.16134							ADH1C	Other genes	0.0251046	0.958721
			AKAP3	Highly variable genes	1.64835	1.02655							ADH4	Highly variable genes	0.389121	0.717245
			AKAP5	Highly variable genes	1.82784	1.55116							ADH5	Other genes	2.56485	1.1628
			AKAP7	Highly variable genes	24.9084	1.00318							ADH6	Other genes	0.305439	0.805549
			AKAP8	Other genes	62.3846	1.09162							ADH7	Other genes	0.0711297	0.983757
			AKAP8L	Other genes	15.2747	0.766613							ADHFE1	Other genes	0.083682	0.942726
			AKAP9	Other genes	236.132	0.850764							ADI1	Highly variable genes	1.29289	0.983134
			AKIP1	Highly variable genes	5.23443	0.839158							ADIG	Non-highly variable genes_x000D_ in K562 marker genes	0.0167364	1.47739
			AKIRIN1	Other genes	140.48	1.31227							ADIPOQ	Other genes	0.221757	0.778471
			AKIRIN2	Other genes	70.9341	0.658721							ADIPOQ-AS1	Other genes	0.736402	0.65782
			AKNA	Other genes	166.63	0.679355							ADIPOR1	Highly variable genes	1.47699	0.981772
			AKNAD1	Highly variable genes	1.94872	0.187451							ADIPOR2	Highly variable genes	1.20084	1.26546
			AKR1A1	Highly variable genes	60.6154	1.04505							ADK	Other genes	1.17155	1.15861
			AKR1B1	Highly variable genes	107.864	1.3053							ADM	Other genes	0.0125523	0.995685
			AKR1C3	Other genes	1.17216	1.37851							ADM2	Highly variable genes	0.820084	0.772169
			AKR7A2	Other genes	31.7509	0.61199							ADM5	Other genes	0.209205	1.26354
			AKR7A2P1	Highly variable genes	0.106227	0.520688							ADNP	Highly variable genes	1.25523	0.953714
			AKR7A3	Other genes	0.520147	1.08571							ADNP2	Highly variable genes	1.38494	1.10393
			AKR7L	Non-highly variable genes in_x000D_ T cell receptor signaling pathway	0.0915751	0.209043							ADO	Highly variable genes	0.338912	1.34393
			AKT1	Other genes	12.033	0.932825							ADORA1	Other genes	0.0585774	1.03432
			AKT1S1	Non-highly variable genes in_x000D_ T cell receptor signaling pathway	6.51648	0.311697							ADORA2A-AS1	Other genes	0.104603	0.958484
			AKT2	Highly variable genes in_x000D_ T cell receptor signaling pathway	19.304	0.738917							ADORA2B	Other genes	10.8117	0.777496
			AKT3	Other genes	17.8901	0.960797							ADORA3	Highly variable genes	0.129707	0.941009
			AKTIP	Highly variable genes	63.9927	0.526282							ADPGK	Other genes	0.807531	1.15673
			ALAD	Highly variable genes	24.6154	1.03292							ADPGK-AS1	Other genes	0.276151	0.833444
			ALAS1	Highly variable genes	66.1868	1.10075							ADPRH	Highly variable genes	0.083682	0.849967
			ALB	Highly variable genes	16.2711	2.18341							ADPRHL1	Highly variable genes	0.0711297	1.20494
			ALCAM	Other genes	2.66667	1.05792							ADPRHL2	Highly variable genes	1.18828	1.3398
			ALDH16A1	Highly variable genes	20.5201	0.904719							ADPRM	Other genes	0.133891	1.14805
			ALDH18A1	Highly variable genes	41.1832	1.22068							ADRA1A	Other genes	0.150628	0.927599
			ALDH1B1	Highly variable genes	3.84982	1.38573							ADRA1B	Highly variable genes	0.158996	0.902266
			ALDH1L2	Highly variable genes	0.120879	1.23877							ADRA1D	Other genes	0.0543933	1.20116
			ALDH3A1	Highly variable genes	0.021978	1.19148							ADRA2A	Other genes	0.0794979	0.955686
			ALDH3A2	Other genes	15.9121	1.08095							ADRA2B	Other genes	0.196653	0.838004
			ALDH3B1	Other genes	0.021978	0.539316							ADRA2C	Other genes	0.0376569	0.937427
			ALDH5A1	Highly variable genes	12.3297	0.927454							ADRB1	Other genes	0.292887	0.792762
			ALDH6A1	Highly variable genes	18.1978	1.76188							ADRB2	Other genes	0.0376569	0.937427
			ALDH9A1	Other genes	97.7692	1.53274							ADRB3	Other genes	0.0753138	0.9693
			ALDOA	Highly variable genes	692.692	0.832041							ADRBK1	Other genes	0.702929	1.03163
			ALDOC	Highly variable genes	50.707	1.01221							ADRBK2	Highly variable genes	1.159	0.779169
			ALG1	Highly variable genes	47.6777	0.959762							ADRM1	Highly variable genes	4.36402	1.19174
			ALG10	Highly variable genes	6.31868	1.75034							ADSL	Highly variable genes	3.49791	1.11242
			ALG10B	Other genes	3.82051	1.17271							ADSS	Highly variable genes	0.920502	1.04074
			ALG11	Highly variable genes	4.23077	0.706938							ADSSL1	Highly variable genes	0.246862	1.33907
			ALG12	Other genes	51.6593	1.00534							ADTRP	Highly variable genes	0.154812	1.14774
			ALG13	Other genes	81.5531	0.753582							AEBP1	Other genes	0.0794979	1.61407
			ALG14	Highly variable genes	2.18315	0.826872							AEBP2	Highly variable genes	0.405858	0.772902
			ALG1L2	Other genes	1.38828	1.09007							AEN	Other genes	1.59833	1.18395
			ALG1L9P	Highly variable genes	3.58608	0.435655							AES	Other genes	4.23431	1.02701
			ALG2	Highly variable genes	61.5128	1.05709							AFAP1	Highly variable genes	0.200837	0.861741
			ALG3	Other genes	50.9963	1.03344							AFAP1-AS1	Other genes	0.769874	1.70847
			ALG5	Highly variable genes	43.4432	0.730606							AFAP1L1	Other genes	0.736402	0.720011
			ALG6	Highly variable genes	36.9634	1.73833							AFAP1L2	Other genes	0.121339	0.845463
			ALG8	Highly variable genes	27.3114	1.28235							AFF1	Other genes	0.861925	0.757473
			ALG9	Highly variable genes	24.7399	1.41802							AFF2	Other genes	1.43933	0.777508
			ALK	Highly variable genes	0.626374	1.1105							AFF3	Other genes	0.384937	0.602504
			ALKBH1	Other genes	6.7033	1.34718							AFF4	Other genes	0.690377	0.902046
			ALKBH2	Other genes	10.1465	0.773327							AFG3L1P	Other genes	0.995816	0.927256
			ALKBH3	Highly variable genes	29.8608	0.810478							AFG3L2	Highly variable genes	2.22594	0.986446
			ALKBH3-AS1	Highly variable genes	0.739927	1.16675							AFM	Other genes	0.0794979	1.05376
			ALKBH4	Other genes	20.1612	1.03327							AFMID	Highly variable genes	0.83682	0.892735
			ALKBH5	Other genes	84.989	0.892692							AFP	Other genes	0.104603	1.17645
			ALKBH6	Other genes	26.5678	0.565722							AFTPH	Other genes	0.502092	0.872354
			ALKBH7	Highly variable genes	19.4066	0.525969							AGA	Other genes	0.32636	1.02291
			ALKBH8	Highly variable genes	19.0586	2.02179							AGAP1	Highly variable genes_x000D_ in K562 marker genes	0.640167	0.956724
			ALMS1	Other genes	9.95604	1.78391							AGAP11	Other genes	0.117155	1.04711
			ALOX12	Highly variable genes	11.989	0.955128							AGAP2	Other genes	0.108787	0.944872
			ALOX12-AS1	Highly variable genes	21.8205	1.3462							AGAP2-AS1	Highly variable genes	0.0209205	0.967864
			ALOX12B	Highly variable genes	0.135531	1.02712							AGAP3	Highly variable genes	2.67364	1.19755
			ALOX12P2	Other genes	0.6337	1.01341							AGAP4	Other genes	0.0878661	1.10656
			ALOX15P1	Highly variable genes	1.05861	0.601803							AGAP5	Other genes	0.104603	0.813176
			ALOX5AP	Highly variable genes	395.315	0.968083							AGAP6	Highly variable genes	0.686192	0.668979
			ALPK1	Highly variable genes	4.36264	1.92516							AGAP7	Other genes	0.0292887	1.23189
			ALPK2	Other genes	4.20879	1.10588							AGAP9	Other genes	0.866109	0.914738
			ALS2	Highly variable genes	22.6081	0.949485							AGBL1	Other genes	0.0753138	0.865322
			ALS2CL	Highly variable genes	0.750916	1.01347							AGBL2	Highly variable genes_x000D_ in K562 marker genes	0.0962343	0.907821
			ALS2CR11	Other genes	0.139194	1.02208							AGBL3	Other genes	0.129707	1.22634
			ALS2CR12	Highly variable genes	0.586081	0.900752							AGBL4	Other genes	0.0794979	0.857614
			ALX3	Other genes	0.25641	1.2776							AGBL4-IT1	Highly variable genes	0.0460251	0.921384
			ALYREF	Highly variable genes	5.90842	0.826131							AGBL5	Highly variable genes	0.585774	1.33683
			AMACR	Highly variable genes	11.2271	1.68672							AGBL5-AS1	Highly variable genes	0.0376569	1.58683
			AMBRA1	Highly variable genes	17.326	1.09849							AGER	Other genes	0.238494	1.04858
			AMD1	Highly variable genes	88.9048	1.17676							AGFG1	Highly variable genes	0.711297	0.912703
			AMDHD1	Highly variable genes	1.96703	1.70081							AGFG2	Highly variable genes	0.280335	1.30156
			AMDHD2	Highly variable genes	28.4432	0.987779							AGGF1	Other genes	0.569038	1.22673
			AMER1	Highly variable genes	1.9011	1.43596							AGK	Highly variable genes	0.845188	0.959311
			AMER3	Other genes	0.029304	1.11055							AGL	Other genes	0.711297	1.06417
			AMFR	Highly variable genes	10.0916	0.888267							AGMAT	Other genes	0.974895	0.939904
			AMHR2	Highly variable genes	0.241758	1.01427							AGMO	Highly variable genes	0.648536	0.753407
			AMIGO1	Highly variable genes	3.71062	1.06818							AGO1	Highly variable genes	1.159	1.1081
			AMIGO2	Highly variable genes	15.0256	1.30451							AGO2	Highly variable genes	0.870293	1.18243
			AMIGO3	Highly variable genes	5.02564	1.30054							AGO3	Other genes	0.280335	1.34714
			AMMECR1	Highly variable genes	25.5201	1.25488							AGO4	Highly variable genes	0.870293	0.991437
			AMMECR1L	Highly variable genes	7.72527	1.11073							AGPAT1	Highly variable genes	1.8159	1.08272
			AMN1	Highly variable genes	15.3516	1.30282							AGPAT2	Other genes	1.01255	1.20513
			AMOTL1	Highly variable genes	0.0915751	1.02198							AGPAT3	Highly variable genes	1.86192	0.920899
			AMPD2	Other genes	75.696	1.20873							AGPAT4	Other genes	0.753138	1.24489
			AMPD3	Other genes	8.71795	0.813396							AGPAT4-IT1	Highly variable genes	6.92469	0.644713
			AMPH	Other genes	3.06227	0.641249							AGPAT5	Highly variable genes	1.79498	1.0547
			AMT	Other genes	6.53846	0.951815							AGPAT6	Highly variable genes	1.3682	1.03763
			AMY1A	Other genes	0.263736	0.226527							AGPAT9	Other genes	0.376569	1.37167
			AMY2A	Highly variable genes	0.150183	0.238012							AGPS	Highly variable genes	0.933054	0.980566
			AMY2B	Highly variable genes	27.3223	0.979526							AGR2	Highly variable genes	0.0878661	1.10656
			AMZ2	Highly variable genes	90.7546	1.25066							AGR3	Other genes	0.0502092	1.07426
			AMZ2P1	Other genes	15.8352	1.0679							AGRN	Highly variable genes	1.63598	1.02768
			ANAPC1	Other genes	10.0366	0.465467							AGT	Other genes	0.0376569	1.1539
			ANAPC10	Other genes	25.8315	0.588747							AGTPBP1	Other genes	0.117155	0.919101
			ANAPC11	Highly variable genes	33.6484	0.621035							AGTR1	Other genes	0.0878661	1.01858
			ANAPC13	Other genes	68.2491	1.27409							AGTR2	Highly variable genes	0.125523	0.836078
			ANAPC15	Other genes	22.304	0.670019							AGTRAP	Other genes	2.01255	1.27583
			ANAPC16	Other genes	207.718	0.674826							AGXT	Other genes	0.0292887	0.951758
			ANAPC1P1	Other genes	11.7949	0.241385							AGXT2	Other genes	0.0502092	0.913895
			ANAPC2	Highly variable genes	10.359	0.955554							AHCTF1	Other genes	0.606695	0.811443
			ANAPC4	Highly variable genes	66.7436	1.21786							AHCTF1P1	Highly variable genes	0.146444	0.990419
			ANAPC5	Highly variable genes	187.253	1.13017							AHCY	Highly variable genes	4.38075	1.15431
			ANAPC7	Highly variable genes	43.9341	1.91093							AHCYL1	Other genes	3.98326	1.11298
			ANG	Highly variable genes	0.340659	1.08312							AHCYL2	Other genes	0.280335	0.845743
			ANGEL1	Highly variable genes	21.6667	1.35855							AHDC1	Other genes	0.594142	1.00622
			ANGEL2	Other genes	42.9707	1.10583							AHI1	Highly variable genes	1.58996	0.914599
			ANGPT2	Highly variable genes	7.02198	0.852433							AHNAK	Other genes	1.01255	1.14011
			ANGPTL4	Other genes	0.021978	1.19148							AHNAK2	Other genes	0.179916	0.999875
			ANGPTL6	Highly variable genes	60.3883	0.398811							AHR	Other genes	0.899582	0.704935
			ANK1	Highly variable genes	1.56044	1.02943							AHRR	Highly variable genes	0.330544	0.731609
			ANK3	Other genes	13.9304	1.50185							AHSA1	Highly variable genes	2.01674	1.36538
			ANKAR	Highly variable genes	9.63004	0.598181							AHSA2	Other genes	1.04184	1.10578
			ANKDD1A	Highly variable genes	5.48352	1.11863							AHSG	Highly variable genes_x000D_ in K562 marker genes	0.0167364	0.979372
			ANKEF1	Other genes	13.4835	1.66249							AHSP	Other genes	0.0920502	1.93507
			ANKFY1	Highly variable genes	36.2601	0.819913							AICDA	Highly variable genes	0.870293	0.946497
			ANKH	Highly variable genes	35.9927	0.998499							AIDA	Highly variable genes	1.23431	1.31302
			ANKHD1	Highly variable genes	140.462	1.04453							AIF1	Highly variable genes	0.0627615	1.26961
			ANKHD1-EIF4EBP3	Highly variable genes	140.136	1.03412							AIF1L	Other genes	0.138075	1.07461
			ANKIB1	Highly variable genes	41.4945	1.64292							AIFM1	Other genes	2.66946	1.02182
			ANKLE1	Highly variable genes	0.542125	1.28525							AIFM2	Other genes	0.790795	1.01746
			ANKLE2	Other genes	39.7216	1.38216							AIFM3	Highly variable genes	0.0627615	1.01643
			ANKMY1	Highly variable genes	24.3004	0.765091							AIG1	Other genes	1.88285	1.12041
			ANKMY2	Other genes	16.7546	1.46836							AIM1	Highly variable genes	0.171548	0.866241
			ANKRA2	Other genes	44.2637	0.801297							AIM1L	Other genes	0.192469	1.13679
			ANKRD1	Highly variable genes	0.018315	0.928304							AIM2	Other genes	0.0502092	0.913895
			ANKRD10	Other genes	204.601	1.26096							AIMP1	Highly variable genes	2.60251	0.985243
			ANKRD11	Other genes	67.8828	0.787023							AIMP2	Highly variable genes	1.16736	1.18593
			ANKRD12	Other genes	359.117	0.822782							AIP	Other genes	1.43096	1.17419
			ANKRD13A	Highly variable genes	45.8755	0.956058							AIPL1	Other genes	1.20084	0.928682
			ANKRD13B	Other genes	0.549451	1.11834							AIRE	Other genes	1.42259	0.707481
			ANKRD13C	Other genes	44.0623	0.909027							AIRN	Other genes	0.158996	0.811945
			ANKRD13D	Highly variable genes	36.293	0.743478							AJAP1	Other genes	0.100418	0.896637
			ANKRD16	Highly variable genes	0.728938	1.27912							AJUBA	Other genes	0.435146	0.940508
			ANKRD17	Highly variable genes	78.5458	1.11903							AK1	Highly variable genes	1.27615	0.934366
			ANKRD18A	Other genes	0.948718	1.0145							AK2	Other genes	5.56904	1.20035
			ANKRD19P	Highly variable genes	2.47619	0.319994							AK3	Highly variable genes	1.23013	0.80614
			ANKRD20A11P	Highly variable genes	0.520147	0.964939							AK4	Other genes	1.23013	1.29961
			ANKRD20A19P	Highly variable genes	0.018315	1.27484							AK5	Highly variable genes	0.330544	0.731609
			ANKRD20A5P	Other genes	1.75092	1.09652							AK6	Other genes	2.45188	1.03583
			ANKRD20A9P	Other genes	0.0805861	0.441399							AK7	Other genes	0.0878661	0.930603
			ANKRD23	Other genes	6.95238	0.788603							AK8	Highly variable genes	0.0878661	0.842622
			ANKRD26	Highly variable genes	20.4908	0.923953							AK9	Highly variable genes	0.32636	1.15484
			ANKRD27	Other genes	54.956	1.64574							AKAP1	Other genes	1.61925	1.04818
			ANKRD28	Highly variable genes	48.1355	0.911502							AKAP10	Other genes	0.334728	0.832707
			ANKRD30B	Highly variable genes	0.245421	1.01424							AKAP11	Other genes	0.627615	0.849068
			ANKRD31	Highly variable genes	1.50183	1.32913							AKAP12	Other genes	0.16318	0.846166
			ANKRD34A	Other genes	4.59341	1.18164							AKAP13	Other genes	0.242678	0.788586
			ANKRD35	Other genes	1.02198	0.866838							AKAP14	Other genes	0.0543933	0.906266
			ANKRD36	Highly variable genes	138.762	0.91011							AKAP17A	Other genes	0.606695	1.0044
			ANKRD36B	Highly variable genes	122.282	1.11846							AKAP3	Other genes	0.0711297	0.983757
			ANKRD36BP1	Other genes	5.06593	1.48254							AKAP4	Other genes	0.125523	0.895303
			ANKRD36BP2	Highly variable genes	0.128205	0.403996							AKAP5	Other genes	0.753138	0.747517
			ANKRD37	Other genes	19.3333	0.964464							AKAP6	Other genes	0.242678	0.87027
			ANKRD39	Other genes	22.5128	0.744167							AKAP7	Highly variable genes	0.0962343	0.987501
			ANKRD40	Highly variable genes	33.1209	0.928032							AKAP8	Highly variable genes	1.13808	1.22326
			ANKRD42	Highly variable genes	13.3626	1.02299							AKAP8L	Other genes	2.25105	1.13351
			ANKRD44	Highly variable genes	393.817	1.05487							AKAP9	Other genes	1.74895	1.00101
			ANKRD46	Highly variable genes	41.7033	1.68701							AKIP1	Other genes	1.20921	0.870734
			ANKRD49	Other genes	45.4249	1.47913							AKIRIN1	Highly variable genes	2.61088	0.926783
			ANKRD52	Highly variable genes	35.5714	0.774109							AKIRIN2	Non-highly variable genes_x000D_ in K562 marker genes	0.539749	1.26191
			ANKRD53	Other genes	0.010989	1.15763							AKNA	Other genes	0.41841	0.969293
			ANKRD54	Highly variable genes	19.2198	0.903464							AKNAD1	Other genes	0.112971	0.931731
			ANKRD6	Highly variable genes	5.86447	1.3394							AKR1A1	Highly variable genes	3.54812	1.02523
			ANKRD62	Highly variable genes	0.197802	1.02847							AKR1B1	Other genes	0.405858	2.48198
			ANKRD9	Highly variable genes	0.750916	1.0796							AKR1B10	Highly variable genes	0.276151	0.763772
			ANKS1A	Other genes	10.8352	0.975349							AKR1B15	Highly variable genes	0.0460251	1.2726
			ANKS1B	Highly variable genes	2.57509	0.641589							AKR1C1	Other genes	2.74059	1.21725
			ANKS3	Highly variable genes	12.8608	1.1406							AKR1C2	Highly variable genes	0.748954	0.964162
			ANKS6	Highly variable genes	1.19048	1.20781							AKR1C3	Other genes	0.288703	1.48353
			ANKZF1	Other genes	108.161	1.00473							AKR1C4	Other genes	0.083682	0.849967
			ANLN	Other genes	0.018315	0.928304							AKR1C6P	Other genes	0.0543933	0.906266
			ANO1	Highly variable genes	0.131868	0.430629							AKR1CL1	Other genes	0.0251046	0.958721
			ANO10	Highly variable genes	15.4469	1.63254							AKR1D1	Highly variable genes	0.899582	0.818117
			ANO5	Highly variable genes	0.021978	1.09075							AKR1E2	Other genes	0.0962343	1.14686
			ANO6	Highly variable genes	29.2308	1.71485							AKR7A2	Other genes	3.97071	1.0201
			ANO8	Other genes	0.904762	1.06594							AKR7A2P1	Other genes	0.146444	0.990419
			ANO9	Other genes	62.6154	0.821755							AKR7A3	Other genes	0.188285	1.00762
			ANP32A	Highly variable genes	45.0989	0.278708							AKR7L	Highly variable genes	0.317992	0.699344
			ANP32A-IT1	Other genes	5.16117	1.417							AKT1	Highly variable genes	1.59833	1.04199
			ANP32AP1	Other genes	0.238095	0.188284							AKT1S1	Other genes	1.55649	1.2122
			ANP32B	Other genes	73.7363	0.672895							AKT2	Highly variable genes	2.14226	0.894758
			ANP32C	Highly variable genes	0.263736	0.118759							AKT3	Highly variable genes	0.221757	1.08228
			ANP32D	Highly variable genes	0.014652	1.27139							AKTIP	Other genes	0.179916	1.58501
			ANP32E	Highly variable genes	220.234	1.11707							ALAD	Other genes	0.376569	0.962003
			ANTXR2	Highly variable genes	67.4103	1.27583							ALAS1	Highly variable genes_x000D_ in K562 marker genes	0.527197	0.893658
			ANXA1	Other genes	695.546	1.15478							ALAS2	Other genes	0.472803	1.90179
			ANXA11	Highly variable genes	175.974	0.840867							ALB	Other genes	0.0292887	0.951758
			ANXA2	Other genes	172.7	1.00583							ALCAM	Highly variable genes	0.146444	0.990419
			ANXA2P1	Other genes	0.14652	0.196673							ALDH16A1	Other genes	0.861925	1.17254
			ANXA2P2	Other genes	23.2747	0.180029							ALDH18A1	Highly variable genes	0.841004	1.02006
			ANXA2P3	Other genes	0.172161	0.199603							ALDH1A1	Highly variable genes_x000D_ in K562 marker genes	0.267782	1.16874
			ANXA2R	Other genes	66.9963	0.690507							ALDH1A2	Other genes	4.93724	1.41862
			ANXA4	Highly variable genes	27.5201	0.932818							ALDH1A3	Other genes	0.0585774	0.898044
			ANXA5	Other genes	138.44	1.22814							ALDH1B1	Other genes	2.841	0.657434
			ANXA6	Other genes	258.85	0.950634							ALDH1L1	Other genes	0.0376569	0.937427
			ANXA7	Highly variable genes	185.828	0.947162							ALDH1L1-AS1	Other genes	0.0292887	0.951758
			AOAH	Other genes	125.015	1.91305							ALDH1L1-AS2	Other genes	0.0209205	0.967864
			AOAH-IT1	Highly variable genes	2.89744	0.509135							ALDH1L2	Highly variable genes	0.497908	0.803107
			AOC2	Other genes	0.014652	1.27139							ALDH2	Highly variable genes	0.217573	1.31638
			AP1AR	Highly variable genes	19.9084	0.914678							ALDH3A1	Other genes	0.0585774	1.03432
			AP1B1	Highly variable genes	68.5751	1.15849							ALDH3A2	Highly variable genes	0.430962	0.964233
			AP1G1	Other genes	52.7912	1.32626							ALDH3B1	Other genes	0.34728	1.13445
			AP1G2	Other genes	219.531	0.850615							ALDH3B2	Other genes	0.0334728	0.945149
			AP1M1	Other genes	111.392	0.877248							ALDH4A1	Highly variable genes	0.548117	1.02891
			AP1S1	Highly variable genes	6.45788	0.764948							ALDH5A1	Other genes	0.903766	1.05235
			AP1S2	Highly variable genes	41.4359	1.39881							ALDH6A1	Other genes	0.410042	0.863736
			AP1S3	Other genes	2.54579	1.15331							ALDH7A1	Other genes	0.769874	0.733775
			AP2A1	Other genes	18.9158	0.542432							ALDH8A1	Highly variable genes	0.34728	0.716143
			AP2A2	Highly variable genes	9.79121	0.686453							ALDH9A1	Highly variable genes	0.728033	1.28716
			AP2B1	Other genes	168.385	1.18764							ALDOA	Other genes	7.20502	1.1739
			AP2M1	Other genes	194.41	0.768167							ALDOB	Highly variable genes_x000D_ in K562 marker genes	0.0669456	0.999515
			AP2S1	Highly variable genes	37.5531	0.446207							ALDOC	Other genes	0.514644	1.13582
			AP3B1	Other genes	85.4542	1.179							ALG1	Other genes	1.61506	0.754244
			AP3D1	Highly variable genes	62.4212	0.83531							ALG10	Other genes	0.1841	0.985007
			AP3M1	Highly variable genes	82.0659	1.59058							ALG10B	Other genes	0.677824	0.743163
			AP3M2	Other genes	25.7106	2.17511							ALG11	Other genes	0.221757	0.869615
			AP3S1	Highly variable genes	74.3956	0.75028							ALG12	Highly variable genes	0.447699	0.973986
			AP3S2	Highly variable genes	27.3114	1.18213							ALG13	Highly variable genes	1.12134	1.04032
			AP4B1	Other genes	96.3956	1.20796							ALG14	Highly variable genes	0.297071	1.1858
			AP4B1-AS1	Highly variable genes	42.8095	0.569976							ALG1L	Highly variable genes	0.16318	1.15278
			AP4E1	Highly variable genes	8.38462	1.17065							ALG1L2	Highly variable genes	0.179916	1.81907
			AP4M1	Other genes	23.5238	1.2783							ALG1L9P	Highly variable genes	1.25105	1.5464
			AP4S1	Highly variable genes	18.3956	0.863635							ALG2	Other genes	0.393305	1.24696
			AP5B1	Highly variable genes	10.3114	1.39328							ALG3	Highly variable genes	1.20921	0.84848
			AP5M1	Highly variable genes	81.4286	1.82604							ALG5	Highly variable genes	0.824268	1.05393
			AP5S1	Other genes	8.65568	1.06713							ALG6	Highly variable genes	0.51046	1.07151
			AP5Z1	Highly variable genes	28.2015	0.475111							ALG8	Other genes	1.53138	1.22825
			APAF1	Highly variable genes	23.4066	1.08501							ALG9	Other genes	0.627615	0.79018
			APBA2	Other genes	30.2198	1.50781							ALK	Highly variable genes	0.0753138	0.9693
			APBA3	Highly variable genes	48.1172	0.697294							ALKBH1	Highly variable genes	0.297071	1.22819
			APBB1	Other genes	91.7326	1.34027							ALKBH2	Highly variable genes	0.76569	1.14221
			APBB1IP	Other genes	166.586	0.889915							ALKBH3	Highly variable genes	0.548117	1.4957
			APBB3	Other genes	29.4176	0.938082							ALKBH3-AS1	Other genes	0.0585774	1.03432
			APC	Other genes	24.1245	0.940685							ALKBH4	Highly variable genes	2.23849	0.743826
			APC2	Highly variable genes	2.65201	0.609931							ALKBH5	Highly variable genes	0.987448	1.16722
			APEH	Highly variable genes	112.59	1.26493							ALKBH6	Highly variable genes	0.610879	1.26462
			APEX1	Highly variable genes	127.077	1.04349							ALKBH7	Highly variable genes	1.45188	1.24075
			APEX2	Other genes	27.7399	1.17193							ALKBH8	Other genes	0.225941	1.36328
			APH1A	Highly variable genes	31.7399	0.926896							ALLC	Highly variable genes	0.0251046	0.958721
			APH1B	Highly variable genes	29.2967	1.81083							ALMS1	Other genes	0.389121	1.36783
			API5	Other genes	127.971	1.5499							ALMS1-IT1	Highly variable genes	0.238494	0.99296
			APIP	Other genes	16.7692	0.759716							ALMS1P	Non-highly variable genes_x000D_ in K562 marker genes	0.0502092	1.07426
			APITD1-CORT	Highly variable genes	3.04762	0.807761							ALOX12	Other genes	0.0502092	0.913895
			APLF	Other genes	5.66667	1.6662							ALOX12B	Other genes	0.125523	0.895303
			APLP2	Highly variable genes	70.3553	0.904772							ALOX12P2	Other genes	0.041841	0.929442
			APMAP	Highly variable genes	324.586	1.32893							ALOX15	Other genes	0.129707	0.883942
			APOA1	Other genes	2.9707	1.33972							ALOX15B	Other genes	0.736402	0.865124
			APOBEC2	Other genes	3.15018	0.674438							ALOX15P1	Highly variable genes	0.0209205	0.967864
			APOBEC3A	Other genes	0.131868	0.216682							ALOX5	Other genes	0.0502092	1.07426
			APOBEC3A-B	Other genes	0.175824	0.163037							ALOX5AP	Highly variable genes	0.0209205	0.967864
			APOBEC3B	Other genes	0.630037	0.193574							ALOXE3	Other genes	0.041841	1.12345
			APOBEC3C	Other genes	226.491	0.793027							ALPI	Other genes	0.0292887	0.951758
			APOBEC3D	Other genes	27.3297	0.67476							ALPK1	Other genes	0.782427	0.784506
			APOBEC3F	Highly variable genes	23.7839	0.779561							ALPK2	Other genes	0.188285	0.896748
			APOBEC3G	Other genes	277.253	1.39222							ALPK3	Other genes	0.217573	0.756788
			APOBEC3H	Highly variable genes	7.87912	0.775983							ALPL	Other genes	0.301255	1.00284
			APOBR	Highly variable genes	9.28205	1.06368							ALPP	Other genes	2.15481	0.665964
			APOC1	Highly variable genes	0.732601	1.12859							ALPPL2	Other genes	0.0292887	0.951758
			APOC4-APOC2	Highly variable genes	0.391941	1.02667							ALS2	Other genes	0.430962	1.00424
			APOH	Other genes	0.703297	1.01341							ALS2CL	Other genes	1.02929	0.647836
			APOL1	Highly variable genes	34.956	0.933148							ALS2CR11	Other genes	0.305439	0.764607
			APOL2	Highly variable genes	88.37	1.06986							ALS2CR12	Other genes	0.0753138	0.9693
			APOL3	Other genes	240.938	1.13936							ALX1	Other genes	0.0292887	0.951758
			APOL4	Highly variable genes	0.0915751	0.564379							ALX3	Other genes	0.0251046	0.958721
			APOL6	Other genes	123.315	1.04854							ALX4	Highly variable genes	0.125523	0.776854
			APOLD1	Other genes	0.721612	0.31036							ALYREF	Other genes	2.3431	1.60467
			APOM	Other genes	2.69963	0.418927							AMBN	Other genes	0.146444	0.990419
			APOO	Highly variable genes	11.4139	0.692258							AMBP	Other genes	0.041841	0.929442
			APOOL	Other genes	11.0659	1.36851							AMBRA1	Highly variable genes	0.364017	0.931142
			APOOP5	Other genes	0.234432	0.424693							AMD1	Other genes	2.00837	1.24258
			APOPT1	Highly variable genes	33.1795	0.828592							AMDHD1	Highly variable genes	0.0669456	0.881431
			APP	Other genes	3.41758	1.10834							AMDHD2	Other genes	0.497908	1.59644
			APPBP2	Highly variable genes	35.1722	0.91915							AMELX	Other genes	0.0167364	0.979372
			APPL1	Other genes	38.9341	1.2924							AMELY	Highly variable genes	0.0376569	0.937427
			APPL2	Other genes	20.9963	0.905357							AMER1	Other genes	0.34728	1.16931
			APRT	Other genes	108.824	0.461291							AMER2	Other genes	0.464435	0.872483
			APTR	Highly variable genes	22.6117	0.462299							AMER3	Other genes	0.196653	0.873098
			APTX	Highly variable genes	30.2784	1.07442							AMFR	Other genes	0.648536	0.801889
			AQP11	Other genes	0.901099	1.05908							AMH	Highly variable genes_x000D_ in K562 marker genes	0.619247	0.976503
			AQP3	Highly variable genes	153.582	0.922542							AMHR2	Other genes	0.196653	1.15385
			AQR	Highly variable genes	63.7363	1.08635							AMICA1	Other genes	0.0502092	0.913895
			ARAF	Other genes	74.2271	1.30092							AMIGO1	Highly variable genes	0.0209205	0.967864
			ARAP1	Other genes	36.3993	0.731453							AMIGO2	Highly variable genes	0.292887	1.09477
			ARAP2	Highly variable genes	180.648	0.824862							AMIGO3	Other genes	0.230126	1.13782
			ARAP3	Highly variable genes	0.981685	1.01483							AMMECR1	Highly variable genes	0.887029	0.97624
			ARCN1	Highly variable genes	157.278	1.26058							AMMECR1L	Other genes	0.497908	1.19419
			AREG	Highly variable genes	0.406593	1.01782							AMN	Highly variable genes	0.0209205	0.967864
			AREL1	Other genes	61.663	1.18695							AMN1	Other genes	0.171548	1.36163
			ARF1	Other genes	521.081	0.762935							AMOT	Other genes	0.192469	0.920764
			ARF3	Highly variable genes	37.6154	0.70496							AMOTL1	Other genes	0.464435	0.94547
			ARF4	Other genes	114.308	1.02324							AMOTL2	Other genes	0.0669456	0.999515
			ARF5	Highly variable genes	106.857	0.639089							AMPD1	Highly variable genes	0.343096	0.653623
			ARF6	Highly variable genes	249.696	1.26823							AMPD2	Highly variable genes	0.690377	1.03674
			ARFGAP1	Highly variable genes	35.1026	1.18289							AMPD3	Other genes	0.460251	1.37372
			ARFGAP2	Highly variable genes	114.377	1.1533							AMPH	Highly variable genes	0.0753138	0.865322
			ARFGAP3	Highly variable genes	116.333	1.00721							AMT	Other genes	0.0794979	1.15183
			ARFGEF1	Other genes	87.4176	1.39262							AMTN	Other genes	0.0376569	0.937427
			ARFGEF2	Highly variable genes	35.1355	0.775425							AMY2A	Highly variable genes	0.0125523	0.995685
			ARFGEF3	Highly variable genes	0.025641	1.14211							AMY2B	Other genes	0.121339	1.09158
			ARFIP1	Highly variable genes	25.9853	1.11038							AMZ1	Other genes	0.34728	0.751002
			ARFIP2	Other genes	62.6777	1.06642							AMZ2	Other genes	0.531381	0.8744
			ARFRP1	Other genes	60.3626	0.785443							AMZ2P1	Other genes	0.16318	0.93377
			ARG2	Highly variable genes	28.4103	0.472437							ANAPC1	Other genes	2.17573	0.99378
			ARGFXP2	Other genes	0.604396	1.01521							ANAPC10	Highly variable genes	0.76569	0.997326
			ARGLU1	Other genes	254.934	0.828202							ANAPC11	Highly variable genes	6.37238	1.25147
			ARHGAP1	Other genes	58.9231	0.739872							ANAPC13	Highly variable genes	1.25523	1.04211
			ARHGAP10	Highly variable genes	23.663	0.573773							ANAPC15	Non-highly variable genes_x000D_ in K562 marker genes	0.874477	1.03927
			ARHGAP11A	Other genes	6.71062	1.64212							ANAPC16	Highly variable genes	6.37657	0.938286
			ARHGAP11B	Highly variable genes	5.41758	0.730583							ANAPC1P1	Other genes	0.0502092	1.07426
			ARHGAP12	Other genes	35.4542	1.6334							ANAPC2	Other genes	0.443515	0.945982
			ARHGAP15	Other genes	334.941	0.810725							ANAPC4	Other genes	0.393305	0.799027
			ARHGAP17	Highly variable genes	37.4469	0.665648							ANAPC5	Highly variable genes	3.4728	0.878993
			ARHGAP18	Highly variable genes	60.4469	1.19486							ANAPC7	Other genes	2.75314	1.09319
			ARHGAP19	Highly variable genes	17.1648	1.24398							ANG	Other genes	0.0125523	0.995685
			ARHGAP19-SLIT1	Highly variable genes	12.8828	1.41169							ANGEL1	Other genes	0.368201	0.985005
			ARHGAP21	Highly variable genes	2.40293	1.29873							ANGEL2	Other genes	0.723849	0.796807
			ARHGAP25	Highly variable genes	271.125	0.987884							ANGPT1	Other genes	1.35146	0.875589
			ARHGAP26	Highly variable genes	52.9011	0.967159							ANGPT2	Non-highly variable genes_x000D_ in K562 marker genes	1.02092	0.90297
			ARHGAP27	Highly variable genes	67.6081	1.11697							ANGPT4	Other genes	0.0251046	0.958721
			ARHGAP29	Highly variable genes	0.776557	1.01347							ANGPTL1	Other genes	0.133891	0.927884
			ARHGAP30	Highly variable genes	257.769	1.02758							ANGPTL2	Other genes	0.0920502	0.835493
			ARHGAP31	Highly variable genes	16.4652	1.38927							ANGPTL3	Highly variable genes	0.108787	0.875323
			ARHGAP32	Highly variable genes	1.80586	1.06848							ANGPTL4	Highly variable genes	0.041841	1.12345
			ARHGAP33	Other genes	4.90476	1.11361							ANGPTL5	Highly variable genes	0.0543933	1.05371
			ARHGAP35	Other genes	52.2125	0.63288							ANGPTL6	Other genes	0.0543933	1.20116
			ARHGAP4	Other genes	142.509	0.827285							ANGPTL7	Other genes	0.0878661	0.842622
			ARHGAP44	Highly variable genes	0.556777	0.769906							ANHX	Highly variable genes	0.0376569	0.937427
			ARHGAP45	Highly variable genes	242.37	0.980352							ANK1	Other genes	4.68201	1.05278
			ARHGAP5	Highly variable genes	32.2967	1.55384							ANK2	Highly variable genes	0.32636	0.890975
			ARHGAP5-AS1	Highly variable genes	1.32601	1.27286							ANK3	Other genes	0.76569	1.12245
			ARHGAP8	Other genes	2.10256	1.01756							ANKAR	Other genes	0.16318	0.93377
			ARHGAP9	Other genes	164.418	0.859651							ANKDD1A	Other genes	0.146444	0.940742
			ARHGDIA	Highly variable genes	92.7619	0.345608							ANKDD1B	Other genes	0.447699	0.770405
			ARHGDIB	Other genes	1653.87	1.06418							ANKEF1	Other genes	0.146444	0.791712
			ARHGEF1	Highly variable genes	268.736	0.522322							ANKFN1	Other genes	0.0543933	0.906266
			ARHGEF10	Highly variable genes	2.21245	1.31259							ANKFY1	Other genes	0.430962	0.924226
			ARHGEF12	Other genes	7.9304	1.12207							ANKH	Highly variable genes	1.17992	0.821429
			ARHGEF18	Other genes	18.7033	0.579705							ANKHD1	Highly variable genes	1.2636	1.08758
			ARHGEF19	Other genes	10.8755	0.870025							ANKHD1-EIF4EBP3	Other genes	0.0251046	1.28652
			ARHGEF2	Other genes	33.9011	0.821169							ANKIB1	Other genes	0.866109	0.869526
			ARHGEF26	Highly variable genes	1.62637	0.573171							ANKK1	Other genes	7.77824	0.780788
			ARHGEF28	Highly variable genes	0.010989	1.15763							ANKLE1	Highly variable genes	0.786611	0.694732
			ARHGEF3	Highly variable genes	256.755	1.1354							ANKLE2	Highly variable genes	1.55649	1.16944
			ARHGEF35	Other genes	0.245421	1.01424							ANKMY1	Highly variable genes	0.150628	1.4085
			ARHGEF38	Other genes	0.0952381	0.850716							ANKMY2	Highly variable genes	0.719665	1.18091
			ARHGEF39	Highly variable genes	128.601	0.656068							ANKRA2	Other genes	0.297071	1.24938
			ARHGEF4	Other genes	3.84249	1.28826							ANKRD1	Other genes	0.0878661	1.01858
			ARHGEF40	Highly variable genes	2.11355	0.914402							ANKRD10	Other genes	1.41423	0.988386
			ARHGEF6	Other genes	189.106	1.05834							ANKRD11	Other genes	3.20921	1.02847
			ARHGEF7	Other genes	65.0037	0.931101							ANKRD12	Highly variable genes	5.51883	0.80968
			ARHGEF9	Other genes	26.6667	0.754888							ANKRD13A	Other genes	0.67364	1.24378
			ARID1A	Highly variable genes	76.8755	0.875721							ANKRD13B	Other genes	0.288703	1.00029
			ARID1B	Other genes	46.1612	1.01841							ANKRD13C	Other genes	0.313808	0.865707
			ARID2	Highly variable genes	55.4762	0.685972							ANKRD13D	Other genes	0.648536	1.01198
			ARID3A	Other genes	0.692308	1.21092							ANKRD16	Highly variable genes	0.845188	0.819466
			ARID3B	Highly variable genes	30.4835	0.890662							ANKRD17	Highly variable genes	1.78243	1.03998
			ARID4A	Other genes	119.337	1.03775							ANKRD18A	Highly variable genes	0.041841	1.12345
			ARID4B	Highly variable genes	253.751	0.939645							ANKRD18B	Other genes	0.0543933	1.20116
			ARID5A	Highly variable genes	150.912	1.11248							ANKRD18DP	Other genes	0.188285	0.896748
			ARID5B	Highly variable genes	24.1832	1.834							ANKRD19P	Other genes	0.0669456	0.881431
			ARIH1	Highly variable genes	34.3993	1.23033							ANKRD2	Highly variable genes	0.0376569	0.937427
			ARIH2	Other genes	123.055	1.12792							ANKRD20A11P	Other genes	0.158996	1.12807
			ARIH2OS	Other genes	17.3114	0.51991							ANKRD20A12P	Other genes	0.125523	1.01375
			ARL1	Other genes	44.5385	0.900236							ANKRD20A19P	Highly variable genes	0.309623	0.735559
			ARL10	Other genes	0.406593	0.605011							ANKRD20A3	Other genes	0.0794979	1.05376
			ARL13A	Highly variable genes	0.139194	0.738848							ANKRD20A4	Other genes	0.0502092	0.913895
			ARL13B	Other genes	13.9011	1.08176							ANKRD20A5P	Highly variable genes	0.100418	0.820619
			ARL14EP	Highly variable genes	80.1062	0.873583							ANKRD20A8P	Other genes	0.0543933	1.05371
			ARL14EPL	Highly variable genes	0.315018	1.01846							ANKRD20A9P	Other genes	7.85774	0.668122
			ARL15	Highly variable genes	14.1832	0.993903							ANKRD22	Highly variable genes	0.276151	0.786996
			ARL16	Other genes	74.6154	1.15191							ANKRD23	Highly variable genes	0.368201	1.37383
			ARL17A	Other genes	3.3956	0.107723							ANKRD24	Other genes	0.0502092	1.07426
			ARL2	Other genes	35.5861	0.576219							ANKRD26	Other genes	0.707113	0.971754
			ARL2-SNX15	Highly variable genes	32.7179	0.424149							ANKRD26P1	Other genes	0.259414	0.726721
			ARL2BP	Other genes	119.033	1.31944							ANKRD26P3	Highly variable genes	0.117155	0.855096
			ARL3	Highly variable genes	11.6777	0.661952							ANKRD27	Other genes	1.06276	1.10572
			ARL4A	Highly variable genes	27.4139	1.17221							ANKRD28	Other genes	0.619247	0.873871
			ARL4C	Highly variable genes	204.615	1.08748							ANKRD29	Other genes	0.104603	1.03114
			ARL5A	Highly variable genes	90.4432	1.28371							ANKRD30A	Other genes	0.0627615	0.889837
			ARL5B	Highly variable genes	7.46154	1.42194							ANKRD30B	Other genes	0.0962343	0.987501
			ARL6	Highly variable genes	8.72894	0.976581							ANKRD30BL	Other genes	0.0627615	0.889837
			ARL6IP1	Other genes	227.912	1.17224							ANKRD30BP2	Other genes	1.17992	0.741059
			ARL6IP4	Other genes	102.333	0.536269							ANKRD30BP3	Other genes	0.0460251	0.921384
			ARL6IP5	Other genes	430.282	0.877931							ANKRD31	Highly variable genes	0.146444	0.940742
			ARL6IP6	Other genes	74.967	0.954913							ANKRD32	Non-highly variable genes_x000D_ in K562 marker genes	0.476987	1.19881
			ARL8A	Highly variable genes	10.8205	0.711431							ANKRD33	Other genes	0.0376569	0.937427
			ARL8B	Highly variable genes	78.8388	1.14373							ANKRD33B	Highly variable genes	0.200837	0.930188
			ARMC1	Other genes	49.3004	1.07539							ANKRD34A	Other genes	0.133891	2.02872
			ARMC10	Other genes	11.7253	0.538404							ANKRD34B	Other genes	0.104603	0.88583
			ARMC2	Other genes	6.61905	0.8408							ANKRD34C	Other genes	0.154812	0.775038
			ARMC5	Other genes	21.2784	0.936789							ANKRD35	Other genes	0.0460251	0.921384
			ARMC6	Highly variable genes	26.956	0.703415							ANKRD36	Other genes	0.104603	1.03114
			ARMC7	Highly variable genes	33.0952	1.04179							ANKRD36B	Other genes	1.03766	0.780571
			ARMC8	Highly variable genes	108.289	1.00769							ANKRD36BP1	Other genes	0.351464	0.811046
			ARMC9	Highly variable genes	2.07326	1.24884							ANKRD36BP2	Highly variable genes	0.0753138	0.9693
			ARMCX3	Highly variable genes	66.5568	1.39827							ANKRD37	Highly variable genes	0.175732	1.41649
			ARMCX4	Highly variable genes	3.49451	1.62709							ANKRD39	Highly variable genes	1.15063	1.14333
			ARMCX5	Other genes	25.1612	1.87615							ANKRD40	Highly variable genes	0.677824	1.05697
			ARMCX5-GPRASP2	Other genes	7.18681	0.550021							ANKRD42	Other genes	0.138075	1.34031
			ARMCX6	Highly variable genes	12.0586	0.396122							ANKRD44	Other genes	0.205021	0.884057
			ARMT1	Highly variable genes	26.4652	1.10056							ANKRD44-IT1	Other genes	0.251046	0.848183
			ARNT	Highly variable genes	58.3187	1.15296							ANKRD45	Other genes	2.82845	0.714126
			ARNTL	Other genes	122.172	1.15196							ANKRD46	Highly variable genes	0.1841	0.909091
			ARPC1A	Other genes	186.154	0.434133							ANKRD49	Other genes	0.355649	1.17374
			ARPC1B	Other genes	374.652	0.721428							ANKRD50	Highly variable genes	0.41841	0.913968
			ARPC2	Other genes	863.967	0.945106							ANKRD52	Highly variable genes	0.958159	1.20893
			ARPC3	Other genes	242.648	0.533038							ANKRD53	Other genes	0.0460251	1.09699
			ARPC4	Other genes	208.139	0.666266							ANKRD54	Highly variable genes	0.665272	0.983736
			ARPC4-TTLL3	Other genes	104.348	0.368327							ANKRD55	Other genes	0.305439	1.6039
			ARPC5	Other genes	327.223	0.861091							ANKRD6	Other genes	0.196653	0.80291
			ARPC5L	Highly variable genes	92.7949	0.577084							ANKRD61	Other genes	0.0376569	0.937427
			ARPP19	Highly variable genes	156.872	1.08184							ANKRD62	Other genes	4.6569	0.793063
			ARR3	Highly variable genes	0.978022	1.32499							ANKRD62P1-PARP4P3	Other genes	0.0920502	1.0028
			ARRB1	Other genes	15.5751	1.26127							ANKRD63	Other genes	0.0251046	0.958721
			ARRB2	Other genes	39.7619	0.310309							ANKRD65	Other genes	0.188285	0.85979
			ARRDC1	Other genes	55.0293	0.634888							ANKRD66	Other genes	0.0209205	0.967864
			ARRDC1-AS1	Highly variable genes	20.4725	0.630774							ANKRD7	Other genes	0.0627615	1.01643
			ARRDC2	Highly variable genes	32.641	1.00327							ANKRD9	Highly variable genes	0.292887	1.03006
			ARRDC3	Other genes	170.165	1.32626							ANKS1A	Highly variable genes	0.25523	1.06792
			ARRDC3-AS1	Highly variable genes	3.85714	0.834091							ANKS1B	Highly variable genes	0.23431	1.09236
			ARRDC4	Other genes	1.57143	1.55537							ANKS3	Other genes	0.757322	1.14125
			ARRDC5	Other genes	5.23077	0.597104							ANKS4B	Highly variable genes	0.179916	0.843839
			ARSA	Highly variable genes	90.011	0.799916							ANKS6	Other genes	1.24268	1.11019
			ARSB	Highly variable genes	12.7839	1.09052							ANKUB1	Other genes	0.0711297	0.873165
			ARSD	Highly variable genes	10.1172	1.39009							ANKZF1	Other genes	0.644351	0.972377
			ARSG	Other genes	19.1795	1.42031							ANLN	Other genes	0.552301	0.959851
			ARSK	Other genes	7.59707	0.810514							ANO1	Other genes	0.108787	0.875323
			ARV1	Highly variable genes	21.2491	0.855599							ANO1-AS2	Highly variable genes	0.0125523	0.995685
			ARVCF	Highly variable genes	0.032967	1.29251							ANO10	Other genes	0.782427	1.24619
			AS3MT	Highly variable genes	0.369963	1.18235							ANO2	Other genes	0.0627615	0.889837
			ASAH1	Other genes	54.4542	1.64228							ANO3	Other genes	0.158996	0.857105
			ASAH2	Other genes	0.186813	0.347607							ANO4	Other genes	0.0753138	0.865322
			ASAH2B	Highly variable genes	1.43956	0.286984							ANO5	Other genes	0.288703	0.934396
			ASAP1	Highly variable genes	26.5311	0.960336							ANO6	Other genes	3.78661	0.720204
			ASAP1-IT2	Other genes	0.0805861	1.02985							ANO7	Other genes	2.43096	0.691655
			ASAP2	Highly variable genes	0.03663	0.369309							ANO8	Highly variable genes	0.200837	0.930188
			ASB1	Highly variable genes	21.3223	1.05775							ANO9	Other genes	0.167364	1.21803
			ASB13	Other genes	1.36264	1.33539							ANP32A	Other genes	2.99163	0.953898
			ASB14	Other genes	2.81319	0.61112							ANP32A-IT1	Highly variable genes	7.7113	0.762282
			ASB16	Other genes	9.0696	0.778055							ANP32AP1	Non-highly variable genes_x000D_ in K562 marker genes	0.301255	1.04449
			ASB16-AS1	Highly variable genes	20.9744	0.921732							ANP32B	Highly variable genes	16.8703	0.89687
			ASB2	Highly variable genes	14.7363	1.5383							ANP32C	Highly variable genes	0.305439	1.19449
			ASB3	Other genes	50.5971	1.27966							ANP32D	Highly variable genes	0.0669456	1.35377
			ASB6	Highly variable genes	52.0952	0.870108							ANP32E	Highly variable genes	1.54812	1.1619
			ASB7	Highly variable genes	15.3956	1.18805							ANPEP	Other genes	0.138075	1.12775
			ASB8	Other genes	67.0586	1.3003							ANTXR1	Highly variable genes	0.276151	0.879892
			ASCC1	Other genes	72.8315	0.940331							ANTXR2	Other genes	1.32218	1.34351
			ASCC2	Highly variable genes	73.4799	0.852856							ANTXRL	Other genes	0.0460251	0.921384
			ASCC3	Highly variable genes	83.3114	1.24287							ANTXRLP1	Highly variable genes	0.0878661	1.01858
			ASF1A	Highly variable genes	133.894	1.09698							ANXA1	Other genes	5.58996	1.59153
			ASF1B	Highly variable genes	5.98535	1.42936							ANXA10	Other genes	0.0502092	0.913895
			ASH1L	Other genes	215.839	1.33629							ANXA11	Other genes	2.34728	0.982498
			ASH1L-AS1	Highly variable genes	10.4982	0.316798							ANXA13	Highly variable genes	0.0669456	0.881431
			ASH2L	Highly variable genes	50.663	1.49862							ANXA2	Highly variable genes	3.80753	1.4025
			ASL	Other genes	20.7253	1.15038							ANXA2P1	Other genes	2.91213	1.22752
			ASMTL	Other genes	0.0989011	0.303779							ANXA2P2	Other genes	2.40167	0.732313
			ASMTL-AS1	Other genes	0.014652	0.843413							ANXA2P3	Highly variable genes	1.31799	0.973022
			ASNA1	Highly variable genes	39.674	0.727767							ANXA2R	Highly variable genes	0.196653	1.15385
			ASNS	Highly variable genes	18.1465	0.969875							ANXA3	Highly variable genes	0.39749	1.65965
			ASNSD1	Other genes	68.4212	1.06066							ANXA4	Highly variable genes	0.150628	1.36041
			ASPDH	Highly variable genes	0.029304	0.796105							ANXA5	Other genes	0.953975	1.41315
			ASPH	Highly variable genes	14.6337	1.58805							ANXA6	Highly variable genes	0.117155	0.983106
			ASPHD2	Highly variable genes	2.21612	0.977853							ANXA7	Other genes	3.31381	1.06771
			ASPM	Other genes	0.010989	1.15763							ANXA9	Other genes	0.0251046	0.958721
			ASPSCR1	Highly variable genes	11.6703	0.740064							AOAH	Other genes	0.0334728	0.945149
			ASRGL1	Highly variable genes	0.373626	1.07019							AOC1	Other genes	0.041841	0.929442
			ASTE1	Other genes	55.8864	0.988466							AOC2	Other genes	0.112971	0.998402
			ASTL	Highly variable genes	0.622711	0.6303							AOC3	Other genes	0.0753138	0.9693
			ASTN2	Highly variable genes	1.15751	1.08313							AOC4P	Other genes	2.5523	0.721158
			ASUN	Highly variable genes	53.2015	1.48671							AOX1	Other genes	0.146444	0.742035
			ASXL1	Highly variable genes	35.7253	1.67539							AOX2P	Other genes	0.359833	0.942349
			ASXL2	Highly variable genes	44.4872	1.3241							AP1AR	Other genes	0.355649	1.00457
			ATAD1	Highly variable genes	109.114	1.33291							AP1B1	Other genes	1.26778	0.832437
			ATAD2	Highly variable genes	20.8901	1.13357							AP1B1P1	Other genes	0.0585774	0.898044
			ATAD2B	Other genes	63.5824	0.97464							AP1G1	Other genes	0.631799	0.974584
			ATAD3A	Other genes	3.52747	0.638769							AP1G2	Highly variable genes	0.60251	0.951984
			ATAD3B	Other genes	13.9817	0.844985							AP1M1	Highly variable genes	1.00837	1.05508
			ATAD3C	Highly variable genes	8.2674	0.583036							AP1M2	Highly variable genes	0.0460251	1.09699
			ATAD5	Other genes	23.3663	1.26559							AP1S1	Highly variable genes	1.51883	1.18662
			ATAT1	Highly variable genes	21.4029	0.776239							AP1S2	Other genes	0.422594	1.06784
			ATE1	Highly variable genes	38.3114	1.20244							AP1S3	Non-highly variable genes_x000D_ in K562 marker genes	1.38075	0.604283
			ATF1	Highly variable genes	44.9267	0.968643							AP2A1	Highly variable genes	1.75314	0.81474
			ATF2	Highly variable genes	86.1905	1.03643							AP2A2	Highly variable genes	0.535565	1.38678
			ATF3	Highly variable genes	13.2637	1.70729							AP2B1	Highly variable genes	5.46025	1.05988
			ATF4	Other genes	172.062	1.08946							AP2M1	Highly variable genes	5.60669	1.5424
			ATF5	Highly variable genes	7.00366	0.383813							AP2S1	Highly variable genes	6.74895	1.13624
			ATF6	Other genes	76.674	1.44277							AP3B1	Highly variable genes	0.589958	1.1792
			ATF6B	Highly variable genes	70.4725	0.693481							AP3B2	Other genes	0.0460251	1.09699
			ATF7	Other genes	40.6484	1.02735							AP3D1	Other genes	2.27615	1.01954
			ATF7IP	Other genes	380.388	0.88808							AP3M1	Highly variable genes	2.26778	0.982552
			ATF7IP2	Highly variable genes	50.9341	0.758718							AP3M2	Highly variable genes	0.648536	1.15743
			ATG10	Highly variable genes	11.1429	1.1343							AP3S1	Other genes	0.824268	1.33048
			ATG101	Other genes	31.6777	0.963658							AP4B1	Other genes	0.656904	1.02557
			ATG12	Highly variable genes	66.1575	0.800648							AP4B1-AS1	Highly variable genes	0.824268	0.729293
			ATG13	Highly variable genes	102.571	1.15949							AP4E1	Other genes	0.535565	1.10069
			ATG14	Highly variable genes	11.5201	0.987652							AP4M1	Other genes	0.351464	0.999907
			ATG16L1	Other genes	103.136	1.75622							AP4S1	Other genes	4.48954	0.707947
			ATG16L2	Other genes	67.293	0.662242							AP5B1	Highly variable genes	1.76569	0.82095
			ATG2A	Highly variable genes	29.6044	0.882959							AP5M1	Other genes	0.351464	1.10292
			ATG2B	Other genes	29.315	1.30585							AP5S1	Highly variable genes	0.644351	0.72803
			ATG3	Highly variable genes	90.0623	0.867474							AP5Z1	Other genes	0.790795	1.07442
			ATG4A	Highly variable genes	22.348	1.76591							APAF1	Other genes	0.58159	0.859806
			ATG4B	Highly variable genes	76.4542	1.35055							APBA1	Highly variable genes	0.138075	0.915185
			ATG4C	Highly variable genes	30.9524	2.27147							APBA2	Highly variable genes	0.861925	1.17822
			ATG4D	Other genes	14.5311	0.978736							APBA3	Highly variable genes	0.351464	1.22311
			ATG5	Highly variable genes	57.7546	0.92305							APBB1	Other genes	0.0878661	1.10656
			ATG7	Highly variable genes	34.5348	1.41469							APBB1IP	Other genes	0.0292887	0.951758
			ATG9A	Other genes	36.8132	1.03812							APBB2	Highly variable genes	0.401674	0.810565
			ATG9B	Highly variable genes	0.47619	0.729932							APBB3	Highly variable genes	0.263598	1.08754
			ATIC	Highly variable genes	81.1612	1.00283							APC	Other genes	0.644351	1.07826
			ATL1	Highly variable genes	4.82051	1.2497							APC2	Other genes	0.0878661	1.01858
			ATL2	Highly variable genes	28.3956	1.50554							APCDD1	Other genes	0.0627615	0.889837
			ATL3	Other genes	22.5971	1.50338							APCDD1L	Other genes	0.0376569	0.937427
			ATM	Highly variable genes	254.293	0.831908							APCDD1L-AS1	Other genes	0.0585774	0.898044
			ATMIN	Other genes	18.7363	1.13495							APCS	Highly variable genes	0.0502092	0.913895
			ATN1	Other genes	31.9011	0.537892							APEH	Other genes	1.51046	1.08134
			ATOX1	Highly variable genes	9.06593	0.313351							APELA	Highly variable genes	0.175732	0.935098
			ATP10A	Other genes	2.87912	1.342							APEX1	Other genes	3.46444	1.10534
			ATP10D	Highly variable genes	30.9011	0.923898							APEX2	Highly variable genes	0.414226	0.994238
			ATP11A	Other genes	10.7143	1.46752							APH1A	Highly variable genes	1.11715	1.175
			ATP11B	Highly variable genes	63.8828	0.86635							APH1B	Other genes	0.343096	1.39692
			ATP11C	Other genes	21.2821	1.32417							API5	Highly variable genes	0.686192	0.819765
			ATP13A1	Highly variable genes	27.2491	0.665781							APIP	Highly variable genes	0.74477	1.08156
			ATP13A2	Highly variable genes	29.8571	1.21396							APITD1	Highly variable genes	0.627615	1.10144
			ATP13A3	Highly variable genes	23.0696	1.28594							APITD1-CORT	Other genes	0.0167364	1.47739
			ATP13A4	Highly variable genes	0.717949	1.01343							APLF	Other genes	0.146444	0.742035
			ATP1A1	Other genes	186.656	0.992638							APLN	Highly variable genes	0.0460251	0.921384
			ATP1A1-AS1	Highly variable genes	70.2088	0.45198							APLNR	Other genes	0.0878661	1.10656
			ATP1A3	Other genes	4.4652	1.74488							APLP1	Highly variable genes	0.0669456	0.999515
			ATP1B1	Highly variable genes	4.91941	0.636012							APLP2	Highly variable genes	2.77406	1.24863
			ATP1B2	Highly variable genes	1.4652	1.02503							APMAP	Highly variable genes	0.251046	1.42289
			ATP1B3	Highly variable genes	94.63	1.06152							APOA1	Other genes	0.0502092	1.07426
			ATP23	Other genes	4.64103	1.02991							APOA1BP	Highly variable genes	2.3682	0.977293
			ATP2A1	Other genes	0.512821	0.389713							APOA2	Other genes	0.0543933	1.3486
			ATP2A2	Other genes	5.69231	0.799185							APOA4	Highly variable genes	0.0292887	0.951758
			ATP2A3	Highly variable genes	113.538	0.952077							APOA5	Highly variable genes	0.0376569	1.1539
			ATP2B1	Highly variable genes	83.7656	0.984663							APOB	Other genes	0.267782	1.09634
			ATP2B4	Highly variable genes	159.535	1.10355							APOBEC1	Other genes	0.0167364	0.979372
			ATP2C1	Highly variable genes	44.1392	1.19518							APOBEC2	Other genes	0.0669456	0.999515
			ATP2C2	Other genes	1.17949	1.02538							APOBEC3A	Other genes	0.60251	0.85468
			ATP4A	Highly variable genes	0.0659341	0.193696							APOBEC3A-B	Highly variable genes	0.0209205	0.967864
			ATP5A1	Other genes	482.952	1.17377							APOBEC3B	Other genes	0.0543933	1.3486
			ATP5B	Highly variable genes	706.377	0.75014							APOBEC3B-AS1	Other genes	0.0376569	0.937427
			ATP5C1	Other genes	163.234	1.10679							APOBEC3C	Other genes	0.656904	0.77103
			ATP5D	Other genes	38.1392	0.353188							APOBEC3D	Other genes	1.12134	0.807539
			ATP5E	Other genes	148.403	0.862574							APOBEC3F	Other genes	1.19665	0.770082
			ATP5EP2	Other genes	6.31502	0.191826							APOBEC3G	Other genes	0.0794979	0.955686
			ATP5F1	Other genes	206.326	0.817604							APOBEC3H	Other genes	1.85356	0.668018
			ATP5G1	Other genes	37.2821	0.467296							APOBEC4	Other genes	0.100418	0.820619
			ATP5G2	Highly variable genes	142.696	0.808014							APOBR	Highly variable genes_x000D_ in K562 marker genes	1.90795	0.680852
			ATP5G3	Other genes	114.956	0.983769							APOC1	Other genes	1.21339	1.65447
			ATP5H	Other genes	44.315	0.497571							APOC1P1	Other genes	7.02092	0.779948
			ATP5I	Other genes	24.5092	0.359444							APOC4	Other genes	1.27197	0.774111
			ATP5J	Other genes	62.3516	0.607613							APOD	Highly variable genes	0.0543933	0.906266
			ATP5J2	Other genes	33.5311	0.525467							APOE	Other genes	0.531381	1.88542
			ATP5J2-PTCD1	Other genes	93.5421	0.677235							APOF	Other genes	1.68201	0.605099
			ATP5L	Other genes	176.989	0.761092							APOH	Other genes	0.0167364	0.979372
			ATP5L2	Other genes	0.531136	0.0817054							APOL1	Other genes	0.811715	0.951373
			ATP5O	Highly variable genes	97.2015	0.660018							APOL2	Other genes	0.439331	0.930287
			ATP5S	Highly variable genes	25.3077	1.23585							APOL3	Other genes	0.0711297	0.873165
			ATP5SL	Highly variable genes	33.0916	1.11836							APOL4	Other genes	0.757322	0.88091
			ATP6AP1	Highly variable genes	144.311	1.09983							APOL5	Other genes	0.0502092	0.913895
			ATP6AP2	Highly variable genes	260.81	1.29068							APOL6	Highly variable genes	1.3431	0.722781
			ATP6V0A1	Highly variable genes	14.9377	2.16855							APOLD1	Highly variable genes	0.292887	1.20264
			ATP6V0A2	Other genes	36.1245	1.40083							APOM	Highly variable genes	0.280335	1.16482
			ATP6V0B	Other genes	91.5788	0.736098							APOO	Other genes	0.991632	1.04899
			ATP6V0C	Highly variable genes	33.315	0.159547							APOOL	Highly variable genes	1.22176	0.701388
			ATP6V0D1	Other genes	91.3187	1.0862							APOOP5	Other genes	0.16318	1.06518
			ATP6V0E1	Highly variable genes	241.029	0.886936							APOPT1	Other genes	2.49372	0.666341
			ATP6V0E2	Highly variable genes	93.5531	1.0898							APP	Other genes	0.100418	0.820619
			ATP6V0E2-AS1	Highly variable genes	1.25641	1.08776							APPBP2	Highly variable genes	0.472803	0.902017
			ATP6V1A	Highly variable genes	44.2527	1.17413							APPL1	Highly variable genes	0.594142	1.15021
			ATP6V1B2	Highly variable genes	71.0037	1.44495							APPL2	Highly variable genes	0.200837	1.2382
			ATP6V1C1	Other genes	36.1282	1.09175							APRT	Other genes	6.04184	1.17222
			ATP6V1C2	Highly variable genes	76.8791	0.502461							APTR	Other genes	0.502092	0.949774
			ATP6V1D	Other genes	52.326	1.1165							APTX	Highly variable genes	0.76569	1.0105
			ATP6V1E1	Other genes	78.5238	0.87282							AQP1	Highly variable genes_x000D_ in K562 marker genes	0.112971	1.39843
			ATP6V1F	Other genes	50.2747	0.517668							AQP10	Other genes	0.154812	1.24092
			ATP6V1G1	Highly variable genes	174.678	0.564948							AQP11	Highly variable genes	0.0627615	1.01643
			ATP6V1G2	Other genes	2.39927	1.21197							AQP2	Highly variable genes	0.0585774	1.03432
			ATP6V1G2-DDX39B	Highly variable genes	135.271	0.483991							AQP3	Other genes	0.912134	1.19485
			ATP6V1H	Highly variable genes	58.1355	1.43418							AQP4	Other genes	0.142259	0.85158
			ATP7A	Other genes	21.5458	1.50173							AQP4-AS1	Highly variable genes	0.154812	0.914803
			ATP8A1	Other genes	48.6593	0.949449							AQP5	Other genes	0.0251046	1.28652
			ATP8B1	Highly variable genes	11.8718	0.435535							AQP6	Other genes	0.0711297	0.873165
			ATP8B2	Highly variable genes	19.8645	1.05563							AQP7	Highly variable genes	0.0376569	0.937427
			ATP8B3	Highly variable genes	1.47985	1.5051							AQP7P1	Other genes	0.041841	1.12345
			ATP8B4	Other genes	0.0586081	1.10171							AQP7P3	Other genes	0.0292887	0.951758
			ATP8B5P	Highly variable genes	0.472527	0.140459							AQP8	Highly variable genes_x000D_ in K562 marker genes	0.0292887	0.951758
			ATP9A	Other genes	0.794872	1.34251							AQP9	Highly variable genes	0.0585774	1.17059
			ATP9B	Highly variable genes	39.6081	0.928538							AQPEP	Highly variable genes	0.154812	1.05457
			ATPAF1	Other genes	27.685	1.58469							AQR	Other genes	0.728033	1.09093
			ATPAF2	Other genes	10.5092	0.92686							AR	Other genes	1.27197	0.833214
			ATPIF1	Highly variable genes	87.4908	0.893655							ARAF	Highly variable genes	0.811715	0.963628
			ATR	Other genes	55.4286	0.968499							ARAP1	Other genes	0.920502	1.05644
			ATRAID	Other genes	107.897	0.649614							ARAP2	Highly variable genes	0.167364	0.92046
			ATRIP	Highly variable genes	28.4689	0.766273							ARAP3	Other genes	0.192469	1.13679
			ATRN	Other genes	20.4322	1.26601							ARC	Highly variable genes	0.0292887	0.951758
			ATRX	Other genes	261.341	0.764873							ARCN1	Highly variable genes	0.983264	1.15655
			ATXN1	Highly variable genes	37.6007	0.661849							AREG	Highly variable genes	0.167364	1.68564
			ATXN10	Highly variable genes	143.037	1.12658							AREL1	Highly variable genes	0.447699	1.41932
			ATXN1L	Highly variable genes	13.2381	1.67114							ARF1	Other genes	10.7364	1.13574
			ATXN2	Other genes	58.1795	1.41942							ARF3	Other genes	0.882845	0.923461
			ATXN2L	Highly variable genes	61.7582	0.756901							ARF4	Highly variable genes	1.41423	0.964131
			ATXN3	Other genes	31.1172	1.08816							ARF5	Highly variable genes	4.80753	1.1684
			ATXN7	Other genes	51.4029	0.806647							ARF6	Highly variable genes	0.748954	1.07244
			ATXN7L1	Highly variable genes	18.022	0.765426							ARFGAP1	Highly variable genes	1.50209	1.15933
			ATXN7L2	Highly variable genes	4.71062	1.19732							ARFGAP2	Highly variable genes	1.51883	1.13416
			ATXN7L3	Highly variable genes	9.89011	1.2465							ARFGAP3	Highly variable genes	0.585774	1.05298
			ATXN7L3B	Highly variable genes	71.5275	1.25568							ARFGEF1	Other genes	0.539749	1.05949
			AUH	Highly variable genes	17.304	1.01086							ARFGEF2	Highly variable genes	0.426778	0.86698
			AUP1	Highly variable genes	184.128	1.28578							ARFIP1	Highly variable genes	0.359833	1.12573
			AURKA	Other genes	2.63736	1.01798							ARFIP2	Highly variable genes	2.23013	1.10709
			AURKAIP1	Highly variable genes	50.5568	0.50215							ARFRP1	Other genes	1.71548	1.27842
			AURKAPS1	Highly variable genes	2.35531	1.05525							ARG1	Highly variable genes_x000D_ in K562 marker genes	0.133891	0.927884
			AURKB	Highly variable genes	0.996337	1.11702							ARG2	Other genes	0.665272	1.21085
			AUTS2	Highly variable genes	39.5568	1.26646							ARGFX	Highly variable genes	1.90377	0.789735
			AVEN	Other genes	1.36996	1.05462							ARGFXP2	Other genes	0.0585774	1.03432
			AVIL	Highly variable genes	1.17216	0.670459							ARGLU1	Highly variable genes	1.27197	0.993139
			AVL9	Highly variable genes	45.337	1.15767							ARHGAP1	Highly variable genes	0.76569	1.42539
			AVPI1	Highly variable genes	6.57875	1.52448							ARHGAP10	Other genes	0.0794979	1.05376
			AVPR2	Highly variable genes	0.010989	1.15763							ARHGAP11A	Other genes	1.23013	0.867823
			AXDND1	Other genes	0.047619	1.11832							ARHGAP11B	Highly variable genes	0.108787	0.944872
			AXIN1	Highly variable genes	49.011	0.871794							ARHGAP12	Highly variable genes	0.271967	1.15186
			AXL	Highly variable genes	4.05495	1.63623							ARHGAP15	Highly variable genes	0.167364	1.38807
			AZI2	Highly variable genes	60.4799	1.23094							ARHGAP17	Highly variable genes	0.635983	1.08975
			AZIN1	Highly variable genes	170.908	2.04526							ARHGAP18	Highly variable genes	0.552301	1.65847
			AZIN2	Other genes	12.8059	0.997317							ARHGAP19	Other genes	0.748954	1.22133
			B2M	Highly variable genes	22137.1	0.711014							ARHGAP19-SLIT1	Other genes	0.0125523	0.995685
			B3GALNT2	Highly variable genes	10.0842	1.36607							ARHGAP20	Other genes	0.129707	0.826875
			B3GALT2	Other genes	67.5714	1.69573							ARHGAP21	Highly variable genes	0.941423	1.02118
			B3GALT4	Highly variable genes	22.2198	0.814094							ARHGAP22	Other genes	0.895397	1.3726
			B3GALT6	Other genes	3.28938	1.37452							ARHGAP23	Other genes	0.0878661	0.842622
			B3GAT2	Other genes	3.97802	0.892643							ARHGAP24	Highly variable genes	0.359833	0.925678
			B3GAT3	Highly variable genes	41.1282	0.633465							ARHGAP25	Other genes	0.246862	1.4724
			B3GLCT	Highly variable genes	40.8535	1.6355							ARHGAP26	Other genes	0.694561	0.797373
			B3GNT2	Highly variable genes	66.0513	1.54691							ARHGAP26-AS1	Other genes	0.0209205	0.967864
			B3GNT5	Highly variable genes	5.55311	2.03221							ARHGAP27	Other genes	0.150628	1.02378
			B3GNT7	Other genes	3.54945	1.29369							ARHGAP28	Other genes	0.41841	0.872474
			B3GNT8	Highly variable genes	27.9048	0.863878							ARHGAP29	Other genes	0.288703	0.956361
			B3GNT9	Other genes	4.48352	1.03575							ARHGAP30	Other genes	0.0292887	0.951758
			B3GNTL1	Highly variable genes	19.8681	0.551888							ARHGAP31	Other genes	0.569038	0.648021
			B4GALNT3	Other genes	2.52747	1.04327							ARHGAP32	Other genes	0.32636	0.92867
			B4GALT1	Highly variable genes	190.978	0.758357							ARHGAP33	Highly variable genes	0.188285	0.933707
			B4GALT2	Highly variable genes	1.02198	1.08363							ARHGAP35	Other genes	0.774059	1.19497
			B4GALT3	Highly variable genes	66.9963	1.00248							ARHGAP36	Highly variable genes	0.0585774	0.898044
			B4GALT4	Other genes	40.0476	1.37735							ARHGAP39	Highly variable genes	0.230126	1.63163
			B4GALT5	Highly variable genes	6.15751	0.773707							ARHGAP4	Other genes	0.242678	1.25146
			B4GALT7	Highly variable genes	21.2198	1.15062							ARHGAP40	Other genes	0.0627615	1.01643
			B4GAT1	Highly variable genes	8.11722	1.20323							ARHGAP42	Other genes	0.121339	0.906994
			B9D1	Other genes	0.542125	1.11776							ARHGAP44	Highly variable genes	0.0878661	1.01858
			B9D2	Other genes	9.50916	0.64343							ARHGAP5	Highly variable genes	0.794979	1.11589
			BABAM1	Other genes	67.2967	0.665028							ARHGAP5-AS1	Other genes	0.138075	1.23403
			BACE1	Highly variable genes	5.75458	0.882164							ARHGAP6	Other genes	1.44351	0.993126
			BACH1	Highly variable genes	29.5055	1.99933							ARHGAP8	Highly variable genes	0.0125523	0.995685
			BACH2	Other genes	16.4835	1.28147							ARHGAP9	Highly variable genes	0.0711297	1.86849
			BAD	Other genes	12.9414	0.426001							ARHGDIA	Highly variable genes	3.68619	1.11953
			BAG1	Highly variable genes	20.1648	0.830459							ARHGDIB	Other genes	0.0920502	1.08646
			BAG2	Highly variable genes	14.989	1.68512							ARHGDIG	Highly variable genes	0.0376569	0.937427
			BAG3	Highly variable genes	2.68132	1.15887							ARHGEF1	Other genes	0.60251	1.11121
			BAG4	Highly variable genes	39.1978	0.994664							ARHGEF10	Highly variable genes	0.221757	0.960759
			BAG5	Other genes	47.7619	0.995502							ARHGEF10L	Other genes	0.0585774	1.17059
			BAG6	Other genes	25.1868	0.698643							ARHGEF11	Highly variable genes	0.422594	0.862901
			BAHD1	Other genes	4.27839	0.861255							ARHGEF12	Other genes	0.92887	1.09707
			BAIAP2	Highly variable genes	1.3956	0.638034							ARHGEF15	Other genes	0.0502092	0.913895
			BAIAP2L2	Other genes	0.0879121	1.08031							ARHGEF16	Other genes	0.0292887	0.951758
			BAIAP3	Other genes	4.11355	0.276929							ARHGEF17	Highly variable genes	0.16318	0.846166
			BAK1	Other genes	35.8938	0.527273							ARHGEF18	Highly variable genes	0.322176	1.28527
			BANF1	Highly variable genes	31.685	0.263496							ARHGEF19	Highly variable genes	0.338912	1.20014
			BANK1	Other genes	0.124542	1.05279							ARHGEF2	Highly variable genes_x000D_ in K562 marker genes	1.4477	1.26296
			BANP	Highly variable genes	24.0549	0.790545							ARHGEF25	Other genes	0.309623	1.41991
			BAP1	Highly variable genes	31.8864	1.09283							ARHGEF26	Other genes	0.138075	0.968326
			BARD1	Other genes	11.315	1.29758							ARHGEF26-AS1	Other genes	2.16736	0.906006
			BATF	Other genes	68.0806	0.742412							ARHGEF28	Other genes	0.150628	0.831418
			BAX	Other genes	12.4249	0.392134							ARHGEF3	Other genes	0.464435	0.969799
			BAZ1A	Highly variable genes	77.63	0.787002							ARHGEF3-AS1	Other genes	0.0334728	0.945149
			BAZ1B	Highly variable genes	65.4689	1.19232							ARHGEF33	Other genes	0.100418	0.896637
			BAZ2A	Highly variable genes	87.1538	1.09372							ARHGEF34P	Other genes	0.0292887	0.951758
			BAZ2B	Highly variable genes	159.568	1.36159							ARHGEF35	Other genes	0.0543933	0.906266
			BBC3	Other genes	0.388278	1.08243							ARHGEF37	Non-highly variable genes_x000D_ in K562 marker genes	0.100418	0.972656
			BBIP1	Other genes	161.161	0.587916							ARHGEF38	Other genes	0.213389	0.829296
			BBOF1	Other genes	7.00733	0.887951							ARHGEF38-IT1	Other genes	0.0292887	0.951758
			BBS1	Highly variable genes	25.5165	0.633266							ARHGEF39	Other genes	0.916318	0.933038
			BBS10	Highly variable genes	8.02198	2.00738							ARHGEF4	Highly variable genes	0.108787	0.944872
			BBS12	Highly variable genes	22.2381	2.28714							ARHGEF40	Other genes	0.167364	1.17552
			BBS2	Highly variable genes	81.6703	1.17111							ARHGEF5	Other genes	0.0167364	0.979372
			BBS4	Highly variable genes	22.1758	1.25121							ARHGEF6	Other genes	0.410042	0.77865
			BBS7	Other genes	16.2674	1.50786							ARHGEF7	Other genes	0.8159	1.01648
			BBS9	Highly variable genes	22.2381	0.952059							ARHGEF7-AS1	Other genes	0.0209205	0.967864
			BBX	Highly variable genes	130.41	1.10028							ARHGEF9	Other genes	0.154812	0.868215
			BCAP29	Other genes	47.5128	1.49315							ARHGEF9-IT1	Highly variable genes	0.0209205	0.967864
			BCAP31	Highly variable genes	173.051	0.768332							ARID1A	Highly variable genes	2.60251	1.14953
			BCAR3	Other genes	0.216117	1.09236							ARID1B	Highly variable genes	0.669456	1.1925
			BCAS2	Highly variable genes	86.0549	0.895467							ARID2	Highly variable genes	0.686192	1.25704
			BCAS3	Other genes	59.6264	1.31531							ARID3A	Other genes	1.74477	1.1724
			BCAS4	Other genes	28.6447	0.661698							ARID3B	Other genes	0.535565	0.957641
			BCAT1	Other genes	0.021978	0.906939							ARID3C	Highly variable genes	0.0292887	0.951758
			BCAT2	Other genes	20.5055	0.923733							ARID4A	Other genes	0.552301	1.04841
			BCCIP	Other genes	72.5238	0.61944							ARID4B	Other genes	1.02929	1.01635
			BCDIN3D	Other genes	16.3004	0.864052							ARID5A	Other genes	0.217573	0.881142
			BCDIN3D-AS1	Other genes	9.60073	0.543456							ARID5B	Highly variable genes	0.468619	0.827283
			BCKDHA	Highly variable genes	61.326	0.773275							ARIH1	Highly variable genes	0.711297	1.12187
			BCKDHB	Highly variable genes	22.7656	1.23293							ARIH2	Other genes	4.10042	1.10855
			BCKDK	Highly variable genes in_x000D_ T cell receptor signaling pathway	28.1758	1.14466							ARIH2OS	Other genes	2.04603	0.744484
			BCL10	Other genes	46.1209	1.12822							ARL1	Other genes	1	0.995501
			BCL11B	Highly variable genes	71.0403	0.6506							ARL10	Other genes	0.0585774	0.898044
			BCL2	Highly variable genes	74.6447	1.35765							ARL11	Highly variable genes	2.25523	0.816669
			BCL2A1	Other genes	35.6227	1.73758							ARL13A	Other genes	0.041841	1.12345
			BCL2L1	Highly variable genes	87.4725	0.759997							ARL13B	Other genes	0.451883	0.938401
			BCL2L11	Other genes	23.1429	1.20347							ARL14	Other genes	0.0334728	0.945149
			BCL2L12	Highly variable genes	20.4872	0.329257							ARL14EP	Non-highly variable genes_x000D_ in K562 marker genes	0.284519	0.924526
			BCL2L13	Highly variable genes	37.3516	1.09831							ARL15	Other genes	0.0878661	0.842622
			BCL2L15	Other genes	1.39927	1.01476							ARL16	Other genes	2.5523	0.811717
			BCL2L2-PABPN1	Highly variable genes	15.2601	0.384957							ARL17A	Other genes	2.33473	0.892577
			BCL3	Highly variable genes	10.7912	1.19739							ARL17B	Highly variable genes	0.16318	0.977572
			BCL6	Highly variable genes	18.8791	1.57538							ARL2	Highly variable genes	2.12552	1.10516
			BCL7B	Other genes	51.7399	1.27405							ARL2BP	Highly variable genes	1.00418	1.16626
			BCL7C	Other genes	9.44689	0.356652							ARL3	Highly variable genes	0.694561	1.17618
			BCL9	Other genes	9.49451	0.565633							ARL4A	Other genes	3.46862	1.23839
			BCL9L	Highly variable genes	17.315	0.885367							ARL4C	Other genes	0.117155	0.855096
			BCLAF1	Highly variable genes	248.436	1.07369							ARL4D	Highly variable genes	0.0460251	0.921384
			BCO2	Highly variable genes	0.468864	1.01659							ARL5A	Other genes	3.06695	1.06581
			BCOR	Other genes	32.37	1.18436							ARL5B	Highly variable genes	0.196653	0.838004
			BCORL1	Highly variable genes	14.5971	0.945427							ARL6	Highly variable genes	0.129707	1.16928
			BCORP1	Other genes	9.13553	1.50024							ARL6IP1	Highly variable genes	2.9749	1.53191
			BCR	Highly variable genes	9.59341	0.950779							ARL6IP4	Highly variable genes	4.58159	1.04318
			BCRP3	Highly variable genes	0.871795	1.29561							ARL6IP5	Other genes	0.39749	1.42386
			BCS1L	Highly variable genes	28.3736	1.05106							ARL6IP6	Other genes	0.878661	0.919978
			BDH1	Highly variable genes	21.4359	1.29719							ARL8A	Highly variable genes_x000D_ in K562 marker genes	0.146444	0.841389
			BDH2	Highly variable genes	29.1685	1.04499							ARL8B	Highly variable genes	0.912134	1.06773
			BDNF	Highly variable genes	0.018315	1.27484							ARL9	Highly variable genes	0.0334728	1.18962
			BDNF-AS	Other genes	0.652015	1.10361							ARMC1	Other genes	0.870293	1.13188
			BDP1	Highly variable genes	101.901	0.926871							ARMC10	Other genes	1.82427	0.888757
			BECN1	Highly variable genes	124.286	1.3							ARMC12	Other genes	0.0167364	0.979372
			BEND3	Highly variable genes	0.304029	1.0432							ARMC2	Highly variable genes	0.133891	0.927884
			BEND3P3	Other genes	0.538462	1.31526							ARMC2-AS1	Other genes	0.0711297	1.20494
			BEST1	Highly variable genes	2	0.317092							ARMC3	Highly variable genes	0.146444	0.891066
			BEST4	Highly variable genes	1.4359	1.24575							ARMC4	Other genes	0.0753138	1.07328
			BET1	Highly variable genes	60.2564	1.41625							ARMC5	Highly variable genes	0.485356	0.851302
			BET1L	Other genes	120.777	1.29497							ARMC6	Highly variable genes	1.41423	1.05206
			BEX2	Highly variable genes	18.337	0.63411							ARMC7	Highly variable genes	0.635983	1.785
			BEX4	Other genes	33.9304	1.10151							ARMC8	Other genes	1.02929	1.10279
			BEX5	Highly variable genes	5.78022	0.650368							ARMC9	Other genes	1.30544	0.737657
			BFAR	Highly variable genes	57.1758	1.02343							ARMCX1	Other genes	0.0627615	0.889837
			BFSP2	Other genes	1.32967	1.42578							ARMCX2	Highly variable genes	0.0878661	1.01858
			BGLAP	Highly variable genes	5.97436	0.620607							ARMCX3	Other genes	0.25523	1.22152
			BHLHE40	Other genes	120.527	1.92638							ARMCX4	Highly variable genes	0.384937	0.75584
			BHLHE40-AS1	Other genes	10.8645	0.370065							ARMCX5	Highly variable genes	0.167364	1.17552
			BICD1	Highly variable genes	9.31136	0.703941							ARMCX6	Highly variable genes	0.661088	1.42676
			BICD2	Highly variable genes	10.4799	1.00586							ARMS2	Highly variable genes	0.0334728	1.18962
			BICDL1	Other genes	13.2894	1.04404							ARNT	Other genes	0.535565	1.15178
			BID	Highly variable genes	39.5421	0.723786							ARNT2	Other genes	0.0920502	0.835493
			BIK	Other genes	2.05495	1.02939							ARNTL	Other genes	0.0794979	0.857614
			BIN1	Highly variable genes	109.377	0.634292							ARNTL2	Highly variable genes	0.736402	0.913495
			BIN2	Other genes	528.223	1.04295							ARNTL2-AS1	Other genes	0.0627615	1.14302
			BIN3	Highly variable genes	33.0916	0.908085							ARPC1A	Highly variable genes	1.95816	0.99792
			BIN3-IT1	Highly variable genes	1.07326	1.13632							ARPC1B	Highly variable genes	14.3849	1.13747
			BIRC2	Highly variable genes	89.2161	1.50325							ARPC2	Highly variable genes	4.37238	1.03843
			BIRC3	Other genes	125.352	2.17092							ARPC3	Highly variable genes	5.37657	1.10024
			BIRC5	Highly variable genes	0.043956	0.944402							ARPC4	Highly variable genes	1.4728	1.13484
			BIRC6	Highly variable genes	149.571	1.20667							ARPC5	Highly variable genes	1.27615	1.19402
			BIVM	Highly variable genes	23.989	1.03585							ARPC5L	Highly variable genes	5.94142	1.25282
			BIVM-ERCC5	Highly variable genes	90.5861	1.24149							ARPP19	Other genes	1.159	1.06503
			BLCAP	Highly variable genes	71.4396	1.21062							ARPP21	Other genes	0.188285	0.896748
			BLK	Highly variable genes	27.641	1.19788							ARR3	Highly variable genes	0.0292887	0.951758
			BLM	Highly variable genes	24.9194	1.2121							ARRB1	Other genes	0.719665	1.28755
			BLMH	Other genes	36.0403	1.89295							ARRB2	Highly variable genes	0.242678	0.951954
			BLOC1S1	Other genes	45.674	0.444834							ARRDC1	Highly variable genes	0.966527	1.44732
			BLOC1S1-RDH5	Other genes	38.1575	0.37169							ARRDC2	Other genes	0.280335	1.62063
			BLOC1S2	Highly variable genes	74.5201	0.768119							ARRDC3	Other genes	0.656904	0.969887
			BLOC1S3	Highly variable genes	32.3663	1.09317							ARRDC3-AS1	Non-highly variable genes_x000D_ in K562 marker genes	1.38494	0.68952
			BLOC1S4	Highly variable genes	25.0476	0.993158							ARRDC4	Other genes	0.1841	0.985007
			BLOC1S5	Highly variable genes	44.2894	1.07747							ARRDC5	Other genes	1.14644	0.829605
			BLOC1S5-TXNDC5	Highly variable genes	27.6447	1.41033							ARSA	Other genes	1.16318	0.815889
			BLOC1S6	Other genes	73.0586	1.55293							ARSB	Other genes	0.502092	0.817054
			BLVRA	Highly variable genes	14.4029	0.856181							ARSD	Other genes	0.560669	1.02821
			BLVRB	Highly variable genes	13.9267	1.22533							ARSE	Other genes	0.230126	0.789258
			BLZF1	Other genes	39.37	1.5656							ARSF	Other genes	0.104603	0.958484
			BMF	Highly variable genes	0.326007	0.943716							ARSG	Other genes	0.217573	0.881142
			BMI1	Highly variable genes	32.7985	1.41307							ARSH	Other genes	0.0167364	0.979372
			BMP1	Highly variable genes	1.94139	1.6196							ARSI	Other genes	0.0669456	0.881431
			BMP2K	Other genes	3.44322	1.07751							ARSJ	Other genes	0.112971	0.798387
			BMP6	Highly variable genes	1.57875	0.826258							ARSK	Other genes	0.631799	0.682541
			BMP8A	Other genes	4.3956	1.14966							ART1	Other genes	0.0125523	0.995685
			BMP8B	Other genes	3.31868	0.633224							ART3	Highly variable genes	0.112971	0.865059
			BMPR1A	Highly variable genes	1.15385	0.890871							ART4	Other genes	0.0794979	1.05376
			BMPR1B	Highly variable genes	0.0769231	1.0451							ART5	Other genes	0.0543933	0.906266
			BMPR2	Highly variable genes	31.8901	1.73262							ARTN	Highly variable genes_x000D_ in K562 marker genes	0.0543933	0.906266
			BMS1	Highly variable genes	49.9817	1.00004							ARV1	Other genes	1.37657	1.38828
			BMS1P20	Highly variable genes	7.1978	1.21452							ARVCF	Other genes	1.13389	0.989964
			BMS1P21	Other genes	0.0622711	0.96449							ARX	Other genes	0.0627615	0.889837
			BMS1P4	Other genes	18.674	0.831828							ASAH1	Other genes	0.60251	0.943138
			BMS1P6	Highly variable genes	0.03663	0.877225							ASAH2	Other genes	0.0669456	0.881431
			BMT2	Highly variable genes	15.4652	1.0723							ASAP1	Other genes	0.594142	0.907236
			BMX	Other genes	0.018315	1.27484							ASAP1-IT1	Other genes	0.0251046	0.958721
			BNIP1	Highly variable genes	26.8242	0.948067							ASAP1-IT2	Other genes	3.8159	0.770403
			BNIP2	Other genes	156.15	1.29261							ASAP2	Highly variable genes_x000D_ in K562 marker genes	0.150628	0.879509
			BNIP3	Highly variable genes	25.1538	0.95351							ASAP3	Highly variable genes	0.230126	1.19592
			BNIP3L	Highly variable genes	56.011	1.09306							ASB1	Non-highly variable genes_x000D_ in K562 marker genes	0.853556	1.06442
			BNIPL	Highly variable genes	0.260073	1.08854							ASB10	Other genes	0.0543933	0.906266
			BOD1	Highly variable genes	17.293	1.32204							ASB11	Other genes	3.53556	0.688282
			BOD1L1	Other genes	68.6044	1.09049							ASB12	Other genes	0.0251046	0.958721
			BOLA1	Other genes	14.7473	0.834463							ASB13	Other genes	0.200837	0.964411
			BOLA2	Other genes	5.72161	0.194012							ASB14	Highly variable genes	0.121339	0.845463
			BOLA3	Highly variable genes	9.17949	0.539161							ASB15	Other genes	0.0669456	1.23568
			BOLA3-AS1	Other genes	6.95238	1.09205							ASB16	Other genes	0.108787	1.01442
			BOP1	Highly variable genes	4.06227	0.311877							ASB16-AS1	Other genes	1.2887	0.894196
			BORA	Other genes	28.2381	1.64924							ASB17	Other genes	0.0334728	0.945149
			BORCS5	Other genes	34.359	0.680891							ASB18	Other genes	0.0376569	0.937427
			BORCS6	Highly variable genes	32.2015	0.915944							ASB2	Highly variable genes	0.0753138	0.9693
			BORCS7	Other genes	43.4579	1.02945							ASB3	Other genes	0.167364	1.13301
			BORCS7-ASMT	Other genes	22.3553	0.57725							ASB4	Other genes	0.435146	0.742846
			BORCS8	Other genes	17.5201	0.610975							ASB5	Other genes	0.0753138	0.9693
			BORCS8-MEF2B	Highly variable genes	13.9817	0.771767							ASB6	Other genes	0.887029	0.921387
			BPGM	Highly variable genes	21.3883	1.45882							ASB7	Other genes	0.238494	0.965148
			BPHL	Highly variable genes	7.32601	1.26493							ASB8	Other genes	1.69038	0.940372
			BPNT1	Other genes	17.3333	1.09505							ASB9	Highly variable genes	0.041841	0.929442
			BPTF	Other genes	104.535	0.862302							ASB9P1	Non-highly variable genes_x000D_ in K562 marker genes	0.041841	1.12345
			BRAF	Highly variable genes	16.2637	0.498338							ASCC1	Highly variable genes	1.16318	0.964007
			BRAP	Highly variable genes	42.4176	1.21441							ASCC2	Other genes	0.719665	1.05294
			BRAT1	Highly variable genes	35.2491	1.38185							ASCC3	Highly variable genes	0.824268	1.01786
			BRCA1	Highly variable genes	7.24176	1.41896							ASCL1	Highly variable genes	0.138075	1.07461
			BRCA2	Highly variable genes	5.2381	1.66247							ASCL2	Other genes	0.0878661	1.28252
			BRCC3	Highly variable genes	35.4396	0.965031							ASCL3	Highly variable genes	0.0167364	0.979372
			BRD1	Other genes	24.4396	1.30694							ASCL4	Other genes	0.0585774	1.03432
			BRD2	Highly variable genes	188.553	0.82389							ASCL5	Highly variable genes	0.0292887	0.951758
			BRD3	Other genes	71.9414	1.17933							ASF1A	Highly variable genes	1.02929	1.28477
			BRD4	Other genes	10.641	0.603468							ASF1B	Highly variable genes	1.05021	1.25398
			BRD7	Highly variable genes	17.9853	0.515606							ASGR1	Other genes	0.108787	1.22307
			BRD7P3	Highly variable genes	0.571429	1.18264							ASGR2	Highly variable genes	0.0460251	0.921384
			BRD8	Other genes	54.4615	1.41752							ASH1L	Highly variable genes	0.761506	1.13844
			BRD9	Highly variable genes	26.2198	0.941942							ASH1L-AS1	Highly variable genes_x000D_ in K562 marker genes	0.32636	1.136
			BRDT	Other genes	0.0732601	1.0699							ASH2L	Highly variable genes	2.3431	1.17256
			BRE	Other genes	91.3187	0.952737							ASIC1	Other genes	0.34728	1.25646
			BRE-AS1	Other genes	10.2344	0.256913							ASIC2	Highly variable genes	0.0627615	1.01643
			BRF1	Highly variable genes	9.47619	0.84891							ASIC3	Non-highly variable genes_x000D_ in K562 marker genes	0.112971	1.19842
			BRF2	Other genes	18.1429	1.21354							ASIC4	Non-highly variable genes_x000D_ in K562 marker genes	0.861925	0.996277
			BRI3	Other genes	5.31502	0.465445							ASIC5	Other genes	0.0502092	0.913895
			BRI3BP	Other genes	4.00366	0.626485							ASL	Other genes	2.2887	0.911658
			BRICD5	Highly variable genes	5.96703	0.345119							ASMT	Highly variable genes	0.16318	0.802364
			BRIP1	Other genes	3.4652	1.62115							ASMTL	Other genes	0.25523	1.29833
			BRIX1	Other genes	52.9817	0.829158							ASMTL-AS1	Other genes	0.748954	0.788206
			BRK1	Other genes	149.923	0.77541							ASNA1	Highly variable genes_x000D_ in K562 marker genes	0.966527	0.930182
			BRMS1	Highly variable genes	60.0183	0.830072							ASNS	Other genes	5.94561	1.70018
			BRMS1L	Other genes	8	1.6243							ASNSD1	Other genes	0.322176	0.92131
			BROX	Highly variable genes	9.77289	0.624083							ASPA	Other genes	0.0543933	0.906266
			BRPF1	Highly variable genes	24.9853	1.24895							ASPDH	Non-highly variable genes_x000D_ in K562 marker genes	0.0125523	0.995685
			BRPF3	Highly variable genes	14.4029	1.50039							ASPG	Other genes	0.0376569	0.937427
			BRSK1	Highly variable genes	0.029304	1.15808							ASPH	Other genes	0.702929	0.848654
			BRWD1	Other genes	137.106	1.06539							ASPHD1	Other genes	0.0753138	0.865322
			BRWD3	Highly variable genes	20.7912	0.764015							ASPHD2	Highly variable genes	0.0878661	0.842622
			BSCL2	Highly variable genes	13.8974	1.71974							ASPM	Other genes	1.97908	1.26306
			BSDC1	Other genes	91.4982	1.10787							ASPN	Other genes	0.0920502	1.0028
			BSG	Highly variable genes	167.286	0.57837							ASPRV1	Other genes	0.041841	0.929442
			BST2	Highly variable genes	94.5788	1.04688							ASPSCR1	Highly variable genes	0.824268	0.927684
			BTAF1	Highly variable genes	126.223	1.35656							ASRGL1	Highly variable genes	0.878661	1.0865
			BTBD1	Highly variable genes	49.652	1.75042							ASS1	Highly variable genes	0.138075	1.39346
			BTBD10	Highly variable genes	47.7912	1.61362							ASTE1	Other genes	0.138075	1.12775
			BTBD11	Highly variable genes	14.4652	2.15013							ASTL	Other genes	0.0334728	0.945149
			BTBD18	Other genes	0.871795	1.01366							ASTN1	Other genes	0.230126	0.992588
			BTBD2	Other genes	9.27106	0.675824							ASTN2	Other genes	1.21757	0.960782
			BTBD6	Highly variable genes	4.44322	0.913761							ASUN	Highly variable genes	0.686192	1.00825
			BTBD7	Other genes	20.1355	1.28354							ASXL1	Highly variable genes	1.52301	1.0915
			BTBD8	Other genes	1.86081	0.852293							ASXL2	Other genes	0.723849	1.06503
			BTBD9	Highly variable genes	17.6154	0.895278							ASXL3	Other genes	0.146444	0.891066
			BTD	Other genes	20.3333	1.32601							ASZ1	Other genes	0.723849	0.669755
			BTF3	Other genes	312.527	0.763232							ATAD1	Highly variable genes	0.481172	0.871798
			BTF3L4	Other genes	69.7399	0.834628							ATAD2	Other genes	1.31381	1.05978
			BTF3P11	Highly variable genes	0.014652	0.843413							ATAD2B	Highly variable genes	0.589958	0.915962
			BTG1	Highly variable genes	708.564	1.48329							ATAD3A	Other genes	2.79498	1.03897
			BTG2	Highly variable genes	251.773	2.92869							ATAD3B	Other genes	2.15063	0.992762
			BTG3	Highly variable genes	32.7179	1.18189							ATAD3C	Highly variable genes	1.27197	0.9097
			BTLA	Highly variable genes	21.348	1.68017							ATAD5	Other genes	0.832636	1.19122
			BTN2A1	Highly variable genes	53.685	1.04559							ATAT1	Other genes	0.25523	0.914322
			BTN2A2	Other genes	12.1209	1.22485							ATCAY	Other genes	1.69038	0.600199
			BTN2A3P	Highly variable genes	0.142857	0.302092							ATE1	Other genes	0.280335	0.845743
			BTN3A1	Highly variable genes	214.773	1.17143							ATE1-AS1	Highly variable genes	0.0292887	0.951758
			BTN3A2	Highly variable genes	227.549	1.15377							ATF1	Other genes	0.882845	1.45317
			BTN3A3	Highly variable genes	111.209	1.13204							ATF2	Highly variable genes	0.874477	0.938757
			BTRC	Highly variable genes	21.9817	1.02316							ATF3	Highly variable genes	0.476987	1.35188
			BUB1	Highly variable genes	7.93407	1.70936							ATF4	Highly variable genes	10.523	1.25243
			BUB1B	Highly variable genes	1.34799	1.01464							ATF5	Highly variable genes	1.75732	1.69135
			BUB3	Highly variable genes	273.418	1.14931							ATF6	Other genes	1.33473	1.13612
			BUD13	Other genes	27.1026	1.05404							ATF6B	Other genes	0.979079	0.840463
			BUD31	Highly variable genes	84.4212	0.588361							ATF7	Highly variable genes	0.405858	0.959608
			BYSL	Other genes	22.8938	1.17062							ATF7IP	Highly variable genes	0.895397	1.06901
			BZW1	Highly variable genes	93.0916	0.424906							ATF7IP2	Non-highly variable genes_x000D_ in K562 marker genes	0.958159	1.12926
			BZW2	Highly variable genes	27.9634	1.1751							ATG10	Other genes	0.824268	1.00584
			C10orf105	Other genes	3.24176	1.35193							ATG101	Other genes	0.8159	1.02865
			C10orf12	Other genes	9.67766	0.914054							ATG12	Highly variable genes	1.89958	0.993321
			C10orf128	Highly variable genes	46.4689	0.568834							ATG13	Other genes	0.861925	1.43408
			C10orf2	Highly variable genes	3.12088	1.35983							ATG14	Highly variable genes	1.72803	0.762036
			C10orf25	Other genes	7.62271	1.05346							ATG16L1	Highly variable genes	0.34728	1.06473
			C10orf35	Highly variable genes	10.4286	0.734878							ATG16L2	Other genes	0.104603	1.2491
			C10orf54	Highly variable genes	300.7	1.05715							ATG2A	Other genes	0.389121	0.959324
			C10orf76	Highly variable genes	25.4908	0.966141							ATG2B	Highly variable genes	0.41841	0.844811
			C10orf88	Other genes	14.4469	1.58764							ATG3	Highly variable genes	1.70711	1.05853
			C10orf95	Other genes	7.46886	0.371416							ATG4A	Highly variable genes	0.292887	1.22421
			C11orf1	Other genes	7.08059	0.589208							ATG4B	Highly variable genes	1.50209	1.35261
			C11orf21	Other genes	32.9853	0.637105							ATG4C	Other genes	0.322176	1.26611
			C11orf24	Other genes	9.61905	0.870606							ATG4D	Other genes	0.493724	0.969435
			C11orf49	Highly variable genes	32.4725	0.781343							ATG5	Highly variable genes	0.824268	0.657151
			C11orf54	Highly variable genes	32.7473	1.21908							ATG7	Highly variable genes	0.238494	1.07639
			C11orf57	Other genes	20.37	1.0066							ATG9A	Other genes	1.18828	1.03639
			C11orf58	Highly variable genes	206.315	0.812469							ATG9B	Highly variable genes	0.16318	0.93377
			C11orf63	Other genes	11.7509	1.39372							ATHL1	Other genes	1.14226	1.35064
			C11orf65	Highly variable genes	11.5861	0.682733							ATIC	Highly variable genes	2.41841	0.956288
			C11orf68	Highly variable genes	7.97802	1.03867							ATL1	Other genes	0.0920502	1.08646
			C11orf71	Highly variable genes	12.359	0.983348							ATL2	Other genes	0.476987	0.786693
			C11orf74	Other genes	0.619048	1.24233							ATL3	Other genes	1.87029	1.00565
			C11orf80	Highly variable genes	8.50916	0.489756							ATM	Other genes	1.38075	0.945252
			C11orf95	Highly variable genes	1.86447	1.50841							ATMIN	Other genes	0.979079	0.908302
			C12orf10	Other genes	30.0733	1.2145							ATN1	Highly variable genes	0.820084	0.808469
			C12orf29	Highly variable genes	24.9853	0.772753							ATOH1	Other genes	0.0209205	1.36328
			C12orf4	Highly variable genes	16.0842	1.70564							ATOH7	Other genes	0.0376569	0.937427
			C12orf40	Highly variable genes	1.32234	1.16286							ATOH8	Other genes	0.112971	0.931731
			C12orf42	Highly variable genes	0.586081	1.0294							ATOX1	Other genes	2.53975	0.949702
			C12orf43	Highly variable genes	19.8462	1.12866							ATP10A	Highly variable genes	0.0543933	0.906266
			C12orf45	Highly variable genes	9.04396	1.50775							ATP10B	Other genes	0.138075	1.07461
			C12orf49	Other genes	12.1502	1.54508							ATP10D	Highly variable genes	0.192469	0.812749
			C12orf57	Highly variable genes	27.1685	0.587677							ATP11A	Other genes	0.648536	1.06854
			C12orf60	Other genes	2.75092	1.4242							ATP11A-AS1	Highly variable genes	0.58159	1.01684
			C12orf65	Highly variable genes	38.6703	0.804105							ATP11AUN	Other genes	0.0460251	1.09699
			C12orf66	Other genes	6.93407	1.27663							ATP11B	Other genes	0.824268	0.879589
			C12orf73	Highly variable genes	12.4982	0.811094							ATP11C	Highly variable genes	0.916318	0.769775
			C12orf75	Highly variable genes	83.0183	1.08452							ATP12A	Highly variable genes	0.0962343	1.06718
			C12orf76	Other genes	15.5348	1.20155							ATP13A1	Other genes	1.73222	1.11369
			C14orf1	Highly variable genes	51.3919	0.842013							ATP13A2	Other genes	0.74477	0.958899
			C14orf119	Other genes	99.1905	1.04806							ATP13A3	Other genes	0.882845	0.989675
			C14orf159	Other genes	103.348	0.704647							ATP13A4	Other genes	0.0878661	1.01858
			C14orf166	Other genes	78.2198	0.62973							ATP13A5	Highly variable genes	0.083682	0.849967
			C14orf178	Other genes	5.76557	0.125319							ATP1A1	Highly variable genes	5.13389	1.07639
			C14orf2	Highly variable genes	57.8059	0.787505							ATP1A1-AS1	Other genes	0.209205	1.62203
			C14orf28	Other genes	12.7949	1.69328							ATP1A2	Other genes	0.502092	0.783874
			C14orf37	Highly variable genes	9.86813	0.198605							ATP1A3	Other genes	0.0460251	0.921384
			C14orf80	Highly variable genes	6.02198	1.22339							ATP1A4	Other genes	0.0878661	0.930603
			C14orf93	Highly variable genes	5.72527	1.53185							ATP1B1	Non-highly variable genes_x000D_ in K562 marker genes	0.158996	0.992587
			C15orf38-AP3S2	Other genes	27.0586	1.18064							ATP1B2	Highly variable genes	0.217573	0.818965
			C15orf39	Other genes	4.2381	0.879778							ATP1B3	Other genes	3.83264	1.30869
			C15orf40	Highly variable genes	23.8388	0.789499							ATP1B4	Non-highly variable genes_x000D_ in K562 marker genes	0.443515	0.740037
			C15orf41	Highly variable genes	8.80952	1.08353							ATP2A1	Other genes	0.117155	0.855096
			C15orf52	Other genes	0.252747	1.0173							ATP2A2	Highly variable genes_x000D_ in K562 marker genes	1.70711	1.01834
			C15orf53	Highly variable genes	10.3114	0.884196							ATP2A3	Other genes	0.217573	1.2542
			C15orf56	Highly variable genes	0.0659341	1.24928							ATP2B1	Other genes	0.962343	1.00691
			C15orf57	Other genes	39.0366	1.05876							ATP2B2	Other genes	0.179916	0.80483
			C15orf61	Highly variable genes	11.8974	0.901543							ATP2B3	Other genes	0.150628	0.927599
			C15orf62	Highly variable genes	0.043956	1.05472							ATP2B4	Highly variable genes	0.853556	0.868729
			C16orf45	Highly variable genes	3.24542	1.02451							ATP2C1	Other genes	0.803347	1.09161
			C16orf46	Other genes	0.479853	1.1332							ATP2C2	Highly variable genes	0.0711297	0.983757
			C16orf52	Other genes	2.18681	0.664568							ATP4A	Other genes	0.0669456	1.1176
			C16orf54	Other genes	186.473	0.947357							ATP4B	Highly variable genes	0.0753138	0.865322
			C16orf58	Highly variable genes	23.2857	0.780678							ATP5A1	Highly variable genes	10.7029	1.04345
			C16orf62	Highly variable genes	41.4872	1.20803							ATP5B	Highly variable genes	27.2092	1.19466
			C16orf70	Other genes	16.967	1.15382							ATP5C1	Highly variable genes	4.0795	1.12407
			C16orf71	Highly variable genes	0.234432	0.886057							ATP5D	Highly variable genes	7.50628	1.1614
			C16orf72	Highly variable genes	23.674	2.32411							ATP5E	Other genes	3.50628	1.11939
			C16orf74	Other genes	0.043956	1.05472							ATP5EP2	Other genes	2.33473	0.917132
			C16orf86	Highly variable genes	2.94139	0.767558							ATP5F1	Other genes	20.251	1.00819
			C16orf87	Other genes	19.315	0.96965							ATP5G1	Other genes	13.2552	0.981992
			C16orf91	Highly variable genes	16.4689	0.836329							ATP5G2	Highly variable genes_x000D_ in K562 marker genes	10.8285	1.00996
			C16orf95	Highly variable genes	1.24908	1.18887							ATP5G3	Other genes	29.1632	1.16652
			C17orf107	Highly variable genes	0.025641	1.33871							ATP5H	Highly variable genes	3.43096	0.928062
			C17orf50	Highly variable genes	1.13553	1.26358							ATP5I	Highly variable genes	15.7238	1.07349
			C17orf51	Highly variable genes	0.399267	1.01388							ATP5J	Other genes	13.8117	1.04952
			C17orf58	Other genes	7.39927	1.62226							ATP5J2	Other genes	13.1841	0.993683
			C17orf62	Other genes	168.502	0.731766							ATP5L	Other genes	11.1967	0.95856
			C17orf67	Highly variable genes	1.87179	0.7123							ATP5L2	Highly variable genes_x000D_ in K562 marker genes	5.60669	0.900427
			C17orf75	Highly variable genes	21.5201	1.02171							ATP5O	Other genes	12.1297	1.15012
			C17orf80	Highly variable genes	26.7985	1.30986							ATP5S	Highly variable genes	4.93724	0.805682
			C17orf97	Highly variable genes	0.673993	1.01425							ATP5SL	Highly variable genes	1.29289	1.24871
			C18orf21	Highly variable genes	31.707	1.00062							ATP6AP1	Highly variable genes	2.42678	1.1029
			C18orf25	Other genes	39.8462	1.21923							ATP6AP1L	Highly variable genes	0.0334728	1.85153
			C18orf32	Highly variable genes	97.6996	0.728434							ATP6AP2	Highly variable genes	0.669456	1.12255
			C18orf54	Highly variable genes	5.337	1.25729							ATP6V0A1	Other genes	2.69038	1.08565
			C18orf8	Other genes	112.96	0.960472							ATP6V0A2	Other genes	0.895397	1.02022
			C19orf12	Other genes	28.6227	0.912681							ATP6V0A4	Highly variable genes	0.041841	0.929442
			C19orf24	Other genes	26.1062	0.589553							ATP6V0B	Other genes	11.3808	1.03819
			C19orf25	Other genes	27.5055	0.829442							ATP6V0C	Other genes	7.06695	0.800162
			C19orf35	Other genes	0.681319	0.939273							ATP6V0CP3	Highly variable genes	0.297071	0.910301
			C19orf43	Other genes	40.5897	0.320855							ATP6V0D1	Other genes	1.01255	1.36304
			C19orf44	Highly variable genes	5.15385	0.431832							ATP6V0D2	Other genes	0.192469	0.776744
			C19orf47	Highly variable genes	8.69963	1.0824							ATP6V0E1	Highly variable genes	2.69038	0.985423
			C19orf48	Other genes	38.3516	1.13501							ATP6V0E2	Highly variable genes	0.230126	1.95115
			C19orf52	Other genes	13.1612	0.750014							ATP6V0E2-AS1	Other genes	0.142259	1.10836
			C19orf53	Highly variable genes	45.6813	0.422197							ATP6V1A	Other genes	1.4728	0.985365
			C19orf54	Other genes	6.46154	1.09653							ATP6V1B1	Highly variable genes	0.0753138	0.9693
			C19orf60	Other genes	95.9194	0.420974							ATP6V1B2	Other genes	1.16736	1.20921
			C19orf66	Other genes	146.784	0.766684							ATP6V1C1	Other genes	0.807531	1.00873
			C19orf70	Other genes	25.6777	0.451215							ATP6V1C2	Highly variable genes	0.167364	0.87795
			C19orf71	Other genes	0.271062	0.789868							ATP6V1D	Highly variable genes	0.560669	1.18278
			C19orf73	Other genes	1.3663	0.659117							ATP6V1E1	Highly variable genes	3.15063	1.19578
			C1D	Highly variable genes	16.5861	0.342396							ATP6V1E2	Highly variable genes_x000D_ in K562 marker genes	0.112971	1.73179
			C1GALT1	Highly variable genes	85.0073	1.10437							ATP6V1F	Highly variable genes	9.97908	1.19914
			C1GALT1C1	Highly variable genes	39.7656	1.32709							ATP6V1G1	Other genes	3.8159	1.32964
			C1orf109	Highly variable genes	21.989	1.43597							ATP6V1G2	Other genes	0.0502092	0.913895
			C1orf112	Other genes	13.4725	1.45119							ATP6V1G3	Highly variable genes	0.0543933	0.906266
			C1orf122	Other genes	5.72161	0.475621							ATP6V1H	Other genes	0.619247	1.15611
			C1orf123	Highly variable genes	32.5128	0.900185							ATP7A	Highly variable genes	0.539749	0.857079
			C1orf131	Other genes	35.1392	1.13278							ATP7B	Other genes	0.39749	1.29123
			C1orf145	Other genes	0.0769231	0.790833							ATP8A1	Other genes	0.200837	0.895965
			C1orf159	Highly variable genes	15.0989	0.809237							ATP8A2	Other genes	0.100418	0.820619
			C1orf162	Highly variable genes	10.9231	1.96154							ATP8B1	Other genes	0.995816	0.63793
			C1orf174	Highly variable genes	35.696	0.985986							ATP8B2	Other genes	0.623431	0.755363
			C1orf186	Highly variable genes	0.021978	1.19148							ATP8B3	Other genes	0.0711297	0.873165
			C1orf198	Other genes	3.66667	1.62602							ATP8B4	Non-highly variable genes_x000D_ in K562 marker genes	0.297071	0.867916
			C1orf204	Highly variable genes	6.85714	0.63117							ATP8B5P	Highly variable genes	0.238494	0.742654
			C1orf21	Highly variable genes	3.81319	1.26577							ATP9A	Other genes	0.196653	1.04857
			C1orf216	Highly variable genes	35.8938	1.49321							ATP9B	Highly variable genes	0.188285	0.970665
			C1orf228	Highly variable genes	4.86447	1.33501							ATPAF1	Highly variable genes	0.493724	1.2178
			C1orf27	Other genes	37.2674	1.51564							ATPAF2	Other genes	0.322176	1.15118
			C1orf35	Highly variable genes	10.2344	0.46314							ATPIF1	Other genes	21.1046	0.977541
			C1orf43	Other genes	120.476	1.29578							ATR	Highly variable genes	0.690377	0.924496
			C1orf50	Other genes	18.6117	0.777831							ATRAID	Highly variable genes	2.33054	1.4854
			C1orf52	Other genes	57.3993	0.88658							ATRIP	Other genes	0.330544	1.08403
			C1orf54	Other genes	2.78022	0.678773							ATRN	Other genes	2.33054	0.846895
			C1orf56	Other genes	108.912	0.453984							ATRNL1	Highly variable genes	0.25523	0.735121
			C1orf61	Highly variable genes	4.08059	0.517477							ATRX	Other genes	0.966527	1.05331
			C1orf74	Other genes	3.2674	1.0193							ATXN1	Other genes	0.351464	0.9484
			C1QBP	Highly variable genes	76.3297	0.778632							ATXN10	Other genes	1.17573	1.03155
			C1QL3	Highly variable genes	1.8315	1.20368							ATXN1L	Highly variable genes	0.384937	1.00118
			C1QTNF3	Highly variable genes	5.42491	1.357							ATXN2	Other genes	1.42259	1.24901
			C1QTNF6	Highly variable genes	1.67766	1.11571							ATXN2L	Other genes	2.35565	0.881018
			C1QTNF9B-AS1	Highly variable genes	0.278388	1.04263							ATXN3	Highly variable genes	2.00418	0.829193
			C1R	Other genes	4.24176	1.28703							ATXN3L	Other genes	0.0585774	1.17059
			C1RL	Other genes	14.2857	0.545416							ATXN7	Highly variable genes	0.535565	0.978076
			C1RL-AS1	Other genes	15.6154	0.46714							ATXN7L1	Highly variable genes	0.439331	1.25586
			C1S	Other genes	1.68132	0.463623							ATXN7L2	Other genes	0.230126	1.19592
			C2	Other genes	0.589744	0.281459							ATXN7L3	Highly variable genes	0.443515	0.945982
			C20orf194	Other genes	11.6117	0.949051							ATXN7L3B	Other genes	0.891213	1.18651
			C20orf196	Other genes	19.5604	0.958898							ATXN8OS	Highly variable genes	1.25523	0.996146
			C20orf197	Other genes	0.380952	0.732789							AUH	Highly variable genes_x000D_ in K562 marker genes	0.175732	1.1758
			C20orf24	Other genes	59.4432	0.640957							AUNIP	Highly variable genes	0.728033	1.0699
			C20orf27	Highly variable genes	31.2821	0.662171							AUP1	Highly variable genes	7.29707	1.18649
			C20orf96	Other genes	3.46154	1.05119							AURKA	Highly variable genes	1.9749	1.83178
			C21orf2	Other genes	18.5714	0.685138							AURKAIP1	Highly variable genes	8.30126	1.10847
			C21orf33	Highly variable genes	38.0696	0.691675							AURKAPS1	Highly variable genes	0.39749	1.07018
			C21orf58	Other genes	4.50549	1.15793							AURKB	Highly variable genes_x000D_ in K562 marker genes	2.14644	1.53034
			C21orf59	Highly variable genes	51.4835	0.886626							AURKC	Other genes	0.16318	1.87792
			C21orf62	Other genes	1.00366	1.20669							AUTS2	Highly variable genes	0.271967	0.91515
			C21orf62-AS1	Highly variable genes	1.24542	0.907209							AVEN	Other genes	0.439331	1.26888
			C21orf91	Other genes	82.2857	1.39424							AVIL	Highly variable genes	0.0543933	0.906266
			C21orf91-OT1	Other genes	2.89744	0.25667							AVL9	Other genes	0.242678	1.22423
			C22orf15	Highly variable genes	0.150183	0.251342							AVP	Highly variable genes	0.0209205	0.967864
			C22orf23	Highly variable genes	0.271062	1.0685							AVPI1	Other genes	0.292887	1.18106
			C22orf24	Highly variable genes	1.51282	1.02672							AVPR1A	Other genes	0.263598	0.792257
			C22orf29	Other genes	19.8828	1.38108							AVPR1B	Other genes	0.0125523	0.995685
			C22orf34	Highly variable genes	2.2674	0.453261							AVPR2	Other genes	0.0627615	0.889837
			C22orf39	Highly variable genes	36.8022	1.02541							AWAT1	Other genes	0.0376569	0.937427
			C22orf46	Other genes	2.39194	1.31151							AWAT2	Highly variable genes	0.0585774	0.898044
			C2CD2	Highly variable genes	11.0769	0.739638							AXDND1	Other genes	0.121339	1.09158
			C2CD2L	Highly variable genes	5.13553	1.06756							AXIN1	Other genes	0.958159	0.945027
			C2CD3	Other genes	22.4872	1.3578							AXIN2	Highly variable genes	0.376569	0.820195
			C2CD4D	Highly variable genes	3.17216	0.387986							AXL	Other genes	0.305439	1.11261
			C2CD5	Highly variable genes	35.7253	1.21522							AZGP1	Other genes	0.041841	0.929442
			C2orf15	Highly variable genes	4.24542	1.00388							AZGP1P1	Other genes	0.0251046	0.958721
			C2orf27A	Highly variable genes	1.92308	0.964305							AZI2	Other genes	1.0251	0.946242
			C2orf42	Highly variable genes	19.7912	1.20458							AZIN1	Highly variable genes	1.05858	1.00828
			C2orf47	Highly variable genes	21.1502	1.05249							AZU1	Highly variable genes	0.0502092	1.07426
			C2orf49	Other genes	9.40659	1.33209							B2M	Highly variable genes	3.24268	1.04803
			C2orf61	Other genes	77.1062	0.211258							B3GALNT1	Other genes	0.108787	1.50126
			C2orf68	Highly variable genes	61.8352	0.920191							B3GALNT2	Non-highly variable genes_x000D_ in K562 marker genes	0.899582	0.958247
			C2orf69	Other genes	37.7143	1.38927							B3GALT1	Other genes	0.32636	0.721344
			C2orf74	Other genes	7.88278	0.788849							B3GALT2	Other genes	0.0962343	0.987501
			C2orf76	Highly variable genes	4.05861	0.579823							B3GALT4	Other genes	0.0376569	0.937427
			C2orf81	Highly variable genes	1.56777	1.12192							B3GALT5	Other genes	0.0376569	0.937427
			C2orf88	Highly variable genes	3.04029	1.18599							B3GALT6	Other genes	0.832636	0.918129
			C3AR1	Other genes	76.8864	1.32973							B3GALTL	Highly variable genes	0.200837	0.690624
			C3orf18	Highly variable genes	15.8498	0.945301							B3GAT1	Other genes	0.0920502	1.08646
			C3orf33	Other genes	9.05495	1.21193							B3GAT2	Other genes	0.179916	0.882848
			C3orf35	Highly variable genes	1.10989	0.732656							B3GAT3	Highly variable genes	1.07113	0.838982
			C3orf38	Highly variable genes	47.8315	1.23919							B3GNT1	Other genes	0.238494	1.52138
			C3orf52	Highly variable genes	2.80952	1.01859							B3GNT2	Other genes	0.238494	0.909524
			C3orf58	Highly variable genes	14.348	0.976873							B3GNT3	Highly variable genes	0.405858	0.859074
			C3orf62	Highly variable genes	5.69597	1.61897							B3GNT4	Other genes	0.083682	1.03548
			C3orf67	Other genes	0.010989	1.15763							B3GNT5	Highly variable genes	0.263598	0.792257
			C3orf70	Other genes	0.018315	0.659558							B3GNT6	Other genes	3.07113	1.10126
			C4A	Highly variable genes	0.652015	0.674724							B3GNT7	Highly variable genes	0.401674	0.723281
			C4B-2	Highly variable genes	0.410256	1.01818							B3GNT8	Highly variable genes	0.0753138	1.48919
			C4orf19	Other genes	3.39927	1.22549							B3GNT9	Highly variable genes	0.083682	1.221
			C4orf26	Other genes	0.021978	0.539316							B3GNTL1	Other genes	0.251046	1.44902
			C4orf3	Highly variable genes	197.582	0.85622							B4GALNT1	Other genes	0.364017	0.799683
			C4orf32	Highly variable genes	7.62271	1.44581							B4GALNT2	Highly variable genes	0.0502092	0.913895
			C4orf33	Highly variable genes	5.97436	0.967582							B4GALNT3	Highly variable genes	0.083682	1.03548
			C4orf46	Other genes	9.48718	1.64116							B4GALNT4	Highly variable genes	0.493724	1.10491
			C4orf48	Highly variable genes	5.37729	0.217412							B4GALT1	Other genes	0.460251	1.11542
			C5	Highly variable genes	0.85348	1.15648							B4GALT1-AS1	Highly variable genes	0.0376569	0.937427
			C5orf15	Highly variable genes	86.2967	1.38284							B4GALT2	Highly variable genes	1.0795	1.09581
			C5orf22	Highly variable genes	43.7729	1.20801							B4GALT3	Highly variable genes	1.49372	1.19044
			C5orf24	Highly variable genes	49.2198	1.07066							B4GALT4	Other genes	0.175732	1.37638
			C5orf30	Highly variable genes	4.24908	1.58233							B4GALT5	Other genes	1.04184	0.91311
			C5orf34	Highly variable genes	8.98168	1.8694							B4GALT6	Highly variable genes	0.171548	0.907523
			C5orf42	Other genes	23.8535	1.85582							B4GALT7	Highly variable genes	0.464435	1.22525
			C5orf45	Highly variable genes	125.949	0.484004							B9D1	Highly variable genes	0.263598	1.309
			C5orf51	Other genes	36.978	1.16378							B9D2	Other genes	0.401674	1.52338
			C5orf56	Other genes	139.758	0.641932							BAALC	Other genes	0.0711297	0.873165
			C5orf58	Other genes	27.0806	0.338972							BAALC-AS1	Other genes	0.0292887	0.951758
			C5orf63	Other genes	15.7326	0.83562							BAALCOS	Other genes	0.0167364	0.979372
			C5orf66	Other genes	14.348	0.320181							BAAT	Highly variable genes	0.188285	0.822831
			C6orf1	Highly variable genes	32.2308	0.729211							BABAM1	Other genes	2.78243	1.1053
			C6orf106	Highly variable genes	22.1648	1.70507							BACE1	Other genes	0.192469	0.848754
			C6orf120	Other genes	32.0952	1.04678							BACE1-AS	Other genes	0.0627615	1.01643
			C6orf136	Other genes	17.8974	0.880522							BACE2	Highly variable genes	0.531381	0.956933
			C6orf163	Other genes	1.13187	0.728456							BACH1	Other genes	0.460251	1.23842
			C6orf201	Other genes	41.1905	0.89012							BACH1-IT2	Other genes	0.0627615	1.01643
			C6orf203	Other genes	10.619	0.77364							BACH2	Highly variable genes	0.439331	0.865173
			C6orf226	Other genes	4.59707	0.452106							BAD	Highly variable genes	0.393305	1.47092
			C6orf25	Highly variable genes	0.0732601	0.168166							BAG1	Other genes	2.08787	1.03864
			C6orf47	Other genes	50.7363	1.23436							BAG2	Highly variable genes	0.83682	0.99893
			C6orf48	Highly variable genes	65.044	0.61951							BAG3	Other genes	1.61925	1.31709
			C6orf52	Highly variable genes	0.673993	0.988025							BAG4	Highly variable genes	0.67364	0.981562
			C6orf62	Highly variable genes	418.806	1.29984							BAG5	Highly variable genes	0.83682	1.18772
			C6orf89	Highly variable genes	98.7253	1.18525							BAG6	Highly variable genes	3.23849	1.06507
			C7orf13	Other genes	2.20513	1.78422							BAGE	Other genes	0.0878661	1.45848
			C7orf25	Other genes	120.505	0.511463							BAHCC1	Highly variable genes	0.34728	0.873009
			C7orf26	Highly variable genes	13.9817	0.507984							BAHD1	Other genes	0.481172	1.0349
			C7orf31	Other genes	4.74725	1.29111							BAI1	Other genes	0.0292887	0.951758
			C7orf43	Other genes	4.98168	0.527391							BAI2	Other genes	0.083682	0.942726
			C7orf49	Other genes	46.9634	0.734059							BAI3	Highly variable genes	0.16318	0.93377
			C7orf50	Other genes	39.3919	0.669369							BAIAP2	Other genes	1.03766	1.19488
			C7orf55-LUC7L2	Highly variable genes	79.8242	0.605157							BAIAP2-AS1	Other genes	2.159	0.834374
			C7orf61	Highly variable genes	0.14652	1.26154							BAIAP2L1	Other genes	0.958159	1.0247
			C7orf73	Highly variable genes	73.8022	1.08439							BAIAP2L2	Highly variable genes	0.23431	0.751346
			C8orf31	Highly variable genes	0.326007	1.01365							BAIAP3	Highly variable genes	0.083682	1.03548
			C8orf33	Highly variable genes	51.0513	1.49377							BAK1	Highly variable genes	0.456067	1.45083
			C8orf37	Highly variable genes	5.0989	2.03157							BAMBI	Other genes	1.08787	1.61489
			C8orf37-AS1	Other genes	0.245421	1.04158							BANCR	Other genes	0.0962343	0.987501
			C8orf44	Highly variable genes	4.99267	0.322468							BANF1	Other genes	3.80753	0.992847
			C8orf44-SGK3	Highly variable genes	65.6923	1.12069							BANF2	Other genes	0.0125523	0.995685
			C8orf46	Highly variable genes	6.91575	1.66316							BANK1	Highly variable genes	0.175732	0.854865
			C8orf58	Other genes	3.74725	1.35682							BANP	Highly variable genes	0.631799	1.11643
			C8orf59	Highly variable genes	27.2747	0.448534							BAP1	Other genes	0.916318	1.0489
			C8orf76	Other genes	22.1062	1.07974							BARD1	Other genes	0.439331	0.930287
			C8orf82	Highly variable genes	0.875458	0.922292							BARHL1	Other genes	0.0878661	0.930603
			C8orf88	Highly variable genes	1.58974	0.962456							BARHL2	Other genes	0.0125523	0.995685
			C9orf139	Other genes	0.186813	1.2473							BARX1	Highly variable genes	0.041841	0.929442
			C9orf142	Other genes	145.15	0.390157							BARX2	Highly variable genes	0.0585774	1.03432
			C9orf16	Highly variable genes	42.9084	0.381085							BASP1	Other genes	0.100418	1.04867
			C9orf3	Highly variable genes	6.41392	1.47021							BASP1P1	Highly variable genes	0.0209205	0.967864
			C9orf40	Highly variable genes	0.6337	1.30816							BATF	Highly variable genes	0.0209205	1.36328
			C9orf64	Other genes	10.4689	1.5273							BATF2	Highly variable genes	0.133891	1.20309
			C9orf66	Highly variable genes	4.99267	0.745206							BATF3	Other genes	0.0794979	1.2499
			C9orf69	Highly variable genes	14.0659	1.13054							BAX	Highly variable genes	1.50209	0.781173
			C9orf72	Other genes	16.6777	1.64618							BAZ1A	Other genes	2.21339	1.05745
			C9orf78	Other genes	244.172	0.799716							BAZ1B	Other genes	4.8159	1.01188
			C9orf84	Other genes	2.08425	0.608536							BAZ2A	Other genes	1.12134	0.917803
			C9orf85	Highly variable genes	8.20879	0.90222							BAZ2B	Highly variable genes	1.06695	0.932568
			CA10	Highly variable genes	2.99267	1.19288							BBC3	Highly variable genes	0.619247	1.26729
			CA11	Highly variable genes	8.21978	1.87926							BBIP1	Highly variable genes	0.535565	1.17221
			CA13	Highly variable genes	2.78755	1.15131							BBOX1	Highly variable genes	0.0627615	1.14302
			CA14	Highly variable genes	2.71062	1.16679							BBS1	Other genes	0.158996	1.08291
			CA2	Highly variable genes	25.6996	1.01973							BBS10	Highly variable genes_x000D_ in K562 marker genes	0.179916	0.882848
			CA5B	Other genes	28.5897	1.22323							BBS12	Highly variable genes	0.209205	1.16577
			CA5BP1	Highly variable genes	11.7399	0.563151							BBS2	Highly variable genes_x000D_ in K562 marker genes	0.129707	1.05514
			CA6	Highly variable genes	0.245421	1.16452							BBS4	Other genes	0.786611	1.26806
			CAAP1	Highly variable genes	26.0623	1.19341							BBS5	Other genes	0.949791	0.8896
			CAB39	Highly variable genes	54.9634	1.87169							BBS7	Highly variable genes	0.468619	0.947602
			CAB39L	Other genes	8.01465	1.63834							BBS9	Other genes	0.125523	1.30987
			CABIN1	Highly variable genes	49.5824	0.918204							BBX	Other genes	0.585774	1.01635
			CABLES2	Other genes	1.92674	1.27812							BCAM	Non-highly variable genes_x000D_ in K562 marker genes	0.0460251	0.921384
			CABP2	Highly variable genes	0.014652	0.843413							BCAN	Highly variable genes	0.0627615	0.889837
			CABP4	Other genes	1.45421	1.01497							BCAP29	Other genes	1.85356	1.21142
			CABP7	Highly variable genes	8.4652	0.48566							BCAP31	Other genes	7.74477	0.955155
			CACFD1	Highly variable genes	5.19048	1.44087							BCAR1	Highly variable genes	0.41841	0.955462
			CACNA1A	Other genes	0.157509	1.20506							BCAR3	Other genes	0.167364	1.04799
			CACNA1C	Other genes	4.39194	0.384493							BCAR4	Other genes	0.0543933	0.906266
			CACNA1C-AS1	Highly variable genes	3.53114	0.589068							BCAS1	Highly variable genes	0.380753	0.919737
			CACNA1F	Highly variable genes	1.337	1.2189							BCAS2	Highly variable genes	1.64435	1.10205
			CACNA1H	Highly variable genes	0.0989011	1.33593							BCAS3	Other genes	0.121339	1.09158
			CACNA1I	Highly variable genes	0.648352	1.01331							BCAS4	Highly variable genes	0.0669456	0.881431
			CACNA2D1	Highly variable genes	0.120879	1.01805							BCAT1	Highly variable genes	2.79498	1.14447
			CACNA2D2	Other genes	13.3846	1.32252							BCAT2	Highly variable genes	1.94979	1.2384
			CACNA2D4	Highly variable genes	23.1319	0.641527							BCCIP	Other genes	3.49372	1.04467
			CACNB1	Highly variable genes	22.6667	1.60142							BCDIN3D	Other genes	0.485356	1.00116
			CACNB2	Highly variable genes	2.5641	1.37668							BCDIN3D-AS1	Other genes	0.32636	1.02291
			CACNB3	Highly variable genes	1.5641	1.17076							BCHE	Highly variable genes	0.125523	0.954527
			CACTIN	Highly variable genes	12.5861	1.74873							BCKDHA	Other genes	0.694561	1.47329
			CACTIN-AS1	Highly variable genes	5.9707	1.35401							BCKDHB	Other genes	0.857741	0.815638
			CACUL1	Other genes	88.5861	1.21283							BCKDK	Other genes	0.857741	0.964371
			CACYBP	Highly variable genes	89.2198	0.648615							BCL10	Other genes	0.439331	0.904241
			CAD	Highly variable genes	18.4689	1.16376							BCL11A	Other genes	0.313808	0.905299
			CADM1	Highly variable genes	3.87179	1.16406							BCL11B	Other genes	0.351464	0.639354
			CALCOCO1	Highly variable genes	96.7253	0.979476							BCL2	Other genes	0.251046	0.82206
			CALCOCO2	Highly variable genes	167.956	1.10027							BCL2A1	Other genes	0.0251046	0.958721
			CALD1	Other genes	1.50549	1.41042							BCL2L1	Other genes	3.51883	1.0039
			CALHM2	Other genes	79.044	0.876174							BCL2L10	Highly variable genes	0.0209205	0.967864
			CALM1	Other genes	1064.26	0.66304							BCL2L11	Highly variable genes_x000D_ in K562 marker genes	0.790795	1.5554
			CALM2	Other genes	551.234	0.915013							BCL2L12	Highly variable genes_x000D_ in K562 marker genes	2.33473	1.1059
			CALM3	Other genes	74.9084	0.445539							BCL2L13	Highly variable genes	1.51883	1.1314
			CALML4	Other genes	4.71795	0.934305							BCL2L14	Other genes	0.133891	1.25814
			CALR	Highly variable genes	253.667	0.674506							BCL2L15	Highly variable genes	0.686192	0.638822
			CALU	Highly variable genes	66.4103	1.58203							BCL2L2	Highly variable genes	0.439331	1.21679
			CAMK1	Other genes	8.80586	1.3126							BCL3	Highly variable genes	0.0878661	1.28252
			CAMK1D	Highly variable genes	30.3443	0.878678							BCL6	Highly variable genes_x000D_ in K562 marker genes	0.112971	1.06507
			CAMK2D	Highly variable genes	83.8059	0.983247							BCL6B	Highly variable genes	0.142259	1.46786
			CAMK2G	Other genes	83.9377	0.992029							BCL7A	Other genes	0.698745	1.07759
			CAMK2N1	Other genes	0.835165	0.612258							BCL7B	Other genes	0.74477	1.0066
			CAMK4	Highly variable genes	153.769	0.862129							BCL7C	Highly variable genes	1.21339	0.912273
			CAMKK1	Highly variable genes	4.30037	1.50297							BCL9	Other genes	0.217573	1.19203
			CAMKK2	Highly variable genes	17.37	1.56717							BCL9L	Highly variable genes	0.476987	0.998639
			CAMKMT	Other genes	10.3516	1.09507							BCLAF1	Other genes	2.18828	1.24635
			CAMLG	Highly variable genes	39.6996	0.747059							BCMO1	Highly variable genes	0.0543933	0.906266
			CAMSAP1	Other genes	10.1978	1.1301							BCO2	Highly variable genes	0.460251	1.04163
			CAMTA1	Other genes	33.1832	0.705984							BCOR	Other genes	0.970711	1.05999
			CAMTA2	Highly variable genes	26.315	0.541042							BCORL1	Other genes	0.485356	1.00116
			CAND1	Highly variable genes	84.7436	1.09439							BCORP1	Highly variable genes	0.133891	0.927884
			CAND2	Other genes	1.4652	1.04029							BCR	Highly variable genes	0.384937	1.12385
			CANT1	Highly variable genes	11.5421	0.383976							BCRP2	Highly variable genes	0.0460251	1.09699
			CANX	Other genes	347.114	1.06027							BCRP3	Other genes	0.0376569	1.58683
			CAP1	Highly variable genes	610.297	0.904297							BCS1L	Highly variable genes	1.63598	0.982632
			CAPG	Other genes	50.7546	1.20091							BCYRN1	Other genes	14.3556	1.85854
			CAPN1	Highly variable genes	80.2637	0.91781							BDH1	Other genes	0.0753138	0.865322
			CAPN10	Other genes	17.044	1.03131							BDH2	Highly variable genes	0.769874	0.786108
			CAPN12	Highly variable genes	47.7509	0.661312							BDKRB1	Other genes	0.0502092	1.23463
			CAPN14	Other genes	0.487179	1.28269							BDKRB2	Other genes	0.0920502	0.919147
			CAPN15	Highly variable genes	7.21978	0.710006							BDNF	Other genes	0.188285	0.822831
			CAPN2	Highly variable genes	219.817	1.29978							BDNF-AS	Other genes	0.359833	0.708959
			CAPN3	Highly variable genes	10.2747	1.25292							BDP1	Other genes	1.03766	0.951699
			CAPN7	Other genes	48.381	1.04012							BEAN1	Highly variable genes	0.0878661	0.842622
			CAPNS1	Highly variable genes	15.4945	0.721972							BECN1	Other genes	0.665272	1.27351
			CAPRIN1	Highly variable genes	151.139	1.80373							BECN1P1	Other genes	0.0209205	0.967864
			CAPRIN2	Other genes	21.3114	1.0962							BEGAIN	Other genes	0.041841	0.929442
			CAPS	Highly variable genes	9.7619	0.593725							BEND2	Other genes	0.832636	0.716281
			CAPS2	Highly variable genes	0.626374	1.10523							BEND3	Other genes	0.221757	0.808852
			CAPZA1	Highly variable genes	485.663	1.08495							BEND3P3	Other genes	0.723849	0.754456
			CAPZA2	Other genes	153.374	0.981431							BEND4	Other genes	0.280335	0.800161
			CAPZB	Other genes	260.773	0.569217							BEND5	Other genes	0.0292887	0.951758
			CARD10	Non-highly variable genes in_x000D_ T cell receptor signaling pathway	48.1465	0.498317							BEND6	Highly variable genes	0.0669456	0.881431
			CARD11	Other genes	82.2161	0.768609							BEND7	Other genes	0.142259	1.15972
			CARD14	Other genes	4.96703	0.502247							BEST1	Other genes	0.0460251	0.921384
			CARD16	Other genes	35.2894	0.341166							BEST2	Other genes	0.0251046	0.958721
			CARD17	Other genes	6.81685	0.5091							BEST3	Other genes	0.238494	0.881713
			CARD19	Highly variable genes	11.1941	0.481828							BEST4	Highly variable genes	0.0502092	0.913895
			CARD6	Other genes	2.19048	1.47714							BET1	Other genes	0.899582	1.23312
			CARD8	Other genes	146.549	0.917351							BET1L	Other genes	1.43096	1.02193
			CARD8-AS1	Other genes	26.9414	0.918924							BEX1	Highly variable genes	0.0209205	0.967864
			CARD9	Highly variable genes	3.1978	0.406905							BEX2	Highly variable genes_x000D_ in K562 marker genes	0.0502092	1.07426
			CARF	Other genes	34.8864	1.37307							BEX4	Other genes	1.33473	1.55447
			CARHSP1	Other genes	14.1172	0.453716							BEX5	Highly variable genes	0.0292887	0.951758
			CARM1	Other genes	3.96703	0.41001							BFAR	Highly variable genes	1.87029	1.0871
			CARMIL1	Other genes	1.84615	0.826904							BFSP1	Other genes	0.0543933	1.05371
			CARMIL2	Other genes	10.4835	0.717827							BFSP2	Other genes	0.0376569	0.937427
			CARMIL3	Highly variable genes	0.014652	0.843413							BGN	Other genes	0.0209205	0.967864
			CARNMT1	Highly variable genes	10.1612	1.06492							BHLHA15	Other genes	0.0209205	0.967864
			CARNS1	Highly variable genes	4.04396	1.59562							BHLHA9	Other genes	0.0251046	0.958721
			CARS	Highly variable genes	45.5165	1.19532							BHLHB9	Other genes	0.142259	0.954294
			CARS2	Other genes	19.8462	0.994726							BHLHE22	Other genes	0.117155	0.855096
			CASC1	Other genes	1.88278	0.327815							BHLHE23	Highly variable genes	0.0209205	0.967864
			CASC2	Highly variable genes	0.194139	0.710773							BHLHE40	Highly variable genes	0.460251	1.36142
			CASC3	Other genes	86.4652	1.05575							BHLHE40-AS1	Other genes	0.0460251	1.09699
			CASC4	Other genes	115.853	0.898779							BHLHE41	Other genes	0.0794979	0.857614
			CASC8	Highly variable genes	1.23443	0.579175							BHMT	Other genes	0.125523	0.895303
			CASD1	Highly variable genes	18.3846	1.73101							BHMT2	Other genes	1.61925	0.779268
			CASK	Other genes	8.38828	0.987751							BICC1	Highly variable genes	0.0794979	0.955686
			CASKIN1	Highly variable genes	1.64103	0.351652							BICD1	Highly variable genes	0.121339	1.15312
			CASKIN2	Highly variable genes	0.135531	1.21611							BICD2	Other genes	0.518828	1.30501
			CASP1	Highly variable genes	342.56	1.00273							BID	Other genes	1.77824	0.972344
			CASP10	Highly variable genes	24.0366	1.16221							BIK	Highly variable genes	0.0292887	0.951758
			CASP12	Other genes	2.00366	1.27102							BIN1	Other genes	0.167364	1.04799
			CASP2	Highly variable genes	81.9963	0.871351							BIN2	Highly variable genes	0.0669456	0.999515
			CASP3	Other genes	83.9011	1.45275							BIN3	Other genes	1.00837	1.21849
			CASP4	Other genes	199.612	0.912421							BIN3-IT1	Other genes	4.13389	0.770714
			CASP5	Other genes	0.168498	0.255073							BIRC2	Other genes	0.8159	0.83991
			CASP6	Highly variable genes	10.293	0.796927							BIRC3	Highly variable genes	0.271967	0.654768
			CASP7	Other genes	45.9414	1.37795							BIRC5	Other genes	3.51883	1.54674
			CASP8	Other genes	194.198	0.946755							BIRC6	Highly variable genes	1.17992	0.75254
			CASP8AP2	Other genes	45.8388	0.835645							BIRC7	Other genes	0.0334728	1.60706
			CASP9	Other genes	5.76923	0.74945							BIRC8	Other genes	0.041841	0.929442
			CASS4	Highly variable genes	14.8718	0.84422							BIVM	Other genes	1.48954	0.837947
			CAST	Highly variable genes	151.52	1.09838							BLACAT1	Other genes	0.0669456	0.999515
			CASZ1	Highly variable genes	4.27473	1.18795							BLACE	Highly variable genes	0.0251046	0.958721
			CAT	Other genes	99.3004	1.56134							BLCAP	Other genes	0.368201	1.68165
			CATSPER2	Other genes	3.35531	0.767995							BLID	Other genes	0.0209205	0.967864
			CATSPER2P1	Highly variable genes	62.4212	0.204043							BLK	Highly variable genes	0.0669456	0.881431
			CATSPER3	Highly variable genes	2.16484	1.15273							BLM	Highly variable genes	0.761506	1.19811
			CATSPERB	Highly variable genes	6.27106	1.07561							BLMH	Other genes	1.73222	1.27132
			CATSPERG	Highly variable genes	0.150183	1.249							BLNK	Other genes	0.0753138	0.865322
			CAV1	Highly variable genes	0.369963	1.0192							BLOC1S1	Highly variable genes	0.90795	0.857654
			CAV2	Other genes	2.0293	1.01641							BLOC1S2	Highly variable genes	0.422594	1.05417
			CBFA2T2	Highly variable genes	25.5568	0.602258							BLOC1S3	Highly variable genes	0.573222	1.09289
			CBFB	Highly variable genes in_x000D_ T cell receptor signaling pathway	52.4176	1.21031							BLOC1S4	Highly variable genes	1.54393	1.204
			CBL	Highly variable genes in_x000D_ T cell receptor signaling pathway	37.8462	1.07339							BLOC1S6	Highly variable genes	1.64017	1.09867
			CBLB	Highly variable genes	358.26	1.11383							BLVRA	Highly variable genes_x000D_ in K562 marker genes	1.20921	1.05247
			CBLL1	Other genes	66.8755	1.17412							BLVRB	Other genes	12.8828	1.26198
			CBR1	Highly variable genes	23.7985	0.744979							BLZF1	Highly variable genes	4.70293	0.778131
			CBR3	Other genes	0.505495	1.0659							BMF	Highly variable genes	0.0794979	1.2499
			CBR3-AS1	Highly variable genes	0.545788	0.756973							BMP1	Other genes	0.677824	1.07228
			CBR4	Other genes	33.3297	1.43734							BMP10	Other genes	0.0125523	0.995685
			CBWD1	Other genes	5.87546	0.325134							BMP15	Other genes	0.0167364	0.979372
			CBWD2	Other genes	10.4286	0.316046							BMP2	Highly variable genes	0.0376569	0.937427
			CBWD3	Other genes	1.89377	0.068181							BMP2K	Other genes	0.987448	1.38294
			CBWD6	Highly variable genes	0.879121	0.142792							BMP3	Other genes	0.259414	0.776912
			CBX1	Other genes	15.7766	1.33771							BMP4	Other genes	0.129707	0.826875
			CBX3	Highly variable genes	79.044	0.733434							BMP5	Highly variable genes	0.0711297	0.873165
			CBX3P2	Other genes	1.56777	1.129							BMP6	Other genes	0.100418	1.27673
			CBX4	Highly variable genes	5.68498	0.675078							BMP7	Other genes	0.878661	0.86447
			CBX5	Other genes	74.1905	1.15279							BMP8A	Other genes	0.297071	0.740761
			CBX6	Other genes	12.5275	0.752832							BMP8B	Other genes	2.66109	0.688313
			CBX7	Highly variable genes	13.1209	0.801067							BMPER	Highly variable genes	0.0920502	0.835493
			CBX8	Other genes	1.41758	1.09366							BMPR1A	Other genes	0.158996	1.03775
			CBY1	Highly variable genes	12.5604	0.822165							BMPR1B	Other genes	0.267782	0.879151
			CC2D1A	Other genes	13.5678	1.28846							BMPR2	Other genes	1.42678	0.803882
			CC2D1B	Other genes	30.5531	0.947536							BMS1	Other genes	3.89958	0.867992
			CC2D2A	Highly variable genes	2.42125	0.562289							BMS1P20	Other genes	0.196653	0.978381
			CC2D2B	Highly variable genes	1.71062	1.19196							BMS1P4	Other genes	0.16318	0.889968
			CCAR1	Highly variable genes	107.381	1.05718							BMS1P5	Other genes	3.30544	0.64224
			CCAR2	Highly variable genes	50.2491	1.11521							BMS1P6	Highly variable genes_x000D_ in K562 marker genes	0.606695	0.837756
			CCDC102A	Highly variable genes	1.54945	1.00797							BMX	Highly variable genes	0.393305	1.65009
			CCDC102B	Other genes	6.71429	1.83006							BNC1	Other genes	0.112971	1.26509
			CCDC107	Highly variable genes	142.242	0.723529							BNC2	Highly variable genes	0.297071	0.698376
			CCDC112	Other genes	8.31136	1.21343							BNIP1	Highly variable genes	0.631799	1.17484
			CCDC114	Highly variable genes	1.63736	0.434183							BNIP2	Highly variable genes	0.472803	1.16386
			CCDC115	Highly variable genes	79.7546	1.06278							BNIP3	Highly variable genes	1.55649	1.05717
			CCDC116	Highly variable genes	0.457875	1.01366							BNIP3L	Highly variable genes	0.891213	1.50278
			CCDC117	Other genes	26.1685	1.24534							BNIPL	Other genes	0.129707	1.05514
			CCDC12	Highly variable genes	74.9597	0.606813							BOC	Other genes	0.158996	0.811945
			CCDC120	Highly variable genes	6.78755	1.14545							BOD1	Other genes	0.535565	1.02916
			CCDC121	Highly variable genes	3.85714	1.59951							BOD1L1	Other genes	1.43515	0.747585
			CCDC122	Other genes	2.22344	1.22921							BOD1L2	Highly variable genes	0.0920502	1.0028
			CCDC124	Other genes	21.3846	0.350707							BOK	Other genes	0.129707	1.68288
			CCDC125	Other genes	3.663	0.684805							BOK-AS1	Other genes	0.0502092	0.913895
			CCDC126	Highly variable genes	14.978	0.90936							BOLA1	Other genes	0.0334728	0.945149
			CCDC127	Other genes	14.2051	1.56409							BOLA3	Other genes	3.68619	0.809799
			CCDC130	Highly variable genes	69.6007	0.848888							BOLA3-AS1	Highly variable genes_x000D_ in K562 marker genes	2.01255	0.756416
			CCDC134	Highly variable genes	6.86081	1.39681							BOLL	Highly variable genes	0.138075	1.12775
			CCDC136	Other genes	2.39194	1.16374							BOP1	Highly variable genes	3.31381	1.11746
			CCDC137	Highly variable genes	21.8901	0.723108							BORA	Other genes	0.205021	1.31812
			CCDC138	Highly variable genes	3.00366	1.10711							BPESC1	Highly variable genes	0.112971	0.931731
			CCDC14	Highly variable genes	40.4835	1.14202							BPGM	Other genes	0.284519	1.1035
			CCDC141	Other genes	0.809524	1.26257							BPHL	Other genes	0.631799	0.841079
			CCDC142	Other genes	34.2454	0.482527							BPI	Non-highly variable genes_x000D_ in K562 marker genes	0.0334728	0.945149
			CCDC144A	Other genes	0.40293	0.305895							BPIFA1	Other genes	0.0460251	0.921384
			CCDC144B	Other genes	12.3077	0.34274							BPIFA3	Other genes	0.0251046	0.958721
			CCDC144CP	Other genes	0.021978	0.539316							BPIFA4P	Other genes	0.0502092	0.913895
			CCDC144NL	Highly variable genes	0.025641	0.588092							BPIFB1	Other genes	0.0251046	0.958721
			CCDC146	Highly variable genes	6.9707	1.00454							BPIFB2	Highly variable genes	0.0292887	0.951758
			CCDC15	Highly variable genes	4.83516	1.1592							BPIFB3	Other genes	0.0209205	1.36328
			CCDC152	Highly variable genes	26.315	1.68539							BPIFB4	Non-highly variable genes_x000D_ in K562 marker genes	0.0460251	0.921384
			CCDC154	Other genes	0.644689	1.08899							BPIFB6	Highly variable genes	0.0167364	0.979372
			CCDC157	Other genes	5.25275	0.107442							BPIFC	Other genes	0.0543933	1.3486
			CCDC159	Highly variable genes	26.978	0.927674							BPNT1	Highly variable genes	0.983264	0.804717
			CCDC163	Other genes	1.36996	1.45013							BPTF	Highly variable genes	2.22594	1.05047
			CCDC167	Highly variable genes	23.0366	0.617712							BRAF	Other genes	0.179916	1.23393
			CCDC17	Highly variable genes	1.15385	1.01421							BRAP	Other genes	0.715481	0.983352
			CCDC171	Highly variable genes	3.55678	1.23823							BRAT1	Non-highly variable genes_x000D_ in K562 marker genes	1.56904	0.886835
			CCDC173	Highly variable genes	9.87546	1.57959							BRCA1	Other genes	1.86611	0.902654
			CCDC174	Other genes	47.1502	1.15794							BRCA2	Other genes	1.10042	0.777046
			CCDC175	Other genes	2.12088	0.524794							BRCC3	Other genes	1.38494	1.02603
			CCDC18	Highly variable genes	14.1355	0.412019							BRD1	Other genes	0.284519	0.99164
			CCDC18-AS1	Other genes	123.465	1.02156							BRD2	Highly variable genes	3.00837	1.00887
			CCDC180	Highly variable genes	5.28205	0.94078							BRD3	Highly variable genes	0.786611	1.15976
			CCDC181	Other genes	0.0805861	1.31216							BRD4	Highly variable genes	3.30962	1.11757
			CCDC183	Highly variable genes	5.34432	0.829284							BRD7	Highly variable genes	1.57322	1.11283
			CCDC183-AS1	Highly variable genes	5.21245	1.00887							BRD7P3	Highly variable genes	0.133891	1.03797
			CCDC184	Highly variable genes	0.978022	1.282							BRD8	Highly variable genes	1.31799	1.38825
			CCDC186	Highly variable genes	91.1502	1.05371							BRD9	Other genes	1.21757	1.06004
			CCDC189	Highly variable genes	0.260073	1.33359							BRDT	Highly variable genes	1.37238	0.825846
			CCDC191	Highly variable genes	12.619	1.08717							BRE	Other genes	1.02092	1.39479
			CCDC22	Highly variable genes	43.9963	1.09744							BRE-AS1	Other genes	0.0711297	0.983757
			CCDC24	Highly variable genes	1.84615	1.4613							BREA2	Highly variable genes	0.230126	0.818305
			CCDC25	Highly variable genes	36.2711	1.56279							BRF1	Highly variable genes	0.401674	1.23243
			CCDC28A	Other genes	59.619	1.42109							BRF2	Other genes	0.619247	1.34427
			CCDC28B	Highly variable genes	9.36264	0.937491							BRI3	Highly variable genes	1.13389	0.941645
			CCDC3	Highly variable genes	0.399267	1.07899							BRI3BP	Highly variable genes	0.313808	1.71692
			CCDC30	Other genes	8.59707	1.75238							BRICD5	Other genes	0.267782	1.28939
			CCDC34	Highly variable genes	0.461538	0.797503							BRINP1	Other genes	0.0669456	0.881431
			CCDC38	Other genes	1.55311	1.20788							BRINP2	Highly variable genes	0.112971	0.798387
			CCDC39	Highly variable genes	0.992674	0.786907							BRINP3	Other genes	0.158996	1.12807
			CCDC40	Highly variable genes	0.120879	1.02003							BRIP1	Highly variable genes	1.05858	0.757958
			CCDC43	Highly variable genes	20.1832	1.11819							BRIX1	Highly variable genes	3.56485	1.16132
			CCDC47	Highly variable genes	76.0806	1.17552							BRK1	Highly variable genes	5.50628	1.06401
			CCDC50	Highly variable genes	17.8571	1.13753							BRMS1	Highly variable genes	0.702929	1.29511
			CCDC51	Other genes	11.8974	1.19029							BRMS1L	Other genes	0.23431	1.03552
			CCDC53	Highly variable genes	44.7106	0.619243							BROX	Highly variable genes	0.736402	0.968776
			CCDC57	Other genes	21.348	1.11159							BRPF1	Highly variable genes	1.02929	1.03454
			CCDC58	Other genes	4.57875	0.467654							BRPF3	Highly variable genes	0.539749	1.26191
			CCDC59	Highly variable genes	24.989	0.470245							BRS3	Other genes	0.0585774	1.03432
			CCDC6	Highly variable genes	15.337	1.16657							BRSK1	Other genes	0.112971	0.931731
			CCDC61	Highly variable genes	7.01465	1.25364							BRSK2	Highly variable genes	0.0627615	0.889837
			CCDC62	Other genes	0.377289	1.01475							BRWD1	Other genes	1.05858	1.06098
			CCDC65	Other genes	30.4176	0.747329							BRWD1-AS1	Non-highly variable genes_x000D_ in K562 marker genes	0.0125523	0.995685
			CCDC66	Highly variable genes	79.8681	0.81116							BRWD1-IT2	Other genes	0.0125523	0.995685
			CCDC69	Other genes	123.758	1.33566							BRWD3	Other genes	1.01674	0.817643
			CCDC7	Highly variable genes	3.99634	0.880108							BSCL2	Highly variable genes	0.0251046	0.958721
			CCDC71	Other genes	7.53114	1.34771							BSDC1	Highly variable genes	0.882845	1.26557
			CCDC71L	Other genes	5.01099	0.898242							BSG	Other genes	3.84937	1.24245
			CCDC73	Highly variable genes	26.1136	0.253896							BSN	Other genes	0.276151	0.856668
			CCDC77	Other genes	10.3736	1.0354							BSN-AS2	Other genes	2.15063	0.827384
			CCDC78	Other genes	2.69231	0.7499							BSND	Other genes	0.0251046	0.958721
			CCDC82	Highly variable genes	33.7436	0.866857							BSPH1	Other genes	0.0376569	0.937427
			CCDC83	Other genes	0.117216	1.03939							BSPRY	Other genes	0.288703	0.824569
			CCDC84	Other genes	11.6117	0.508638							BST1	Highly variable genes	0.0376569	0.937427
			CCDC85B	Highly variable genes	25.3993	0.377846							BST2	Highly variable genes	3.3431	1.25482
			CCDC85C	Highly variable genes	2.20879	1.08462							BTAF1	Other genes	0.552301	1.12713
			CCDC86	Highly variable genes	16.0293	1.25944							BTBD1	Other genes	0.481172	0.999947
			CCDC88A	Other genes	25.8791	1.20007							BTBD10	Other genes	0.292887	0.922196
			CCDC88B	Other genes	22.3626	0.523816							BTBD11	Other genes	0.138075	0.862044
			CCDC88C	Other genes	97.5055	0.694639							BTBD16	Other genes	0.0502092	0.913895
			CCDC9	Other genes	1.79853	0.758282							BTBD17	Other genes	0.0251046	0.958721
			CCDC90B	Other genes	49.4908	0.858468							BTBD18	Other genes	0.0460251	0.921384
			CCDC91	Other genes	71.978	0.870595							BTBD19	Highly variable genes	0.0292887	0.951758
			CCDC92	Highly variable genes	20.0147	0.780259							BTBD2	Highly variable genes	0.146444	1.82147
			CCDC93	Other genes	51.5092	1.13233							BTBD3	Other genes	0.196653	1.08366
			CCDC94	Other genes	34.5824	0.712204							BTBD6	Other genes	0.0292887	0.951758
			CCDC97	Highly variable genes	49.8095	0.881788							BTBD7	Highly variable genes	0.920502	1.02503
			CCHCR1	Highly variable genes	13.5568	1.40763							BTBD8	Other genes	0.0334728	1.18962
			CCL18	Other genes	0.014652	1.27139							BTBD9	Other genes	0.468619	0.899475
			CCL2	Highly variable genes	0.0952381	0.368343							BTC	Other genes	0.0376569	0.937427
			CCL20	Highly variable genes	36.7033	2.17477							BTD	Other genes	0.205021	0.884057
			CCL27	Other genes	0.021978	1.19148							BTF3	Highly variable genes	21.7364	0.982237
			CCL28	Highly variable genes	8.17216	0.718							BTF3L4	Other genes	1.52301	1.05024
			CCL3	Other genes	51.6777	2.1984							BTF3P11	Highly variable genes	7.61925	0.879148
			CCL3L1	Other genes	17.674	0.6184							BTG1	Highly variable genes	1.87448	1.38286
			CCL3L3	Highly variable genes	19.9084	0.591614							BTG2	Highly variable genes	0.25523	2.23903
			CCL4	Highly variable genes	343.828	3.14193							BTG3	Other genes	0.8159	1.10172
			CCL4L1	Highly variable genes	34.3077	1.25129							BTG4	Highly variable genes	0.0376569	0.937427
			CCL5	Highly variable genes	1365.23	1.09442							BTK	Other genes	0.51046	1.14738
			CCM2	Other genes	58.4396	0.973652							BTLA	Other genes	0.0920502	1.0028
			CCNA2	Highly variable genes	6.68132	0.319766							BTN1A1	Other genes	0.0543933	0.906266
			CCNB1	Highly variable genes	5.76923	1.47106							BTN2A1	Other genes	0.531381	0.90535
			CCNB1IP1	Highly variable genes	26.3187	2.0166							BTN2A2	Other genes	0.179916	0.999875
			CCNB2	Highly variable genes	2.22711	1.01681							BTN2A3P	Highly variable genes	1.66527	0.815346
			CCNC	Highly variable genes	100.381	1.46965							BTN3A1	Other genes	0.154812	1.19433
			CCND1	Other genes	3.54945	1.57464							BTN3A2	Highly variable genes	1.05439	0.865714
			CCND2	Other genes	148.205	0.918893							BTN3A3	Other genes	0.0376569	1.1539
			CCND3	Other genes	385.19	0.921158							BTNL10	Other genes	0.0209205	0.967864
			CCNDBP1	Other genes	207.278	0.947762							BTNL2	Other genes	0.0334728	0.945149
			CCNE2	Highly variable genes	3.15385	0.502267							BTNL3	Other genes	0.0794979	0.857614
			CCNF	Highly variable genes	5.56044	1.46219							BTNL8	Highly variable genes_x000D_ in K562 marker genes	0.16318	0.977572
			CCNG1	Highly variable genes	143.952	1.93629							BTNL9	Highly variable genes	1.10042	1.24546
			CCNG2	Highly variable genes	15.4066	1.22102							BTRC	Highly variable genes	0.414226	1.26032
			CCNH	Other genes	189.037	0.995107							BUB1	Other genes	0.870293	1.36219
			CCNI	Other genes	280.659	0.665244							BUB1B	Highly variable genes	0.958159	1.01972
			CCNI2	Highly variable genes	2.61172	0.841481							BUB3	Highly variable genes	4.13808	1.229
			CCNJ	Other genes	4.83516	1.18507							BUD13	Highly variable genes	0.338912	1.07433
			CCNK	Other genes	38.619	0.791003							BUD31	Other genes	4.66109	1.08741
			CCNL1	Other genes	254.74	0.832151							BVES	Other genes	0.719665	0.77568
			CCNL2	Highly variable genes	181.359	0.944563							BVES-AS1	Highly variable genes	0.0543933	0.906266
			CCNT1	Highly variable genes	37.6813	1.97277							BYSL	Highly variable genes	1.48117	1.06664
			CCNT2	Highly variable genes	74.8864	1.50601							BZRAP1	Other genes	0.171548	1.65061
			CCNT2-AS1	Other genes	2.31868	1.01124							BZRAP1-AS1	Highly variable genes	0.112971	0.865059
			CCNY	Highly variable genes	10.4725	0.610547							BZW1	Highly variable genes	1.48117	1.26637
			CCNYL1	Highly variable genes	4.87179	1.29153							BZW2	Other genes	2.21757	1.38024
			CCP110	Other genes	33.3223	2.18458							C10orf10	Other genes	0.0502092	0.913895
			CCPG1	Highly variable genes	72	0.949958							C10orf105	Other genes	0.083682	0.942726
			CCR1	Highly variable genes	116.919	1.96872							C10orf107	Other genes	0.0376569	0.937427
			CCR2	Highly variable genes	99.4176	1.20472							C10orf11	Other genes	0.0502092	0.913895
			CCR3	Highly variable genes	0.117216	1.01838							C10orf111	Other genes	0.104603	0.958484
			CCR4	Highly variable genes	0.021978	1.19148							C10orf113	Other genes	0.0502092	0.913895
			CCR5	Highly variable genes	112.56	1.21175							C10orf115	Other genes	0.0376569	0.937427
			CCR6	Highly variable genes	302.059	1.08437							C10orf118	Highly variable genes	0.686192	0.857462
			CCR7	Other genes	17.4249	1.83414							C10orf12	Other genes	0.200837	1.37509
			CCR8	Highly variable genes	0.029304	0.897098							C10orf126	Highly variable genes	0.188285	0.85979
			CCRL2	Other genes	9.9304	1.02912							C10orf128	Other genes	0.543933	1.33983
			CCS	Highly variable genes	51.6667	0.766317							C10orf129	Other genes	0.0962343	0.907821
			CCSAP	Highly variable genes	20.033	0.999397							C10orf131	Highly variable genes	0.083682	0.942726
			CCSER2	Highly variable genes	154.418	1.07592							C10orf2	Other genes	0.899582	1.31935
			CCT2	Other genes	118.652	1.34872							C10orf25	Other genes	0.083682	0.849967
			CCT3	Highly variable genes	144.905	0.933269							C10orf32	Highly variable genes	0.723849	0.82504
			CCT4	Highly variable genes	140.692	0.965846							C10orf35	Other genes	0.259414	1.57997
			CCT5	Other genes	162.952	1.3728							C10orf40	Other genes	0.0334728	0.945149
			CCT6A	Other genes	155.579	0.952701							C10orf53	Highly variable genes	0.0376569	0.937427
			CCT6B	Other genes	1.04029	0.797292							C10orf54	Other genes	0.129707	1.71861
			CCT6P1	Other genes	10.7363	0.855566							C10orf55	Other genes	0.125523	0.954527
			CCT6P3	Highly variable genes	3.71062	0.826889							C10orf62	Other genes	0.0376569	0.937427
			CCT7	Highly variable genes	201.63	1.01143							C10orf67	Other genes	0.142259	0.902937
			CCT8	Other genes	180.381	1.38465							C10orf71	Other genes	0.171548	0.990088
			CCZ1	Other genes	1.31136	0.107642							C10orf71-AS1	Highly variable genes	0.0167364	0.979372
			CCZ1B	Highly variable genes	4.1978	0.293013							C10orf76	Other genes	0.0878661	1.10656
			CD101	Other genes	82.8425	1.4965							C10orf82	Other genes	0.0585774	0.898044
			CD109	Other genes	0.03663	0.496288							C10orf85	Highly variable genes	0.0376569	0.937427
			CD151	Highly variable genes	15.3883	0.405239							C10orf88	Other genes	0.175732	1.25603
			CD160	Other genes	233.56	2.17039							C10orf90	Highly variable genes	0.0794979	0.857614
			CD164	Highly variable genes	573.473	0.941521							C10orf91	Other genes	0.0209205	1.36328
			CD2	Highly variable genes	751.07	1.14332							C10orf95	Other genes	4.75732	0.863661
			CD200R1	Other genes	40.6007	1.70549							C10orf99	Highly variable genes	0.0167364	0.979372
			CD200R1L	Other genes	0.150183	0.427964							C11orf1	Other genes	0.380753	1.04408
			CD209	Highly variable genes	0.0989011	0.431134							C11orf16	Other genes	0.0209205	0.967864
			CD226	Highly variable genes	34.6081	1.43738							C11orf21	Other genes	0.0753138	0.865322
			CD244	Non-highly variable genes in_x000D_ T cell receptor signaling pathway	132.26	1.15209							C11orf24	Other genes	1.09623	0.985024
			CD247	Highly variable genes	396.491	0.952624							C11orf30	Other genes	0.372385	0.861564
			CD248	Highly variable genes	12.9487	1.30822							C11orf31	Highly variable genes	5.11297	0.787626
			CD27	Highly variable genes	132.59	1.49664							C11orf35	Other genes	0.129707	1.34048
			CD27-AS1	Highly variable genes	86.7106	1.01436							C11orf40	Highly variable genes	0.0209205	0.967864
			CD274	Highly variable genes in_x000D_ T cell receptor signaling pathway	27.7692	1.70516							C11orf42	Other genes	0.0251046	1.28652
			CD28	Highly variable genes	218.502	1.37899							C11orf44	Other genes	0.100418	0.820619
			CD2AP	Other genes	19.989	0.981075							C11orf45	Highly variable genes	0.0878661	0.930603
			CD2BP2	Highly variable genes	101.81	0.95279							C11orf48	Highly variable genes	0.0209205	1.36328
			CD300A	Highly variable genes	32.9158	1.4625							C11orf49	Other genes	0.284519	1.50618
			CD300C	Other genes	0.025641	0.988132							C11orf53	Other genes	0.0167364	0.979372
			CD302	Other genes	5.09524	0.667649							C11orf54	Highly variable genes	0.861925	0.945105
			CD320	Other genes	32.1465	0.950076							C11orf57	Highly variable genes	1.48954	1.30526
			CD37	Highly variable genes	212.777	0.907621							C11orf58	Other genes	2.98745	1.06069
			CD38	Non-highly variable genes in_x000D_ T cell receptor signaling pathway	12.3883	1.58397							C11orf63	Highly variable genes	2.39331	0.692685
			CD3D	Non-highly variable genes in_x000D_ T cell receptor signaling pathway	489.663	0.936732							C11orf65	Other genes	0.0711297	1.09435
			CD3E	Other genes	478.333	0.444427							C11orf68	Other genes	0.782427	0.989701
			CD3EAP	Non-highly variable genes in_x000D_ T cell receptor signaling pathway	7.82418	0.515209							C11orf70	Other genes	0.472803	0.723486
			CD3G	Non-highly variable genes in_x000D_ T cell receptor signaling pathway	213.78	0.567448							C11orf71	Highly variable genes	0.25523	0.786322
			CD4	Highly variable genes	0.179487	0.124721							C11orf73	Other genes	0.757322	1.0745
			CD40	Highly variable genes in_x000D_ T cell receptor signaling pathway	5.50183	1.51957							C11orf74	Highly variable genes	0.0962343	0.907821
			CD40LG	Highly variable genes	221.993	1.36382							C11orf80	Other genes	0.410042	1.65787
			CD44	Highly variable genes	579.663	1.28008							C11orf82	Highly variable genes	0.48954	0.933834
			CD46	Highly variable genes	261.179	1.27729							C11orf83	Other genes	2.99163	1.24254
			CD47	Other genes	394.531	0.98866							C11orf84	Other genes	0.456067	0.965747
			CD48	Highly variable genes	381.648	0.894734							C11orf85	Other genes	0.0167364	0.979372
			CD5	Highly variable genes	232.626	1.03111							C11orf86	Other genes	0.0292887	0.951758
			CD52	Other genes	413.989	1.57637							C11orf87	Other genes	0.188285	0.896748
			CD53	Highly variable genes	1173.95	0.934588							C11orf88	Other genes	0.0334728	0.945149
			CD55	Highly variable genes	118.784	1.56626							C11orf91	Other genes	0.0292887	0.951758
			CD58	Highly variable genes	81.5311	1.46476							C11orf94	Highly variable genes	0.0125523	0.995685
			CD59	Highly variable genes	51.7253	1.2363							C11orf95	Highly variable genes	0.301255	1.04449
			CD6	Highly variable genes	315.703	0.966445							C11orf96	Other genes	0.125523	1.30987
			CD63	Other genes	112.989	1.19722							C11orf97	Highly variable genes	0.0334728	0.945149
			CD68	Highly variable genes	0.362637	0.338891							C12orf10	Other genes	0.188285	1.08154
			CD69	Other genes	1441.15	3.14109							C12orf29	Other genes	1.08787	0.940212
			CD7	Other genes	47.0366	0.324921							C12orf36	Highly variable genes	0.117155	0.855096
			CD70	Other genes	6.50549	0.595812							C12orf4	Highly variable genes	0.288703	1.08815
			CD72	Highly variable genes	8.50549	0.932362							C12orf40	Other genes	0.200837	1.64888
			CD74	Highly variable genes	797.403	1.48452							C12orf42	Highly variable genes	0.108787	0.875323
			CD79A	Other genes	0.03663	1.19643							C12orf43	Highly variable genes	1.40167	1.04515
			CD79B	Highly variable genes	38.011	0.780963							C12orf45	Other genes	1.4728	1.05435
			CD81	Other genes	26.9707	1.13721							C12orf49	Other genes	0.213389	0.829296
			CD82	Highly variable genes	47.3407	0.92544							C12orf5	Other genes	2.61925	0.6774
			CD83	Highly variable genes	53.8462	1.68652							C12orf50	Other genes	0.0585774	0.898044
			CD84	Highly variable genes in_x000D_ T cell receptor signaling pathway	233.59	1.37445							C12orf54	Other genes	0.0292887	0.951758
			CD8A	Highly variable genes in_x000D_ T cell receptor signaling pathway	1466.34	1.12419							C12orf56	Highly variable genes	0.0753138	0.9693
			CD8B	Other genes	143.802	1.0683							C12orf57	Highly variable genes	2.32218	1.33472
			CD9	Highly variable genes	32.4432	0.931681							C12orf60	Other genes	0.104603	1.17645
			CD93	Highly variable genes	0.0622711	1.11442							C12orf61	Other genes	0.0585774	0.898044
			CD96	Other genes	842.963	1.08341							C12orf65	Highly variable genes	1.80335	0.860167
			CD99	Highly variable genes	6.24908	0.0294043							C12orf66	Other genes	0.100418	1.20071
			CD99L2	Other genes	12.978	1.3689							C12orf71	Highly variable genes	0.0627615	1.01643
			CD99P1	Other genes	0.212454	0.335619							C12orf73	Other genes	1.31799	1.09925
			CDADC1	Highly variable genes	10.3333	0.564411							C12orf74	Other genes	0.0669456	0.999515
			CDAN1	Other genes	11.1575	1.89777							C12orf75	Highly variable genes	0.0669456	0.999515
			CDC123	Other genes	78.6337	0.781532							C12orf76	Other genes	0.60251	1.40312
			CDC14A	Highly variable genes	107.469	0.880674							C12orf77	Other genes	0.313808	0.94489
			CDC14B	Other genes	17.2637	1.7315							C12orf79	Other genes	0.803347	0.750249
			CDC14C	Highly variable genes	0.556777	0.307323							C12orf80	Highly variable genes	0.0376569	0.937427
			CDC16	Highly variable genes	50.348	1.42741							C14orf1	Other genes	0.334728	1.7638
			CDC20	Highly variable genes	0.025641	1.14211							C14orf105	Other genes	0.794979	0.776366
			CDC23	Highly variable genes	55.1758	1.61231							C14orf119	Other genes	18.4351	0.897524
			CDC25B	Other genes	79.5788	1.08187							C14orf132	Highly variable genes	0.497908	0.836628
			CDC25C	Other genes	1.20513	0.774417							C14orf142	Highly variable genes	0.317992	1.51715
			CDC26	Highly variable genes	17.1758	0.265005							C14orf159	Other genes	0.845188	1.30892
			CDC27	Other genes	74.6484	1.07546							C14orf164	Highly variable genes	0.0669456	0.881431
			CDC34	Other genes	8.50549	0.90384							C14orf166	Highly variable genes	1.66109	1.11276
			CDC37	Highly variable genes	304.154	0.728149							C14orf169	Other genes	0.246862	1.04575
			CDC37L1	Highly variable genes	30.6703	1.13411							C14orf177	Other genes	0.0209205	0.967864
			CDC40	Non-highly variable genes in_x000D_ T cell receptor signaling pathway	57.6374	1.0589							C14orf178	Other genes	0.192469	0.776744
			CDC42	Highly variable genes	101.223	0.459537							C14orf180	Other genes	0.0543933	0.906266
			CDC42EP3	Other genes	230.509	1.13735							C14orf182	Highly variable genes	4.09205	0.849173
			CDC42P3	Other genes	0.047619	0.411458							C14orf183	Highly variable genes	0.041841	1.12345
			CDC42SE1	Other genes	245.139	0.660809							C14orf2	Other genes	8.27615	1.11894
			CDC42SE2	Highly variable genes	638.458	0.902842							C14orf23	Other genes	0.598326	0.836151
			CDC45	Highly variable genes	0.010989	1.15763							C14orf28	Other genes	0.0962343	0.987501
			CDC5L	Highly variable genes	79.348	0.964568							C14orf37	Other genes	0.0878661	0.842622
			CDC6	Highly variable genes	0.501832	1.01358							C14orf39	Other genes	0.0585774	0.898044
			CDC7	Highly variable genes	20.8059	1.12751							C14orf64	Highly variable genes	1.23849	0.793904
			CDC73	Other genes	97.6264	0.972382							C14orf79	Highly variable genes	0.0669456	1.1176
			CDCA2	Highly variable genes	0.025641	0.588092							C14orf80	Highly variable genes	0.355649	1.20757
			CDCA3	Highly variable genes	0.0769231	1.22201							C14orf93	Highly variable genes	0.523013	1.60756
			CDCA4	Highly variable genes	27.9524	1.12796							C15orf26	Other genes	0.627615	1.56413
			CDCA7	Highly variable genes	9.37363	1.71503							C15orf27	Other genes	0.0627615	0.889837
			CDCA8	Highly variable genes	3.06227	1.28638							C15orf32	Other genes	0.1841	0.795216
			CDH2	Highly variable genes	0.56044	1.05625							C15orf37	Other genes	0.125523	0.954527
			CDH23	Highly variable genes	5.72527	1.05296							C15orf38	Other genes	1.20502	0.795279
			CDH24	Highly variable genes	1.56777	1.43602							C15orf39	Other genes	0.878661	0.986586
			CDH26	Highly variable genes	0.424908	1.23748							C15orf40	Highly variable genes	2.11715	0.685565
			CDH4	Other genes	3.35531	1.21957							C15orf41	Highly variable genes	0.322176	1.07455
			CDH5	Highly variable genes	0.018315	0.659558							C15orf43	Other genes	0.041841	1.12345
			CDHR1	Highly variable genes	10.6447	1.51372							C15orf48	Other genes	0.0711297	0.873165
			CDHR5	Other genes	0.10989	1.02662							C15orf52	Other genes	0.154812	0.961391
			CDIP1	Other genes	33.8791	0.713104							C15orf53	Other genes	0.0585774	0.898044
			CDIPT	Highly variable genes	33.674	0.900128							C15orf54	Other genes	0.171548	0.990088
			CDK1	Other genes	3.2674	1.3958							C15orf56	Other genes	0.0376569	0.937427
			CDK10	Other genes	52.5311	0.745124							C15orf57	Other genes	4.17155	0.788503
			CDK11A	Other genes	46.9451	0.367634							C15orf59	Highly variable genes	0.158996	0.992587
			CDK11B	Other genes	49.1575	0.373005							C15orf61	Highly variable genes	0.903766	1.12737
			CDK12	Other genes	46.5311	0.503062							C15orf62	Highly variable genes	0.0543933	1.20116
			CDK13	Other genes	41.6813	0.810919							C15orf65	Other genes	0.117155	1.17512
			CDK16	Highly variable genes	29.6593	0.868128							C16orf13	Other genes	3.86192	1.00695
			CDK17	Other genes	85.8974	1.43024							C16orf3	Other genes	0.117155	0.855096
			CDK18	Highly variable genes	1.08059	0.650344							C16orf45	Other genes	0.100418	0.896637
			CDK19	Highly variable genes	4.86447	1.15599							C16orf46	Other genes	0.171548	1.03137
			CDK2	Highly variable genes	17.5055	1.51299							C16orf47	Highly variable genes	0.0251046	0.958721
			CDK20	Highly variable genes	2.39927	1.08886							C16orf52	Highly variable genes	0.485356	1.27782
			CDK2AP1	Other genes	1.68864	1.23542							C16orf54	Other genes	0.213389	1.05207
			CDK2AP2	Highly variable genes	112.766	0.510244							C16orf58	Highly variable genes	0.594142	0.970229
			CDK3	Non-highly variable genes in_x000D_ T cell receptor signaling pathway	5.11722	1.71541							C16orf59	Highly variable genes	1.41841	1.08448
			CDK4	Highly variable genes	74.5604	0.704716							C16orf62	Highly variable genes	0.439331	1.24283
			CDK5	Highly variable genes	8.58608	1.09224							C16orf70	Highly variable genes	0.401674	1.23243
			CDK5R1	Highly variable genes	5.39927	1.56932							C16orf71	Other genes	0.0753138	1.07328
			CDK5RAP1	Other genes	101.487	1.27272							C16orf72	Other genes	0.51046	1.02816
			CDK5RAP2	Other genes	25.5495	0.727768							C16orf74	Other genes	0.0292887	0.951758
			CDK5RAP3	Highly variable genes	158.993	0.789747							C16orf78	Other genes	0.0125523	0.995685
			CDK6	Highly variable genes	86.1502	0.99474							C16orf80	Other genes	1.66946	0.829262
			CDK7	Highly variable genes	20.1392	1.47748							C16orf82	Other genes	0.0209205	0.967864
			CDK8	Highly variable genes	2.69963	1.01417							C16orf86	Other genes	0.0292887	0.951758
			CDK9	Other genes	45.4322	1.05223							C16orf87	Highly variable genes	0.518828	0.965034
			CDKAL1	Other genes	41.5641	0.740044							C16orf89	Other genes	0.142259	1.05701
			CDKL1	Other genes	9.69597	0.635219							C16orf90	Highly variable genes	0.104603	0.88583
			CDKL3	Highly variable genes	62.9597	0.478924							C16orf91	Other genes	0.811715	1.25775
			CDKL5	Highly variable genes	2.60806	1.19335							C16orf92	Highly variable genes	0.0334728	0.945149
			CDKN1A	Other genes	8.11722	1.47848							C16orf93	Highly variable genes	0.372385	1.21303
			CDKN1B	Other genes	38.4615	0.827203							C16orf95	Other genes	0.276151	1.2747
			CDKN2A	Highly variable genes	10.5458	0.809398							C16orf96	Other genes	0.0292887	0.951758
			CDKN2AIP	Other genes	65.9011	1.2568							C16orf97	Other genes	0.0251046	0.958721
			CDKN2AIPNL	Highly variable genes	13.0073	0.861819							C16orf98	Highly variable genes	0.0711297	0.983757
			CDKN2B	Other genes	2.86447	1.51976							C17orf100	Other genes	0.0502092	1.23463
			CDKN2B-AS1	Other genes	2.0293	0.698138							C17orf102	Other genes	0.0878661	0.930603
			CDKN2C	Other genes	9.79853	0.756089							C17orf103	Other genes	0.305439	0.805549
			CDKN2D	Highly variable genes	27.674	0.745555							C17orf104	Other genes	0.125523	0.895303
			CDKN3	Other genes	2.97802	1.24626							C17orf105	Other genes	0.0585774	0.898044
			CDNF	Highly variable genes	2.89011	0.197179							C17orf107	Other genes	0.0711297	0.873165
			CDPF1	Other genes	19.8168	1.27431							C17orf112	Other genes	0.041841	0.929442
			CDR2	Highly variable genes	9.17949	0.798669							C17orf47	Highly variable genes	0.0460251	0.921384
			CDRT1	Other genes	0.010989	1.15763							C17orf49	Other genes	0.0334728	1.18962
			CDRT4	Highly variable genes	3.69231	0.753252							C17orf50	Highly variable genes	0.0334728	0.945149
			CDS2	Highly variable genes	189.092	1.1122							C17orf51	Other genes	0.351464	1.20594
			CDT1	Highly variable genes	0.794872	1.01351							C17orf53	Other genes	0.410042	1.00555
			CDV3	Highly variable genes	58.9853	1.29039							C17orf58	Highly variable genes	0.539749	0.938045
			CDYL	Highly variable genes	14.7766	2.07976							C17orf59	Other genes	0.263598	1.55507
			CDYL2	Highly variable genes	0.355311	1.05134							C17orf62	Other genes	2.09623	0.745141
			CEACAM1	Highly variable genes	14.5568	2.1828							C17orf64	Highly variable genes	0.0376569	0.937427
			CEACAM21	Other genes	42	1.02819							C17orf67	Highly variable genes	0.150628	1.16805
			CEBPB	Other genes	10.619	0.563483							C17orf70	Other genes	1.43096	1.2339
			CEBPD	Highly variable genes	39.9267	0.807495							C17orf74	Other genes	0.117155	0.791091
			CEBPG	Other genes	32.8791	1.04986							C17orf75	Other genes	1.57322	0.95733
			CEBPZ	Highly variable genes	68.3407	0.909568							C17orf77	Other genes	0.573222	0.792014
			CEBPZOS	Highly variable genes	33.6813	1.01788							C17orf78	Highly variable genes	0.0711297	0.983757
			CECR1	Highly variable genes	98.5971	1.28375							C17orf80	Other genes	0.623431	1.27277
			CECR5	Highly variable genes	22.8608	1.15918							C17orf82	Highly variable genes	0.0334728	0.945149
			CELF1	Other genes	161.454	1.09427							C17orf85	Highly variable genes	0.861925	1.10431
			CELF2	Other genes	439.3	0.760292							C17orf89	Highly variable genes	4.66109	1.23927
			CELF5	Other genes	0.0805861	0.282506							C17orf96	Other genes	0.209205	1.23095
			CELF6	Highly variable genes	81.63	0.545556							C17orf97	Other genes	0.0543933	0.906266
			CELSR1	Highly variable genes	1.85714	1.18038							C17orf98	Highly variable genes	0.0209205	0.967864
			CELSR2	Highly variable genes	0.882784	1.05155							C17orf99	Highly variable genes	0.615063	1.55491
			CELSR3	Other genes	14.5165	1.05681							C18orf21	Other genes	0.803347	1.40815
			CEMIP	Other genes	2.4652	0.452067							C18orf25	Other genes	0.351464	1.03425
			CEMP1	Highly variable genes	12.4432	0.791404							C18orf32	Other genes	0.0376569	0.937427
[truncated: 20,821 more rows]

## Sheet: S34 Fig
Hyperparameter evaluation of the scapGNN using the cell type dataset.
Learning rate for DNNAE	Cell clustering indicator	Value		Learning rate for DNNAE	Proportion in top 5			Number of iterations for DNNAE	Cell clustering indicator	Value		Number of iterations for DNNAE	Proportion in top 5
0.01	ARI	0		0.01	0			500	ARI	0.448		500	1
0.01	NMI	0		0.001	1			500	NMI	0.637		1000	1
0.01	Purity	0		0.0001	1			500	Purity	0.618		1500	1
0.01	Average SW	0						500	Average SW	0.4		2000	1
0.001	ARI	0.67						1000	ARI	0.67		2500	1
0.001	NMI	0.75						1000	NMI	0.75
0.001	Purity	0.763						1000	Purity	0.763
0.001	Average SW	0.41						1000	Average SW	0.41
0.0001	ARI	0.625864						1500	ARI	0.61
0.0001	NMI	0.763519						1500	NMI	0.745
0.0001	Purity	0.748674						1500	Purity	0.661
0.0001	Average SW	0.356						1500	Average SW	0.35
								2000	ARI	0.63
								2000	NMI	0.774
								2000	Purity	0.705
								2000	Average SW	0.33
								2500	ARI	0.64
								2500	NMI	0.776
								2500	Purity	0.716
								2500	Average SW	0.33
Learning rate for GAE	Cell clustering indicator	Value		Learning rate for DNNAE	Proportion in top 5			Number of iterations for GAE	Cell clustering indicator	Value		Number of iterations for GAE	Proportion in top 5
0.01	ARI	0.67		0.01	1			300	ARI	0.67		300	1
0.01	NMI	0.75		0.001	1			300	NMI	0.75		500	1
0.01	Purity	0.763		0.0001	0.97			300	Purity	0.763		700	1
0.01	Average SW	0.41						300	Average SW	0.41		900	1
0.001	ARI	0.625583						500	ARI	0.682		1100	1
0.001	NMI	0.727075						500	NMI	0.74
0.001	Purity	0.777837						500	Purity	0.755
0.001	Average SW	0.397						500	Average SW	0.37
0.0001	ARI	0.554615						700	ARI	0.604
0.0001	NMI	0.696418						700	NMI	0.734
0.0001	Purity	0.696713						700	Purity	0.64
0.0001	Average SW	0.372						700	Average SW	0.37
								900	ARI	0.543
								900	NMI	0.71
								900	Purity	0.681
								900	Average SW	0.377
								1100	ARI	0.613
								1100	NMI	0.75
								1100	Purity	0.67
								1100	Average SW	0.36
Restart probability value	Cell clustering indicator	Value		Restart probability value	Proportion in top 5			Number of perturbations	Cell clustering indicator	Value		Number of perturbations	Proportion in top 5
0.1	ARI	0.55		0.1	0.97			10	ARI	0.512187		10	1
0.1	NMI	0.7		0.2	0.97			10	NMI	0.677512		50	1
0.1	Purity	0.683		0.3	0.97			10	Purity	0.661718		100	1
0.1	Average SW	0.43		0.4	0.98			10	Average SW	0.394		150	1
0.2	ARI	0.65		0.5	1			50	ARI	0.577621		200	1
0.2	NMI	0.73		0.6	1			50	NMI	0.706978
0.2	Purity	0.75		0.7	1			50	Purity	0.705196
0.2	Average SW	0.4		0.8	1			50	Average SW	0.4
0.3	ARI	0.64		0.9	1			100	ARI	0.67
0.3	NMI	0.74						100	NMI	0.75
0.3	Purity	0.74						100	Purity	0.763
0.3	Average SW	0.4						100	Average SW	0.41
0.4	ARI	0.63						150	ARI	0.67
0.4	NMI	0.73						150	NMI	0.73
0.4	Purity	0.74						150	Purity	0.77
0.4	Average SW	0.4						150	Average SW	0.4
0.5	ARI	0.67						200	ARI	0.67
0.5	NMI	0.74						200	NMI	0.73
0.5	Purity	0.76						200	Purity	0.77
0.5	Average SW	0.4						200	Average SW	0.4
0.6	ARI	0.69
0.6	NMI	0.76
0.6	Purity	0.75
0.6	Average SW	0.37
0.7	ARI	0.67
0.7	NMI	0.75
0.7	Purity	0.763
0.7	Average SW	0.41
0.8	ARI	0.57
0.8	NMI	0.7
0.8	Purity	0.7
0.8	Average SW	0.38
0.9	ARI	0.6
0.9	NMI	0.7
0.9	Purity	0.69
0.9	Average SW	0.35

## Sheet: S36 Fig
The number of genes contained in marker gene-sets.
Number of genes in the cell marker gene-sets			The number of genes contained in marker gene-sets for the cell types used in evaluation analysis.
3			Cell type	Number of genes
6			ESC	30
5			Astrocyte	62
23			NK cell	92
118			T cell	93
3			GN12878	93
4			A549	159
2			EC	181
2			K562	782
1			Monocyte	846
1
1
4
10
23
155
111
4
101
2
11
7
4
1
846
19
92
1
175
24
16
93
5
3
3
3
8
3
12
2
3
11
3
5
5
5
5
5
24
4
13
4
36
2
472
6
14
35
41
181
109
26
22
26
4
4
25
8
8
4
11
4
12
10
10
18
5
1
36
2
4
15
6
11
16
4
3
93
68
260
113
89
1
43
14
123
13
10
1
1
3
10
457
63
5
38
1
3
41
175
1
314
5
68
20
0
5
3
1
1
47
21
21
63
5
30
34
35
342
6
9
8
121
4
3
4
23
9
1
2
1
2
1
59
4
3
0
18
88
20
117
10
10
12
10
10
10
54
8
48
196
4
111
2
5
6
14
19
54
4
10
2
70
19
2
1
37
2
2
5
1
24
3
5
1
11
8
4
1
7
23
1
20
1
8
104
19
5
3
1
1
2
4
2
7
2
2
3
2
11
4
4
1
1
1
1
1
52
52
1
11
4
3
28
90
7
3
1
1
1
0
1
7
277
5
1
0
4
1
1
4
2
2
2
4
2
6
2
3
42
5
1
7
86
3
5
1
1
5
3
3
30
29
1
11
1
1
2
0
0
1
1
2
7
1
43
3
1
0
1
81
71
30
3
2
27
3
62
3
2
1
3
2
8
2
10
5
3
6
2
5
7
9
1
26
1
3
4
3
1
1
14
7
1
2
5
381
1
3
2
4
2
4
5
3
4
3
3
1
1
1
1
6
18
1
79
3
6
1
6
76
1
97
101
18
1
87
3
26
4
6
7
6
3
7
128
24
25
4
7
18
5
20
2
3
37
19
5
10
5
2
3
6
4
14
7
96
4
13
11
1
50
13
16
5
5
18
3
15
3
3
100
95
32
82
4
7
201
1
74
77
291
79
988
1
1
425
131
50
191
2
7
54
13
10
21
138
79
60
47
98
110
2
7
18
56
651
219
1038
844
159
291
951
218
459
4
2
1
3
532
100
31
54
314
79
3
8
14
10
4
13
9
34
3
58
2
4
13
6
7
4
6
1
46
33
19
99
1140
782
241
255
538
697
649
911
771
585
864
522
611
159
285
